# Supplementary material for: Developmental profiling of gene expression in soybean trifoliate leaves and cotyledons
Source: BMC Plant Biol. 2015 Jul 3;15:169. doi: 10.1186/s12870-015-0553-y (PMC4492100; doi:10.1186/s12870-015-0553-y)
Supplement: Additional file 4: — Normalized count data for all genes in the leaf and cotyledon tissues. [file 12870_2015_553_MOESM4_ESM.xlsx]

## Sheet: Cotyledon
Gene	C I-1	C I-2	C I-3	C II-1	C II-2	C II-3	C III-1	C III-2	C III-3
Glyma0002s50.1	26.869	35.1527	26.0919	32.6521	25.8569	39.8457	29.6094	39.9838	23.93
Glyma0003s50.1	86.578	159.945	141.297	59.8621	43.5052	57.1122	68.6939	46.6478	36.6927
Glyma0005s50.1	0	0.878819	2.40848	8.16301	2.46256	1.32819	0	0.55533	0
Glyma0005s50.2	0	4.39409	2.40848	24.489	6.97726	11.9537	7.10627	3.88731	6.38134
Glyma0006s50.1	122.403	96.6701	114.403	92.5142	78.3915	41.1739	62.772	64.9737	43.0741
Glyma0007s50.1	0	0	0	5.44201	0.410427	1.32819	0	0	0
Glyma0010s50.1	0	0.878819	2.00707	2.721	0	1.32819	2.36876	0.55533	0
Glyma0011s50.1	2.98545	0	2.00707	0	1.64171	1.32819	1.18438	1.66599	0
Glyma0015s50.1	2.98545	0	2.00707	0	1.64171	1.32819	1.18438	1.11066	3.19067
Glyma0017s50.1	0	4.39409	6.0212	13.605	4.92512	5.31276	7.10627	3.33198	6.38134
Glyma0018s50.1	17.9127	49.2138	44.5569	51.6991	45.5574	37.1893	95.9346	53.8671	60.6228
Glyma0021s00410.1	0	0	0	0	0	0	0	0	0
Glyma0021s00426.1	11.9418	12.3035	16.8594	21.768	10.6711	10.6255	28.4251	27.4889	12.7627
Glyma0021s00443.1	2.98545	1.75764	2.00707	2.721	0.410427	1.32819	3.55313	4.16498	0
Glyma0021s00460.1	2.98545	7.03055	2.40848	8.16301	11.9024	14.6101	11.8438	6.10863	9.57202
Glyma0021s00460.2	0	8.78819	4.41555	8.16301	6.97726	7.96914	8.29064	7.2193	14.358
Glyma0022s00200.2	0	0	1.60565	0	2.87299	5.31276	0	3.05432	3.19067
Glyma0022s00273.1	0	0	0	0	0	0	0	0	0
Glyma0022s00346.1	2.98545	13.1823	9.63392	81.6301	57.4598	53.1276	33.1626	65.2513	70.1948
Glyma0022s00420.1	152.258	194.219	188.664	380.941	401.397	431.662	304.385	299.878	290.351
Glyma0022s00430.1	0	0	0	2.721	0	0	0	0	0
Glyma0022s00430.2	0	0.878819	1.20424	0	0.410427	0	1.18438	0.832996	3.19067
Glyma0022s00430.3	0	0	0	2.721	0.410427	1.32819	0	2.49899	3.19067
Glyma0022s00443.1	0	0	0	0	0	0	0	0.277665	0
Glyma0022s00456.1	95.5344	207.401	122.832	87.0722	56.2285	61.0968	56.8501	56.9214	81.3621
Glyma0022s00456.2	71.6508	59.7597	43.754	16.326	32.4237	38.5175	27.2407	13.0503	38.2881
Glyma0022s00470.2	8.95635	9.66701	13.2466	0	4.92512	0	2.36876	4.72031	3.19067
Glyma0022s00480.1	0	0	2.00707	0	0.820854	0	0	0	0
Glyma0023s00410.1	8.95635	17.5764	13.648	62.5831	48.4304	23.9074	23.6876	34.4305	25.5254
Glyma0023s00410.2	8.95635	10.5458	15.6551	54.4201	32.4237	11.9537	29.6094	25.5452	11.1674
Glyma0023s00515.1	0	2.63646	0.401413	19.047	4.51469	7.96914	1.18438	4.72031	17.5487
Glyma0023s00515.2	0	0.878819	2.40848	5.44201	3.28341	6.64095	1.18438	4.44264	0
Glyma0023s00620.2	89.5635	128.308	136.882	48.9781	74.6977	61.0968	78.1689	69.4163	76.5761
Glyma0023s00670.1	0	0	0	0	0.410427	0	0	0	0
Glyma0024s00230.1	2.98545	0.878819	2.80989	0	0.820854	1.32819	1.18438	1.11066	0
Glyma0024s00230.2	0	0.878819	2.40848	2.721	0.820854	1.32819	0	0.832996	0
Glyma0024s00230.3	2.98545	2.63646	2.80989	0	2.05213	1.32819	1.18438	1.11066	0
Glyma0024s00245.1	0	0	0	0	0	0	0	0.55533	0
Glyma0024s00260.1	26.869	21.9705	27.6975	2.721	4.92512	2.65638	1.18438	3.88731	4.78601
Glyma0024s00260.2	14.9272	16.6976	20.4721	2.721	1.64171	5.31276	1.18438	4.16498	1.59534
Glyma0028s00210.1	35.8254	24.6069	32.9159	68.0251	46.7887	47.8149	85.2752	64.4183	54.2414
Glyma0028s00210.2	23.8836	18.4552	28.5003	40.8151	29.5507	21.251	40.2688	51.6457	33.5021
Glyma0028s00260.1	0	0	0	0	0	0	0	0	0
Glyma0041s00210.2	14.9272	20.2128	27.2961	16.326	16.8275	17.2665	1.18438	11.1066	15.9534
Glyma0041s00225.1	0	0.878819	0.401413	0	0	0	0	0	0
Glyma0041s00225.2	0	0	0	0	0	0	0	0	0
Glyma0041s00240.2	0	0	0	0	7.38768	1.32819	0	0.55533	9.57202
Glyma0041s00260.4	0	1.75764	1.20424	8.16301	2.87299	1.32819	2.36876	1.38833	0
Glyma0041s00260.5	0	0.878819	0.802826	0	2.46256	0	1.18438	1.94366	3.19067
Glyma0041s00271.1	44.7817	34.2739	28.0989	13.605	43.9157	63.7531	62.772	45.2594	55.8368
Glyma0041s00271.2	0	4.39409	2.40848	5.44201	6.56683	9.29733	4.73751	6.66397	1.59534
Glyma0041s00280.1	20.8981	21.0916	34.5215	0	9.85024	6.64095	9.47502	16.6599	6.38134
Glyma0041s00290.1	0	4.39409	5.21837	8.16301	6.97726	2.65638	40.2688	25.5452	30.3114
Glyma0041s00290.2	5.9709	7.03055	3.21131	2.721	4.92512	2.65638	39.0845	29.1548	17.5487
Glyma0041s00300.1	325.414	420.075	305.074	225.843	312.335	324.078	166.997	165.211	240.896
Glyma0041s00310.2	0	0	0	0	0	0	0	0	0
Glyma0041s00310.3	0	0	0	0	0	0	0	0	0
Glyma0041s00331.1	0	0	0	0	0.410427	0	0	0	0
Glyma0041s00350.1	0	0	3.61272	0	4.92512	2.65638	16.5813	24.7122	30.3114
Glyma0041s00360.1	0	0	1.20424	0	0.410427	0	0	0	0
Glyma0041s00360.2	0	0.878819	1.20424	0	0	0	0	0	0
Glyma0041s50.1	0	2.63646	4.81696	0	2.87299	5.31276	0	0.55533	3.19067
Glyma0042s100.1	0	4.39409	2.00707	2.721	2.46256	2.65638	3.55313	3.88731	1.59534
Glyma0042s50.1	0	0.878819	0	0	0	0	0	0	0
Glyma0048s00220.1	5.9709	14.0611	4.01413	2.721	10.2607	18.5947	16.5813	12.4949	6.38134
Glyma0048s00230.1	2.98545	0.878819	1.20424	10.884	7.38768	10.6255	5.92189	6.66397	4.78601
Glyma0048s00240.1	119.418	117.762	101.558	78.9091	105.89	106.255	91.1971	93.5732	105.292
Glyma0048s00250.1	2997.39	3213.84	2851.64	522.433	615.64	812.853	281.882	289.049	320.663
Glyma0048s00260.2	23.8836	48.335	45.7611	21.768	43.9157	23.9074	46.1907	49.7021	38.2881
Glyma0048s00270.1	597.09	730.298	486.513	106.119	105.48	156.726	126.728	157.436	129.222
Glyma0048s00280.1	26.869	21.0916	29.7046	48.9781	43.5052	39.8457	45.0064	31.0985	43.0741
Glyma0048s00280.2	26.869	20.2128	22.0777	19.047	37.7593	37.1893	37.9001	29.9878	30.3114
Glyma0048s00290.1	17.9127	7.90937	16.0565	13.605	16.0066	14.6101	15.3969	12.7726	15.9534
Glyma0048s00290.2	32.8399	9.66701	11.641	19.047	16.4171	18.5947	16.5813	16.6599	6.38134
Glyma0048s00290.3	11.9418	11.4246	17.2608	19.047	13.1337	9.29733	16.5813	10.2736	12.7627
Glyma0048s00300.1	170.171	116.004	173.009	54.4201	79.6228	62.425	47.3751	36.9295	28.716
Glyma0048s00305.1	208.981	162.581	232.418	65.3041	93.9877	62.425	48.5595	41.6498	35.0974
Glyma0048s00310.1	0	3.51527	31.3102	0	0.820854	0	0	3.33198	0
Glyma0048s00320.1	8.95635	12.3035	13.2466	16.326	13.5441	15.9383	21.3188	14.1609	19.144
Glyma0048s00330.1	635.901	599.354	607.338	282.985	407.554	329.391	323.335	341.528	405.215
Glyma0048s00340.1	77.6217	115.125	100.755	138.771	130.105	136.804	126.728	192.144	218.561
Glyma0048s00350.1	0	0	0	0	0	0	0	0	0
Glyma0048s50.1	104.491	138.853	87.5081	204.075	187.565	274.935	177.657	210.47	208.989
Glyma0053s100.1	0	0	0	0	0	0	0	0	0
Glyma0053s150.1	0	0	0	0	0	0	0	0	0
Glyma0053s200.1	2.98545	3.51527	0.401413	0	1.23128	10.6255	2.36876	3.05432	0
Glyma0053s50.1	0	0	0	0	0	0	0	0	0
Glyma0057s100.1	0	5.27291	0.401413	5.44201	0.410427	1.32819	1.18438	1.94366	0
Glyma0057s50.1	0	0	0	0	0	0	0	0	0
Glyma0060s00220.1	0	0	0.802826	0	0	0	0	0	0
Glyma0060s00320.2	0	0	0	0	0	0	0	0	0
Glyma0060s00370.1	5.9709	17.5764	11.641	5.44201	11.0815	19.9229	4.73751	9.71828	14.358
Glyma0066s50.1	0	0	0	0	0	0	0	0.277665	0
Glyma0067s50.1	0	0	0	0	0	0	0	0	0
Glyma0070s50.1	5.9709	2.63646	3.21131	8.16301	2.46256	1.32819	0	1.66599	1.59534
Glyma0079s00200.2	0	0	0	0	0	0	0	0	0
Glyma0079s00210.1	0	0.878819	0	0	0.410427	0	0	0	0
Glyma0079s00220.1	0	0	0	0	0	0	0	0	0
Glyma0079s00230.1	0	0	0	2.721	1.64171	0	0	0.832996	0
Glyma0079s00240.1	0	0	0.401413	0	0.820854	0	2.36876	0.55533	0
Glyma0079s00250.1	2.98545	0	0	0	0.410427	2.65638	2.36876	0	1.59534
Glyma0079s00261.1	0	0	0	0	0	0	0	0	0
Glyma0079s00270.1	0	1.75764	1.60565	5.44201	1.23128	0	1.18438	2.22132	0
Glyma0079s00280.1	0	0	0	0	0.410427	0	0	0	0
Glyma0079s00290.1	5.9709	26.3646	20.0707	24.489	22.5735	51.7994	21.3188	27.7665	41.4787
Glyma0079s00295.1	17.9127	46.5774	30.5074	10.884	6.97726	5.31276	2.36876	6.3863	7.97668
Glyma0079s00300.1	0	0	0.401413	0	0	0	0	0.277665	0
Glyma0079s00311.1	0	0	0	0	0	0	0	0	0
Glyma0079s00320.1	0	0	0	0	0	0	0	0	0
Glyma0079s00330.1	0	0	0	0	0	0	0	0	0
Glyma0079s00340.1	0	0	0	0	0	0	0	0	0
Glyma0079s00350.2	0	0	0	0	0.410427	0	0	0.277665	0
Glyma0079s00360.1	5.9709	7.03055	2.00707	5.44201	2.05213	13.2819	2.36876	3.33198	4.78601
Glyma0079s00370.1	0	0	0	0	0.410427	0	0	0	0
Glyma0080s50.1	2.98545	15.8187	12.8452	2.721	5.74598	6.64095	7.10627	12.4949	15.9534
Glyma0084s00210.1	925.489	928.911	859.426	1036.7	1260.83	1880.72	736.683	787.459	1094.4
Glyma0084s00230.2	0	0	0	0	0	0	0	0	0
Glyma0086s00200.1	0	0	0	0	0	0	0	0	0
Glyma0086s00250.1	0	0	0	0	0	0	0	0	0
Glyma0086s00300.1	0	1.75764	0	0	0.410427	1.32819	0	1.11066	0
Glyma0086s00300.2	2.98545	7.03055	6.82402	2.721	4.51469	11.9537	2.36876	2.77665	0
Glyma0090s00200.2	5.9709	2.63646	1.60565	8.16301	11.9024	11.9537	8.29064	9.99595	7.97668
Glyma0090s00250.1	17.9127	22.8493	12.8452	29.9311	21.7526	19.9229	40.2688	33.5975	25.5254
Glyma0090s00300.1	11.9418	10.5458	4.01413	21.768	19.2901	26.5638	21.3188	16.6599	33.5021
Glyma0090s00350.1	5.9709	1.75764	3.61272	76.1881	36.9384	59.7686	37.9001	54.4224	84.5528
Glyma0091s00230.2	0	0	0	0	0	0	0	0	0
Glyma0092s00200.1	17.9127	43.9409	28.0989	40.8151	34.8863	47.8149	66.3252	87.1869	62.2181
Glyma0092s00210.1	0	4.39409	8.02826	8.16301	8.20854	2.65638	17.7657	9.44062	11.1674
Glyma0092s00210.2	0	2.63646	6.0212	19.047	11.0815	13.2819	16.5813	16.1046	15.9534
Glyma0092s00230.1	68.6653	62.3961	42.5498	201.354	243.794	312.125	204.897	170.764	146.771
Glyma0092s00240.1	65.6799	39.5468	57.4021	206.796	248.308	255.013	213.188	262.671	234.514
Glyma0096s100.1	0	0	0	0	0	0	0	0	0
Glyma0096s50.1	14.9272	13.1823	15.6551	0	5.33555	2.65638	0	3.05432	3.19067
Glyma0101s00200.2	0	0	0	0	0	0	0	0	0
Glyma0101s00210.2	0	0	0	0	0	0	0	0	0
Glyma0101s00230.2	0	0	0.401413	0	0	0	0	0	0
Glyma0101s00241.1	0	0	0	0	0	0	0	0	0
Glyma0101s00251.1	0	0	0	0	0	0	0	0	0
Glyma0101s00260.2	0	0	0	0	0	0	0	0	0
Glyma0103s100.1	0	3.51527	4.81696	0	1.23128	0	2.36876	2.77665	0
Glyma0103s50.1	5.9709	10.5458	8.83109	10.884	3.69384	5.31276	9.47502	10.5513	9.57202
Glyma0103s50.2	0	5.27291	3.21131	8.16301	1.23128	3.98457	3.55313	1.66599	0
Glyma0120s50.1	0	0	0	0	0	0	0	0	0
Glyma0120s50.2	0	0	0	0	0	0	0	0	0
Glyma0121s00200.2	0	0	0	2.721	1.23128	3.98457	1.18438	0.55533	1.59534
Glyma0121s00230.2	0	0	0	0	0	1.32819	0	0	0
Glyma0121s00240.1	0	0	0.802826	0	0	0	2.36876	0	0
Glyma0121s00240.2	0	0	0	0	1.64171	1.32819	3.55313	1.11066	0
Glyma0128s50.1	0	0	0	0	0	0	0	0	0
Glyma0146s00210.1	0	0	0	0	0	0	0	0	0
Glyma0165s00200.1	0	0	0	0	0.410427	0	0	1.11066	1.59534
Glyma0165s50.1	0	0	0	0	0.410427	0	0	0	0
Glyma0169s00200.3	134.345	85.2454	129.255	111.561	103.428	62.425	92.3815	110.233	135.604
Glyma0169s00200.4	20.8981	29.8798	32.5145	38.0941	30.782	29.2202	37.9001	39.1508	35.0974
Glyma0169s00210.1	907.577	674.933	795.601	731.95	554.487	580.419	964.083	997.929	971.56
Glyma0174s50.1	80.6071	44.8198	37.7328	95.2352	123.128	118.209	98.3034	105.79	94.1248
Glyma0175s50.1	8.95635	0	2.00707	0	2.87299	5.31276	0	1.66599	0
Glyma0196s00210.1	0	0.878819	0.802826	2.721	1.23128	2.65638	1.18438	7.2193	6.38134
Glyma0196s130.1	0	1.75764	0.401413	0	0.410427	0	0	0.55533	0
Glyma0196s50.1	0	0	0.401413	0	2.46256	1.32819	0	0	0
Glyma01g00210.1	0	2.63646	2.40848	10.884	2.05213	3.98457	3.55313	2.77665	0
Glyma01g00241.1	0	0	0.401413	5.44201	1.64171	0	0	0	0
Glyma01g00270.1	50.7526	28.1222	32.5145	16.326	33.2446	35.8611	33.1626	33.0422	52.6461
Glyma01g00280.1	8.95635	23.7281	20.0707	32.6521	10.6711	29.2202	4.73751	20.2696	31.9067
Glyma01g00291.1	14.9272	35.1527	13.2466	16.326	5.74598	19.9229	15.3969	10.5513	12.7627
Glyma01g00300.1	92.5489	119.519	106.375	48.9781	68.5413	78.3632	62.772	64.9737	57.4321
Glyma01g00311.1	2.98545	0	0.401413	0	0.820854	1.32819	1.18438	1.66599	0
Glyma01g00321.2	11.9418	16.6976	23.6834	27.21	28.7299	17.2665	20.1344	19.9919	12.7627
Glyma01g00341.1	2.98545	2.63646	6.42261	5.44201	2.46256	2.65638	0	2.77665	3.19067
Glyma01g00361.1	0	0	0	0	0	0	0	0.277665	0
Glyma01g00380.1	35.8254	39.5468	46.1625	59.8621	38.5801	57.1122	36.7157	47.4808	47.8601
Glyma01g00400.1	2.98545	2.63646	5.21837	5.44201	4.51469	3.98457	1.18438	4.72031	4.78601
Glyma01g00400.2	2.98545	5.27291	8.02826	2.721	4.92512	9.29733	3.55313	6.66397	1.59534
Glyma01g00400.5	0	5.27291	3.61272	2.721	4.10427	2.65638	7.10627	4.44264	9.57202
Glyma01g00400.6	8.95635	4.39409	4.01413	10.884	5.33555	3.98457	3.55313	2.77665	4.78601
Glyma01g00410.2	5.9709	22.8493	23.6834	2.721	4.51469	2.65638	3.55313	8.05229	6.38134
Glyma01g00410.3	14.9272	23.7281	22.4791	2.721	4.92512	10.6255	11.8438	10.2736	3.19067
Glyma01g00410.4	14.9272	27.2434	22.8806	0	4.92512	2.65638	7.10627	8.60762	3.19067
Glyma01g00420.1	38.8108	58.8809	59.0077	43.5361	17.6484	39.8457	42.6376	41.9274	35.0974
Glyma01g00430.1	56.7235	26.3646	36.93	16.326	27.909	15.9383	52.1126	33.3198	30.3114
Glyma01g00430.2	20.8981	23.7281	40.5427	29.9311	25.4465	14.6101	41.4532	28.8772	17.5487
Glyma01g00430.3	35.8254	24.6069	43.3526	29.9311	27.909	15.9383	62.772	41.9274	38.2881
Glyma01g00440.2	0	0	0	0	0	0	0	0	0
Glyma01g00450.1	20.8981	9.66701	20.8735	13.605	5.33555	0	0	0	0
Glyma01g00460.1	17.9127	24.6069	21.2749	35.3731	32.8341	26.5638	16.5813	43.3158	38.2881
Glyma01g00470.1	29.8545	58.8809	45.7611	76.1881	79.6228	83.676	52.1126	58.5874	92.5295
Glyma01g00481.1	0	0	0.802826	0	0	0	0	0	0
Glyma01g00490.2	0	0	0.802826	0	0	0	0	0	0
Glyma01g00500.1	0	3.51527	0.802826	778.207	1124.57	1640.32	1102.66	1122.6	1370.39
Glyma01g00510.1	11.9418	21.0916	8.83109	27.21	14.7754	17.2665	11.8438	11.9396	3.19067
Glyma01g00510.2	0	11.4246	10.8382	27.21	16.8275	18.5947	14.2125	14.9939	17.5487
Glyma01g00520.2	101.505	131.823	92.325	43.5361	55.818	81.0196	53.297	41.3721	65.4088
Glyma01g00520.3	35.8254	32.5163	36.5286	13.605	10.2607	5.31276	5.92189	9.44062	7.97668
Glyma01g00520.4	5.9709	11.4246	16.8594	5.44201	8.61896	3.98457	3.55313	4.99797	0
Glyma01g00530.2	0	0	0	0	0	0	0	0	0
Glyma01g00541.1	86.578	50.9715	63.8247	5.44201	7.79811	5.31276	1.18438	1.66599	0
Glyma01g00551.1	0	0	0	0	0	0	0	0	0
Glyma01g00551.2	0	0	0	0	0	0	0	0	0
Glyma01g00560.1	125.389	143.247	179.833	155.097	159.246	144.773	129.097	115.786	95.7202
Glyma01g00570.1	588.134	545.746	416.266	92.5142	94.8086	122.194	74.6158	72.193	89.3388
Glyma01g00580.2	0	0	0	0	0	0	0	0	0
Glyma01g00590.2	89.5635	76.4572	78.677	0	11.492	5.31276	18.95	15.2716	6.38134
Glyma01g00600.1	5.9709	4.39409	2.00707	10.884	5.33555	10.6255	0	0.55533	0
Glyma01g00610.2	26.869	15.8187	14.0495	0	7.38768	11.9537	3.55313	6.10863	9.57202
Glyma01g00610.3	5.9709	5.27291	2.80989	0	3.28341	5.31276	1.18438	1.66599	1.59534
Glyma01g00610.4	0	1.75764	2.00707	0	1.23128	0	0	0.832996	3.19067
Glyma01g00610.5	5.9709	6.15173	4.41555	5.44201	3.28341	5.31276	3.55313	0.832996	0
Glyma01g00620.2	0	0	0	10.884	3.28341	7.96914	5.92189	5.83097	3.19067
Glyma01g00640.2	74.6362	76.4572	90.318	62.5831	44.3261	50.4712	50.9282	60.8087	57.4321
Glyma01g00660.1	0	0	0.401413	0	0	0	0	0.277665	0
Glyma01g00670.1	0	3.51527	12.4438	27.21	22.9839	23.9074	61.5876	54.1447	68.5994
Glyma01g00680.1	41.7963	70.3055	54.1908	81.6301	56.6389	47.8149	71.0627	74.1366	74.9808
Glyma01g00690.1	26.869	12.3035	11.641	24.489	18.8796	10.6255	26.0563	34.9858	25.5254
Glyma01g00690.2	5.9709	5.27291	5.21837	10.884	5.33555	7.96914	18.95	9.99595	12.7627
Glyma01g00700.1	0	0	0	0	0	0	0	0.277665	0
Glyma01g00710.1	0	2.63646	2.00707	38.0941	30.782	33.2048	7.10627	26.6559	15.9534
Glyma01g00720.2	26.869	20.2128	20.8735	51.6991	43.9157	38.5175	52.1126	43.0381	52.6461
Glyma01g00730.1	0	5.27291	1.20424	51.6991	36.9384	13.2819	28.4251	29.4325	12.7627
Glyma01g00730.4	0	8.78819	3.21131	108.84	73.056	37.1893	37.9001	39.7061	46.2647
Glyma01g00730.5	0	0.878819	1.20424	62.5831	33.2446	21.251	24.8719	24.1569	20.7394
Glyma01g00730.6	0	16.6976	1.60565	111.561	46.3782	33.2048	33.1626	46.3701	36.6927
Glyma01g00740.3	65.6799	54.4868	71.853	54.4201	36.528	21.251	35.5313	38.8731	31.9067
Glyma01g00740.4	68.6653	52.7291	78.677	40.8151	41.8635	17.2665	36.7157	35.5411	15.9534
Glyma01g00750.1	0	3.51527	3.61272	0	1.64171	2.65638	1.18438	1.66599	0
Glyma01g00760.3	74.6362	137.975	122.431	293.869	293.866	390.488	238.06	242.679	336.616
Glyma01g00760.4	26.869	21.9705	28.5003	48.9781	38.5801	41.1739	28.4251	38.3178	43.0741
Glyma01g00771.1	80.6071	49.2138	37.7328	2.721	0.820854	0	4.73751	7.2193	6.38134
Glyma01g00780.1	11.9418	42.1833	36.1272	32.6521	9.02939	13.2819	20.1344	19.7142	28.716
Glyma01g00790.2	23.8836	16.6976	17.6622	13.605	21.3422	13.2819	31.9782	24.1569	28.716
Glyma01g00805.1	0	0.878819	0.401413	5.44201	0.410427	1.32819	0	1.38833	0
Glyma01g00820.1	149.272	118.641	116.41	617.668	645.601	557.84	438.22	513.681	556.772
Glyma01g00840.1	0	0	0	0	0	0	0	0.277665	0
Glyma01g00840.4	0	0	0	0	0	0	0	1.94366	0
Glyma01g00840.5	0	0	0	0	0	0	0	2.22132	1.59534
Glyma01g00840.6	0	0	0	0	0	0	0	1.66599	0
Glyma01g00850.1	98.5198	75.5784	74.6629	19.047	20.5213	31.8766	36.7157	38.5955	59.0274
Glyma01g00860.1	5.9709	5.27291	9.2325	13.605	6.1564	6.64095	1.18438	5.5533	7.97668
Glyma01g00860.2	2.98545	1.75764	2.40848	5.44201	6.1564	5.31276	4.73751	5.27564	6.38134
Glyma01g00860.3	20.8981	7.03055	2.00707	0	4.92512	6.64095	7.10627	6.3863	7.97668
Glyma01g00870.1	17.9127	3.51527	13.648	10.884	13.9545	23.9074	29.6094	54.1447	44.6694
Glyma01g00870.2	8.95635	17.5764	18.8664	2.721	9.02939	7.96914	5.92189	9.16295	3.19067
Glyma01g00880.1	0	0	0	0	0.410427	0	1.18438	0	0
Glyma01g00880.2	0	0	0.401413	0	0.410427	1.32819	0	0	0
Glyma01g00880.3	0	0	0.401413	0	0	0	1.18438	0	0
Glyma01g00880.4	0	0	1.20424	0	0.820854	0	0	0.277665	0
Glyma01g00890.1	11.9418	21.0916	16.0565	0	0	0	0	0	0
Glyma01g00900.2	0	0	0	0	1.23128	0	0	0	0
Glyma01g00910.1	0	0	1.20424	2.721	0.410427	0	0	0	0
Glyma01g00920.1	0	0	0	0	0	0	0	0	0
Glyma01g00930.1	131.36	224.978	81.8883	117.003	142.829	99.6143	100.672	83.8549	92.5295
Glyma01g00940.1	409.007	360.316	343.208	127.887	123.538	127.506	99.4877	115.509	116.46
Glyma01g00950.1	1209.11	944.73	1025.61	239.448	522.473	357.283	236.876	318.204	295.137
Glyma01g00960.1	8.95635	18.4552	20.4721	13.605	18.0588	5.31276	26.0563	18.3259	12.7627
Glyma01g00960.2	35.8254	29.8798	16.4579	21.768	26.2673	22.5792	27.2407	32.2092	30.3114
Glyma01g00960.3	29.8545	13.1823	20.0707	24.489	26.2673	27.892	26.0563	25.5452	20.7394
Glyma01g00975.1	53.7381	81.7301	70.6487	27.21	20.1109	42.5021	21.3188	17.2152	23.93
Glyma01g00990.1	11.9418	14.0611	17.2608	35.3731	42.6844	34.533	66.3252	57.7544	65.4088
Glyma01g01000.1	14.9272	7.03055	8.42968	92.5142	100.144	98.2861	37.9001	43.0381	46.2647
Glyma01g01000.2	8.95635	5.27291	15.2537	87.0722	85.7792	108.912	41.4532	44.4264	46.2647
Glyma01g01010.1	2.98545	0	2.80989	0	0	0	0	0	0
Glyma01g01010.2	0	0.878819	0.401413	0	0	0	0	0	0
Glyma01g01020.1	101.505	104.579	82.2897	95.2352	112.047	146.101	68.6939	75.5249	124.436
Glyma01g01020.2	17.9127	15.8187	17.6622	16.326	13.5441	7.96914	13.0282	14.4386	15.9534
Glyma01g01030.1	2.98545	6.15173	2.40848	0	0.410427	2.65638	1.18438	0.832996	0
Glyma01g01050.1	0	0	1.20424	0	3.28341	1.32819	0	1.94366	0
Glyma01g01060.1	59.709	58.8809	52.9865	2.721	1.64171	3.98457	1.18438	2.77665	4.78601
Glyma01g01060.2	47.7672	72.942	57.4021	5.44201	4.10427	2.65638	10.6594	2.77665	9.57202
Glyma01g01060.4	116.433	158.187	117.213	16.326	7.79811	6.64095	14.2125	14.7163	17.5487
Glyma01g01070.1	11.9418	14.0611	10.4367	5.44201	6.56683	7.96914	7.10627	3.05432	3.19067
Glyma01g01080.1	173.156	333.951	185.051	789.091	785.557	966.923	807.746	855.209	997.085
Glyma01g01090.1	2.98545	0	1.20424	13.605	3.28341	1.32819	9.47502	10.8289	6.38134
Glyma01g01101.1	0	0	0	0	0	0	0	0	0
Glyma01g01110.1	176.142	178.4	152.537	217.68	277.038	253.684	254.641	287.384	280.779
Glyma01g01120.2	47.7672	121.277	133.671	16.326	18.4692	29.2202	27.2407	27.7665	25.5254
Glyma01g01130.1	0	0	0	0	0	0	0	0	0
Glyma01g01140.1	2.98545	4.39409	6.42261	2.721	0.410427	5.31276	0	0.832996	0
Glyma01g01140.2	2.98545	7.90937	7.62685	5.44201	0.410427	2.65638	2.36876	0.832996	6.38134
Glyma01g01150.1	11.9418	21.9705	13.648	8.16301	8.20854	15.9383	13.0282	15.2716	17.5487
Glyma01g01160.1	0	0	0	0	0	0	0	0	0
Glyma01g01165.1	0	0	0	0	0	0	0	0	0
Glyma01g01170.1	17.9127	16.6976	23.282	2.721	3.28341	1.32819	13.0282	13.8833	7.97668
Glyma01g01170.2	23.8836	23.7281	24.4862	5.44201	5.74598	3.98457	17.7657	11.9396	9.57202
Glyma01g01180.1	904.591	647.689	960.18	1074.8	880.776	559.168	523.495	447.874	403.62
Glyma01g01180.3	889.664	644.174	869.461	952.352	863.538	583.076	517.573	419.83	384.476
Glyma01g01190.2	835.926	863	871.468	1153.71	1200.5	1128.96	1642.73	1996.97	1896.85
Glyma01g01210.2	23.8836	37.7892	27.2961	78.9091	88.6522	111.568	46.1907	63.5853	41.4787
Glyma01g01220.3	5.9709	9.66701	7.22544	2.721	6.56683	0	5.92189	3.05432	4.78601
Glyma01g01220.4	11.9418	13.1823	12.0424	10.884	6.56683	2.65638	10.6594	6.3863	0
Glyma01g01230.1	41.7963	30.7587	40.5427	32.6521	24.2152	17.2665	33.1626	33.0422	30.3114
Glyma01g01240.1	2.98545	0	0	16.326	39.401	33.2048	23.6876	35.2635	20.7394
Glyma01g01251.1	0	0	0	0	0	1.32819	0	0	0
Glyma01g01260.1	0	8.78819	1.60565	5.44201	4.10427	5.31276	4.73751	1.66599	3.19067
Glyma01g01270.1	56.7235	55.3656	65.8318	70.7461	54.9972	47.8149	62.772	58.865	38.2881
Glyma01g01280.1	44.7817	44.8198	41.3456	89.7932	106.711	70.3941	85.2752	101.903	119.65
Glyma01g01291.1	0	1.75764	0	5.44201	0.410427	1.32819	4.73751	4.72031	6.38134
Glyma01g01300.1	0	2.63646	6.0212	2.721	3.69384	6.64095	8.29064	8.60762	4.78601
Glyma01g01310.1	5.9709	39.5468	103.565	5.44201	0	0	0	1.66599	12.7627
Glyma01g01330.1	26.869	44.8198	34.1201	40.8151	42.274	29.2202	62.772	49.4244	60.6228
Glyma01g01340.1	104.491	108.095	106.776	46.2571	79.2124	88.9888	126.728	150.772	183.464
Glyma01g01350.1	8.95635	6.15173	8.42968	2.721	0.410427	0	2.36876	4.72031	1.59534
Glyma01g01350.2	5.9709	4.39409	6.82402	0	1.23128	1.32819	0	2.77665	3.19067
Glyma01g01360.1	86.578	74.6996	75.8671	10.884	18.8796	38.5175	31.9782	24.4345	31.9067
Glyma01g01365.1	5.9709	0.878819	1.60565	0	5.33555	5.31276	1.18438	1.11066	0
Glyma01g01370.1	2946.64	2272.63	2431.36	1346.9	2102.21	2430.59	632.458	620.582	740.236
Glyma01g01380.1	125.389	110.731	81.4869	40.8151	38.1697	29.2202	79.3533	65.529	82.9575
Glyma01g01380.2	86.578	113.368	94.7335	38.0941	26.6777	42.5021	30.7938	58.865	52.6461
Glyma01g01390.1	86.578	115.125	109.184	190.47	148.164	203.213	175.288	225.464	154.748
Glyma01g01400.1	8.95635	7.90937	8.42968	95.2352	43.5052	30.5484	20.1344	28.5995	17.5487
Glyma01g01410.1	2188.33	2181.23	2027.14	650.32	790.482	869.965	591.004	583.93	725.878
Glyma01g01420.1	0	0	0	5.44201	12.3128	11.9537	3.55313	8.05229	3.19067
Glyma01g01431.1	0	7.03055	5.21837	13.605	9.02939	10.6255	8.29064	11.1066	6.38134
Glyma01g01431.2	5.9709	4.39409	6.0212	13.605	8.61896	9.29733	4.73751	5.5533	6.38134
Glyma01g01440.1	26.869	29.8798	25.289	57.1411	46.7887	74.3787	75.8002	73.026	73.3855
Glyma01g01440.2	2.98545	1.75764	2.40848	8.16301	5.74598	6.64095	4.73751	4.44264	3.19067
Glyma01g01450.1	2.98545	1.75764	11.2396	0	1.64171	0	0	0.55533	3.19067
Glyma01g01460.1	194.054	232.008	189.467	160.539	171.969	172.665	143.31	201.03	194.631
Glyma01g01470.1	44.7817	66.7902	70.2473	43.5361	48.8408	59.7686	34.347	31.6538	23.93
Glyma01g01480.1	98.5198	81.7301	95.9378	59.8621	77.1602	65.0813	10.6594	17.7706	20.7394
Glyma01g01491.1	5.9709	21.9705	24.4862	13.605	20.1109	26.5638	29.6094	27.4889	19.144
Glyma01g01500.1	0	0.878819	0	0	0	0	0	0	0
Glyma01g01510.1	5.9709	3.51527	1.60565	19.047	19.2901	3.98457	13.0282	18.3259	6.38134
Glyma01g01521.1	0	6.15173	4.41555	8.16301	6.1564	1.32819	3.55313	2.77665	7.97668
Glyma01g01521.2	5.9709	11.4246	5.21837	5.44201	12.3128	5.31276	2.36876	2.22132	4.78601
Glyma01g01521.3	5.9709	4.39409	5.61979	2.721	9.43982	5.31276	5.92189	4.72031	4.78601
Glyma01g01530.1	0	0	0	0	3.69384	0	0	2.22132	1.59534
Glyma01g01550.1	20.8981	16.6976	67.4374	27.21	32.0133	37.1893	20.1344	26.9335	25.5254
Glyma01g01560.2	0	6.15173	11.641	8.16301	8.61896	10.6255	0	3.05432	3.19067
Glyma01g01570.1	14.9272	35.1527	89.9166	54.4201	68.5413	54.4558	13.0282	3.88731	15.9534
Glyma01g01580.2	53.7381	57.1232	42.1484	40.8151	24.6256	42.5021	26.0563	26.9335	38.2881
Glyma01g01590.1	38.8108	31.6375	28.9018	27.21	30.3716	50.4712	72.247	68.028	103.697
Glyma01g01601.1	146.287	171.37	150.931	146.934	155.962	184.618	309.123	297.935	461.052
Glyma01g01610.1	167.185	193.34	189.066	214.959	167.865	146.101	182.394	201.585	245.682
Glyma01g01620.1	44.7817	51.8503	47.7682	100.677	77.1602	66.4095	58.0345	73.8589	81.3621
Glyma01g01630.1	0	0	0.802826	0	1.64171	0	2.36876	1.66599	0
Glyma01g01641.1	0	0	0	0	0	0	0	0	0
Glyma01g01651.1	0	0	1.60565	0	0.820854	0	1.18438	0	0
Glyma01g01661.1	5.9709	3.51527	4.41555	0	4.51469	3.98457	10.6594	4.44264	1.59534
Glyma01g01671.1	2.98545	0	3.61272	2.721	2.87299	2.65638	1.18438	4.44264	1.59534
Glyma01g01680.2	0	0	0	0	0	0	0	0	0
Glyma01g01690.2	0	0	0.401413	0	0	0	0	0	0
Glyma01g01700.2	0	0	0	0	0	0	0	0	0
Glyma01g01715.1	0	0	0	0	0.820854	0	0	0	0
Glyma01g01730.2	0	0	1.20424	5.44201	2.87299	5.31276	0	0	1.59534
Glyma01g01740.1	2.98545	4.39409	4.01413	8.16301	5.74598	5.31276	14.2125	8.88529	3.19067
Glyma01g01740.2	2.98545	2.63646	9.2325	16.326	7.79811	0	14.2125	12.7726	11.1674
Glyma01g01750.1	44.7817	58.8809	49.3738	43.5361	49.6616	25.2356	30.7938	60.2534	60.6228
Glyma01g01770.1	0	3.51527	1.60565	100.677	130.105	108.912	272.407	250.176	288.756
Glyma01g01770.2	0	1.75764	0	38.0941	50.8929	38.5175	55.6658	73.8589	57.4321
Glyma01g01780.1	0	0	1.20424	2.721	1.23128	1.32819	5.92189	6.66397	6.38134
Glyma01g01780.2	0	0	0	2.721	1.23128	2.65638	3.55313	3.05432	3.19067
Glyma01g01780.3	0	0	0.401413	0	0.820854	1.32819	4.73751	2.49899	6.38134
Glyma01g01790.2	0	0.878819	0	5.44201	0.820854	1.32819	0	0	0
Glyma01g01790.3	0	1.75764	0.401413	2.721	6.97726	6.64095	2.36876	0	0
Glyma01g01790.4	0	0	0	0	0.410427	2.65638	0	0	0
Glyma01g01805.1	11.9418	25.4857	16.4579	16.326	13.9545	21.251	33.1626	21.1026	17.5487
Glyma01g01805.2	8.95635	13.1823	11.641	5.44201	6.1564	2.65638	31.9782	16.3822	15.9534
Glyma01g01820.1	0	0	0	0	0	0	0	0	0
Glyma01g01830.1	17.9127	15.8187	16.8594	10.884	11.0815	7.96914	16.5813	18.3259	15.9534
Glyma01g01830.2	44.7817	70.3055	48.9724	32.6521	34.0654	53.1276	33.1626	30.8208	30.3114
Glyma01g01840.1	2.98545	1.75764	4.41555	5.44201	2.05213	1.32819	2.36876	4.72031	4.78601
Glyma01g01840.2	11.9418	14.9399	15.2537	2.721	9.02939	13.2819	8.29064	8.60762	12.7627
Glyma01g01850.1	56.7235	37.7892	25.289	10.884	6.1564	14.6101	11.8438	8.60762	17.5487
Glyma01g01860.2	11.9418	18.4552	10.0353	2.721	8.20854	1.32819	5.92189	8.88529	12.7627
Glyma01g01860.3	14.9272	16.6976	12.4438	10.884	4.92512	5.31276	9.47502	7.49696	11.1674
Glyma01g01875.1	74.6362	86.1242	83.8954	92.5142	58.2806	77.035	78.1689	66.9173	62.2181
Glyma01g01890.2	1952.48	2060.83	1576.75	250.332	346.811	452.913	202.529	216.579	231.324
Glyma01g01900.2	14.9272	12.3035	14.8523	46.2571	32.0133	22.5792	29.6094	35.8188	23.93
Glyma01g01900.3	11.9418	21.9705	21.6763	38.0941	34.0654	42.5021	34.347	37.2071	30.3114
Glyma01g01900.5	41.7963	36.0316	33.7187	59.8621	48.8408	54.4558	55.6658	49.4244	49.4554
Glyma01g01900.6	47.7672	34.2739	28.5003	73.4671	57.8702	62.425	65.1408	54.1447	57.4321
Glyma01g01900.7	23.8836	8.78819	21.2749	32.6521	29.9612	33.2048	34.347	35.2635	19.144
Glyma01g01900.8	17.9127	21.9705	14.4509	27.21	32.0133	22.5792	36.7157	32.2092	22.3347
Glyma01g01910.1	1624.08	1993.16	1513.33	974.12	1290.38	1713.37	916.708	1158.7	1338.49
Glyma01g01910.2	83.5926	67.669	116.811	40.8151	32.0133	41.1739	56.8501	46.3701	39.8834
Glyma01g01920.2	149.272	174.885	122.431	185.028	154.731	298.843	214.372	267.947	245.682
Glyma01g01930.3	5.9709	2.63646	1.20424	10.884	1.23128	2.65638	2.36876	1.94366	0
Glyma01g01930.4	0	2.63646	4.01413	5.44201	2.87299	14.6101	8.29064	5.83097	6.38134
Glyma01g01940.1	143.302	234.645	179.03	10.884	44.7365	66.4095	20.1344	19.4366	12.7627
Glyma01g01950.1	83.5926	84.3666	80.2826	117.003	77.5707	78.3632	61.5876	55.8107	60.6228
Glyma01g01960.1	38.8108	74.6996	46.1625	43.5361	48.0199	91.6451	68.6939	68.028	95.7202
Glyma01g01970.1	0	0	0.401413	2.721	0.820854	0	3.55313	0.832996	0
Glyma01g01970.2	0	7.03055	5.61979	13.605	11.9024	19.9229	13.0282	11.9396	12.7627
Glyma01g01970.3	0	1.75764	0	5.44201	0.410427	1.32819	1.18438	0.832996	0
Glyma01g01980.1	0	0	0	0	0	0	0	0	0
Glyma01g01990.1	214.952	334.83	196.291	204.075	212.601	281.576	178.841	153.827	181.868
Glyma01g02020.1	0	7.03055	3.61272	0	0.410427	2.65638	0	1.66599	4.78601
Glyma01g02031.1	95.5344	165.218	144.91	65.3041	70.5934	59.7686	78.1689	84.1326	74.9808
Glyma01g02040.1	20.8981	30.7587	36.93	43.5361	80.0332	87.6606	67.5095	70.527	73.3855
Glyma01g02050.3	11.9418	43.0621	30.106	21.768	16.8275	22.5792	21.3188	22.2132	28.716
Glyma01g02050.4	5.9709	11.4246	8.83109	10.884	5.33555	13.2819	15.3969	8.05229	11.1674
Glyma01g02060.1	77.6217	74.6996	63.8247	29.9311	42.6844	63.7531	35.5313	26.6559	15.9534
Glyma01g02070.2	0	0	0	2.721	0.410427	0	0	0	0
Glyma01g02080.2	0	0	0	0	0	0	0	0	0
Glyma01g02090.1	176.142	163.46	176.622	296.59	464.603	492.759	227.401	252.953	339.807
Glyma01g02100.1	77.6217	95.7912	79.8812	54.4201	70.5934	71.7223	61.5876	94.9615	122.841
Glyma01g02110.2	32.8399	13.1823	22.0777	5.44201	5.74598	3.98457	3.55313	4.44264	7.97668
Glyma01g02110.3	59.709	68.5479	51.7823	10.884	11.9024	30.5484	13.0282	13.6056	14.358
Glyma01g02120.1	68.6653	50.0927	52.9865	70.7461	63.6162	62.425	53.297	60.8087	51.0508
Glyma01g02130.1	0	0	0	0	0	0	0	0	0
Glyma01g02140.1	0	0.878819	2.00707	0	1.64171	0	0	0	0
Glyma01g02140.2	0	0	0.401413	0	0	0	0	0	0
Glyma01g02150.1	203.011	291.768	226.397	130.608	104.248	120.865	75.8002	68.861	98.9108
Glyma01g02160.2	0	0	0	0	0	0	0	0	0
Glyma01g02171.1	0	0	0	0	0	0	0	0	0
Glyma01g02180.1	615.003	620.446	549.535	1910.15	2027.92	1364.05	1206.88	1353.34	1486.85
Glyma01g02190.1	11.9418	4.39409	11.641	16.326	16.4171	3.98457	9.47502	12.2173	7.97668
Glyma01g02190.2	14.9272	6.15173	6.82402	5.44201	11.0815	7.96914	2.36876	3.60965	3.19067
Glyma01g02200.1	570.221	390.196	493.337	348.289	442.03	430.334	219.11	311.818	303.114
Glyma01g02215.1	23.8836	35.1527	35.7258	846.233	1079.83	1067.87	671.542	600.59	894.983
Glyma01g02215.2	8.95635	12.3035	9.63392	206.796	175.252	154.07	108.963	95.2392	94.1248
Glyma01g02230.1	250.778	150.278	457.611	19.047	16.0066	0	0	0	3.19067
Glyma01g02235.1	0	0	0	0	0	0	0	0.55533	3.19067
Glyma01g02240.1	8.95635	17.5764	27.2961	29.9311	29.9612	38.5175	58.0345	66.6397	36.6927
Glyma01g02251.1	92.5489	134.459	117.614	427.198	607.842	693.315	785.242	766.634	555.177
Glyma01g02260.1	0	0	0	0	0	0	0	0	0
Glyma01g02270.1	65.6799	65.9114	53.7894	32.6521	16.0066	38.5175	31.9782	33.3198	38.2881
Glyma01g02270.2	14.9272	6.15173	3.61272	2.721	2.05213	3.98457	3.55313	1.11066	4.78601
Glyma01g02280.1	241.821	272.434	190.27	345.568	421.098	472.836	632.458	660.288	743.427
Glyma01g02290.1	2.98545	6.15173	3.21131	24.489	18.4692	26.5638	33.1626	41.0945	46.2647
Glyma01g02295.1	0	0	0	0	0	0	0	0	3.19067
Glyma01g02300.1	17.9127	13.1823	12.4438	0	2.46256	1.32819	5.92189	9.71828	6.38134
Glyma01g02310.1	0	0	0.802826	2.721	0	0	2.36876	2.22132	1.59534
Glyma01g02321.1	80.6071	63.2749	65.4304	16.326	27.909	39.8457	7.10627	16.1046	15.9534
Glyma01g02321.2	71.6508	68.5479	75.0643	27.21	24.6256	38.5175	13.0282	13.3279	7.97668
Glyma01g02330.1	5090.19	4100.57	5076.27	936.026	828.652	532.604	1134.63	981.824	1367.2
Glyma01g02340.1	77.6217	107.216	101.558	27.21	34.8863	53.1276	26.0563	16.9376	17.5487
Glyma01g02350.3	23.8836	29.001	24.8876	32.6521	70.183	112.896	35.5313	48.0361	47.8601
Glyma01g02350.4	2.98545	9.66701	8.42968	19.047	18.8796	11.9537	9.47502	8.05229	17.5487
Glyma01g02350.5	5.9709	3.51527	6.0212	10.884	22.5735	13.2819	16.5813	11.1066	14.358
Glyma01g02360.1	0	0.878819	5.21837	108.84	221.63	219.151	1.18438	1.38833	0
Glyma01g02380.2	26.869	29.001	24.8876	57.1411	49.6616	43.8303	39.0845	45.8148	36.6927
Glyma01g02390.1	20.8981	12.3035	12.4438	2.721	1.64171	2.65638	3.55313	2.22132	1.59534
Glyma01g02390.2	11.9418	22.8493	27.6975	10.884	9.85024	2.65638	11.8438	9.71828	9.57202
Glyma01g02400.1	107.476	137.975	142.502	402.709	371.847	308.14	731.945	611.141	671.636
Glyma01g02400.2	122.403	131.823	139.692	380.941	374.309	281.576	755.633	646.405	652.492
Glyma01g02420.1	173.156	217.947	202.714	103.398	131.337	162.039	104.225	121.895	167.51
Glyma01g02435.1	0	0	0	0	0	0	0	0	0
Glyma01g02451.1	2.98545	0.878819	1.20424	13.605	7.79811	13.2819	20.1344	24.9899	15.9534
Glyma01g02465.1	5.9709	7.90937	12.4438	10.884	13.1337	3.98457	8.29064	6.3863	0
Glyma01g02465.2	32.8399	31.6375	30.5074	19.047	22.163	19.9229	15.3969	9.16295	9.57202
Glyma01g02480.1	429.905	464.895	356.455	277.543	286.888	367.909	410.979	384.289	365.332
Glyma01g02510.2	41.7963	46.5774	30.5074	8.16301	5.74598	3.98457	2.36876	4.16498	1.59534
Glyma01g02525.1	0	0	0	10.884	10.6711	7.96914	3.55313	8.32996	14.358
Glyma01g02540.2	0	0	0	0	0	0	0	0	0
Glyma01g02550.2	0	0	0	0	0	0	0	0	0
Glyma01g02560.1	0	0	0.802826	0	0	0	0	0	0
Glyma01g02570.1	889.664	1143.34	1305.4	702.019	914.431	1069.19	380.185	390.675	362.141
Glyma01g02580.1	0	0	0.802826	0	0	0	3.55313	1.38833	1.59534
Glyma01g02610.2	23.8836	9.66701	12.8452	5.44201	12.7232	9.29733	11.8438	9.71828	14.358
Glyma01g02620.1	0	2.63646	2.80989	0	0	1.32819	0	0.277665	0
Glyma01g02630.1	68.6653	82.609	67.4374	43.5361	39.401	26.5638	59.2189	57.199	52.6461
Glyma01g02640.1	5.9709	11.4246	13.2466	24.489	22.9839	22.5792	22.5032	27.4889	20.7394
Glyma01g02640.2	8.95635	21.0916	11.641	35.3731	19.7005	26.5638	36.7157	29.9878	30.3114
Glyma01g02660.1	83.5926	73.8208	89.5151	89.7932	109.584	110.24	54.4814	68.028	44.6694
Glyma01g02660.2	62.6944	23.7281	42.9512	38.0941	43.9157	30.5484	18.95	26.3782	22.3347
Glyma01g02670.1	0	0	0	21.768	32.0133	67.7377	248.719	273.778	400.429
Glyma01g02691.1	0	0	4.41555	48.9781	35.7071	65.0813	69.8783	59.698	90.9342
Glyma01g02710.1	0	0.878819	0	0	0	0	0	0	0
Glyma01g02720.1	489.614	591.445	487.717	590.458	671.048	945.672	716.549	781.072	984.322
Glyma01g02740.2	0	1.75764	2.80989	27.21	8.20854	18.5947	65.1408	50.5351	73.3855
Glyma01g02750.1	5.9709	3.51527	2.80989	54.4201	26.6777	23.9074	45.0064	43.5934	52.6461
Glyma01g02760.1	5.9709	4.39409	3.61272	0	0	1.32819	0	0.832996	0
Glyma01g02780.1	128.374	102.822	123.234	204.075	215.885	233.762	133.835	156.603	196.226
Glyma01g02790.1	14.9272	12.3035	10.4367	0	0	0	1.18438	0.832996	0
Glyma01g02790.2	14.9272	7.90937	11.2396	2.721	1.23128	0	0	1.38833	0
Glyma01g02800.1	0	3.51527	4.41555	10.884	13.9545	15.9383	55.6658	52.7564	65.4088
Glyma01g02800.2	0	0	2.40848	2.721	1.23128	0	15.3969	6.94163	1.59534
Glyma01g02810.1	0	1.75764	6.42261	2.721	0.820854	0	0	2.22132	0
Glyma01g02820.1	465.73	276.828	374.519	84.3512	46.7887	54.4558	108.963	98.8488	94.1248
Glyma01g02830.2	0	0.878819	0.401413	0	0	0	0	0	0
Glyma01g02830.3	0	0	0.401413	0	0	0	0	0	0
Glyma01g02840.1	2.98545	4.39409	4.81696	10.884	19.7005	22.5792	23.6876	17.7706	12.7627
Glyma01g02840.2	5.9709	7.90937	2.80989	24.489	15.1858	18.5947	17.7657	15.8269	15.9534
Glyma01g02840.3	8.95635	9.66701	8.02826	24.489	23.3943	35.8611	21.3188	17.2152	15.9534
Glyma01g02850.1	29.8545	18.4552	32.5145	0	9.85024	14.6101	15.3969	9.71828	6.38134
Glyma01g02850.2	20.8981	9.66701	19.6692	2.721	5.74598	10.6255	7.10627	3.88731	12.7627
Glyma01g02850.3	26.869	28.1222	28.5003	8.16301	7.38768	10.6255	7.10627	10.5513	6.38134
Glyma01g02880.1	0	2.63646	3.61272	0	1.23128	0	1.18438	0.55533	0
Glyma01g02880.2	0	1.75764	2.80989	5.44201	0.410427	1.32819	2.36876	0.832996	0
Glyma01g02880.3	0	1.75764	3.61272	0	0	3.98457	2.36876	0.55533	1.59534
Glyma01g02890.1	41.7963	47.4562	40.1413	16.326	20.1109	46.4867	26.0563	29.4325	19.144
Glyma01g02900.1	35.8254	26.3646	34.1201	38.0941	36.528	58.4404	47.3751	71.6376	89.3388
Glyma01g02900.2	11.9418	4.39409	3.61272	2.721	6.97726	3.98457	5.92189	9.99595	6.38134
Glyma01g02920.2	23.8836	16.6976	16.4579	8.16301	19.2901	26.5638	27.2407	19.7142	15.9534
Glyma01g02930.2	0	0	0	0	1.23128	0	0	0.832996	3.19067
Glyma01g02941.1	80.6071	58.002	84.2968	32.6521	44.7365	45.1585	61.5876	59.9757	51.0508
Glyma01g02950.1	746.362	647.689	520.633	525.154	539.301	491.43	568.501	701.105	599.846
Glyma01g02963.1	0	0	0.401413	0	0	0	0	0	0
Glyma01g02976.1	0	0	0	0	2.46256	5.31276	0	0	0
Glyma01g02990.3	11.9418	21.0916	13.648	367.336	101.375	158.055	84.0908	91.9072	35.0974
Glyma01g03005.1	0	5.27291	1.20424	78.9091	30.782	55.784	26.0563	40.2615	12.7627
Glyma01g03020.1	382.138	369.983	358.863	359.173	354.609	434.318	354.129	422.884	497.745
Glyma01g03030.1	155.243	184.552	157.755	106.119	140.776	156.726	119.622	99.4041	79.7668
Glyma01g03040.1	0	0	3.61272	5.44201	2.46256	0	2.36876	0.55533	3.19067
Glyma01g03050.2	0	0	0	0	0	0	0	0	0
Glyma01g03060.1	486.628	271.555	375.321	8.16301	24.6256	19.9229	9.47502	5.5533	1.59534
Glyma01g03070.1	3698.97	4204.27	4068.32	552.364	808.951	868.637	1005.54	1102.33	829.575
Glyma01g03090.1	0	3.51527	1.60565	87.0722	97.2712	108.912	2097.53	2362.1	2397.79
Glyma01g03100.1	2.98545	1.75764	2.80989	2.721	9.43982	13.2819	7.10627	6.94163	3.19067
Glyma01g03110.2	0	0	0.802826	0	0	0	0	0	0
Glyma01g03110.3	0	0	0	0	0	0	0	0	0
Glyma01g03120.1	26.869	33.3951	33.3173	5.44201	4.10427	1.32819	9.47502	3.60965	3.19067
Glyma01g03120.2	17.9127	25.4857	25.289	8.16301	2.05213	1.32819	2.36876	2.49899	4.78601
Glyma01g03130.1	232.865	338.345	217.967	598.621	649.295	701.285	600.48	713.6	1030.59
Glyma01g03140.1	0	0.878819	1.20424	0	0.410427	0	0	0.277665	0
Glyma01g03150.1	38.8108	29.8798	43.3526	29.9311	24.2152	21.251	11.8438	14.4386	17.5487
Glyma01g03150.2	173.156	212.674	158.558	130.608	152.679	204.541	53.297	54.7	76.5761
Glyma01g03160.1	20.8981	20.2128	29.3032	16.326	16.8275	11.9537	75.8002	58.865	59.0274
Glyma01g03160.2	41.7963	68.5479	51.3809	27.21	25.8569	46.4867	194.238	174.651	335.021
Glyma01g03160.3	14.9272	27.2434	34.1201	35.3731	15.1858	18.5947	68.6939	60.8087	84.5528
Glyma01g03180.1	495.585	421.833	382.948	351.01	293.455	264.31	665.62	787.181	725.878
Glyma01g03190.2	23.8836	40.4257	58.2049	190.47	167.454	120.865	184.763	210.47	194.631
Glyma01g03200.1	0	0	0	0	0	0	0	0	0
Glyma01g03210.1	5.9709	10.5458	9.63392	38.0941	36.1176	50.4712	50.9282	54.9777	57.4321
Glyma01g03220.1	59.709	63.2749	66.6346	106.119	130.105	150.086	127.913	125.227	180.273
Glyma01g03240.1	0	6.15173	4.01413	0	2.05213	0	0	0.277665	0
Glyma01g03260.1	274.661	165.218	315.109	653.041	788.43	517.994	82.9064	69.9716	68.5994
Glyma01g03260.2	907.577	1026.46	975.836	1994.5	2668.18	2810.45	328.073	294.325	357.355
Glyma01g03270.1	2.98545	9.66701	10.4367	2.721	1.64171	3.98457	2.36876	4.72031	9.57202
Glyma01g03281.1	0	0	0.401413	2.721	0.410427	0	1.18438	0	3.19067
Glyma01g03290.1	0	2.63646	0.802826	0	2.46256	0	0	3.33198	0
Glyma01g03301.1	5.9709	1.75764	3.21131	0	0.820854	0	2.36876	3.05432	3.19067
Glyma01g03310.1	0	0	0	0	0	0	0	0	0
Glyma01g03321.1	0	0	0	0	0	0	0	0	0
Glyma01g03330.1	71.6508	51.8503	87.5081	127.887	107.532	54.4558	88.8283	88.0199	65.4088
Glyma01g03340.1	0	0	0	0	0	0	0	0	0
Glyma01g03360.2	2.98545	8.78819	4.01413	13.605	22.5735	35.8611	34.347	19.1589	25.5254
Glyma01g03360.3	2.98545	0.878819	5.61979	5.44201	10.6711	5.31276	16.5813	8.05229	4.78601
Glyma01g03371.1	0	4.39409	2.80989	0	0	0	0	0	0
Glyma01g03371.2	41.7963	44.8198	37.3314	0	3.28341	2.65638	0	1.94366	7.97668
Glyma01g03380.1	56.7235	63.2749	52.5851	65.3041	68.5413	104.927	76.9846	74.1366	81.3621
Glyma01g03390.1	0	1.75764	1.60565	0	0	0	0	0	0
Glyma01g03400.1	0	0	0	0	0	0	0	0	0
Glyma01g03410.1	0	0	0	0	0	0	0	0	0
Glyma01g03420.2	0	0.878819	0.802826	5.44201	4.10427	0	5.92189	4.99797	1.59534
Glyma01g03420.3	2.98545	0.878819	2.00707	5.44201	5.74598	3.98457	3.55313	6.3863	6.38134
Glyma01g03420.4	0	4.39409	2.00707	24.489	8.61896	11.9537	9.47502	9.44062	15.9534
Glyma01g03430.1	98.5198	96.6701	90.7194	0	0.820854	0	0	0	0
Glyma01g03450.1	0	0	0.401413	0	0	1.32819	1.18438	0	0
Glyma01g03470.1	695.61	889.365	577.634	59.8621	75.5185	65.0813	10.6594	15.8269	9.57202
Glyma01g03480.2	5.9709	39.5468	21.6763	5.44201	1.23128	1.32819	2.36876	0.55533	0
Glyma01g03490.1	137.331	85.2454	146.917	100.677	75.5185	98.2861	56.8501	39.1508	33.5021
Glyma01g03500.1	29.8545	31.6375	49.3738	43.5361	91.9356	54.4558	30.7938	33.3198	25.5254
Glyma01g03530.1	247.792	204.765	205.925	108.84	102.607	79.6914	112.516	114.12	108.483
Glyma01g03540.1	107.476	95.7912	79.4798	95.2352	90.2939	88.9888	79.3533	94.6838	79.7668
Glyma01g03550.1	176.142	184.552	144.107	171.423	169.096	185.947	232.138	238.792	304.709
Glyma01g03570.1	522.454	280.343	493.337	389.104	489.639	362.596	406.242	433.435	306.305
Glyma01g03580.2	0	0.878819	2.40848	2.721	2.46256	0	0	0.277665	0
Glyma01g03580.3	0	0.878819	3.21131	0	2.05213	0	0	0	0
Glyma01g03580.4	0	1.75764	1.20424	2.721	0.410427	0	0	0	0
Glyma01g03590.1	29.8545	25.4857	24.0848	51.6991	48.8408	38.5175	55.6658	52.2011	70.1948
Glyma01g03600.3	17.9127	13.1823	13.2466	8.16301	6.97726	3.98457	7.10627	3.60965	1.59534
Glyma01g03600.4	107.476	259.252	144.509	130.608	92.7565	193.916	75.8002	71.0823	79.7668
Glyma01g03600.5	5.9709	10.5458	13.2466	0	1.23128	3.98457	2.36876	2.77665	3.19067
Glyma01g03600.6	23.8836	30.7587	21.6763	16.326	6.97726	14.6101	7.10627	6.10863	4.78601
Glyma01g03610.1	352.283	427.985	333.173	470.734	581.985	584.404	477.304	578.099	611.014
Glyma01g03621.1	35.8254	26.3646	22.4791	16.326	27.909	29.2202	16.5813	13.8833	3.19067
Glyma01g03630.1	0	0	0.802826	0	2.46256	1.32819	0	1.11066	0
Glyma01g03650.1	14.9272	12.3035	14.0495	8.16301	14.7754	10.6255	22.5032	15.5493	19.144
Glyma01g03650.2	8.95635	10.5458	13.2466	8.16301	17.6484	17.2665	20.1344	18.8812	9.57202
Glyma01g03650.5	5.9709	7.03055	14.0495	21.768	12.3128	9.29733	15.3969	15.8269	17.5487
Glyma01g03650.6	11.9418	9.66701	13.2466	21.768	15.1858	11.9537	23.6876	22.2132	30.3114
Glyma01g03650.7	11.9418	9.66701	15.6551	19.047	11.9024	11.9537	24.8719	19.7142	23.93
Glyma01g03661.1	0	0	0.802826	0	0	0	0	0.277665	1.59534
Glyma01g03661.2	0	0	1.20424	0	0.410427	2.65638	0	0.277665	0
Glyma01g03670.1	2.98545	1.75764	0.802826	0	0	0	0	0	0
Glyma01g03690.1	26.869	32.5163	15.2537	16.326	7.79811	15.9383	8.29064	11.9396	11.1674
Glyma01g03700.1	8.95635	19.334	15.6551	57.1411	33.655	19.9229	18.95	18.8812	9.57202
Glyma01g03710.1	59.709	64.1538	61.0148	46.2571	46.3782	29.2202	40.2688	30.8208	36.6927
Glyma01g03710.2	47.7672	45.6986	34.5215	38.0941	27.4986	22.5792	16.5813	21.1026	33.5021
Glyma01g03720.1	11.9418	10.5458	18.0636	8.16301	8.20854	6.64095	3.55313	4.44264	3.19067
Glyma01g03720.2	14.9272	10.5458	13.2466	0	5.33555	1.32819	5.92189	5.5533	1.59534
Glyma01g03720.3	56.7235	54.4868	56.1979	8.16301	21.3422	13.2819	3.55313	6.10863	0
Glyma01g03720.5	14.9272	58.8809	62.6205	29.9311	31.6029	21.251	56.8501	46.3701	70.1948
Glyma01g03730.1	56.7235	54.4868	72.6558	59.8621	68.9517	46.4867	60.4033	62.4747	59.0274
Glyma01g03750.1	591.119	588.809	480.09	225.843	255.696	298.843	178.841	192.977	193.036
Glyma01g03760.2	74.6362	40.4257	99.5505	0	1.23128	0	0	1.38833	1.59534
Glyma01g03760.3	83.5926	46.5774	89.1137	0	2.05213	0	3.55313	1.11066	0
Glyma01g03780.2	29.8545	21.0916	16.0565	19.047	17.2379	18.5947	8.29064	8.88529	20.7394
Glyma01g03790.1	8.95635	7.03055	10.0353	0	0	0	0	0	0
Glyma01g03810.1	86.578	72.0631	91.1208	54.4201	40.6323	31.8766	49.7439	44.9818	44.6694
Glyma01g03810.2	256.749	315.496	307.483	234.006	165.402	192.588	225.032	231.573	253.658
Glyma01g03820.1	26.869	29.8798	13.2466	165.981	102.607	58.4404	172.919	212.414	248.872
Glyma01g03830.1	122.403	116.883	121.628	57.1411	84.9584	47.8149	85.2752	114.676	100.506
Glyma01g03850.1	2.98545	3.51527	2.80989	32.6521	20.5213	22.5792	10.6594	11.1066	9.57202
Glyma01g03850.2	0	3.51527	1.60565	27.21	54.5868	95.6297	21.3188	18.0482	12.7627
Glyma01g03870.2	62.6944	38.668	56.1979	51.6991	31.1924	18.5947	36.7157	36.0965	35.0974
Glyma01g03870.3	80.6071	60.6385	69.8459	43.5361	42.6844	19.9229	35.5313	42.2051	46.2647
Glyma01g03880.1	164.2	100.185	130.459	8.16301	11.9024	6.64095	7.10627	7.49696	9.57202
Glyma01g03890.1	41.7963	32.5163	55.395	68.0251	48.8408	54.4558	74.6158	74.9696	81.3621
Glyma01g03900.1	5.9709	2.63646	3.21131	8.16301	2.87299	0	4.73751	0.832996	1.59534
Glyma01g03910.1	8.95635	6.15173	5.21837	24.489	16.8275	19.9229	14.2125	14.4386	14.358
Glyma01g03921.1	0	0.878819	0	0	0	0	0	0.277665	0
Glyma01g03921.2	0	0	0	0	0	0	1.18438	0.55533	0
Glyma01g03921.3	0	0	0.401413	2.721	0	0	1.18438	0	0
Glyma01g03921.4	0	0	0.401413	0	0	1.32819	0	0.832996	0
Glyma01g03930.1	185.098	283.858	244.461	179.586	180.588	175.321	252.272	286.828	311.091
Glyma01g03940.1	20.8981	45.6986	73.86	8.16301	10.6711	2.65638	1.18438	7.77463	6.38134
Glyma01g03948.1	0	0.878819	0.401413	2.721	2.05213	9.29733	4.73751	5.27564	4.78601
Glyma01g03956.1	11.9418	13.1823	6.82402	70.7461	91.1148	90.317	69.8783	77.1909	86.1481
Glyma01g03964.1	2.98545	1.75764	4.41555	24.489	22.5735	37.1893	48.5595	39.1508	19.144
Glyma01g03972.1	0	0	0	0	0	0	0	0	0
Glyma01g03972.2	0	0	0	0	0	0	0	0	0
Glyma01g03980.2	20.8981	26.3646	18.465	100.677	65.6683	88.9888	58.0345	66.9173	73.3855
Glyma01g04000.1	8.95635	43.9409	42.1484	405.43	273.755	403.77	260.563	324.868	244.086
Glyma01g04015.1	0	0	0	0	0.820854	0	8.29064	1.38833	0
Glyma01g04030.1	0	0	0	0	0	0	0	0	0
Glyma01g04040.2	20.8981	21.9705	24.8876	0	1.64171	6.64095	0	0	0
Glyma01g04050.1	14.9272	13.1823	14.4509	13.605	20.9318	17.2665	13.0282	11.3843	7.97668
Glyma01g04050.2	128.374	58.002	81.8883	125.166	153.91	131.491	116.069	87.1869	54.2414
Glyma01g04060.1	119.418	78.2149	65.4304	43.5361	40.2218	45.1585	36.7157	28.8772	20.7394
Glyma01g04070.1	689.639	505.321	533.478	5.44201	10.6711	5.31276	8.29064	8.60762	9.57202
Glyma01g04080.2	2.98545	2.63646	2.80989	0	2.46256	0	1.18438	0.277665	1.59534
Glyma01g04080.3	2.98545	1.75764	0.802826	0	2.87299	1.32819	0	1.94366	1.59534
Glyma01g04080.4	2.98545	5.27291	2.40848	5.44201	3.28341	0	0	0.832996	3.19067
Glyma01g04080.5	5.9709	1.75764	3.61272	2.721	4.92512	1.32819	1.18438	1.38833	1.59534
Glyma01g04090.1	62.6944	79.0937	69.0431	84.3512	79.6228	99.6143	42.6376	49.9797	63.8134
Glyma01g04090.2	2.98545	11.4246	20.4721	2.721	14.7754	11.9537	8.29064	6.3863	6.38134
Glyma01g04100.1	32.8399	43.0621	41.3456	92.5142	68.9517	73.0505	56.8501	65.529	73.3855
Glyma01g04107.1	2.98545	7.90937	6.42261	2.721	2.46256	2.65638	2.36876	0	0
Glyma01g04114.1	2.98545	0	0	0	0.410427	0	0	0	0
Glyma01g04114.2	2.98545	0.878819	0.802826	0	0	0	0	0	0
Glyma01g04122.1	0	0	0	0	3.69384	2.65638	2.36876	4.16498	6.38134
Glyma01g04130.1	486.628	463.137	415.864	35.3731	27.909	49.143	5.92189	13.3279	25.5254
Glyma01g04140.1	32.8399	18.4552	14.4509	0	0.820854	0	0	0	0
Glyma01g04151.1	32.8399	20.2128	28.5003	0	0.410427	0	0	0	0
Glyma01g04160.2	0	0	0	0	0	0	0	0	0
Glyma01g04160.3	0	0.878819	0	0	0	0	0	0	0
Glyma01g04170.1	5.9709	3.51527	6.0212	2.721	2.87299	0	1.18438	3.33198	1.59534
Glyma01g04170.2	2.98545	4.39409	8.83109	0	3.69384	2.65638	4.73751	2.49899	3.19067
Glyma01g04170.3	23.8836	12.3035	30.106	2.721	4.92512	3.98457	8.29064	8.88529	7.97668
Glyma01g04170.4	8.95635	3.51527	6.82402	0	2.46256	1.32819	1.18438	1.66599	0
Glyma01g04190.1	50.7526	40.4257	30.5074	21.768	50.4825	35.8611	30.7938	21.6579	28.716
Glyma01g04200.2	2.98545	11.4246	4.01413	0	1.23128	5.31276	0	1.38833	6.38134
Glyma01g04210.1	0	2.63646	0.802826	0	0	0	0	0.277665	0
Glyma01g04220.1	41.7963	36.9104	45.7611	0	6.56683	3.98457	1.18438	3.88731	3.19067
Glyma01g04230.2	579.177	547.504	484.506	68.0251	81.6749	61.0968	99.4877	149.384	98.9108
Glyma01g04241.1	0	3.51527	6.82402	32.6521	39.8114	37.1893	34.347	40.5391	12.7627
Glyma01g04250.1	0	0.878819	0.401413	5.44201	2.46256	0	2.36876	8.32996	4.78601
Glyma01g04261.1	5.9709	21.0916	12.4438	19.047	6.97726	17.2665	2.36876	5.5533	6.38134
Glyma01g04270.1	20.8981	29.8798	28.5003	8.16301	6.56683	7.96914	14.2125	11.1066	6.38134
Glyma01g04270.2	47.7672	32.5163	27.6975	10.884	8.61896	9.29733	7.10627	10.2736	7.97668
Glyma01g04285.1	0	0	0	0	0	2.65638	0	2.22132	3.19067
Glyma01g04300.3	32.8399	22.8493	22.4791	19.047	12.3128	14.6101	5.92189	7.2193	7.97668
Glyma01g04300.4	17.9127	26.3646	20.4721	24.489	14.7754	9.29733	11.8438	10.8289	17.5487
Glyma01g04310.1	0	0	0.401413	0	0	0	0	0	0
Glyma01g04320.1	14.9272	22.8493	24.4862	27.21	19.2901	29.2202	18.95	21.3802	22.3347
Glyma01g04320.2	5.9709	14.9399	16.0565	16.326	10.2607	14.6101	14.2125	13.6056	14.358
Glyma01g04330.1	2.98545	2.63646	3.21131	0	0.410427	1.32819	0	0.832996	4.78601
Glyma01g04335.1	0	0.878819	1.20424	0	0.410427	5.31276	0	0	0
Glyma01g04340.1	86.578	120.398	67.036	168.702	113.688	82.3478	191.869	239.07	149.962
Glyma01g04350.1	4072.15	4834.38	3907.36	3727.78	2313.17	1219.28	3036.74	3626.03	3605.46
Glyma01g04361.1	0	0	0	5.44201	0	1.32819	0	0	0
Glyma01g04370.1	0	1.75764	0	0	1.23128	2.65638	0	0	0
Glyma01g04380.1	2.98545	4.39409	3.21131	114.282	65.2579	37.1893	43.822	70.2493	47.8601
Glyma01g04400.1	158.229	224.978	193.481	326.521	296.328	301.499	313.86	336.53	454.671
Glyma01g04410.1	77.6217	45.6986	49.7752	27.21	50.4825	55.784	30.7938	38.3178	25.5254
Glyma01g04421.1	0	0.878819	2.40848	0	0	0	1.18438	0	0
Glyma01g04430.1	0	4.39409	6.42261	16.326	16.0066	22.5792	16.5813	20.2696	14.358
Glyma01g04440.3	155.243	107.216	116.41	70.7461	77.9811	57.1122	24.8719	28.8772	41.4787
Glyma01g04440.4	38.8108	37.7892	47.7682	19.047	14.7754	22.5792	11.8438	10.8289	25.5254
Glyma01g04450.1	2.98545	0	0.802826	0	0	0	0	0	0
Glyma01g04460.1	29.8545	50.9715	56.1979	73.4671	53.3555	81.0196	48.5595	58.5874	62.2181
Glyma01g04468.1	0	0	0.802826	0	1.23128	0	2.36876	0.55533	0
Glyma01g04468.2	2.98545	3.51527	5.61979	0	7.38768	5.31276	4.73751	3.60965	4.78601
Glyma01g04468.3	0	0.878819	2.00707	0	2.05213	2.65638	1.18438	1.66599	0
Glyma01g04468.4	2.98545	0	0.401413	0	1.64171	0	3.55313	1.38833	0
Glyma01g04468.5	2.98545	3.51527	6.0212	2.721	3.69384	1.32819	1.18438	1.66599	3.19067
Glyma01g04476.1	1286.73	1182.89	1197.82	810.859	827.42	986.846	1242.41	1382.77	1486.85
Glyma01g04484.1	20.8981	6.15173	11.641	24.489	28.3195	25.2356	13.0282	17.7706	22.3347
Glyma01g04492.1	89.5635	107.216	121.628	149.655	162.529	147.429	131.466	125.227	106.888
Glyma01g04500.1	29.8545	15.8187	18.465	24.489	38.1697	37.1893	4.73751	5.5533	4.78601
Glyma01g04515.1	116.433	107.216	71.0501	111.561	119.434	118.209	181.21	184.37	197.822
Glyma01g04530.1	161.214	143.247	144.107	228.564	242.152	338.689	127.913	153.271	94.1248
Glyma01g04545.1	3833.32	11209.3	2164.02	4944.07	2275.41	5048.45	663.252	1198.68	473.815
Glyma01g04560.2	26.869	20.2128	15.2537	38.0941	41.8635	38.5175	48.5595	29.4325	41.4787
Glyma01g04560.3	8.95635	13.1823	14.4509	48.9781	35.2967	46.4867	37.9001	27.7665	35.0974
Glyma01g04570.1	2.98545	10.5458	12.4438	24.489	22.9839	15.9383	18.95	23.3239	23.93
Glyma01g04570.2	29.8545	25.4857	19.6692	35.3731	41.8635	49.143	29.6094	31.0985	30.3114
Glyma01g04580.1	11.9418	7.03055	5.21837	27.21	34.4759	43.8303	39.0845	53.8671	44.6694
Glyma01g04590.1	26.869	68.5479	42.5498	54.4201	89.0626	74.3787	94.7502	72.7483	35.0974
Glyma01g04600.1	146.287	170.491	123.635	70.7461	122.718	131.491	63.9564	77.7463	94.1248
Glyma01g04610.3	2.98545	12.3035	9.63392	5.44201	14.3649	13.2819	16.5813	19.9919	12.7627
Glyma01g04610.4	0	0	4.81696	0	4.51469	2.65638	9.47502	5.27564	3.19067
Glyma01g04616.1	0	0	0	0	0	1.32819	0	0.277665	0
Glyma01g04623.1	0	1.75764	2.80989	0	0.820854	2.65638	2.36876	0	3.19067
Glyma01g04623.2	0	0	0.802826	0	0	2.65638	1.18438	0.277665	0
Glyma01g04630.1	53.7381	50.0927	30.5074	21.768	25.4465	19.9229	59.2189	41.0945	46.2647
Glyma01g04640.2	14.9272	21.9705	23.282	0	3.28341	0	2.36876	1.11066	0
Glyma01g04650.2	0	0	0	0	0	0	0	0	0
Glyma01g04660.1	14.9272	7.03055	16.0565	13.605	9.02939	5.31276	20.1344	15.8269	11.1674
Glyma01g04670.1	2.98545	2.63646	2.40848	0	2.05213	0	2.36876	6.10863	4.78601
Glyma01g04690.1	179.127	275.949	186.657	345.568	405.912	471.508	429.929	455.649	550.391
Glyma01g04700.2	0	0	0	0	2.46256	2.65638	11.8438	11.3843	6.38134
Glyma01g04710.1	985.198	851.575	867.454	574.132	1007.6	1382.65	850.383	781.35	757.785
Glyma01g04720.1	2.98545	13.1823	14.0495	8.16301	6.97726	11.9537	2.36876	6.3863	6.38134
Glyma01g04720.2	56.7235	59.7597	60.212	29.9311	33.655	43.8303	14.2125	12.7726	27.1207
Glyma01g04730.1	32.8399	47.4562	20.4721	468.013	464.193	523.307	708.258	678.891	778.524
Glyma01g04740.1	540.366	554.535	371.709	27.21	36.1176	58.4404	15.3969	15.5493	15.9534
Glyma01g04750.1	8.95635	4.39409	4.41555	5.44201	4.51469	6.64095	1.18438	1.94366	6.38134
Glyma01g04760.1	140.316	134.459	140.495	160.539	214.243	201.885	182.394	283.774	360.546
Glyma01g04770.1	5.9709	0.878819	0.401413	0	1.64171	0	3.55313	2.22132	0
Glyma01g04780.1	0	0	1.20424	0	0.410427	0	0	0	1.59534
Glyma01g04791.1	2.98545	3.51527	1.20424	2.721	1.64171	0	3.55313	1.94366	0
Glyma01g04791.2	2.98545	4.39409	6.42261	5.44201	5.74598	1.32819	13.0282	17.4929	9.57202
Glyma01g04791.3	0	0.878819	1.20424	2.721	1.64171	0	1.18438	4.16498	4.78601
Glyma01g04800.1	17.9127	7.90937	12.4438	0	0.820854	0	2.36876	0.277665	0
Glyma01g04810.1	0	0	0	0	0	0	0	0	0
Glyma01g04820.1	92.5489	131.823	142.903	149.655	163.76	201.885	157.522	200.474	161.129
Glyma01g04830.1	220.923	87.8819	199.502	76.1881	71.4143	27.892	209.635	175.762	232.919
Glyma01g04860.2	5.9709	15.8187	14.0495	5.44201	8.61896	11.9537	13.0282	10.5513	12.7627
Glyma01g04860.3	11.9418	6.15173	6.42261	5.44201	3.69384	1.32819	2.36876	4.16498	11.1674
Glyma01g04870.1	8.95635	5.27291	6.0212	0	0.820854	1.32819	0	0	0
Glyma01g04870.2	0	1.75764	4.01413	0	0.820854	0	0	0.55533	3.19067
Glyma01g04880.1	32.8399	22.8493	24.0848	54.4201	50.0721	25.2356	86.4596	75.2473	92.5295
Glyma01g04890.1	32.8399	97.5489	54.9936	57.1411	37.3488	45.1585	80.5377	78.8569	54.2414
Glyma01g04890.2	26.869	29.8798	26.4933	16.326	21.3422	27.892	27.2407	23.8792	41.4787
Glyma01g04895.1	0	0	0.401413	0	0	0	0	0	0
Glyma01g04900.1	0	0	0.802826	5.44201	6.97726	1.32819	18.95	15.8269	17.5487
Glyma01g04900.2	0	0	0.401413	0	3.28341	2.65638	8.29064	9.71828	6.38134
Glyma01g04920.1	14.9272	22.8493	18.465	97.9562	115.33	131.491	81.7221	111.621	95.7202
Glyma01g04920.2	17.9127	12.3035	17.6622	95.2352	95.219	82.3478	87.644	81.6336	78.1715
Glyma01g04930.1	35.8254	60.6385	27.6975	43.5361	52.9451	70.3941	49.7439	48.0361	52.6461
Glyma01g04930.2	20.8981	14.9399	12.8452	13.605	18.8796	17.2665	21.3188	28.3219	23.93
Glyma01g04940.2	2.98545	4.39409	2.80989	0	1.64171	2.65638	4.73751	4.99797	9.57202
Glyma01g04950.1	0	0	0	0	0.410427	0	0	0	0
Glyma01g04970.1	0	0	0	0	0	0	0	0	0
Glyma01g04980.1	26.869	43.9409	30.9088	57.1411	48.0199	35.8611	28.4251	31.3762	46.2647
Glyma01g04980.2	17.9127	16.6976	27.2961	29.9311	27.909	29.2202	24.8719	27.4889	31.9067
Glyma01g04980.3	20.8981	13.1823	18.465	21.768	24.6256	15.9383	23.6876	23.6015	22.3347
Glyma01g04991.1	23.8836	16.6976	22.8806	27.21	38.1697	33.2048	68.6939	65.8067	63.8134
Glyma01g05000.1	62.6944	79.0937	54.5922	16.326	15.1858	10.6255	26.0563	14.4386	17.5487
Glyma01g05020.1	0	0	0	0	0	0	0	0	0
Glyma01g05035.1	0	0	0	0	0	0	0	0	0
Glyma01g05050.1	0	0	0	0	0.820854	0	0	0	0
Glyma01g05060.2	0	3.51527	4.81696	0	0.410427	0	0	0.277665	0
Glyma01g05060.3	11.9418	5.27291	1.60565	0	1.23128	0	0	0	0
Glyma01g05060.4	2.98545	4.39409	1.60565	0	0.820854	0	0	0	0
Glyma01g05070.2	0	0	0.401413	0	0	2.65638	1.18438	0	0
Glyma01g05080.1	280.632	221.462	314.708	122.445	132.157	148.757	5.92189	12.7726	15.9534
Glyma01g05080.2	122.403	106.337	128.051	40.8151	38.9905	25.2356	3.55313	5.27564	7.97668
Glyma01g05090.1	2.98545	5.27291	2.00707	0	0	0	0	0.277665	0
Glyma01g05090.2	5.9709	5.27291	5.61979	0	0.410427	2.65638	0	0.277665	0
Glyma01g05100.1	20.8981	36.9104	37.3314	27.21	35.7071	51.7994	31.9782	45.2594	68.5994
Glyma01g05110.1	0	0	0	0	0	0	2.36876	1.38833	0
Glyma01g05120.1	0	0	0.802826	0	0.410427	3.98457	2.36876	2.49899	1.59534
Glyma01g05135.1	0	1.75764	0	2.721	2.46256	0	7.10627	6.10863	4.78601
Glyma01g05150.1	340.341	301.435	304.673	331.963	368.974	382.519	225.032	223.798	264.826
Glyma01g05160.1	2.98545	5.27291	1.60565	10.884	16.4171	11.9537	22.5032	23.6015	4.78601
Glyma01g05160.2	0	7.03055	5.21837	16.326	19.7005	9.29733	22.5032	18.6036	19.144
Glyma01g05170.1	50.7526	30.7587	28.0989	70.7461	73.4664	66.4095	105.41	103.014	151.557
Glyma01g05180.1	0	1.75764	0.802826	2.721	0	0	0	1.11066	0
Glyma01g05190.2	0	0	0.401413	0	0.410427	0	1.18438	0.277665	0
Glyma01g05190.3	0	0.878819	0.401413	0	0.410427	1.32819	0	0.277665	0
Glyma01g05220.1	214.952	181.037	193.883	190.47	324.237	462.21	229.769	237.681	191.44
Glyma01g05230.1	20.8981	50.9715	62.6205	35.3731	65.6683	100.942	45.0064	49.4244	39.8834
Glyma01g05240.1	0	28.1222	19.6692	19.047	17.6484	25.2356	7.10627	8.88529	6.38134
Glyma01g05310.1	14.9272	18.4552	27.2961	0	0	0	0	0	0
Glyma01g05321.1	0	8.78819	4.01413	8.16301	5.74598	9.29733	11.8438	6.66397	9.57202
Glyma01g05330.1	0	0	0	0	0	0	0	0	0
Glyma01g05340.3	17.9127	29.8798	31.7116	51.6991	83.3166	53.1276	170.55	189.368	191.44
Glyma01g05340.4	5.9709	18.4552	16.4579	46.2571	52.1242	37.1893	111.332	103.014	98.9108
Glyma01g05350.1	289.589	310.223	196.692	448.966	622.617	564.481	328.073	342.361	445.099
Glyma01g05360.1	0	2.63646	7.62685	8.16301	7.79811	5.31276	2.36876	8.32996	4.78601
Glyma01g05360.2	8.95635	3.51527	5.61979	8.16301	2.46256	3.98457	4.73751	3.88731	3.19067
Glyma01g05370.1	0	0	0.802826	0	0	0	0	0	0
Glyma01g05370.2	0	0	0	0	0	0	0	0	0
Glyma01g05390.1	2.98545	0.878819	0.802826	0	0	0	2.36876	1.11066	4.78601
Glyma01g05410.2	38.8108	45.6986	25.6904	157.818	170.327	220.48	341.101	370.405	317.472
Glyma01g05430.1	26.869	46.5774	35.3244	87.0722	48.4304	71.7223	75.8002	74.6919	84.5528
Glyma01g05435.1	0	1.75764	0.802826	0	1.23128	0	0	0.55533	3.19067
Glyma01g05440.1	35.8254	47.4562	30.106	32.6521	17.6484	15.9383	34.347	29.9878	33.5021
Glyma01g05450.1	0	0	0	5.44201	4.92512	5.31276	3.55313	1.11066	0
Glyma01g05470.1	2.98545	7.03055	11.641	32.6521	4.51469	9.29733	1.18438	6.3863	1.59534
Glyma01g05470.2	0	0	2.40848	13.605	0.410427	0	1.18438	1.11066	0
Glyma01g05490.1	5.9709	3.51527	7.22544	5.44201	4.92512	1.32819	4.73751	1.11066	4.78601
Glyma01g05490.2	14.9272	1.75764	6.0212	2.721	4.51469	2.65638	4.73751	2.22132	1.59534
Glyma01g05490.3	20.8981	3.51527	6.0212	5.44201	5.33555	3.98457	4.73751	3.05432	0
Glyma01g05490.4	2.98545	2.63646	3.21131	0	1.23128	0	2.36876	1.66599	0
Glyma01g05500.1	56.7235	215.311	56.1979	0	0	0	0	0	0
Glyma01g05521.1	0	0	0	0	0	0	0	0	0
Glyma01g05540.1	2.98545	0.878819	4.01413	0	0.410427	0	0	1.11066	0
Glyma01g05540.2	2.98545	3.51527	1.20424	0	0.410427	5.31276	0	1.11066	0
Glyma01g05550.1	44.7817	16.6976	24.4862	35.3731	58.2806	38.5175	98.3034	90.7965	90.9342
Glyma01g05565.1	0	0	0.401413	0	0	0	1.18438	3.05432	1.59534
Glyma01g05565.2	0	2.63646	0	0	0	0	0	1.38833	1.59534
Glyma01g05565.3	0	0	0.401413	0	0	0	4.73751	3.05432	0
Glyma01g05580.1	41.7963	64.1538	43.3526	32.6521	36.9384	31.8766	41.4532	43.8711	51.0508
Glyma01g05680.1	0	0	0	0	0	0	0	0	0
Glyma01g05710.2	0	0	0.802826	0	0	0	0	1.66599	0
Glyma01g05740.1	349.298	304.071	430.716	364.615	377.593	227.121	364.788	329.311	269.612
Glyma01g05750.1	292.574	334.83	317.518	370.057	508.108	587.06	255.826	311.54	339.807
Glyma01g05760.1	11.9418	24.6069	20.4721	38.0941	26.6777	37.1893	28.4251	18.3259	15.9534
Glyma01g05765.1	2.98545	4.39409	2.40848	2.721	1.23128	1.32819	4.73751	1.94366	0
Glyma01g05770.2	62.6944	39.5468	32.5145	8.16301	20.9318	25.2356	43.822	29.1548	15.9534
Glyma01g05775.1	0	0	1.20424	0	0	0	0	0	0
Glyma01g05780.1	0	5.27291	8.02826	10.884	11.492	13.2819	4.73751	4.44264	0
Glyma01g05800.1	149.272	164.339	140.495	182.307	166.633	172.665	172.919	206.305	261.635
Glyma01g05805.1	0	0	0.802826	0	0	0	0	0	1.59534
Glyma01g05810.1	140.316	123.913	99.1491	65.3041	48.4304	57.1122	40.2688	48.0361	19.144
Glyma01g05820.2	5.9709	7.03055	8.83109	27.21	20.1109	25.2356	10.6594	22.7685	19.144
Glyma01g05820.3	2.98545	0.878819	2.40848	13.605	11.0815	7.96914	5.92189	5.27564	9.57202
Glyma01g05820.4	5.9709	0	0.802826	5.44201	3.69384	5.31276	7.10627	2.77665	4.78601
Glyma01g05830.1	92.5489	79.9725	69.0431	27.21	31.1924	31.8766	84.0908	102.181	82.9575
Glyma01g05840.1	0	0	0	0	0	0	0	0	0
Glyma01g05850.1	0	0.878819	0	5.44201	1.64171	5.31276	13.0282	7.77463	17.5487
Glyma01g05860.2	0	11.4246	9.63392	19.047	10.2607	13.2819	18.95	9.71828	17.5487
Glyma01g05860.3	11.9418	5.27291	8.83109	8.16301	6.1564	5.31276	13.0282	9.16295	1.59534
Glyma01g05871.1	38.8108	20.2128	21.2749	10.884	13.9545	14.6101	13.0282	15.8269	15.9534
Glyma01g05880.1	38.8108	49.2138	46.1625	59.8621	57.0493	63.7531	116.069	154.382	175.487
Glyma01g05890.2	0	0.878819	0.401413	0	2.87299	2.65638	1.18438	2.22132	0
Glyma01g05920.2	14.9272	14.9399	17.2608	70.7461	112.867	103.599	58.0345	51.0904	60.6228
Glyma01g05933.1	0	0	0	0	0	0	0	0	0
Glyma01g05946.1	2.98545	9.66701	6.42261	0	1.64171	1.32819	1.18438	2.77665	0
Glyma01g05960.2	0	7.90937	3.61272	46.2571	64.0266	62.425	42.6376	53.5894	36.6927
Glyma01g05970.1	0	0	0	8.16301	2.87299	3.98457	2.36876	3.60965	4.78601
Glyma01g05980.2	0	0	0	0	0	0	0	0	0
Glyma01g05991.1	11.9418	5.27291	4.01413	0	6.56683	9.29733	11.8438	6.3863	17.5487
Glyma01g06001.1	0	0	0	0	0	0	1.18438	0	0
Glyma01g06010.1	20.8981	21.9705	22.4791	16.326	36.1176	21.251	78.1689	72.7483	39.8834
Glyma01g06030.1	17.9127	11.4246	14.8523	8.16301	2.87299	5.31276	0	0	0
Glyma01g06030.2	17.9127	15.8187	20.8735	2.721	4.10427	18.5947	0	0	0
Glyma01g06060.2	2.98545	3.51527	4.41555	0	2.05213	0	8.29064	4.44264	12.7627
Glyma01g06060.3	2.98545	2.63646	0.802826	2.721	5.74598	3.98457	5.92189	7.49696	7.97668
Glyma01g06080.1	68.6653	39.5468	54.9936	57.1411	39.401	18.5947	36.7157	46.9254	52.6461
Glyma01g06091.1	0	0	0	0	0	0	0	0	0
Glyma01g06101.1	0	0	0	0	0	0	0	0	0
Glyma01g06110.2	6702.33	6909.27	6364.01	1708.79	2522.48	2753.34	617.061	589.761	735.45
Glyma01g06121.1	0	0	0	0	0	0	0	0	0
Glyma01g06131.1	0	0	0	0	0	0	0	0.277665	0
Glyma01g06140.2	0	0.878819	0	0	0	0	0	0.277665	0
Glyma01g06150.1	26.869	41.3045	16.8594	146.934	215.064	195.244	415.717	427.604	644.516
Glyma01g06170.1	417.963	487.744	511.4	345.568	345.99	370.565	460.723	451.484	467.433
Glyma01g06181.1	0	0	0	0	0	0	0	0	0
Glyma01g06192.1	0	0	4.41555	0	0	0	0	0	0
Glyma01g06203.1	0	0.878819	0.401413	0	0.820854	1.32819	4.73751	1.11066	1.59534
Glyma01g06214.1	0	0	0	0	0	0	0	0.277665	0
Glyma01g06226.1	0	0	0	2.721	1.23128	0	0	0.55533	0
Glyma01g06238.1	0	0.878819	1.20424	0	0	0	0	0.277665	0
Glyma01g06250.2	0	0	0	0	0	0	0	0	0
Glyma01g06255.1	0	0	0	0	0	0	0	0	0
Glyma01g06260.1	8.95635	4.39409	5.61979	5.44201	5.33555	3.98457	2.36876	7.49696	3.19067
Glyma01g06260.2	2.98545	9.66701	11.641	2.721	4.92512	0	7.10627	4.72031	4.78601
Glyma01g06265.1	5.9709	7.90937	5.61979	0	7.79811	15.9383	14.2125	13.3279	27.1207
Glyma01g06270.1	44.7817	42.1833	32.9159	70.7461	67.31	42.5021	72.247	98.0158	84.5528
Glyma01g06281.1	53.7381	43.0621	31.7116	5.44201	8.20854	10.6255	10.6594	9.71828	11.1674
Glyma01g06290.1	11.9418	7.03055	6.82402	10.884	5.74598	11.9537	10.6594	11.3843	6.38134
Glyma01g06290.2	2.98545	6.15173	4.01413	8.16301	8.61896	10.6255	10.6594	7.2193	4.78601
Glyma01g06290.3	2.98545	4.39409	4.81696	8.16301	6.1564	7.96914	7.10627	6.66397	3.19067
Glyma01g06290.4	5.9709	0.878819	3.21131	5.44201	3.69384	10.6255	3.55313	2.77665	0
Glyma01g06300.1	5.9709	12.3035	9.63392	73.4671	89.473	98.2861	94.7502	98.0158	116.46
Glyma01g06320.1	29.8545	26.3646	26.8947	32.6521	38.1697	53.1276	48.5595	30.8208	28.716
Glyma01g06330.1	0	0	0	0	0	0	0	0	0
Glyma01g06350.2	0	0	0	0	1.23128	0	0	0.55533	0
Glyma01g06370.2	0	15.8187	13.648	0	2.05213	0	1.18438	1.38833	1.59534
Glyma01g06380.2	95.5344	89.6395	89.5151	114.282	94.3982	75.7069	105.41	99.4041	141.985
Glyma01g06403.1	0	0	0	0	0	0	0	0	0
Glyma01g06426.1	0	0	0	0	0	0	0	0	0
Glyma01g06450.1	113.447	108.974	112.797	54.4201	37.7593	71.7223	22.5032	23.8792	20.7394
Glyma01g06465.1	0	0	0	0	0.820854	0	0	0	0
Glyma01g06480.1	5.9709	26.3646	20.4721	19.047	11.9024	18.5947	15.3969	11.1066	17.5487
Glyma01g06530.2	2.98545	0	0	0	0.410427	0	0	0	0
Glyma01g06530.3	0	0	0	0	0	0	0	0	0
Glyma01g06540.2	2.98545	7.90937	6.82402	5.44201	2.87299	3.98457	1.18438	2.22132	1.59534
Glyma01g06540.3	2.98545	7.03055	4.01413	0	3.28341	3.98457	1.18438	3.88731	3.19067
Glyma01g06540.4	11.9418	14.9399	14.4509	0	4.92512	13.2819	2.36876	5.5533	3.19067
Glyma01g06550.1	0	3.51527	2.00707	21.768	17.6484	27.892	56.8501	49.9797	63.8134
Glyma01g06575.1	0	0	0	0	0	0	2.36876	0.55533	0
Glyma01g06600.1	0	2.63646	2.00707	0	2.87299	1.32819	2.36876	2.22132	1.59534
Glyma01g06600.2	2.98545	1.75764	1.20424	5.44201	6.56683	7.96914	4.73751	4.72031	11.1674
Glyma01g06600.3	8.95635	23.7281	16.4579	2.721	23.8048	34.533	34.347	30.2655	43.0741
Glyma01g06610.1	0	0	0.802826	0	0	0	0	0	0
Glyma01g06610.2	0	0	0	0	0	0	0	0	0
Glyma01g06610.3	0	0	0.401413	0	0	0	0	0	0
Glyma01g06620.1	185.098	161.703	135.678	81.6301	103.017	139.46	129.097	120.784	159.534
Glyma01g06630.1	5.9709	18.4552	22.0777	13.605	10.6711	10.6255	13.0282	11.9396	17.5487
Glyma01g06630.2	23.8836	18.4552	24.0848	5.44201	9.43982	5.31276	17.7657	10.8289	17.5487
Glyma01g06640.1	220.923	224.099	260.116	0	1.64171	3.98457	5.92189	2.49899	3.19067
Glyma01g06660.2	2.98545	3.51527	1.20424	0	2.87299	7.96914	2.36876	1.11066	0
Glyma01g06660.3	0	3.51527	2.00707	8.16301	1.64171	2.65638	0	0.832996	0
Glyma01g06660.4	0	2.63646	1.20424	0	1.64171	2.65638	1.18438	0.277665	0
Glyma01g06660.5	0	2.63646	0.401413	0	3.69384	9.29733	3.55313	0.55533	1.59534
Glyma01g06660.6	0	0.878819	1.60565	8.16301	2.05213	1.32819	0	0.277665	0
Glyma01g06660.7	2.98545	0	1.60565	0	3.28341	2.65638	2.36876	0	0
Glyma01g06671.1	0	0	0	0	0	0	0	0	0
Glyma01g06681.1	29.8545	45.6986	48.571	106.119	112.047	107.583	91.1971	91.3519	63.8134
Glyma01g06690.2	68.6653	39.5468	34.923	10.884	27.4986	27.892	34.347	39.9838	51.0508
Glyma01g06700.2	8.95635	11.4246	4.01413	2.721	4.51469	9.29733	5.92189	3.05432	4.78601
Glyma01g06700.3	26.869	16.6976	16.0565	8.16301	9.02939	5.31276	7.10627	4.16498	3.19067
Glyma01g06720.1	0	0.878819	0	0	0	0	0	0	0
Glyma01g06730.1	14.9272	21.9705	20.8735	32.6521	26.2673	25.2356	30.7938	24.1569	44.6694
Glyma01g06740.1	77.6217	52.7291	67.036	8.16301	7.38768	3.98457	3.55313	3.05432	0
Glyma01g06740.2	346.312	438.531	292.229	54.4201	59.9223	135.475	24.8719	40.8168	27.1207
Glyma01g06740.3	119.418	110.731	101.959	24.489	18.4692	31.8766	10.6594	8.05229	11.1674
Glyma01g06750.1	5.9709	6.15173	4.41555	5.44201	7.38768	6.64095	5.92189	3.88731	1.59534
Glyma01g06750.2	2.98545	5.27291	3.21131	5.44201	6.56683	7.96914	7.10627	4.72031	0
Glyma01g06750.3	8.95635	6.15173	5.61979	2.721	6.56683	5.31276	8.29064	3.88731	3.19067
Glyma01g06762.1	0	0	0	0	0	0	0	0	0
Glyma01g06774.1	0	3.51527	1.60565	5.44201	11.0815	9.29733	21.3188	16.9376	20.7394
Glyma01g06774.2	0	2.63646	1.20424	8.16301	7.79811	2.65638	10.6594	9.44062	12.7627
Glyma01g06787.1	5.9709	4.39409	5.61979	0	6.97726	1.32819	1.18438	2.22132	0
Glyma01g06800.1	11.9418	21.0916	14.4509	24.489	21.7526	26.5638	22.5032	13.3279	15.9534
Glyma01g06800.2	5.9709	19.334	8.83109	0	7.79811	2.65638	15.3969	5.83097	4.78601
Glyma01g06810.1	0	0.878819	0.401413	0	0	0	3.55313	0	1.59534
Glyma01g06820.1	26.869	54.4868	24.4862	27.21	32.0133	46.4867	62.772	59.1427	55.8368
Glyma01g06830.1	0	0	0.401413	0	0	2.65638	0	1.38833	1.59534
Glyma01g06840.1	161.214	216.189	172.206	149.655	92.346	96.9579	125.544	117.73	108.483
Glyma01g06850.2	20.8981	54.4868	18.8664	32.6521	41.0427	49.143	45.0064	44.4264	52.6461
Glyma01g06860.1	0	0	0	0	0	0	0	0	0
Glyma01g06870.1	0	1.75764	4.01413	10.884	9.43982	2.65638	15.3969	9.99595	7.97668
Glyma01g06870.2	2.98545	0.878819	4.01413	24.489	38.5801	51.7994	40.2688	27.7665	44.6694
Glyma01g06880.2	5.9709	1.75764	3.61272	5.44201	3.69384	7.96914	1.18438	3.33198	6.38134
Glyma01g06902.1	0	0	0.802826	0	0	0	0	0	0
Glyma01g06924.1	0	1.75764	0.401413	0	3.69384	3.98457	1.18438	3.88731	3.19067
Glyma01g06947.1	0	0	0	0	0	0	0	0	0
Glyma01g06970.1	101.505	87.8819	76.2685	62.5831	32.8341	38.5175	75.8002	87.1869	73.3855
Glyma01g06980.1	0	0	0	0	0	0	0	0	0
Glyma01g06995.1	0	0	0	0	0	0	0	0	0
Glyma01g07010.1	44.7817	88.7607	60.6134	48.9781	75.5185	85.0042	53.297	58.3097	67.0041
Glyma01g07010.2	17.9127	22.8493	18.8664	8.16301	12.7232	7.96914	11.8438	10.8289	4.78601
Glyma01g07020.1	11.9418	7.03055	17.6622	0	4.10427	5.31276	5.92189	5.27564	6.38134
Glyma01g07020.2	29.8545	39.5468	49.3738	19.047	19.7005	22.5792	29.6094	35.8188	41.4787
Glyma01g07040.1	17.9127	15.8187	22.4791	21.768	6.56683	13.2819	18.95	17.2152	7.97668
Glyma01g07046.1	203.011	224.978	157.354	51.6991	63.2057	79.6914	61.5876	50.2574	51.0508
Glyma01g07053.1	0	0	0	0	0	0	0	0	0
Glyma01g07060.1	0	0	0	0	0	0	0	0	0
Glyma01g07070.1	241.821	215.311	221.179	195.912	167.865	142.116	190.685	191.034	242.491
Glyma01g07080.1	2.98545	2.63646	3.61272	2.721	6.1564	7.96914	7.10627	8.32996	12.7627
Glyma01g07091.1	8.95635	13.1823	20.8735	29.9311	22.9839	7.96914	50.9282	38.8731	33.5021
Glyma01g07100.1	253.763	311.102	326.75	108.84	209.728	228.449	107.778	138.277	137.199
Glyma01g07110.1	0	0	1.60565	0	0	0	0	0	0
Glyma01g07120.1	0	2.63646	3.61272	21.768	20.9318	25.2356	34.347	20.5472	11.1674
Glyma01g07120.2	5.9709	0	3.21131	19.047	21.7526	19.9229	31.9782	19.1589	15.9534
Glyma01g07120.3	0	3.51527	2.00707	27.21	20.9318	19.9229	48.5595	30.5432	23.93
Glyma01g07120.4	0	3.51527	3.21131	29.9311	25.036	31.8766	39.0845	29.1548	22.3347
Glyma01g07120.5	2.98545	3.51527	3.61272	2.721	24.2152	21.251	27.2407	18.8812	15.9534
Glyma01g07120.6	0	1.75764	2.40848	24.489	25.4465	38.5175	24.8719	21.1026	43.0741
Glyma01g07120.7	11.9418	10.5458	7.22544	48.9781	61.1536	59.7686	58.0345	60.531	62.2181
Glyma01g07130.1	161.214	327.799	156.953	108.84	94.8086	284.233	55.6658	50.5351	38.2881
Glyma01g07140.2	2.98545	12.3035	10.0353	8.16301	4.10427	14.6101	5.92189	4.44264	6.38134
Glyma01g07140.3	5.9709	5.27291	8.02826	0	2.87299	5.31276	7.10627	0.832996	4.78601
Glyma01g07150.1	0	0	0	0	0	0	0	0	0
Glyma01g07155.1	0	0	0	0	0	1.32819	0	0.277665	0
Glyma01g07160.1	5.9709	13.1823	7.62685	2.721	2.05213	1.32819	4.73751	5.27564	6.38134
Glyma01g07175.1	11.9418	5.27291	8.02826	0	0.410427	0	1.18438	0.832996	0
Glyma01g07175.2	5.9709	11.4246	12.4438	0	2.05213	1.32819	0	0.55533	0
Glyma01g07175.3	20.8981	8.78819	14.8523	2.721	2.05213	6.64095	0	0.832996	0
Glyma01g07190.1	29.8545	20.2128	13.2466	13.605	13.9545	22.5792	13.0282	14.9939	23.93
Glyma01g07190.2	8.95635	35.1527	14.0495	32.6521	16.4171	37.1893	8.29064	16.1046	12.7627
Glyma01g07212.1	2.98545	0.878819	0	0	0.820854	0	0	0	0
Glyma01g07234.1	2.98545	2.63646	3.21131	8.16301	2.87299	3.98457	0	0.277665	3.19067
Glyma01g07256.1	0	0.878819	1.20424	0	0	1.32819	0	0	0
Glyma01g07278.1	0	0	0	0	0	0	0	0	0
Glyma01g07300.1	0	2.63646	4.41555	0	1.23128	1.32819	1.18438	1.11066	0
Glyma01g07310.1	35.8254	43.9409	36.93	21.768	14.7754	27.892	8.29064	13.8833	35.0974
Glyma01g07320.1	0	0	0	0	0	0	0	0	0
Glyma01g07343.1	0	0	0	0	0	0	0	0	0
Glyma01g07366.1	2.98545	0	0	0	0	0	0	0	0
Glyma01g07390.1	0	0	0.401413	0	2.46256	1.32819	3.55313	1.38833	3.19067
Glyma01g07390.2	5.9709	10.5458	1.60565	5.44201	8.20854	7.96914	2.36876	14.1609	6.38134
Glyma01g07416.1	0	0	0	0	0	0	0	0	0
Glyma01g07443.1	5.9709	0	2.00707	0	0	0	0	0	0
Glyma01g07470.2	0	0	0.401413	0	0	0	0	0	0
Glyma01g07500.1	0	0	0	0	0	0	0	0	0
Glyma01g07530.1	68.6653	78.2149	74.2614	51.6991	60.3327	62.425	62.772	57.7544	82.9575
Glyma01g07542.1	5.9709	12.3035	10.8382	0	8.61896	7.96914	7.10627	4.99797	0
Glyma01g07554.1	232.865	125.671	221.982	73.4671	103.838	59.7686	50.9282	66.6397	79.7668
Glyma01g07567.1	0	4.39409	10.0353	8.16301	2.87299	2.65638	2.36876	1.11066	0
Glyma01g07580.2	176.142	109.852	153.34	391.825	364.049	342.673	119.622	133.557	84.5528
Glyma01g07601.1	0	0	0	5.44201	9.85024	6.64095	0	0.55533	0
Glyma01g07621.1	0	0	0	0	0	0	0	0	0
Glyma01g07641.1	80.6071	84.3666	78.2756	122.445	162.939	216.495	142.125	156.326	169.106
Glyma01g07661.1	0	1.75764	1.60565	0	0	1.32819	4.73751	0.277665	0
Glyma01g07680.2	26.869	59.7597	59.4092	65.3041	98.5024	134.147	74.6158	94.4062	84.5528
Glyma01g07690.1	301.53	290.01	296.644	468.013	488.408	502.056	722.47	883.531	773.738
Glyma01g07716.1	0	0	0.401413	2.721	0	0	0	0.55533	1.59534
Glyma01g07743.1	0	0	0	0	0	0	0	0	0
Glyma01g07770.1	8.95635	16.6976	15.6551	70.7461	73.8768	88.9888	99.4877	81.9112	126.032
Glyma01g07780.1	50.7526	58.8809	58.2049	2.721	0.410427	0	14.2125	12.2173	1.59534
Glyma01g07791.1	8.95635	1.75764	4.01413	0	2.05213	1.32819	1.18438	0.55533	1.59534
Glyma01g07791.2	2.98545	5.27291	5.61979	5.44201	2.46256	1.32819	1.18438	2.77665	0
Glyma01g07800.2	14.9272	22.8493	17.2608	16.326	29.1403	18.5947	22.5032	25.5452	15.9534
Glyma01g07860.1	0	0	2.40848	0	0	0	0	0	0
Glyma01g07876.1	20.8981	29.8798	20.0707	5.44201	18.8796	21.251	11.8438	13.6056	6.38134
Glyma01g07893.1	0	0	0	0	0	0	0	0	0
Glyma01g07910.2	0	0	0	0	0	0	0	0	0
Glyma01g07930.1	101.505	72.942	85.9024	176.865	124.77	75.7069	310.307	322.369	245.682
Glyma01g07940.1	8.95635	10.5458	18.465	2.721	4.92512	5.31276	9.47502	5.83097	7.97668
Glyma01g07970.1	0	9.66701	5.61979	0	2.87299	5.31276	0	1.66599	0
Glyma01g07985.1	0	0	0	0	0.410427	0	1.18438	0.832996	0
Glyma01g08001.1	0	0	0	0	0	0	0	0	0
Glyma01g08015.1	0	0	0	0	0	0	0	0.277665	0
Glyma01g08030.2	0	0	0	0	0	0	0	0	0
Glyma01g08043.1	29.8545	34.2739	39.3385	70.7461	73.056	43.8303	73.4314	93.2955	87.7435
Glyma01g08056.1	0	0.878819	0	0	0.820854	0	3.55313	1.38833	0
Glyma01g08056.2	0	0	0.401413	2.721	0.820854	5.31276	4.73751	0.832996	0
Glyma01g08056.3	0	0	1.20424	0	0	0	0	0.832996	1.59534
Glyma01g08070.2	2.98545	0	0	0	0.410427	0	0	0.277665	0
Glyma01g08080.1	0	0	4.01413	13.605	17.2379	19.9229	1.18438	2.77665	0
Glyma01g08096.1	0	0	0	0	0	0	0	0	0
Glyma01g08113.1	8.95635	26.3646	21.6763	5.44201	0.820854	2.65638	0	0.55533	0
Glyma01g08130.1	0	0	0	0	0	0	0	0	0
Glyma01g08150.1	0	0	0	0	0	0	0	0.55533	0
Glyma01g08191.1	0	0	0	0	0	0	0	0	0
Glyma01g08230.2	95.5344	79.9725	55.7964	163.26	156.783	185.947	191.869	220.744	250.468
Glyma01g08250.1	0	0	0.802826	0	0.410427	3.98457	7.10627	3.05432	3.19067
Glyma01g08260.1	5.9709	0	3.21131	10.884	8.61896	6.64095	9.47502	11.9396	14.358
Glyma01g08260.2	8.95635	2.63646	2.00707	29.9311	15.1858	9.29733	17.7657	34.4305	31.9067
Glyma01g08400.1	5.9709	3.51527	5.21837	0	0	0	1.18438	1.66599	0
Glyma01g08540.1	5.9709	2.63646	3.61272	0	1.23128	1.32819	2.36876	3.05432	1.59534
Glyma01g08540.2	0	3.51527	3.61272	2.721	1.64171	0	0	3.33198	3.19067
Glyma01g08540.3	8.95635	2.63646	1.20424	0	0.820854	0	5.92189	5.27564	4.78601
Glyma01g08560.1	0	0	0	0	0	0	0	0	0
Glyma01g08580.1	137.331	101.064	107.579	73.4671	76.7498	114.224	90.0127	103.291	97.3155
Glyma01g08586.1	0	0	0	0	0	0	0	0	0
Glyma01g08593.1	0	4.39409	0.802826	0	0	0	0	0.832996	0
Glyma01g08600.1	8.95635	9.66701	7.62685	5.44201	0.410427	2.65638	0	0	0
Glyma01g08600.2	2.98545	1.75764	2.40848	0	1.23128	1.32819	0	0.277665	0
Glyma01g08610.2	5.9709	7.90937	10.8382	5.44201	2.46256	0	4.73751	2.49899	0
Glyma01g08621.1	0	2.63646	2.40848	2.721	0	3.98457	0	1.66599	0
Glyma01g08631.1	0	12.3035	6.0212	0	2.46256	0	5.92189	4.99797	3.19067
Glyma01g08640.1	47.7672	94.0336	73.0572	204.075	60.3327	142.116	68.6939	92.7402	140.39
Glyma01g08650.1	2.98545	3.51527	2.80989	16.326	3.28341	14.6101	3.55313	6.10863	3.19067
Glyma01g08690.1	0	0	0	0	0	0	0	0	0
Glyma01g08730.1	0	0	0	0	0	0	0	0	0
Glyma01g08745.1	0	0	0.401413	0	0	0	0	0	0
Glyma01g08760.1	0	0	0	0	0	0	0	0	0
Glyma01g08870.1	2.98545	0	0	0	0	1.32819	0	0.277665	0
Glyma01g08980.2	0	0	0	0	1.23128	0	0	0	0
Glyma01g09000.1	0	0	0	0	0	0	0	0.277665	0
Glyma01g09010.5	2.98545	0.878819	2.40848	5.44201	6.97726	6.64095	9.47502	3.60965	3.19067
Glyma01g09010.6	8.95635	0.878819	4.41555	5.44201	4.10427	3.98457	7.10627	3.88731	4.78601
Glyma01g09010.7	8.95635	5.27291	2.80989	2.721	5.33555	7.96914	1.18438	4.16498	3.19067
Glyma01g09010.8	0	0.878819	2.40848	2.721	4.51469	2.65638	7.10627	2.77665	3.19067
Glyma01g09040.1	0	0	0	0	0	0	0	0.277665	0
Glyma01g09066.1	0	0	0	0	0	0	0	0	0
Glyma01g09093.1	0	0	0	0	0	0	0	0	0
Glyma01g09120.1	301.53	321.648	342.405	443.524	462.141	455.569	556.658	603.367	579.107
Glyma01g09160.1	104.491	191.582	205.925	546.922	685.002	630.89	396.767	431.214	335.021
Glyma01g09190.1	0	3.51527	0	0	0	0	0	0	0
Glyma01g09205.1	56.7235	36.9104	30.106	16.326	13.9545	18.5947	2.36876	5.27564	11.1674
Glyma01g09205.2	17.9127	22.8493	26.0919	0	6.56683	10.6255	1.18438	2.77665	3.19067
Glyma01g09220.1	68.6653	76.4572	68.6417	111.561	164.171	166.024	625.351	545.612	864.672
Glyma01g09251.1	0	0	0	0	0	0	0	0	0
Glyma01g09280.1	0	0	0	0	0	0	0	0	0
Glyma01g09290.1	35.8254	53.6079	56.1979	29.9311	32.0133	31.8766	48.5595	61.6417	47.8601
Glyma01g09310.1	1830.08	2106.53	1511.72	625.831	686.644	893.872	820.774	1085.12	1118.33
Glyma01g09340.1	0	1.75764	0	5.44201	2.05213	5.31276	7.10627	1.11066	0
Glyma01g09350.1	0	0	0	0	0	0	0	0	0
Glyma01g09360.1	0	0	11.2396	0	11.9024	0	0	6.66397	6.38134
Glyma01g09381.1	0	0	0	0	0.410427	0	0	0	0
Glyma01g09400.2	20.8981	18.4552	17.2608	2.721	4.92512	3.98457	8.29064	5.83097	7.97668
Glyma01g09400.3	86.578	83.4878	85.0996	38.0941	27.0882	35.8611	20.1344	23.0462	33.5021
Glyma01g09400.4	14.9272	16.6976	22.4791	2.721	7.38768	6.64095	14.2125	6.66397	3.19067
Glyma01g09410.1	0	2.63646	4.01413	0	0.410427	0	0	0.55533	0
Glyma01g09420.1	17.9127	12.3035	17.2608	2.721	5.33555	5.31276	9.47502	7.2193	7.97668
Glyma01g09420.5	14.9272	9.66701	6.82402	0	5.33555	6.64095	3.55313	2.77665	6.38134
Glyma01g09420.6	8.95635	14.0611	7.62685	5.44201	4.10427	6.64095	4.73751	1.94366	4.78601
Glyma01g09460.1	0	2.63646	0	10.884	6.56683	18.5947	4.73751	5.27564	7.97668
Glyma01g09481.1	0	1.75764	2.00707	0	1.23128	2.65638	1.18438	0.832996	0
Glyma01g09500.1	0	0	0	0	0	0	0	0.277665	0
Glyma01g09510.1	128.374	48.335	98.7477	0	1.64171	0	3.55313	3.88731	12.7627
Glyma01g09515.1	5.9709	0.878819	2.40848	0	0	0	0	0	0
Glyma01g09520.1	1065.81	1115.22	986.674	206.796	286.888	418.38	197.791	191.867	224.942
Glyma01g09530.1	77.6217	87.0031	86.3038	97.9562	128.874	98.2861	73.4314	62.4747	70.1948
Glyma01g09540.1	5.9709	7.03055	8.42968	0	0.410427	1.32819	0	0.277665	0
Glyma01g09581.1	2.98545	1.75764	0.802826	0	0	0	0	0.55533	0
Glyma01g09620.1	0	0	0	0	0	0	0	0.277665	0
Glyma01g09631.1	0	0	0	0	0.410427	0	0	0	0
Glyma01g09640.1	50.7526	44.8198	50.9795	59.8621	54.1763	58.4404	100.672	109.4	110.078
Glyma01g09650.1	0	0	0.401413	0	1.23128	0	0	0.55533	0
Glyma01g09660.1	2.98545	5.27291	4.41555	0	4.10427	3.98457	2.36876	4.44264	3.19067
Glyma01g09660.2	2.98545	2.63646	4.41555	0	2.87299	5.31276	0	3.05432	1.59534
Glyma01g09860.1	0	0	0.802826	0	0	0	1.18438	0.55533	0
Glyma01g09900.1	8.95635	10.5458	16.4579	27.21	34.4759	35.8611	43.822	29.9878	54.2414
Glyma01g09900.2	17.9127	7.90937	11.2396	24.489	22.5735	22.5792	27.2407	25.5452	28.716
Glyma01g09920.1	98.5198	83.4878	80.2826	106.119	97.6816	107.583	80.5377	72.7483	65.4088
Glyma01g09948.1	0	0	0	0	0.820854	5.31276	2.36876	2.22132	0
Glyma01g09976.1	0	0	0	0	0	0	1.18438	0	0
Glyma01g10004.1	0	0	0	0	0	0	0	0	0
Glyma01g10032.1	0	5.27291	0.401413	0	0	0	2.36876	0	0
Glyma01g10060.1	0	1.75764	3.21131	2.721	5.74598	2.65638	0	3.33198	0
Glyma01g10070.1	0	0.878819	2.80989	0	9.85024	5.31276	15.3969	8.05229	4.78601
Glyma01g10081.1	519.468	732.935	522.239	1341.46	1402.84	1519.45	2424.42	2465.94	2686.55
Glyma01g10090.1	0	1.75764	0.802826	0	0	0	0	0	0
Glyma01g10100.1	17.9127	5.27291	7.22544	16.326	19.7005	22.5792	36.7157	19.9919	27.1207
Glyma01g10121.1	0	0.878819	0.401413	0	0	0	0	0	0
Glyma01g10141.1	0	0	0	0	0	0	0	0	0
Glyma01g10160.2	8.95635	0	1.20424	0	1.64171	0	5.92189	1.38833	3.19067
Glyma01g10160.3	0	13.1823	14.8523	2.721	8.61896	10.6255	35.5313	20.8249	35.0974
Glyma01g10160.4	0	3.51527	2.40848	5.44201	2.05213	0	1.18438	2.22132	6.38134
Glyma01g10183.1	0	0	0.401413	0	0	0	0	0	0
Glyma01g10206.1	0	0	0	0	0.410427	0	0	0.55533	0
Glyma01g10231.1	0	0	0.802826	0	0	0	0	0	0
Glyma01g10254.1	0	0	0	0	0	0	0	0	0
Glyma01g10278.1	0	1.75764	0	0	1.64171	0	0	0.832996	0
Glyma01g10302.1	0	0	0	0	0.820854	0	0	0	0
Glyma01g10326.1	0	0	0.401413	0	0.820854	1.32819	0	0.55533	0
Glyma01g10350.1	0	0	0.401413	0	0.820854	0	0	0	0
Glyma01g10371.1	20.8981	30.7587	26.4933	21.768	27.909	29.2202	55.6658	38.0401	68.5994
Glyma01g10390.1	53.7381	45.6986	37.3314	155.097	180.588	193.916	162.26	133.002	177.082
Glyma01g10600.1	0	0.878819	0.802826	0	0	0	0	0	0
Glyma01g10610.1	304.516	312.859	317.919	380.941	410.427	318.766	358.866	407.057	451.48
Glyma01g10730.1	0	4.39409	0.401413	0	3.69384	2.65638	3.55313	0.55533	6.38134
Glyma01g10730.2	0	0	0	0	0	1.32819	1.18438	0.832996	0
Glyma01g10850.2	2.98545	6.15173	9.2325	5.44201	8.20854	6.64095	2.36876	6.66397	7.97668
Glyma01g10850.3	26.869	17.5764	15.6551	16.326	17.2379	33.2048	22.5032	19.7142	23.93
Glyma01g10880.1	5.9709	0.878819	4.01413	5.44201	4.92512	1.32819	4.73751	2.77665	4.78601
Glyma01g10880.2	0	5.27291	4.41555	5.44201	5.33555	11.9537	8.29064	4.99797	7.97668
Glyma01g10900.1	343.327	224.099	356.455	32.6521	29.5507	5.31276	0	0	6.38134
Glyma01g11110.2	0	0	2.40848	0	0	0	0	0	0
Glyma01g11130.1	2.98545	2.63646	4.01413	5.44201	0.820854	10.6255	1.18438	4.44264	0
Glyma01g11180.1	32.8399	12.3035	24.8876	8.16301	4.51469	5.31276	2.36876	0.832996	1.59534
Glyma01g11390.3	32.8399	36.9104	41.747	318.358	429.717	320.094	438.22	422.051	433.931
Glyma01g11390.4	68.6653	35.1527	42.1484	408.151	449.007	297.515	540.076	508.96	465.838
Glyma01g11473.1	0	0	0	0	0	0	0	0	0
Glyma01g11556.1	0	0	0	0	0	0	0	0	0
Glyma01g11640.1	716.508	587.93	786.368	614.947	852.456	891.216	4.73751	2.49899	6.38134
Glyma01g11755.1	0	0	0	0	0.820854	0	0	1.11066	3.19067
Glyma01g11870.1	653.813	785.664	510.598	190.47	314.387	221.808	2.36876	0	0
Glyma01g12310.1	0	0	0	0	0	0	0	0	0
Glyma01g12340.3	2.98545	7.03055	4.81696	10.884	2.87299	6.64095	7.10627	8.60762	6.38134
Glyma01g12340.4	2.98545	9.66701	8.42968	5.44201	4.92512	9.29733	8.29064	12.7726	15.9534
Glyma01g12340.5	14.9272	6.15173	9.2325	10.884	8.61896	14.6101	9.47502	8.60762	6.38134
Glyma01g12740.1	208.981	166.976	184.249	293.869	346.4	421.036	310.307	349.581	370.118
Glyma01g12840.1	8.95635	8.78819	6.0212	2.721	3.69384	3.98457	1.18438	2.77665	0
Glyma01g12840.2	14.9272	16.6976	19.6692	0	2.05213	2.65638	7.10627	6.94163	1.59534
Glyma01g12940.2	5.9709	22.8493	6.42261	43.5361	22.5735	42.5021	86.4596	79.9676	95.7202
Glyma01g12955.1	0	1.75764	0	5.44201	0	0	0	0	0
Glyma01g12970.1	1433.02	1051.95	991.089	171.423	168.275	203.213	49.7439	70.2493	52.6461
Glyma01g13170.1	14.9272	14.9399	18.465	0	5.33555	0	5.92189	7.49696	7.97668
Glyma01g13170.3	38.8108	21.9705	24.0848	0	4.10427	6.64095	10.6594	10.2736	9.57202
Glyma01g13170.4	26.869	19.334	28.5003	8.16301	7.38768	3.98457	10.6594	6.94163	6.38134
Glyma01g13390.1	0	0	0	0	0	0	0	0	0
Glyma01g13400.2	2.98545	0	0	0	0	0	0	0	0
Glyma01g13410.1	0	1.75764	0	0	0.820854	0	0	0	0
Glyma01g13532.1	0	10.5458	8.83109	0	4.10427	5.31276	7.10627	1.66599	0
Glyma01g13532.2	2.98545	0	2.80989	2.721	0.820854	2.65638	1.18438	0.832996	1.59534
Glyma01g13532.3	2.98545	0	2.00707	2.721	0.820854	6.64095	0	1.11066	0
Glyma01g13654.1	41.7963	30.7587	27.6975	29.9311	35.2967	23.9074	39.0845	24.1569	22.3347
Glyma01g13654.2	35.8254	25.4857	33.7187	32.6521	27.4986	14.6101	21.3188	17.2152	15.9534
Glyma01g13777.1	0	0	1.60565	2.721	0.820854	0	0	1.11066	0
Glyma01g13900.1	0	0	0	0	0	0	0	0	0
Glyma01g13930.1	0	0.878819	2.40848	0	1.23128	1.32819	4.73751	3.60965	0
Glyma01g13945.1	2.98545	6.15173	2.80989	2.721	1.64171	1.32819	3.55313	2.77665	4.78601
Glyma01g13945.2	11.9418	7.90937	5.61979	10.884	4.51469	19.9229	4.73751	9.16295	11.1674
Glyma01g13945.3	0	0	0.802826	2.721	2.87299	0	1.18438	2.22132	0
Glyma01g13960.2	2.98545	1.75764	1.20424	0	1.64171	0	0	0	0
Glyma01g14160.1	0	0	0	2.721	0	0	2.36876	0.277665	0
Glyma01g14266.1	0	0	0	0	0	0	0	0	0
Glyma01g14373.1	119.418	153.793	130.058	122.445	161.298	251.028	220.294	231.017	226.538
Glyma01g14480.1	1358.38	1317.35	988.681	495.223	675.563	861.996	320.966	368.462	465.838
Glyma01g14500.2	0	0	0	0	0	0	0	0	0
Glyma01g14700.2	23.8836	15.8187	13.2466	32.6521	13.5441	15.9383	27.2407	33.3198	20.7394
Glyma01g14733.1	188.083	311.981	224.791	212.238	205.624	252.356	169.366	197.142	218.561
Glyma01g14766.1	5.9709	6.15173	5.21837	8.16301	2.46256	2.65638	9.47502	5.27564	0
Glyma01g14800.1	137.331	140.611	128.051	179.586	204.393	220.48	306.754	321.259	339.807
Glyma01g14905.1	5.9709	0	0.401413	5.44201	3.28341	3.98457	0	1.66599	0
Glyma01g15010.1	2.98545	0.878819	1.20424	5.44201	2.05213	6.64095	0	0	0
Glyma01g15134.1	0	0	12.8452	10.884	68.1309	90.317	10.6594	12.4949	15.9534
Glyma01g15258.1	0	1.75764	0.802826	0	1.64171	0	0	0	0
Glyma01g15382.1	17.9127	10.5458	14.8523	5.44201	4.10427	7.96914	4.73751	7.2193	6.38134
Glyma01g15506.1	23.8836	21.0916	19.2678	21.768	43.5052	34.533	10.6594	16.1046	15.9534
Glyma01g15506.2	17.9127	38.668	33.3173	59.8621	52.9451	53.1276	23.6876	22.4909	28.716
Glyma01g15506.3	167.185	152.914	148.523	160.539	122.307	155.398	110.147	114.12	119.65
Glyma01g15630.1	20.8981	15.8187	14.8523	10.884	1.64171	14.6101	4.73751	10.5513	7.97668
Glyma01g15687.1	5.9709	6.15173	2.80989	0	3.28341	5.31276	7.10627	7.2193	9.57202
Glyma01g15744.1	5.9709	0	1.20424	2.721	1.64171	3.98457	0	1.66599	0
Glyma01g15802.1	0	0	0	0	0	0	0	0	0
Glyma01g15860.1	0	0	0.802826	0	1.64171	5.31276	0	1.11066	3.19067
Glyma01g15883.1	0	0	0	0	0	0	0	0	0
Glyma01g15906.1	0	1.75764	0	2.721	1.23128	2.65638	2.36876	6.10863	0
Glyma01g15930.1	14.9272	14.0611	14.4509	448.966	616.051	885.903	435.851	374.848	389.262
Glyma01g16140.1	0	0	0	0	0	0	0	0	0
Glyma01g16250.1	0	0	0	0	0	0	0	0	0
Glyma01g16360.1	0	38.668	13.648	0	3.28341	2.65638	9.47502	7.77463	15.9534
Glyma01g16370.2	71.6508	76.4572	99.1491	84.3512	72.6455	69.0659	99.4877	91.0742	90.9342
Glyma01g16370.3	95.5344	49.2138	62.6205	59.8621	34.4759	30.5484	67.5095	66.0843	74.9808
Glyma01g16375.1	2.98545	3.51527	6.42261	5.44201	4.10427	10.6255	9.47502	8.88529	3.19067
Glyma01g16380.1	241.821	289.131	249.679	198.633	214.243	220.48	149.232	172.152	165.915
Glyma01g16526.1	2.98545	5.27291	4.01413	8.16301	6.1564	3.98457	7.10627	10.2736	11.1674
Glyma01g16526.2	0	7.03055	10.4367	5.44201	8.20854	9.29733	15.3969	15.8269	14.358
Glyma01g16526.3	14.9272	12.3035	8.02826	8.16301	13.9545	13.2819	20.1344	16.6599	23.93
Glyma01g16526.4	11.9418	3.51527	6.82402	8.16301	3.28341	5.31276	10.6594	9.16295	20.7394
Glyma01g16673.1	0	7.03055	6.82402	8.16301	4.51469	2.65638	7.10627	10.5513	14.358
Glyma01g16820.1	680.683	777.755	704.48	544.201	625.901	682.69	556.658	592.26	634.944
Glyma01g17030.2	0	0.878819	0.802826	8.16301	10.6711	6.64095	23.6876	13.0503	17.5487
Glyma01g17030.3	0	6.15173	7.22544	13.605	20.9318	23.9074	56.8501	34.4305	68.5994
Glyma01g17230.1	349.298	416.56	327.553	163.26	213.832	255.013	138.572	149.106	183.464
Glyma01g17240.2	2.98545	11.4246	2.40848	0	10.6711	5.31276	15.3969	15.2716	7.97668
Glyma01g17271.1	2.98545	0	0.802826	2.721	0.410427	0	1.18438	1.11066	1.59534
Glyma01g17300.1	107.476	116.004	111.994	356.452	649.295	775.663	420.454	342.084	325.449
Glyma01g17330.1	0	0	0	0	0	0	0	0	0
Glyma01g17350.2	38.8108	48.335	51.7823	95.2352	149.395	140.788	140.941	182.704	153.152
Glyma01g17426.1	0	0	0	0	0	0	0	0	0
Glyma01g17503.1	0	0	0	0	0	0	0	0	0
Glyma01g17580.1	0	0	0	0	0	0	0	0	0
Glyma01g17580.2	0	0	0.401413	0	0	0	0	0	0
Glyma01g17590.1	5.9709	7.03055	4.01413	5.44201	1.64171	2.65638	0	1.11066	0
Glyma01g17820.1	1549.45	1587.15	1324.26	476.176	880.366	1098.41	120.807	96.0722	137.199
Glyma01g17850.3	23.8836	25.4857	22.4791	236.727	259.39	221.808	454.801	503.407	786.501
Glyma01g17850.4	32.8399	14.9399	20.0707	176.865	169.096	131.491	369.526	376.514	534.438
Glyma01g17870.1	2.98545	6.15173	7.22544	2.721	9.85024	5.31276	8.29064	6.3863	11.1674
Glyma01g17870.2	5.9709	7.03055	10.4367	0	14.3649	13.2819	9.47502	7.77463	1.59534
Glyma01g17870.3	11.9418	13.1823	6.82402	13.605	18.8796	23.9074	16.5813	14.9939	31.9067
Glyma01g17870.4	11.9418	4.39409	9.2325	16.326	10.2607	7.96914	14.2125	16.1046	6.38134
Glyma01g17880.2	0	0	0	0	0	0	0	0	0
Glyma01g18040.1	191.069	228.493	238.439	144.213	151.447	160.711	159.891	148.829	118.055
Glyma01g18200.1	2.98545	7.90937	4.01413	0	9.02939	7.96914	0	9.71828	19.144
Glyma01g18360.1	2.98545	6.15173	6.42261	5.44201	4.51469	7.96914	1.18438	6.66397	9.57202
Glyma01g18520.1	0	3.51527	0	0	0	0	0	0	0
Glyma01g18606.1	0	3.51527	0.802826	5.44201	0.820854	0	0	0	0
Glyma01g18693.1	0	0	0	0	0	0	0	0	0
Glyma01g18780.1	1301.66	1736.55	1323.06	813.58	774.065	842.073	490.332	574.489	706.734
Glyma01g18885.1	0	0	0	0	0	0	0	0	0
Glyma01g18990.1	0	0	0	0	0	0	0	0	0
Glyma01g19200.2	185.098	217.068	173.411	119.724	89.473	108.912	93.5658	88.2975	121.246
Glyma01g19420.1	38.8108	94.0336	50.5781	329.242	541.353	317.438	567.317	655.29	634.944
Glyma01g19820.1	250.778	322.526	221.58	133.329	126.001	164.696	114.885	135.501	170.701
Glyma01g20030.1	0	5.27291	10.0353	16.326	6.1564	6.64095	9.47502	5.27564	4.78601
Glyma01g20030.4	11.9418	5.27291	9.2325	5.44201	7.79811	3.98457	11.8438	4.16498	1.59534
Glyma01g20030.5	8.95635	9.66701	10.8382	8.16301	12.7232	10.6255	10.6594	7.2193	12.7627
Glyma01g20030.6	5.9709	4.39409	8.42968	8.16301	4.92512	3.98457	5.92189	3.05432	1.59534
Glyma01g20030.7	8.95635	5.27291	6.0212	16.326	4.51469	2.65638	5.92189	2.22132	1.59534
Glyma01g20130.1	0	0	0	0	0	0	0	0	0
Glyma01g20230.1	17.9127	20.2128	20.8735	10.884	5.74598	3.98457	10.6594	8.88529	4.78601
Glyma01g20306.1	0	0	0	0	0	0	0	0	0
Glyma01g20383.1	23.8836	17.5764	26.0919	5.44201	10.6711	5.31276	13.0282	9.99595	6.38134
Glyma01g20383.2	14.9272	21.0916	18.0636	2.721	2.46256	2.65638	8.29064	4.99797	3.19067
Glyma01g20460.1	420.948	376.134	394.991	24.489	35.2967	49.143	7.10627	13.6056	14.358
Glyma01g20565.1	0	0	0	0	0	0	0	0	0
Glyma01g20670.1	113.447	102.822	108.783	171.423	164.992	188.603	201.344	182.148	185.059
Glyma01g20700.1	119.418	151.157	119.22	1036.7	1030.58	994.815	856.305	850.766	968.369
Glyma01g20710.1	0	2.63646	0.401413	57.1411	90.7043	123.522	11.8438	15.5493	28.716
Glyma01g20720.1	11.9418	9.66701	16.8594	2.721	0.820854	0	0	0	0
Glyma01g20740.1	0	1.75764	1.20424	0	1.23128	1.32819	0	0	0
Glyma01g20751.1	0	0	1.20424	0	1.23128	0	0	0.277665	1.59534
Glyma01g20760.1	125.389	116.004	134.072	81.6301	114.92	94.3015	78.1689	77.4686	70.1948
Glyma01g20760.2	217.938	239.918	206.326	236.727	197.005	203.213	151.6	156.881	130.818
Glyma01g20775.1	358.254	754.026	399.808	1199.96	1346.2	1709.38	1142.92	1204.51	1534.71
Glyma01g20790.1	11.9418	6.15173	9.2325	38.0941	42.6844	65.0813	33.1626	44.1488	52.6461
Glyma01g20800.2	0	3.51527	0.401413	0	0.820854	0	0	0	0
Glyma01g20811.1	859.81	849.818	814.869	990.446	798.28	931.062	801.824	853.821	802.454
Glyma01g20820.1	0	0.878819	0	0	0	0	0	0.277665	0
Glyma01g20860.1	14.9272	17.5764	9.63392	155.097	135.03	183.29	182.394	226.019	255.254
Glyma01g20870.1	2.98545	0	0.802826	0	2.05213	1.32819	1.18438	0.277665	4.78601
Glyma01g20885.1	0	0	0	0	0	0	0	0	0
Glyma01g20900.1	5.9709	0	0	10.884	5.33555	7.96914	18.95	29.9878	44.6694
Glyma01g20900.3	0	0	0	0	0	0	1.18438	1.38833	3.19067
Glyma01g20910.1	0	0	2.00707	0	0.820854	0	2.36876	1.94366	11.1674
Glyma01g20920.1	41.7963	41.3045	37.3314	59.8621	39.401	78.3632	79.3533	68.861	60.6228
Glyma01g20935.1	0	0	1.20424	0	0	0	2.36876	1.11066	0
Glyma01g20950.1	26.869	39.5468	41.747	8.16301	24.6256	38.5175	39.0845	35.5411	38.2881
Glyma01g20970.2	0	0	0	0	0	0	0	0	0
Glyma01g20980.1	0	0	0	0	0	0	0	0	0
Glyma01g20986.1	0	0	0	0	0	0	0	0	0
Glyma01g20986.2	14.9272	7.90937	6.0212	2.721	0.820854	1.32819	0	0.277665	0
Glyma01g20993.1	0	0	0	0	0	0	0	0	0
Glyma01g21000.1	0	2.63646	1.20424	0	0	0	0	0.832996	0
Glyma01g21120.1	0	0	0	0	0	0	0	0	0
Glyma01g21120.2	0	0	0	0	0	0	0	0	0
Glyma01g21241.1	0	14.9399	5.21837	5.44201	0.410427	5.31276	10.6594	1.11066	1.59534
Glyma01g21360.1	20.8981	19.334	19.6692	0	6.56683	14.6101	5.92189	5.27564	1.59534
Glyma01g21360.2	17.9127	3.51527	4.81696	0	1.64171	1.32819	4.73751	0.55533	0
Glyma01g21360.3	17.9127	7.03055	9.63392	8.16301	1.64171	1.32819	2.36876	1.38833	0
Glyma01g21480.1	77.6217	50.9715	53.388	8.16301	9.85024	10.6255	4.73751	13.0503	11.1674
Glyma01g21500.2	203.011	194.219	184.65	223.122	197.415	232.433	72.247	75.2473	82.9575
Glyma01g21510.1	0	0	0.401413	2.721	0.410427	0	0	0.277665	0
Glyma01g21510.2	0	0	0	0	0	0	0	0	0
Glyma01g21510.3	0	0	1.60565	0	1.64171	3.98457	0	0.55533	3.19067
Glyma01g21521.1	0	0	0	0	0	0	0	0	0
Glyma01g21521.2	0	0	0	0	0	0	0	0	0
Glyma01g21530.1	0	0	0	0	0	0	0	0	0
Glyma01g21530.2	5.9709	18.4552	19.6692	19.047	14.3649	21.251	21.3188	10.5513	14.358
Glyma01g21540.1	17.9127	34.2739	22.4791	51.6991	32.4237	31.8766	21.3188	9.99595	9.57202
Glyma01g21570.2	2.98545	5.27291	10.0353	5.44201	6.1564	1.32819	3.55313	3.60965	3.19067
Glyma01g21575.1	0	1.75764	1.20424	0	0.410427	1.32819	0	0.277665	0
Glyma01g21580.1	0	0	0	0	0.410427	1.32819	1.18438	0	0
Glyma01g21590.1	5.9709	0.878819	0	0	0	0	0	0	0
Glyma01g21620.1	244.807	178.4	243.256	5.44201	12.7232	11.9537	0	0.277665	0
Glyma01g21630.1	0	0	0	0	0	0	0	0	0
Glyma01g21660.1	5.9709	3.51527	6.0212	5.44201	4.92512	0	7.10627	6.94163	4.78601
Glyma01g21680.3	59.709	37.7892	38.5357	59.8621	103.428	144.773	80.5377	112.177	122.841
Glyma01g21707.1	11.9418	13.1823	11.2396	19.047	13.5441	19.9229	23.6876	23.6015	22.3347
Glyma01g21734.1	2.98545	13.1823	5.21837	8.16301	4.92512	19.9229	7.10627	6.94163	7.97668
Glyma01g21762.1	0	0	0.401413	0	0	0	0	0	0
Glyma01g21790.1	0	0	0	0	0	0	0	0	0
Glyma01g21831.1	50.7526	62.3961	50.1767	38.0941	59.9223	62.425	65.1408	86.6315	106.888
Glyma01g21831.2	5.9709	3.51527	2.80989	0	1.23128	2.65638	2.36876	3.05432	0
Glyma01g21831.3	2.98545	3.51527	1.60565	5.44201	2.46256	2.65638	1.18438	3.60965	1.59534
Glyma01g21870.1	0	1.75764	1.60565	0	0	0	0	0.55533	0
Glyma01g21900.1	5.9709	33.3951	15.2537	46.2571	61.9744	85.0042	36.7157	39.1508	62.2181
Glyma01g22120.2	0	0	0	0	0	0	1.18438	1.94366	0
Glyma01g22131.1	0	0	0	0	0	1.32819	1.18438	0	0
Glyma01g22140.1	0	0	0	0	0.820854	0	0	0	6.38134
Glyma01g22160.1	5.9709	4.39409	2.40848	19.047	9.43982	7.96914	28.4251	30.5432	41.4787
Glyma01g22170.1	164.2	265.403	175.016	163.26	163.35	216.495	153.969	164.1	210.584
Glyma01g22180.1	143.302	248.706	182.242	46.2571	36.9384	55.784	75.8002	70.527	97.3155
Glyma01g22195.1	8.95635	13.1823	12.8452	8.16301	33.2446	27.892	22.5032	19.9919	14.358
Glyma01g22210.1	41.7963	21.0916	19.2678	48.9781	52.1242	55.784	33.1626	47.2031	55.8368
Glyma01g22260.1	829.955	864.758	784.763	753.718	644.37	618.937	368.341	349.025	282.374
Glyma01g22333.1	17.9127	7.90937	8.02826	0	0	0	0	1.11066	0
Glyma01g22406.1	301.53	306.708	285.806	163.26	212.601	240.402	145.678	123.283	113.269
Glyma01g22480.1	182.112	101.943	162.572	122.445	137.083	95.6297	117.253	137.722	100.506
Glyma01g22490.2	50.7526	40.4257	67.036	119.724	123.949	85.0042	53.297	60.531	52.6461
Glyma01g22501.1	50.7526	22.8493	60.6134	0	4.10427	0	2.36876	0.277665	0
Glyma01g22510.1	14.9272	14.0611	12.4438	78.9091	54.5868	77.035	63.9564	59.9757	43.0741
Glyma01g22530.2	0	0	0	0	0	0	0	0	0
Glyma01g22530.3	0	0	0	0	0	0	0	0	0
Glyma01g22530.4	0	0	0	0	0	0	0	0	0
Glyma01g22542.1	32.8399	36.9104	40.1413	27.21	19.7005	42.5021	10.6594	16.3822	27.1207
Glyma01g22554.1	286.603	232.008	316.715	119.724	107.942	138.132	63.9564	74.9696	86.1481
Glyma01g22567.1	0	1.75764	1.60565	0	0	0	2.36876	1.94366	0
Glyma01g22580.1	92.5489	103.701	96.3392	100.677	83.3166	99.6143	52.1126	76.6356	68.5994
Glyma01g22600.1	29.8545	30.7587	31.7116	2.721	16.8275	21.251	27.2407	20.5472	9.57202
Glyma01g22600.2	50.7526	60.6385	49.3738	21.768	29.9612	33.2048	24.8719	23.3239	35.0974
Glyma01g22610.2	0	0	0	0	0	0	0	0	0
Glyma01g22620.1	567.235	559.808	572.415	688.414	842.606	1017.39	408.61	338.752	341.402
Glyma01g22630.3	23.8836	18.4552	16.0565	13.605	16.4171	10.6255	18.95	14.4386	15.9534
Glyma01g22630.4	8.95635	9.66701	14.4509	13.605	13.5441	9.29733	16.5813	17.4929	9.57202
Glyma01g22641.1	113.447	123.913	101.156	97.9562	170.327	197.9	110.147	109.955	108.483
Glyma01g22650.1	47.7672	46.5774	32.9159	13.605	25.8569	33.2048	22.5032	21.1026	28.716
Glyma01g22670.1	0	0	0	0	0	0	0	0	0
Glyma01g22680.1	20.8981	13.1823	19.2678	21.768	20.9318	23.9074	36.7157	27.2112	22.3347
Glyma01g22680.2	14.9272	13.1823	18.465	24.489	14.3649	13.2819	45.0064	23.8792	22.3347
Glyma01g22680.3	17.9127	9.66701	8.83109	10.884	18.8796	15.9383	28.4251	30.2655	23.93
Glyma01g22710.2	11.9418	13.1823	16.0565	13.605	9.43982	10.6255	18.95	13.0503	4.78601
Glyma01g22720.1	5.9709	3.51527	5.21837	0	4.10427	1.32819	0	1.94366	3.19067
Glyma01g22730.1	0	0	0	0	0	0	0	0	0
Glyma01g22730.2	0	0	0.802826	0	0	0	0	0	0
Glyma01g22751.1	0	0	0	5.44201	4.10427	2.65638	16.5813	26.1005	52.6461
Glyma01g22770.1	0	0	0.401413	2.721	0.410427	0	0	0.277665	0
Glyma01g22800.1	11.9418	2.63646	8.83109	2.721	0.820854	1.32819	1.18438	0.277665	3.19067
Glyma01g22830.1	14.9272	12.3035	9.2325	8.16301	10.2607	13.2819	17.7657	17.2152	20.7394
Glyma01g22840.2	11.9418	4.39409	4.41555	0	3.69384	1.32819	2.36876	2.22132	3.19067
Glyma01g22840.3	2.98545	6.15173	6.82402	0	2.87299	1.32819	1.18438	1.94366	1.59534
Glyma01g22850.1	23.8836	34.2739	30.9088	35.3731	38.5801	51.7994	26.0563	28.8772	30.3114
Glyma01g22861.1	0	0	0	0	0	0	0	0	0
Glyma01g22871.1	0	0	0.401413	0	0.820854	0	0	0	0
Glyma01g22880.1	0	0	0.802826	5.44201	2.87299	0	0	0.832996	0
Glyma01g22910.1	0	0	0	0	0	0	0	0	0
Glyma01g22927.1	5.9709	8.78819	6.82402	5.44201	2.05213	3.98457	30.7938	15.5493	49.4554
Glyma01g22944.1	2.98545	0	0	0	0	0	0	0.277665	0
Glyma01g22962.1	0	0.878819	0.802826	5.44201	1.64171	0	0	0.832996	0
Glyma01g22980.1	0	3.51527	0	0	0.820854	2.65638	0	0	0
Glyma01g22990.1	0	0.878819	0.802826	21.768	15.5962	10.6255	8.29064	8.05229	12.7627
Glyma01g23015.1	50.7526	36.9104	53.7894	19.047	27.4986	25.2356	33.1626	16.9376	12.7627
Glyma01g23040.1	17.9127	7.90937	19.2678	5.44201	4.10427	7.96914	5.92189	2.22132	3.19067
Glyma01g23056.1	26.869	29.001	23.6834	19.047	22.5735	10.6255	16.5813	15.8269	22.3347
Glyma01g23056.2	23.8836	45.6986	36.5286	46.2571	23.8048	33.2048	16.5813	23.3239	25.5254
Glyma01g23072.1	0	0	0	0	0	0	0	0	0
Glyma01g23089.1	0	0	0	0	0	0	0	0	0
Glyma01g23106.1	0	0	0.401413	0	0	1.32819	0	0	0
Glyma01g23123.1	0	0	0	0	0	0	0	0	0
Glyma01g23140.1	11.9418	4.39409	4.81696	32.6521	11.0815	11.9537	26.0563	30.8208	27.1207
Glyma01g23150.1	20.8981	13.1823	14.8523	19.047	25.036	7.96914	27.2407	14.4386	15.9534
Glyma01g23180.1	161.214	148.52	199.101	133.329	83.3166	108.912	95.9346	81.6336	76.5761
Glyma01g23196.1	0	11.4246	6.82402	10.884	13.1337	14.6101	22.5032	17.4929	9.57202
Glyma01g23213.1	0	0	0	0	2.05213	2.65638	0	3.33198	0
Glyma01g23230.1	23.8836	21.9705	20.0707	59.8621	52.5346	43.8303	52.1126	51.6457	63.8134
Glyma01g23250.1	0	0	0.401413	0	0.410427	0	0	0.277665	0
Glyma01g23300.1	0	2.63646	0.401413	0	0	0	0	0	0
Glyma01g23342.1	0	0	0	0	0	0	0	0	0
Glyma01g23384.1	0	0	0	0	0	0	0	0	0
Glyma01g23427.1	68.6653	70.3055	68.2402	84.3512	61.564	79.6914	76.9846	98.8488	121.246
Glyma01g23470.2	0	0	0	0	0	0	0	0	0
Glyma01g23534.1	2.98545	1.75764	5.61979	0	2.05213	2.65638	2.36876	3.05432	3.19067
Glyma01g23598.1	182.112	265.403	251.285	318.358	219.989	227.121	363.604	318.482	250.468
Glyma01g23662.1	0	0	0.802826	0	0.410427	0	0	1.38833	1.59534
Glyma01g23726.1	143.302	146.763	132.466	65.3041	82.9062	110.24	87.644	103.847	90.9342
Glyma01g23790.1	0	2.63646	5.61979	0	0	1.32819	1.18438	0	0
Glyma01g23820.3	23.8836	39.5468	34.1201	21.768	24.2152	18.5947	10.6594	16.9376	14.358
Glyma01g23830.1	35.8254	17.5764	19.2678	10.884	12.3128	10.6255	20.1344	21.1026	31.9067
Glyma01g23840.1	0	0	0	0	0	0	0	0	1.59534
Glyma01g23870.1	95.5344	91.3971	129.255	21.768	16.8275	23.9074	69.8783	58.865	62.2181
Glyma01g24100.2	1035.95	948.245	1039.66	410.872	570.083	621.593	219.11	211.026	159.534
Glyma01g24115.1	0	0	0	0	0	0	0	0	0
Glyma01g24115.2	0	0	0	0	0	0	0	0	0
Glyma01g24115.3	0	0	0	0	0	0	0	0	0
Glyma01g24115.4	0	0	0	0	0	0	0	0	0
Glyma01g24130.1	0	0	0	2.721	0	1.32819	0	0.277665	0
Glyma01g24136.1	0	0	0	0	0	0	0	0	0
Glyma01g24143.1	0	0	2.00707	5.44201	0.820854	0	2.36876	0	0
Glyma01g24150.1	8.95635	18.4552	13.2466	5.44201	5.33555	3.98457	4.73751	7.77463	6.38134
Glyma01g24150.2	2.98545	4.39409	3.61272	2.721	1.64171	2.65638	1.18438	1.38833	3.19067
Glyma01g24160.1	0	1.75764	5.21837	0	1.64171	1.32819	2.36876	1.11066	3.19067
Glyma01g24360.1	0	5.27291	9.2325	73.4671	38.9905	77.035	183.579	202.418	384.476
Glyma01g24383.1	0	0	0	0	0	0	0	0	0
Glyma01g24406.1	0	0	0.802826	2.721	0.820854	2.65638	0	1.11066	0
Glyma01g24430.1	53.7381	75.5784	54.5922	32.6521	67.31	83.676	53.297	56.0884	41.4787
Glyma01g24455.1	0	3.51527	0.802826	0	0.820854	0	0	1.11066	0
Glyma01g24480.1	5.9709	17.5764	27.6975	0	8.20854	0	16.5813	4.99797	9.57202
Glyma01g24495.1	0	0	1.20424	0	0.410427	0	0	0	0
Glyma01g24510.1	5.9709	6.15173	9.63392	19.047	7.79811	9.29733	13.0282	9.44062	4.78601
Glyma01g24510.2	8.95635	5.27291	5.61979	2.721	6.1564	10.6255	7.10627	7.49696	14.358
Glyma01g24515.1	0	0	0	0	0	0	0	0	0
Glyma01g24520.1	2.98545	8.78819	6.82402	19.047	4.51469	7.96914	7.10627	4.44264	4.78601
Glyma01g24520.2	8.95635	7.90937	7.22544	0	8.61896	6.64095	1.18438	5.83097	3.19067
Glyma01g24520.3	8.95635	18.4552	9.2325	2.721	7.38768	5.31276	5.92189	4.72031	4.78601
Glyma01g24530.1	0	2.63646	0	0	0.410427	0	1.18438	0.277665	0
Glyma01g24530.2	2.98545	0	1.20424	2.721	2.87299	0	0	2.22132	3.19067
Glyma01g24530.3	0	0	0.401413	0	0.820854	0	0	1.66599	0
Glyma01g24530.4	0	0.878819	0.802826	0	0.410427	0	1.18438	3.60965	3.19067
Glyma01g24536.1	0	0	0.802826	2.721	2.05213	1.32819	0	1.66599	0
Glyma01g24543.1	0	0	0	0	0	0	0	0	0
Glyma01g24550.1	2.98545	10.5458	11.2396	5.44201	12.3128	7.96914	16.5813	12.4949	14.358
Glyma01g24550.2	2.98545	5.27291	6.0212	5.44201	6.56683	3.98457	4.73751	5.27564	9.57202
Glyma01g24570.2	5.9709	12.3035	12.8452	8.16301	17.6484	11.9537	13.0282	16.6599	14.358
Glyma01g24580.2	0	0	0	0	0	0	0	0	0
Glyma01g24601.1	11.9418	11.4246	10.0353	5.44201	18.8796	14.6101	10.6594	10.8289	14.358
Glyma01g24601.2	11.9418	0.878819	6.0212	2.721	5.74598	1.32819	5.92189	7.49696	3.19067
Glyma01g24601.3	5.9709	4.39409	6.0212	0	8.20854	15.9383	8.29064	9.71828	9.57202
Glyma01g24620.1	0	0	0	0	0	0	0	0	0
Glyma01g24650.1	101.505	97.5489	89.1137	108.84	99.7337	102.271	105.41	127.171	135.604
Glyma01g24670.1	35.8254	24.6069	31.3102	10.884	9.43982	14.6101	21.3188	16.9376	14.358
Glyma01g24680.1	0	0	0.401413	0	0.410427	0	0	0.277665	0
Glyma01g24710.1	0	0	3.21131	280.264	188.386	221.808	500.992	567.27	577.512
Glyma01g24715.1	0	0	0	0	0	0	0	0	0
Glyma01g24720.1	0	0	1.20424	0	0	0	0	0	0
Glyma01g24735.1	0	0	0	0	0	0	1.18438	0	0
Glyma01g24750.2	0	0	0.802826	0	0	0	0	0.832996	0
Glyma01g24771.1	0	0	0	0	0	0	0	0	0
Glyma01g24790.1	0	0	0.401413	0	0	0	0	0	0
Glyma01g24801.1	0	0	0	0	0	0	0	0	0
Glyma01g24811.1	5.9709	5.27291	6.0212	2.721	2.87299	6.64095	1.18438	3.33198	0
Glyma01g24820.1	0	1.75764	1.60565	0	0.410427	2.65638	0	0	0
Glyma01g24835.1	0	0	0	0	0	0	0	0	0
Glyma01g24835.2	0	0	0.802826	0	0.410427	0	1.18438	0.832996	0
Glyma01g24850.2	0	0	5.61979	0	0	0	0	0	0
Glyma01g24870.1	0	0	0.802826	0	0	0	0	0	0
Glyma01g24880.1	5.9709	19.334	6.42261	391.825	665.302	682.69	310.307	337.919	475.41
Glyma01g24900.1	65.6799	65.0326	78.677	59.8621	64.437	61.0968	28.4251	23.6015	33.5021
Glyma01g24915.1	0	0	1.60565	0	0.820854	0	0	0	0
Glyma01g24931.1	274.661	348.012	250.08	217.68	170.738	172.665	535.339	499.797	488.173
Glyma01g24945.1	17.9127	57.1232	7.62685	54.4201	36.9384	55.784	59.2189	73.5813	59.0274
Glyma01g24960.1	0	0	0	0	0	0	0	0	0
Glyma01g24975.1	0	0.878819	0	0	0	0	0	0	3.19067
Glyma01g24990.1	11.9418	28.1222	16.4579	0	7.79811	7.96914	13.0282	7.2193	9.57202
Glyma01g25000.1	0	0.878819	0	0	0	0	0	0	0
Glyma01g25000.2	0	0	0.401413	0	0.410427	0	0	0	0
Glyma01g25000.3	0	1.75764	0.802826	0	0.820854	0	0	0.55533	0
Glyma01g25010.1	20.8981	26.3646	39.3385	35.3731	34.0654	14.6101	27.2407	29.4325	39.8834
Glyma01g25040.1	89.5635	154.672	101.156	220.401	190.848	216.495	174.104	216.579	248.872
Glyma01g25116.1	0	1.75764	0.802826	0	0.410427	1.32819	1.18438	0.277665	0
Glyma01g25193.1	0	0.878819	0	2.721	0	0	1.18438	0	0
Glyma01g25270.4	2.98545	3.51527	4.01413	125.166	130.926	88.9888	75.8002	58.865	59.0274
Glyma01g25270.5	2.98545	0.878819	6.42261	76.1881	54.1763	62.425	37.9001	25.8229	20.7394
Glyma01g25690.1	612.017	482.471	479.689	0	4.10427	5.31276	1.18438	0.277665	0
Glyma01g25710.2	83.5926	68.5479	84.6982	68.0251	111.226	95.6297	100.672	155.493	258.444
Glyma01g25734.1	0	0	0	0	0	0	0	0	0
Glyma01g25758.1	0	0	0	0	0	0	0	0	0
Glyma01g25782.1	2.98545	0	0	0	0.410427	0	0	0	0
Glyma01g25782.2	0	0	0	0	0	0	0	0	0
Glyma01g25806.1	0	0	0	0	0	0	0	0	0
Glyma01g25830.1	200.025	145.005	153.34	76.1881	52.1242	50.4712	39.0845	31.9315	39.8834
Glyma01g25861.1	0	0	0	0	1.23128	0	0	0	0
Glyma01g25890.1	8.95635	29.8798	18.465	62.5831	77.9811	70.3941	190.685	177.983	189.845
Glyma01g25903.1	5.9709	0	0	0	0.820854	0	0	0	0
Glyma01g25916.1	2.98545	0	0	0	3.28341	2.65638	0	0	0
Glyma01g25930.1	38.8108	44.8198	43.754	10.884	16.0066	11.9537	3.55313	5.83097	4.78601
Glyma01g25940.2	17.9127	9.66701	12.4438	13.605	6.56683	3.98457	9.47502	13.3279	11.1674
Glyma01g25940.4	17.9127	5.27291	15.6551	24.489	13.9545	5.31276	21.3188	17.2152	12.7627
Glyma01g25940.5	14.9272	7.90937	12.8452	8.16301	9.85024	9.29733	15.3969	9.44062	9.57202
Glyma01g25960.1	14.9272	6.15173	4.01413	8.16301	16.0066	2.65638	7.10627	4.72031	6.38134
Glyma01g25960.2	53.7381	50.9715	42.9512	87.0722	126.411	126.178	30.7938	29.7102	73.3855
Glyma01g25960.3	8.95635	0.878819	8.42968	16.326	10.2607	11.9537	2.36876	2.49899	4.78601
Glyma01g25980.2	0	0	0	0	0	0	0	0	0
Glyma01g26010.2	0	1.75764	1.20424	0	0	0	0	0	0
Glyma01g26220.1	8.95635	23.7281	30.106	48.9781	41.8635	30.5484	31.9782	36.9295	19.144
Glyma01g26230.1	56.7235	26.3646	28.0989	0	3.28341	5.31276	1.18438	1.38833	1.59534
Glyma01g26300.1	907.577	776.876	743.016	111.561	121.897	95.6297	172.919	231.573	282.374
Glyma01g26310.1	0	0	0	0	0	0	0	0	0
Glyma01g26325.1	0	0	0	0	0	0	0	0	0
Glyma01g26340.1	17.9127	19.334	20.8735	10.884	3.69384	6.64095	16.5813	28.3219	46.2647
Glyma01g26350.1	128.374	168.733	115.607	62.5831	45.9678	69.0659	65.1408	84.1326	78.1715
Glyma01g26360.2	197.04	220.583	212.348	557.806	819.622	1043.96	337.548	333.198	518.484
Glyma01g26570.1	626.944	378.771	414.258	0	6.97726	6.64095	0	2.49899	0
Glyma01g26580.1	0	0	0	0	0	0	0	0	0
Glyma01g26590.2	20.8981	40.4257	20.0707	16.326	4.10427	2.65638	0	1.94366	6.38134
Glyma01g26600.1	23.8836	10.5458	13.648	8.16301	3.28341	1.32819	2.36876	2.22132	1.59534
Glyma01g26600.2	2.98545	23.7281	14.0495	2.721	4.92512	3.98457	1.18438	3.88731	0
Glyma01g26606.1	400.05	92.276	236.031	111.561	151.037	116.881	26.0563	46.6478	38.2881
Glyma01g26613.1	0	0	0	0	0	0	0	0	0
Glyma01g26620.1	0	0.878819	3.21131	0	0	2.65638	0	0	0
Glyma01g26650.1	26.869	16.6976	18.465	19.047	8.61896	10.6255	16.5813	14.9939	17.5487
Glyma01g26670.1	59.709	46.5774	50.9795	38.0941	23.3943	19.9229	22.5032	19.4366	27.1207
Glyma01g26681.1	164.2	99.3065	121.628	19.047	27.0882	51.7994	54.4814	57.199	70.1948
Glyma01g26690.3	11.9418	34.2739	31.3102	0	1.64171	1.32819	2.36876	0.55533	1.59534
Glyma01g26700.1	14.9272	18.4552	25.289	46.2571	40.6323	49.143	62.772	69.1386	60.6228
Glyma01g26750.1	0	0	0	0	0	0	0	0.55533	0
Glyma01g26750.2	0	1.75764	0	0	0	0	0	0	3.19067
Glyma01g26766.1	0	3.51527	0.802826	0	0	0	0	0	0
Glyma01g26783.1	0	0	0	0	0	0	0	0	0
Glyma01g26800.1	0	0	0	0	0	0	0	0	0
Glyma01g26813.1	0	0	0.401413	0	0.820854	0	0	0	0
Glyma01g26826.1	0	0.878819	0	0	0	1.32819	0	0	0
Glyma01g26840.2	8.95635	37.7892	16.0565	508.828	277.449	159.383	67.5095	140.499	73.3855
Glyma01g26860.2	0	0	0	0	0	0	0	0	0
Glyma01g26900.2	0	0	0	0	0	0	0	0	0
Glyma01g26915.1	0	0	0	0	0	0	0	0	0
Glyma01g26930.1	755.319	841.03	651.895	244.89	366.511	369.237	130.282	146.33	159.534
Glyma01g26930.2	128.374	94.0336	122.431	29.9311	36.1176	19.9229	10.6594	14.4386	9.57202
Glyma01g26940.1	11.9418	15.8187	25.289	2.721	10.6711	9.29733	10.6594	14.9939	14.358
Glyma01g26950.1	137.331	165.218	202.714	152.376	175.663	134.147	236.876	306.82	244.086
Glyma01g26961.1	0	0	0	0	0	0	0	0	0
Glyma01g26970.1	480.657	280.343	451.991	204.075	216.705	191.259	358.866	466.478	480.196
Glyma01g26981.1	0	0.878819	1.20424	5.44201	7.79811	14.6101	4.73751	6.66397	4.78601
Glyma01g26981.2	2.98545	0.878819	1.20424	2.721	9.02939	1.32819	2.36876	6.3863	4.78601
Glyma01g26990.1	683.668	880.576	641.057	127.887	127.232	111.568	284.251	312.929	274.398
Glyma01g27005.1	0	4.39409	1.60565	0	8.20854	5.31276	9.47502	9.16295	6.38134
Glyma01g27020.1	0	0	0	0	0.410427	0	0	0.277665	0
Glyma01g27040.1	0	0	0	0	0	0	0	0	0
Glyma01g27060.1	26.869	27.2434	40.1413	2.721	8.61896	11.9537	14.2125	21.9356	25.5254
Glyma01g27110.1	0	0	0	0	0	0	0	0.277665	0
Glyma01g27120.2	23.8836	32.5163	17.6622	48.9781	15.1858	10.6255	29.6094	48.0361	27.1207
Glyma01g27120.3	5.9709	3.51527	1.60565	5.44201	2.87299	5.31276	3.55313	6.10863	7.97668
Glyma01g27130.1	17.9127	29.8798	22.4791	5.44201	9.43982	5.31276	5.92189	9.71828	7.97668
Glyma01g27145.1	5.9709	0	0	0	0	0	0	0	0
Glyma01g27160.1	0	0	0.401413	0	0.410427	0	0	0.277665	0
Glyma01g27170.1	17.9127	10.5458	17.6622	2.721	13.5441	11.9537	17.7657	17.2152	7.97668
Glyma01g27200.1	56.7235	42.1833	30.5074	35.3731	48.0199	50.4712	67.5095	64.4183	62.2181
Glyma01g27215.1	2.98545	0.878819	2.80989	0	3.69384	10.6255	3.55313	1.11066	0
Glyma01g27230.1	0	0	0.401413	0	0	0	0	0	0
Glyma01g27240.3	17.9127	21.0916	28.5003	21.768	27.4986	29.2202	36.7157	36.3741	39.8834
Glyma01g27240.4	38.8108	25.4857	29.7046	27.21	25.4465	37.1893	36.7157	38.0401	23.93
Glyma01g27250.1	26.869	22.8493	39.3385	43.5361	31.1924	30.5484	36.7157	39.7061	30.3114
Glyma01g27250.2	32.8399	20.2128	33.7187	8.16301	24.2152	15.9383	24.8719	32.2092	22.3347
Glyma01g27260.1	0	0	0	0	0	0	0	0	0
Glyma01g27280.1	29.8545	21.9705	32.5145	24.489	18.8796	23.9074	18.95	19.7142	20.7394
Glyma01g27291.1	0	6.15173	0.401413	0	0	0	0	0	0
Glyma01g27301.1	0	0.878819	0	0	0	1.32819	0	0.832996	1.59534
Glyma01g27310.1	0	0	0	0	0	0	0	0	0
Glyma01g27360.1	5.9709	8.78819	30.9088	0	0	9.29733	0	1.66599	3.19067
Glyma01g27385.1	0	0	0	8.16301	2.05213	3.98457	2.36876	3.33198	0
Glyma01g27410.2	0	0.878819	0	0	0	0	0	0	0
Glyma01g27440.1	2.98545	0	0	0	0.820854	0	0	0.832996	0
Glyma01g27440.2	0	0.878819	1.20424	2.721	0.820854	2.65638	0	1.38833	1.59534
Glyma01g27455.1	2.98545	13.1823	5.61979	10.884	4.92512	10.6255	17.7657	30.8208	30.3114
Glyma01g27470.1	0	0	0	0	0	0	0	0	0
Glyma01g27490.1	0	0	0	0	0	0	0	0	0
Glyma01g27490.2	0	0	0	0	0	0	0	0	0
Glyma01g27490.3	0	0	0	0	0	0	0	0	0
Glyma01g27710.1	5.9709	9.66701	7.62685	0	3.28341	1.32819	0	0	0
Glyma01g27720.1	0	12.3035	15.2537	2.721	17.2379	15.9383	23.6876	17.2152	15.9534
Glyma01g27765.1	0	0	0	0	0	0	0	0	0
Glyma01g27810.1	131.36	100.185	106.776	108.84	240.921	138.132	188.316	245.456	341.402
Glyma01g27840.1	220.923	201.249	196.291	677.53	554.487	961.61	917.893	1022.64	1084.83
Glyma01g27860.1	0	3.51527	0.802826	2.721	3.28341	9.29733	8.29064	6.3863	4.78601
Glyma01g27890.1	0	0	0.802826	0	0	2.65638	0	0	0
Glyma01g27900.1	14.9272	22.8493	31.7116	40.8151	66.4891	54.4558	28.4251	18.0482	9.57202
Glyma01g27910.1	0	0	0	0	0	0	0	0	0
Glyma01g27941.1	0	0	0	0	0	0	0	0	0
Glyma01g27970.2	0	0	2.00707	0	0.410427	0	0	0.277665	0
Glyma01g28026.1	0	0	0	0	0	0	0	0	0
Glyma01g28082.1	0	0	0	0	0	0	0	0	0
Glyma01g28139.1	0	0	0	0	0	0	0	0	0
Glyma01g28196.1	0	0	0	0	0	0	0	0	0
Glyma01g28253.1	0	0	0	0	0	0	0	0	0
Glyma01g28310.1	26.869	47.4562	44.5569	2.721	8.20854	11.9537	16.5813	17.2152	31.9067
Glyma01g28310.2	5.9709	9.66701	8.02826	0	6.97726	1.32819	5.92189	7.2193	3.19067
Glyma01g28353.1	23.8836	21.0916	12.4438	5.44201	5.74598	9.29733	5.92189	4.16498	3.19067
Glyma01g28396.1	35.8254	47.4562	35.7258	5.44201	22.5735	25.2356	5.92189	9.16295	9.57202
Glyma01g28440.2	14.9272	28.1222	17.2608	378.22	208.497	239.074	164.629	164.933	103.697
Glyma01g28460.1	2.98545	7.03055	11.2396	0	1.23128	1.32819	5.92189	0.832996	0
Glyma01g28480.2	0	0	0	0	0	0	0	0	0
Glyma01g28491.1	0	1.75764	0	0	0.820854	0	2.36876	0.55533	6.38134
Glyma01g28500.1	1794.26	1527.39	1826.83	356.452	380.876	365.252	197.791	176.873	224.942
Glyma01g28511.1	0	0.878819	0	0	4.10427	0	26.0563	33.0422	39.8834
Glyma01g28520.1	8.95635	11.4246	9.63392	100.677	73.4664	51.7994	39.0845	51.6457	46.2647
Glyma01g28520.2	14.9272	12.3035	10.0353	29.9311	44.3261	54.4558	20.1344	32.2092	25.5254
Glyma01g28550.1	0	0	0	0	0	0	0	0.277665	0
Glyma01g28626.1	0	0	0	0	0	0	0	0	0
Glyma01g28703.1	0	0	0.401413	0	2.46256	0	0	0.277665	0
Glyma01g28703.2	2.98545	0.878819	0.401413	0	1.23128	0	1.18438	0.277665	0
Glyma01g28703.3	0	0	0	0	0.820854	0	1.18438	0	0
Glyma01g28780.1	5.9709	29.8798	24.8876	16.326	18.4692	2.65638	1.18438	0.55533	0
Glyma01g28800.2	0	0	0	0	0.820854	0	0	0	0
Glyma01g28805.1	0	0	0	0	0	0	0	0	0
Glyma01g28810.1	12762.8	12520.5	11890.7	7384.81	11869.5	17420.5	1758.8	1522.72	1804.32
Glyma01g28820.10	17.9127	10.5458	14.0495	19.047	26.2673	33.2048	41.4532	29.4325	33.5021
Glyma01g28820.2	14.9272	7.03055	16.0565	35.3731	45.9678	45.1585	26.0563	32.7645	23.93
Glyma01g28820.3	0	6.15173	13.2466	16.326	22.9839	25.2356	24.8719	27.4889	36.6927
Glyma01g28820.7	8.95635	7.03055	13.2466	35.3731	35.7071	18.5947	31.9782	43.0381	35.0974
Glyma01g28820.8	11.9418	13.1823	13.648	29.9311	30.782	19.9229	15.3969	34.7082	20.7394
Glyma01g28820.9	8.95635	17.5764	21.6763	38.0941	32.0133	34.533	34.347	37.4848	51.0508
Glyma01g28830.2	62.6944	66.7902	48.1696	76.1881	75.929	87.6606	73.4314	72.4706	41.4787
Glyma01g28841.1	0	0	0	0	0	0	0	0	0
Glyma01g28850.1	32.8399	19.334	15.6551	5.44201	3.28341	0	2.36876	5.27564	3.19067
Glyma01g28865.1	5.9709	1.75764	4.41555	0	1.64171	0	0	0.55533	3.19067
Glyma01g28880.1	0	0	0	0	0	0	0	0	0
Glyma01g28890.2	0	0	0	0	0	0	0	0	0
Glyma01g28890.3	0	0	0.401413	0	0	0	0	0	0
Glyma01g28936.1	29.8545	40.4257	29.7046	46.2571	61.564	63.7531	3.55313	3.60965	12.7627
Glyma01g28983.1	0	0	0	0	0	0	0	0	0
Glyma01g29030.2	5.9709	3.51527	2.00707	206.796	170.327	184.618	35.5313	51.3681	87.7435
Glyma01g29070.1	0	0	1.20424	0	1.64171	0	0	1.38833	0
Glyma01g29091.1	5.9709	1.75764	0	0	0.410427	0	2.36876	1.38833	0
Glyma01g29110.1	0	0	0	0	0	0	0	0	0
Glyma01g29131.1	0	0	0	0	0	0	0	0	0
Glyma01g29150.2	47.7672	95.7912	69.4445	32.6521	54.9972	61.0968	59.2189	61.6417	55.8368
Glyma01g29171.1	0	0.878819	0	0	0.820854	5.31276	2.36876	2.22132	0
Glyma01g29171.10	0	0	0	8.16301	2.05213	0	0	2.77665	0
Glyma01g29171.2	2.98545	0.878819	0.401413	2.721	3.28341	2.65638	0	3.33198	1.59534
Glyma01g29171.3	0	0.878819	0	2.721	1.23128	0	3.55313	1.66599	0
Glyma01g29171.4	0	1.75764	0	0	2.05213	2.65638	3.55313	2.22132	0
Glyma01g29171.5	0	1.75764	0.401413	2.721	2.87299	3.98457	0	0.55533	1.59534
Glyma01g29171.6	0	0.878819	0	8.16301	1.64171	1.32819	3.55313	1.38833	1.59534
Glyma01g29171.7	0	0	1.20424	2.721	0	2.65638	0	1.38833	0
Glyma01g29171.8	0	0.878819	0	0	1.64171	3.98457	2.36876	2.77665	1.59534
Glyma01g29171.9	0	0	0.401413	10.884	0.410427	1.32819	1.18438	1.66599	1.59534
Glyma01g29190.1	0	0	0.802826	0	0	0	0	0	0
Glyma01g29190.2	0	0	0	0	0	0	0	0	0
Glyma01g29220.1	0	0	0	0	0.410427	0	0	0.55533	1.59534
Glyma01g29230.1	0	0	0	2.721	0.820854	0	1.18438	0.55533	0
Glyma01g29255.1	0	0	0	0	0	0	0	0	0
Glyma01g29280.1	53.7381	62.3961	47.7682	38.0941	35.2967	46.4867	34.347	30.2655	20.7394
Glyma01g29305.1	29.8545	53.6079	31.3102	27.21	21.3422	25.2356	17.7657	16.1046	31.9067
Glyma01g29330.2	32.8399	24.6069	33.7187	24.489	16.8275	14.6101	21.3188	12.7726	14.358
Glyma01g29346.1	41.7963	78.2149	48.571	27.21	32.8341	42.5021	23.6876	23.0462	27.1207
Glyma01g29362.1	38.8108	16.6976	20.4721	13.605	19.2901	17.2665	23.6876	9.71828	11.1674
Glyma01g29362.2	41.7963	17.5764	28.9018	21.768	22.163	30.5484	8.29064	10.2736	15.9534
Glyma01g29378.1	56.7235	33.3951	38.9371	24.489	20.5213	15.9383	14.2125	13.8833	15.9534
Glyma01g29378.2	20.8981	36.9104	30.5074	27.21	24.6256	13.2819	20.1344	11.1066	9.57202
Glyma01g29394.1	140.316	147.642	111.593	119.724	106.711	127.506	30.7938	62.197	54.2414
Glyma01g29410.1	29.8545	34.2739	63.0219	13.605	22.163	25.2356	7.10627	8.60762	17.5487
Glyma01g29420.1	53.7381	56.2444	76.2685	38.0941	42.274	46.4867	45.0064	54.1447	33.5021
Glyma01g29440.1	0	0	0.401413	0	0	0	0	0	0
Glyma01g29470.3	62.6944	42.1833	46.5639	81.6301	82.4958	57.1122	27.2407	38.0401	28.716
Glyma01g29470.4	29.8545	40.4257	46.5639	78.9091	82.0854	57.1122	40.2688	31.9315	59.0274
Glyma01g29480.1	0	0.878819	0.401413	0	0.410427	0	0	0.277665	0
Glyma01g29495.1	0	0	0.401413	0	0	0	0	0	0
Glyma01g29511.1	0	0	0	0	0.410427	0	0	0	0
Glyma01g29525.1	0	0	0	0	0	0	0	0	0
Glyma01g29540.1	161.214	162.581	133.269	87.0722	90.7043	110.24	112.516	106.068	118.055
Glyma01g29570.2	0	0	0	5.44201	0.820854	6.64095	0	10.5513	0
Glyma01g29580.2	0	0	0	0	1.23128	0	0	1.94366	1.59534
Glyma01g29600.1	2.98545	0.878819	2.00707	0	1.23128	1.32819	0	0.55533	0
Glyma01g29615.1	0	0.878819	0	0	1.23128	1.32819	0	2.22132	0
Glyma01g29630.3	38.8108	33.3951	37.7328	2.721	6.97726	6.64095	14.2125	5.5533	7.97668
Glyma01g29630.4	41.7963	41.3045	50.1767	19.047	11.9024	17.2665	16.5813	17.2152	19.144
Glyma01g29643.1	0	0	0	0	0	0	0	0	0
Glyma01g29656.1	0	0	0	0	0	0	0	0	0
Glyma01g29670.1	5.9709	33.3951	7.22544	19.047	15.5962	26.5638	17.7657	11.6619	14.358
Glyma01g29715.1	2.98545	1.75764	1.20424	2.721	0.820854	1.32819	0	1.66599	1.59534
Glyma01g29760.1	2.98545	4.39409	2.40848	10.884	3.28341	1.32819	4.73751	4.44264	7.97668
Glyma01g29760.2	2.98545	2.63646	1.60565	5.44201	3.28341	1.32819	9.47502	5.27564	1.59534
Glyma01g29816.1	0	0	0.401413	0	0.410427	0	0	0	1.59534
Glyma01g29873.1	0	0	0.401413	0	0	0	0	0	0
Glyma01g29930.1	0	0.878819	4.01413	0	0.410427	2.65638	1.18438	1.38833	0
Glyma01g29950.1	62.6944	59.7597	61.4162	125.166	149.395	112.896	162.26	169.931	181.868
Glyma01g29970.2	0	0	0	0	0	0	0	0	0
Glyma01g30000.2	0	0	0	0	0	0	0	0	0
Glyma01g30010.2	0	0	0	0	0	0	0	0	0
Glyma01g30020.1	0	0	0	0	0	0	0	0	0
Glyma01g30030.1	0	0	0	0	0	0	0	0	0
Glyma01g30040.1	0	0	0	0	0	0	0	0	0
Glyma01g30060.1	17.9127	7.03055	10.8382	8.16301	12.3128	14.6101	23.6876	24.9899	15.9534
Glyma01g30080.1	0	0	0.401413	0	1.23128	0	0	1.11066	0
Glyma01g30300.1	20.8981	29.001	28.0989	32.6521	25.8569	23.9074	31.9782	20.8249	44.6694
Glyma01g30320.2	80.6071	105.458	75.0643	108.84	118.613	151.414	107.778	136.056	154.748
Glyma01g30335.1	0	0.878819	0.401413	0	0	0	1.18438	1.11066	0
Glyma01g30350.1	701.581	766.33	728.164	160.539	268.419	306.812	9.47502	3.88731	12.7627
Glyma01g30370.1	11.9418	12.3035	5.61979	16.326	59.1015	37.1893	7.10627	11.6619	6.38134
Glyma01g30390.1	349.298	260.13	339.194	100.677	133.389	180.634	26.0563	25.2675	30.3114
Glyma01g30400.1	86.578	93.1548	82.6911	100.677	79.6228	86.3324	94.7502	113.843	135.604
Glyma01g30431.1	0	0	2.40848	0	0.410427	0	2.36876	0	1.59534
Glyma01g30460.1	71.6508	96.6701	50.1767	27.21	13.9545	22.5792	15.3969	22.4909	54.2414
Glyma01g30485.1	107.476	147.642	118.818	16.326	46.3782	39.8457	49.7439	43.5934	59.0274
Glyma01g30511.1	0	0.878819	0	0	0	0	0	0	0
Glyma01g30535.1	0	0	0	0	0	0	0	0	0
Glyma01g30560.1	5.9709	11.4246	7.62685	5.44201	2.05213	2.65638	5.92189	3.88731	3.19067
Glyma01g30610.1	0	0	2.00707	0	1.23128	2.65638	3.55313	2.49899	6.38134
Glyma01g30626.1	0	0	0.802826	0	0	0	0	0	0
Glyma01g30643.1	0	0	0	0	0	0	0	0	0
Glyma01g30660.2	0	1.75764	0.802826	0	0	0	0	0	0
Glyma01g30670.1	26.869	25.4857	30.106	0	1.23128	0	7.10627	4.16498	3.19067
Glyma01g30900.1	0	0	0	0	0	0	0	0	0
Glyma01g30910.1	253.763	195.977	150.931	157.818	246.667	216.495	106.594	128.837	146.771
Glyma01g30920.2	0	1.75764	4.01413	0	4.10427	5.31276	8.29064	5.27564	3.19067
Glyma01g30982.1	0	0	0.401413	57.1411	54.9972	71.7223	88.8283	60.8087	87.7435
Glyma01g31044.1	2.98545	1.75764	2.00707	2.721	4.51469	0	10.6594	4.72031	4.78601
Glyma01g31107.1	0	14.0611	10.4367	0	2.87299	3.98457	1.18438	1.94366	0
Glyma01g31170.1	29.8545	50.9715	41.747	16.326	18.0588	17.2665	39.0845	23.3239	27.1207
Glyma01g31180.2	2.98545	2.63646	0	13.605	6.1564	2.65638	5.92189	4.44264	1.59534
Glyma01g31230.2	0	0	0	0	0	0	0	0	0
Glyma01g31230.3	0	0	0	0	0	0	0	0	0
Glyma01g31230.4	0	0	0	0	0	0	0	0	0
Glyma01g31230.5	0	0	0	0	0	0	0	0	0
Glyma01g31260.2	74.6362	26.3646	36.5286	10.884	11.9024	3.98457	23.6876	14.1609	15.9534
Glyma01g31260.3	38.8108	21.9705	20.0707	10.884	10.6711	2.65638	11.8438	11.1066	11.1674
Glyma01g31270.1	41.7963	38.668	49.7752	27.21	47.1991	43.8303	34.347	38.8731	44.6694
Glyma01g31275.1	0	0	0	0	0	0	0	0	0
Glyma01g31280.1	0	0	0	0	0	0	0	0	0
Glyma01g31300.1	20.8981	32.5163	12.8452	38.0941	55.4076	91.6451	86.4596	185.48	210.584
Glyma01g31311.1	203.011	142.369	166.586	152.376	177.715	155.398	138.572	150.772	169.106
Glyma01g31320.1	346.312	315.496	291.827	372.778	385.391	434.318	416.901	304.321	394.048
Glyma01g31341.1	0	0	0	0	0	0	0	0	0
Glyma01g31360.1	0	7.03055	8.83109	13.605	13.9545	5.31276	18.95	14.7163	11.1674
Glyma01g31360.4	2.98545	4.39409	5.61979	27.21	8.61896	2.65638	18.95	13.0503	6.38134
Glyma01g31360.5	2.98545	5.27291	8.83109	19.047	16.4171	6.64095	10.6594	21.3802	17.5487
Glyma01g31370.1	8.95635	3.51527	9.2325	5.44201	1.23128	7.96914	4.73751	1.11066	3.19067
Glyma01g31425.1	119.418	142.369	114.001	92.5142	90.2939	86.3324	84.0908	100.792	111.674
Glyma01g31480.1	5.9709	1.75764	1.20424	0	0	1.32819	0	0.55533	3.19067
Glyma01g31520.2	83.5926	48.335	116.008	16.326	67.31	126.178	20.1344	17.2152	19.144
Glyma01g31550.2	0	1.75764	0	2.721	0	0	0	0	0
Glyma01g31550.3	0	0	0	0	0	0	0	0	0
Glyma01g31570.1	259.734	246.069	220.376	318.358	265.136	336.032	374.263	363.741	312.686
Glyma01g31581.1	0	0	0	0	0	0	0	0	0
Glyma01g31590.1	0	1.75764	5.61979	0	0	0	0	0	0
Glyma01g31600.1	179.127	217.947	162.572	236.727	267.188	262.982	287.804	338.196	358.951
Glyma01g31610.1	262.72	203.886	202.714	141.492	207.676	139.46	140.941	157.714	177.082
Glyma01g31630.1	29.8545	28.1222	29.7046	40.8151	34.0654	26.5638	21.3188	24.9899	19.144
Glyma01g31636.1	0	0	0	0	0	0	0	0	0
Glyma01g31643.1	0	0	2.00707	0	0	0	0	0	0
Glyma01g31650.2	0	0	0	0	0	0	0	0	0
Glyma01g31660.2	0	7.90937	2.00707	0	4.51469	2.65638	0	6.66397	0
Glyma01g31670.1	0	0	0.401413	0	0	2.65638	0	0	0
Glyma01g31691.1	11.9418	14.9399	5.61979	21.768	9.02939	23.9074	14.2125	15.2716	19.144
Glyma01g31711.1	0	0	0	0	0	0	0	0	0
Glyma01g31730.1	2.98545	3.51527	2.80989	13.605	6.56683	2.65638	3.55313	6.10863	9.57202
Glyma01g31730.2	0	0	0	13.605	3.69384	0	10.6594	8.05229	3.19067
Glyma01g31750.1	14.9272	107.216	38.9371	794.533	447.776	150.086	82.9064	298.768	60.6228
Glyma01g31760.1	0	0	0	0	0	0	0	0	0
Glyma01g31780.1	0	0	0	0	0	0	0	0	0
Glyma01g31801.1	5.9709	10.5458	5.61979	16.326	1.64171	5.31276	1.18438	2.77665	3.19067
Glyma01g31820.1	0	0	0	0	0	0	0	0	0
Glyma01g31830.1	5.9709	16.6976	10.8382	13.605	8.61896	7.96914	5.92189	0.832996	4.78601
Glyma01g31840.1	11.9418	27.2434	17.6622	0	5.74598	10.6255	0	3.05432	0
Glyma01g31850.1	0	1.75764	0.802826	2.721	0.410427	2.65638	0	1.11066	0
Glyma01g31860.2	0	0	0	0	0	0	0	0.55533	0
Glyma01g31890.1	5.9709	1.75764	5.61979	2.721	6.97726	5.31276	1.18438	4.99797	6.38134
Glyma01g31900.1	26.869	35.1527	35.3244	89.7932	97.6816	81.0196	112.516	89.6859	98.9108
Glyma01g31910.2	0	0	0	0	0	0	0	0	0
Glyma01g31921.1	0	2.63646	2.00707	16.326	11.9024	5.31276	9.47502	3.05432	0
Glyma01g31921.2	2.98545	4.39409	0.802826	27.21	11.492	7.96914	2.36876	2.49899	3.19067
Glyma01g31930.1	56.7235	53.6079	41.747	100.677	176.484	256.341	29.6094	46.0924	39.8834
Glyma01g31940.2	2.98545	4.39409	3.61272	0	0	0	0	0	0
Glyma01g31940.3	2.98545	3.51527	3.21131	0	0.410427	0	0	0	0
Glyma01g31940.4	11.9418	5.27291	4.01413	0	0	0	0	0.277665	0
Glyma01g31940.5	2.98545	6.15173	3.61272	0	0.410427	0	1.18438	0	0
Glyma01g31961.1	0	0	0	0	0	0	0	0	0
Glyma01g31980.1	0	8.78819	2.40848	19.047	12.3128	0	5.92189	6.66397	3.19067
Glyma01g31990.1	161.214	209.159	138.086	127.887	139.135	189.931	113.7	113.01	129.222
Glyma01g32000.2	194.054	168.733	160.565	242.169	284.836	313.453	176.472	190.478	167.51
Glyma01g32010.1	0	0	0	0	0	0	1.18438	0	0
Glyma01g32020.2	0	0	0	0	0	0	0	0	0
Glyma01g32031.1	0	0	0	0	0	0	0	0	0
Glyma01g32040.1	0	2.63646	0	5.44201	2.87299	6.64095	2.36876	1.38833	1.59534
Glyma01g32070.1	2.98545	8.78819	2.40848	65.3041	50.4825	38.5175	37.9001	49.1467	33.5021
Glyma01g32081.1	32.8399	39.5468	26.0919	10.884	19.2901	15.9383	2.36876	4.16498	6.38134
Glyma01g32090.1	1585.27	1228.59	1421	244.89	375.13	189.931	107.778	134.668	213.775
Glyma01g32103.1	447.817	440.288	355.652	48.9781	68.5413	71.7223	52.1126	57.7544	95.7202
Glyma01g32116.1	35.8254	42.1833	31.7116	5.44201	4.10427	5.31276	2.36876	3.88731	12.7627
Glyma01g32130.1	20.8981	26.3646	24.4862	5.44201	1.64171	1.32819	0	0	0
Glyma01g32130.2	2.98545	1.75764	6.0212	2.721	0.410427	0	0	0.832996	0
Glyma01g32130.3	11.9418	6.15173	6.42261	0	0.410427	0	0	0	0
Glyma01g32140.2	0	0	4.81696	0	0	2.65638	0	0	0
Glyma01g32160.1	0	0	0	0	0	0	0	0	0
Glyma01g32190.1	0	0	0	0	0	0	0	0	0
Glyma01g32211.1	0	1.75764	0	0	2.46256	13.2819	0	2.77665	0
Glyma01g32230.1	5.9709	0.878819	1.20424	0	0	0	1.18438	1.11066	0
Glyma01g32270.1	0	0	0	0	0	0	0	0	0
Glyma01g32291.1	0	1.75764	1.20424	0	3.28341	3.98457	2.36876	3.60965	6.38134
Glyma01g32310.1	0	0	0	0	0	0	0	0	0
Glyma01g32340.1	2.98545	0	0	0	0	0	0	0	0
Glyma01g32360.1	17.9127	11.4246	11.2396	5.44201	0	0	0	0	0
Glyma01g32370.1	47.7672	35.1527	28.9018	2.721	6.1564	25.2356	4.73751	6.10863	0
Glyma01g32380.1	14.9272	19.334	19.6692	13.605	19.2901	13.2819	7.10627	14.4386	6.38134
Glyma01g32390.4	0	0	0	0	0	0	0	0	0
Glyma01g32390.5	0	0	0	0	0	0	0	0	0
Glyma01g32390.6	0	0	0	0	0	0	0	0	0
Glyma01g32390.7	0	0	0	0	0	0	0	0	0
Glyma01g32400.1	110.462	127.429	157.755	372.778	323.006	389.16	744.974	892.416	713.115
Glyma01g32415.1	0	0	0	0	0	0	0	0	0
Glyma01g32430.1	29.8545	12.3035	13.2466	40.8151	51.3034	17.2665	41.4532	69.1386	55.8368
Glyma01g32440.2	20.8981	37.7892	22.4791	5.44201	6.97726	3.98457	2.36876	5.27564	4.78601
Glyma01g32450.2	122.403	120.398	104.367	601.342	560.233	588.388	554.289	470.365	437.122
Glyma01g32460.1	2.98545	0.878819	1.60565	5.44201	4.92512	7.96914	8.29064	8.05229	7.97668
Glyma01g32480.2	0	0	0	0	0	0	0	0	0
Glyma01g32680.2	0	0.878819	1.60565	13.605	9.02939	3.98457	7.10627	16.9376	23.93
Glyma01g32680.3	5.9709	9.66701	3.61272	8.16301	12.3128	14.6101	23.6876	21.1026	9.57202
Glyma01g32680.4	0	1.75764	2.40848	0	6.56683	7.96914	13.0282	11.1066	9.57202
Glyma01g32690.1	116.433	141.49	125.642	130.608	148.985	183.29	181.21	174.374	185.059
Glyma01g32750.1	16145.3	20026.5	9592.17	6685.51	11010.1	12433.2	3201.37	3209.53	2603.59
Glyma01g32760.2	8.95635	27.2434	33.3173	2.721	0	1.32819	0	0	1.59534
Glyma01g32775.1	0	3.51527	2.80989	0	0	0	0	0	0
Glyma01g32790.1	125.389	118.641	94.3321	81.6301	82.4958	100.942	45.0064	61.364	73.3855
Glyma01g32800.2	5.9709	3.51527	2.40848	0	0.820854	1.32819	0	0	0
Glyma01g32810.2	0	0	1.20424	5.44201	2.46256	6.64095	13.0282	6.10863	7.97668
Glyma01g32810.3	5.9709	0.878819	1.20424	8.16301	1.23128	5.31276	4.73751	8.05229	3.19067
Glyma01g32825.1	0	3.51527	0	51.6991	15.5962	15.9383	14.2125	11.1066	9.57202
Glyma01g32841.1	5.9709	0	0	0	0	0	0	0	0
Glyma01g32855.1	5.9709	0.878819	1.60565	0	0	0	0	0.277665	4.78601
Glyma01g32855.2	0	0	0.802826	0	0	0	0	1.11066	1.59534
Glyma01g32870.1	44.7817	43.9409	41.747	62.5831	45.9678	22.5792	53.297	43.3158	41.4787
Glyma01g32881.1	14.9272	17.5764	35.3244	46.2571	68.5413	88.9888	62.772	83.5772	78.1715
Glyma01g32890.1	2.98545	6.15173	6.0212	2.721	10.2607	18.5947	13.0282	9.71828	14.358
Glyma01g32890.2	5.9709	0.878819	5.61979	2.721	5.33555	6.64095	14.2125	4.16498	12.7627
Glyma01g32900.1	32.8399	46.5774	35.3244	32.6521	29.5507	42.5021	52.1126	34.9858	35.0974
Glyma01g32920.1	0	2.63646	2.80989	2.721	2.05213	0	0	0	0
Glyma01g32940.1	0	9.66701	2.00707	0	0	5.31276	1.18438	2.49899	3.19067
Glyma01g32961.1	0	0	0	0	0	0	0	0	0
Glyma01g32981.1	8.95635	8.78819	8.83109	2.721	12.3128	7.96914	42.6376	58.3097	63.8134
Glyma01g33000.1	17.9127	20.2128	12.8452	0	2.46256	7.96914	0	1.11066	0
Glyma01g33017.1	465.73	552.777	503.774	617.668	668.585	757.069	862.227	897.692	969.964
Glyma01g33034.1	41.7963	96.6701	62.219	92.5142	76.7498	126.178	121.991	108.289	135.604
Glyma01g33052.1	0	0	0	0	0	0	0	0	0
Glyma01g33070.1	0	0.878819	0	29.9311	11.0815	2.65638	14.2125	12.4949	3.19067
Glyma01g33070.2	0	0	0.401413	5.44201	8.61896	6.64095	9.47502	10.5513	4.78601
Glyma01g33070.3	0	4.39409	2.00707	19.047	18.4692	9.29733	7.10627	13.0503	9.57202
Glyma01g33070.4	0	1.75764	0.401413	19.047	4.92512	1.32819	5.92189	10.8289	7.97668
Glyma01g33080.1	0	2.63646	0	176.865	73.4664	55.784	563.764	482.86	555.177
Glyma01g33097.1	0	1.75764	0	24.489	16.0066	7.96914	88.8283	142.442	175.487
Glyma01g33114.1	0	0	0	0	0	0	0	0	0
Glyma01g33132.1	0	0	0	0	0	0	0	0	0
Glyma01g33150.1	5.9709	5.27291	7.22544	10.884	16.4171	3.98457	2.36876	7.2193	0
Glyma01g33160.1	0	0	0	0	0	0	0	0	0
Glyma01g33170.2	5.9709	0	0	46.2571	9.85024	25.2356	8.29064	10.2736	12.7627
Glyma01g33181.1	0	0	0	0	0	0	0	0	0
Glyma01g33181.2	0	0	0	0	0	0	0	0	0
Glyma01g33191.1	0	0	0	0	0	0	0	0	0
Glyma01g33200.1	355.269	462.259	331.567	465.292	486.766	596.358	491.517	472.586	630.158
Glyma01g33220.2	29.8545	39.5468	34.923	54.4201	54.5868	51.7994	48.5595	48.5914	47.8601
Glyma01g33240.1	95.5344	84.3666	76.6699	76.1881	126.822	144.773	120.807	177.15	162.724
Glyma01g33270.1	23.8836	43.0621	31.3102	73.4671	63.6162	79.6914	121.991	113.843	111.674
Glyma01g33281.1	5.9709	1.75764	3.21131	0	0	0	0	0	0
Glyma01g33290.1	35.8254	28.1222	32.9159	19.047	18.8796	23.9074	27.2407	29.4325	23.93
Glyma01g33290.2	2.98545	17.5764	14.4509	13.605	6.97726	3.98457	14.2125	7.49696	9.57202
Glyma01g33300.2	0	0	0	0	0	0	0	0	0
Glyma01g33313.1	0	0	0.401413	0	0	0	0	0	0
Glyma01g33326.1	0	4.39409	2.00707	0	0.820854	1.32819	0	3.33198	3.19067
Glyma01g33340.1	5.9709	13.1823	14.0495	5.44201	5.33555	1.32819	9.47502	4.16498	0
Glyma01g33350.2	0	0	0	0	0	0	0	0	0
Glyma01g33370.1	101.505	122.156	129.255	10.884	6.97726	3.98457	0	2.77665	3.19067
Glyma01g33380.1	0	0.878819	1.60565	0	2.05213	2.65638	0	1.94366	1.59534
Glyma01g33380.2	0	2.63646	1.60565	2.721	4.10427	1.32819	3.55313	1.66599	3.19067
Glyma01g33380.3	17.9127	16.6976	13.648	21.768	28.3195	59.7686	28.4251	26.9335	41.4787
Glyma01g33420.1	0	2.63646	0	38.0941	25.4465	25.2356	110.147	121.895	103.697
Glyma01g33430.2	0	0.878819	2.00707	0	0	0	0	0	0
Glyma01g33440.1	0	0.878819	4.01413	0	4.92512	5.31276	9.47502	9.16295	4.78601
Glyma01g33461.1	0	0	0.401413	5.44201	1.23128	0	0	1.66599	4.78601
Glyma01g33480.1	0	0	0	0	0	0	0	0	0
Glyma01g33500.1	0	0	0	0	0	0	0	0	0
Glyma01g33510.2	0	0	0.401413	0	0	0	0	0	0
Glyma01g33520.1	20.8981	11.4246	12.8452	24.489	9.43982	10.6255	11.8438	9.71828	4.78601
Glyma01g33520.2	2.98545	13.1823	14.0495	13.605	17.2379	10.6255	10.6594	13.0503	7.97668
Glyma01g33520.3	11.9418	14.0611	13.2466	5.44201	11.492	10.6255	8.29064	8.05229	9.57202
Glyma01g33560.1	0	0	0	0	0	0	0	0	0
Glyma01g33575.1	0	0	0	0	0	0	0	0	0
Glyma01g33590.2	0	0	0	0	0	0	0	0	0
Glyma01g33600.3	5.9709	7.90937	6.82402	24.489	15.1858	7.96914	26.0563	27.2112	17.5487
Glyma01g33600.5	2.98545	2.63646	8.42968	2.721	8.61896	6.64095	10.6594	7.2193	1.59534
Glyma01g33600.6	2.98545	5.27291	6.42261	2.721	9.43982	6.64095	16.5813	8.32996	6.38134
Glyma01g33600.7	0	7.03055	2.80989	13.605	7.79811	6.64095	15.3969	12.4949	14.358
Glyma01g33610.1	83.5926	100.185	91.5222	46.2571	45.1469	39.8457	63.9564	68.5833	70.1948
Glyma01g33620.1	29.8545	52.7291	22.8806	19.047	31.6029	21.251	21.3188	20.5472	22.3347
Glyma01g33635.1	2.98545	0.878819	1.20424	0	0	0	0	0	0
Glyma01g33650.1	14.9272	20.2128	33.3173	10.884	10.2607	15.9383	18.95	26.3782	35.0974
Glyma01g33660.1	205.996	168.733	171.805	59.8621	60.3327	45.1585	93.5658	95.7945	81.3621
Glyma01g33676.1	8.95635	16.6976	16.4579	13.605	13.9545	14.6101	27.2407	19.9919	22.3347
Glyma01g33692.1	0	0	0	0	0	0	0	0	0
Glyma01g33708.1	0	0.878819	0.401413	0	0.820854	0	0	0	0
Glyma01g33724.1	11.9418	20.2128	18.465	10.884	16.8275	10.6255	23.6876	18.3259	15.9534
Glyma01g33740.1	2.98545	0	0.401413	0	0	0	0	0	0
Glyma01g33761.1	107.476	72.942	91.5222	46.2571	45.9678	33.2048	65.1408	47.2031	86.1481
Glyma01g33782.1	0	0	2.40848	0	3.69384	1.32819	0	0.277665	0
Glyma01g33803.1	2.98545	1.75764	2.00707	8.16301	7.38768	10.6255	11.8438	9.44062	9.57202
Glyma01g33824.1	0	0	0	0	0	0	0	0	0
Glyma01g33845.1	0	0	0	0	0	0	0	0	1.59534
Glyma01g33866.1	47.7672	46.5774	44.5569	43.5361	33.2446	37.1893	26.0563	28.3219	47.8601
Glyma01g33866.2	80.6071	151.157	72.2544	46.2571	23.8048	23.9074	24.8719	18.6036	25.5254
Glyma01g33888.1	0	0	1.60565	0	0	0	0	0	0
Glyma01g33910.2	241.821	202.128	219.573	2.721	29.5507	25.2356	22.5032	25.2675	19.144
Glyma01g33920.1	0	0	0	0	0.410427	0	0	0.277665	0
Glyma01g33960.1	0	0	0	0	0	0	0	0	0
Glyma01g33960.2	0	0	0	0	0	0	0	0	0
Glyma01g33986.1	29.8545	33.3951	30.106	21.768	50.4825	49.143	24.8719	28.3219	38.2881
Glyma01g34013.1	0	0	0	0	0	0	0	0	0
Glyma01g34040.1	0	0	0	0	0	0	0	0	0
Glyma01g34060.2	0	0	0	0	0	0	0	0	0
Glyma01g34111.1	0	0	0	0	0	0	0	0	0
Glyma01g34160.1	0	0	0	0	0	0	0	0	0
Glyma01g34180.1	0	0	0	0	0	0	0	0	0
Glyma01g34210.1	0	0	0	0	0	0	0	0	0
Glyma01g34223.1	0	0	0.401413	0	0	0	0	0.55533	0
Glyma01g34236.1	2.98545	4.39409	4.81696	2.721	0.820854	1.32819	1.18438	2.77665	0
Glyma01g34236.2	2.98545	2.63646	3.21131	0	0.820854	1.32819	2.36876	1.38833	1.59534
Glyma01g34250.1	0	0	0	0	0	0	0	0	0
Glyma01g34260.2	0	0	0	0	0	0	0	0	0
Glyma01g34270.1	41.7963	61.5173	48.9724	35.3731	54.9972	45.1585	74.6158	84.4102	81.3621
Glyma01g34300.1	3278.02	3801.77	1662.65	1126.5	973.532	2458.48	2.36876	0.55533	0
Glyma01g34321.1	0	0	0	0	0	0	0	0	0
Glyma01g34340.2	0	0	0	0	0	0	0	0	0
Glyma01g34350.1	17.9127	25.4857	22.8806	48.9781	42.274	42.5021	46.1907	33.3198	31.9067
Glyma01g34350.3	5.9709	9.66701	7.22544	10.884	14.7754	11.9537	14.2125	13.0503	22.3347
Glyma01g34360.2	53.7381	121.277	66.6346	48.9781	35.7071	69.0659	9.47502	26.1005	38.2881
Glyma01g34370.1	0	0	1.20424	2.721	0.820854	0	3.55313	3.05432	0
Glyma01g34380.2	26.869	35.1527	24.8876	5.44201	10.6711	7.96914	4.73751	6.66397	1.59534
Glyma01g34400.1	41.7963	13.1823	12.4438	0	6.56683	10.6255	0	0.55533	0
Glyma01g34410.2	0	1.75764	2.80989	16.326	10.2607	7.96914	14.2125	6.94163	7.97668
Glyma01g34410.3	5.9709	0	4.81696	21.768	11.9024	3.98457	16.5813	14.4386	6.38134
Glyma01g34410.4	0	1.75764	3.61272	10.884	12.3128	10.6255	16.5813	8.60762	15.9534
Glyma01g34420.2	0	0.878819	2.00707	2.721	1.64171	2.65638	0	0.55533	0
Glyma01g34443.1	2.98545	0	0	0	0	0	0	0	0
Glyma01g34466.1	0	0	0	0	0	0	0	0	0
Glyma01g34466.2	0	0	0	0	0.410427	0	1.18438	0.277665	0
Glyma01g34490.1	0	0	0	0	0	0	0	0	0
Glyma01g34506.1	44.7817	78.2149	55.7964	29.9311	41.4531	47.8149	71.0627	62.4747	68.5994
Glyma01g34506.2	38.8108	26.3646	32.1131	16.326	23.8048	14.6101	36.7157	17.4929	23.93
Glyma01g34523.1	0	2.63646	0.802826	0	0.410427	1.32819	2.36876	2.77665	0
Glyma01g34540.1	5.9709	4.39409	2.00707	5.44201	2.05213	3.98457	29.6094	24.7122	27.1207
Glyma01g34560.1	11.9418	12.3035	20.4721	16.326	7.38768	9.29733	20.1344	10.5513	6.38134
Glyma01g34560.2	29.8545	17.5764	16.0565	10.884	8.61896	3.98457	11.8438	13.6056	15.9534
Glyma01g34560.3	5.9709	18.4552	20.8735	19.047	10.2607	7.96914	18.95	12.2173	12.7627
Glyma01g34570.1	8.95635	22.8493	14.4509	5.44201	7.79811	9.29733	20.1344	18.3259	17.5487
Glyma01g34580.1	0	0.878819	0	0	1.64171	0	0	0.55533	1.59534
Glyma01g34590.2	116.433	108.974	107.579	16.326	6.97726	15.9383	11.8438	15.8269	11.1674
Glyma01g34605.1	0	0	0	0	0	0	0	0.277665	0
Glyma01g34620.1	11.9418	15.8187	4.01413	0	12.3128	2.65638	14.2125	18.3259	38.2881
Glyma01g34630.1	0	5.27291	4.81696	2.721	6.97726	2.65638	8.29064	7.49696	4.78601
Glyma01g34630.2	2.98545	8.78819	7.62685	5.44201	8.61896	5.31276	7.10627	9.44062	3.19067
Glyma01g34650.2	11.9418	12.3035	6.42261	19.047	8.61896	2.65638	3.55313	4.16498	0
Glyma01g34650.3	0	4.39409	1.60565	5.44201	0.410427	0	0	0.277665	0
Glyma01g34660.2	38.8108	24.6069	36.93	8.16301	15.5962	5.31276	9.47502	11.3843	11.1674
Glyma01g34671.1	0	0	0	0	0	0	0	0	0
Glyma01g34680.1	11.9418	21.0916	15.6551	16.326	24.6256	15.9383	26.0563	38.5955	49.4554
Glyma01g34680.2	5.9709	8.78819	8.83109	13.605	11.9024	1.32819	26.0563	25.5452	27.1207
Glyma01g34680.3	2.98545	12.3035	11.641	8.16301	11.492	3.98457	18.95	14.9939	15.9534
Glyma01g34690.1	8.95635	10.5458	6.82402	5.44201	4.10427	5.31276	9.47502	4.72031	9.57202
Glyma01g34690.3	2.98545	6.15173	5.61979	8.16301	6.1564	3.98457	4.73751	4.99797	4.78601
Glyma01g34690.4	8.95635	6.15173	8.02826	8.16301	7.38768	5.31276	4.73751	4.16498	4.78601
Glyma01g34700.1	1821.12	1530.9	1644.99	312.916	326.7	406.426	262.932	259.339	245.682
Glyma01g34710.1	0	0	0	0	0	0	0	0	0
Glyma01g34723.1	0	3.51527	2.80989	5.44201	6.1564	3.98457	7.10627	6.94163	12.7627
Glyma01g34736.1	8.95635	4.39409	6.42261	0	2.05213	7.96914	3.55313	2.49899	1.59534
Glyma01g34750.1	0	14.0611	2.00707	0	4.92512	10.6255	7.10627	2.77665	0
Glyma01g34760.1	0	0	0	0	0	0	0	0	0
Glyma01g34770.1	0	0	0	0	0	0	0	0	0
Glyma01g34780.1	62.6944	49.2138	52.9865	68.0251	61.1536	85.0042	52.1126	54.1447	86.1481
Glyma01g34780.2	86.578	74.6996	54.1908	54.4201	62.7953	83.676	45.0064	53.3117	47.8601
Glyma01g34791.1	0	0	0	0	0	0	0	0	0
Glyma01g34800.1	2.98545	5.27291	8.42968	0	2.87299	3.98457	7.10627	8.05229	4.78601
Glyma01g34820.1	334.37	407.772	373.314	247.611	258.979	253.684	207.266	233.516	285.565
Glyma01g34830.1	11.9418	14.9399	8.02826	13.605	22.163	27.892	91.1971	73.026	113.269
Glyma01g34840.1	214.952	183.673	192.277	103.398	85.7792	90.317	84.0908	121.617	81.3621
Glyma01g34890.1	0	0	0	0	0	0	0	0	0
Glyma01g34930.1	0	0	0	0	0	0	0	0	0
Glyma01g34940.1	17.9127	7.90937	11.641	16.326	17.6484	10.6255	15.3969	10.5513	7.97668
Glyma01g34940.2	2.98545	6.15173	6.42261	21.768	13.9545	6.64095	13.0282	12.2173	4.78601
Glyma01g34950.1	2.98545	0	0.401413	2.721	0	1.32819	1.18438	0.277665	0
Glyma01g34960.2	0	1.75764	4.01413	8.16301	4.51469	7.96914	3.55313	4.72031	6.38134
Glyma01g34960.3	11.9418	2.63646	1.60565	2.721	2.46256	0	3.55313	2.49899	4.78601
Glyma01g34971.1	0	0	0	0	0	0	0	0	0
Glyma01g34980.1	50.7526	61.5173	48.1696	171.423	125.18	130.163	482.042	560.328	499.34
Glyma01g34990.2	2.98545	4.39409	2.80989	5.44201	1.64171	0	1.18438	0.277665	0
Glyma01g34990.3	17.9127	6.15173	7.62685	2.721	2.87299	3.98457	2.36876	3.05432	0
Glyma01g35010.2	50.7526	33.3951	29.3032	19.047	9.02939	2.65638	2.36876	3.88731	3.19067
Glyma01g35030.1	346.312	354.164	295.039	163.26	206.034	276.264	68.6939	80.8006	71.7901
Glyma01g35043.1	8.95635	5.27291	15.2537	24.489	24.6256	15.9383	41.4532	26.6559	17.5487
Glyma01g35043.2	14.9272	9.66701	12.4438	35.3731	26.2673	19.9229	39.0845	26.3782	15.9534
Glyma01g35056.1	5.9709	12.3035	7.62685	5.44201	6.56683	10.6255	13.0282	7.77463	7.97668
Glyma01g35070.2	5.9709	6.15173	2.40848	8.16301	4.51469	5.31276	7.10627	3.88731	6.38134
Glyma01g35083.1	173.156	200.371	169.396	176.865	172.79	207.198	206.082	217.69	293.542
Glyma01g35096.1	14.9272	21.0916	13.2466	5.44201	11.9024	15.9383	23.6876	15.5493	12.7627
Glyma01g35096.2	8.95635	15.8187	10.8382	5.44201	7.79811	2.65638	8.29064	12.2173	14.358
Glyma01g35110.1	17.9127	2.63646	8.83109	5.44201	10.2607	2.65638	9.47502	15.5493	19.144
Glyma01g35110.2	2.98545	9.66701	14.4509	8.16301	12.7232	5.31276	9.47502	12.7726	14.358
Glyma01g35120.2	0	1.75764	0	0	0	2.65638	0	0.277665	0
Glyma01g35130.1	8.95635	21.0916	32.5145	43.5361	45.9678	47.8149	27.2407	24.9899	25.5254
Glyma01g35130.2	8.95635	18.4552	18.465	19.047	26.2673	37.1893	21.3188	19.7142	15.9534
Glyma01g35145.1	44.7817	72.0631	45.3597	35.3731	60.3327	61.0968	46.1907	38.5955	63.8134
Glyma01g35160.1	17.9127	56.2444	64.6275	0	2.05213	1.32819	7.10627	0.55533	0
Glyma01g35170.1	662.77	604.627	536.288	35.3731	86.6001	98.2861	27.2407	54.7	68.5994
Glyma01g35180.1	0	0	0	0	0	0	0	1.94366	0
Glyma01g35180.2	0	0	0	0	0.820854	2.65638	0	1.38833	0
Glyma01g35180.3	0	0	0	0	0	0	2.36876	0.832996	0
Glyma01g35190.1	770.246	797.089	668.754	775.486	869.694	920.436	515.204	498.687	551.986
Glyma01g35201.1	122.403	156.43	97.9448	119.724	112.457	163.367	93.5658	84.1326	90.9342
Glyma01g35211.1	0	0	0	0	7.38768	2.65638	4.73751	4.44264	3.19067
Glyma01g35220.2	26.869	21.9705	17.6622	8.16301	3.69384	2.65638	8.29064	4.72031	3.19067
Glyma01g35220.5	32.8399	29.001	29.7046	2.721	4.92512	1.32819	15.3969	8.05229	4.78601
Glyma01g35220.6	38.8108	28.1222	31.3102	2.721	2.05213	2.65638	10.6594	8.32996	7.97668
Glyma01g35220.7	38.8108	22.8493	28.9018	2.721	4.10427	1.32819	9.47502	6.66397	11.1674
Glyma01g35220.8	38.8108	35.1527	32.5145	0	4.51469	3.98457	7.10627	4.99797	7.97668
Glyma01g35230.1	104.491	137.975	100.353	138.771	273.755	203.213	164.629	198.808	178.678
Glyma01g35255.1	0	0	0	0	1.23128	0	2.36876	0.55533	0
Glyma01g35280.1	728.45	859.485	649.888	223.122	180.588	203.213	309.123	369.295	422.764
Glyma01g35291.1	2.98545	7.03055	4.81696	0	1.23128	7.96914	9.47502	7.77463	1.59534
Glyma01g35291.2	2.98545	0.878819	0.802826	2.721	0.410427	1.32819	4.73751	3.88731	0
Glyma01g35300.1	110.462	79.9725	88.7123	62.5831	74.6977	73.0505	73.4314	84.9656	111.674
Glyma01g35310.2	0	0	0	0	0	0	0	0.55533	0
Glyma01g35315.1	0	0	0	0	0	0	0	0	0
Glyma01g35320.1	35.8254	56.2444	82.6911	152.376	127.232	118.209	240.429	214.635	274.398
Glyma01g35330.1	17.9127	27.2434	18.465	65.3041	103.017	100.942	125.544	139.388	126.032
Glyma01g35360.1	205.996	375.256	268.947	653.041	708.397	879.262	559.026	531.451	641.325
Glyma01g35370.2	137.331	127.429	113.199	174.144	245.435	209.854	293.726	354.023	331.83
Glyma01g35381.1	65.6799	36.0316	48.9724	70.7461	80.4437	58.4404	52.1126	59.4204	54.2414
Glyma01g35390.1	149.272	186.31	162.572	81.6301	99.3233	134.147	76.9846	79.6899	97.3155
Glyma01g35400.1	35.8254	38.668	22.0777	59.8621	55.4076	42.5021	48.5595	86.0762	94.1248
[truncated: 71,321 more rows]

## Sheet: Leaf
Gene	L I-1	L I-2	L I-3	L II-1	L II-2	L II-3	L III-1	LIII-2	L III-3	L IV -1	L IV-2	L IV-3	L V-1	L V-2	L V-3
Glyma0002s50.1	8.52466	24.0352	9.86497	17.958	7.16494	25.031	23.6638	19.9571	28.4407	33.6373	22.181	21.6178	22.2716	47.2834	44.6603
Glyma0003s50.1	85.2466	51.2054	39.4599	14.5909	17.9123	27.9758	24.5089	53.5991	46.5393	35.2391	27.3565	23.583	17.8173	30.837	21.9641
Glyma0005s50.1	2.84155	15.6751	14.7975	3.36712	1.19416	8.09825	1.69027	4.56162	7.75655	3.20356	2.95746	0	0.890864	2.0558	2.19641
Glyma0005s50.2	36.9402	34.4853	38.4734	11.2237	8.3591	8.83446	15.2124	15.9657	21.9769	6.40711	6.65429	11.7915	4.45432	13.3627	6.58923
Glyma0006s50.1	65.3557	42.8453	60.1763	40.4055	37.0189	32.393	35.4956	36.493	34.9045	37.6418	31.0533	37.3398	32.962	22.6138	37.339
Glyma0007s50.1	2.84155	10.4501	0	0	0	0.736205	1.69027	0	0	0	0	0	0	0	0
Glyma0010s50.1	2.84155	2.09002	0	2.24475	0	0	0.845134	0	1.29276	1.60178	0.739365	1.96525	0	0	2.19641
Glyma0011s50.1	0	2.09002	0.986497	2.24475	0	2.94482	1.69027	1.71061	1.29276	1.60178	3.69683	0.982626	0.890864	1.0279	2.92855
Glyma0015s50.1	0	63.7455	6.90548	1.12237	4.77663	0	0.845134	1.71061	5.17103	0	1.47873	0.982626	3.56346	3.0837	0
Glyma0017s50.1	14.2078	18.8101	8.87847	8.97899	0	4.41723	1.69027	1.71061	3.87828	1.60178	3.69683	1.96525	0.890864	1.0279	5.12496
Glyma0018s50.1	5.68311	21.9452	21.7029	22.4475	8.3591	13.9879	29.5797	35.9228	31.0262	21.624	25.8778	16.7046	43.6523	42.1439	43.1961
Glyma0021s00410.1	0	0	0	0	0	0	0	0	0	0	0	0	0	0	0
Glyma0021s00426.1	2.84155	4.18003	5.91898	2.24475	5.97078	5.15343	8.45134	9.12325	7.75655	2.40267	7.39365	4.91313	3.56346	3.0837	7.32137
Glyma0021s00443.1	0	1.04501	0.986497	2.24475	0	2.94482	0.845134	3.42122	0	0.800889	4.43619	1.96525	1.78173	1.0279	1.46427
Glyma0021s00460.1	5.68311	2.09002	8.87847	2.24475	0	0.736205	5.91594	6.84244	9.04931	3.20356	7.39365	3.93051	0.890864	0	2.92855
Glyma0021s00460.2	2.84155	2.09002	0.986497	2.24475	2.38831	0	2.5354	2.28081	1.29276	1.60178	3.69683	6.87838	1.78173	1.0279	3.66068
Glyma0022s00200.2	0	0	1.97299	0	1.19416	0	0	1.71061	2.58552	1.60178	2.2181	0	0	4.1116	0.732137
Glyma0022s00273.1	0	0	0	0	0	0	0	0	0	0	0	0	0	0	0
Glyma0022s00346.1	156.285	40.7553	67.0818	160.499	87.1734	82.4549	71.8364	61.0117	111.177	44.8498	53.2343	52.0792	73.0508	52.4229	60.0352
Glyma0022s00420.1	130.711	148.391	161.786	111.115	132.551	107.486	163.956	160.797	144.789	211.435	178.187	179.821	235.188	213.803	191.82
Glyma0022s00430.1	0	0	0	0	0	0	0	0	0	0	0	0	0	0	0
Glyma0022s00430.2	0	0	0	0	0	0	0	0	0	0	1.47873	0	0	0	0.732137
Glyma0022s00430.3	2.84155	0	0.986497	0	0	1.47241	0.845134	0	0	0	1.47873	1.96525	0	1.0279	0
Glyma0022s00443.1	0	0	0	0	0	0	0	0	0	0	0	0	0	0	0
Glyma0022s00456.1	99.4543	94.0507	94.7037	57.2411	56.1254	58.8964	105.642	61.0117	108.592	88.0978	66.5429	76.6448	64.1422	97.6504	46.1246
Glyma0022s00456.2	19.8909	31.3502	36.5004	32.5488	14.3299	27.2396	47.3275	17.1061	46.5393	34.4382	27.3565	19.6525	18.7081	22.6138	9.51778
Glyma0022s00470.2	0	4.18003	0.986497	1.12237	2.38831	3.68102	7.60621	3.42122	9.04931	7.208	6.65429	4.91313	5.34518	8.22319	2.92855
Glyma0022s00480.1	17.0493	7.31505	0.986497	43.7726	39.4072	3.68102	0	0	0	0	0	0	0	0	0
Glyma0023s00410.1	8.52466	4.18003	5.91898	5.61187	7.16494	2.94482	7.60621	12.5445	6.46379	16.0178	11.8298	7.86101	12.4721	5.1395	16.107
Glyma0023s00410.2	8.52466	9.40507	14.7975	7.85662	8.3591	5.15343	7.60621	13.1147	2.58552	12.0133	14.0479	10.8089	5.34518	6.16739	19.7677
Glyma0023s00515.1	8.52466	3.13502	0.986497	0	1.19416	3.68102	5.91594	7.41264	0	0.800889	6.65429	6.87838	1.78173	1.0279	8.0535
Glyma0023s00515.2	0	0	0	3.36712	2.38831	5.15343	1.69027	9.69345	3.87828	0	3.69683	5.89576	3.56346	6.16739	11.7142
Glyma0023s00620.2	51.1479	27.1702	55.2438	71.8319	90.7559	75.0929	33.8054	63.2925	59.4669	44.8498	62.846	53.0618	17.8173	30.837	25.6248
Glyma0023s00670.1	0	0	0	0	0	0	0	0	0	0	0	0	0	0	0
Glyma0024s00230.1	2.84155	1.04501	2.95949	1.12237	1.19416	2.20861	1.69027	0.570203	1.29276	0	0	0	0	0	0
Glyma0024s00230.2	2.84155	1.04501	0.986497	0	2.38831	2.20861	0.845134	0.570203	0	0	0	0	0	0	0
Glyma0024s00230.3	0	0	2.95949	1.12237	2.38831	2.20861	0	1.14041	0	0.800889	0	0	0	1.0279	0.732137
Glyma0024s00245.1	0	0	0	0	0	0	0	0	0	0	0	0	0	0	0
Glyma0024s00260.1	36.9402	22.9902	24.6624	4.48949	9.55325	5.88964	3.38054	1.14041	1.29276	1.60178	0.739365	2.94788	0	2.0558	2.92855
Glyma0024s00260.2	19.8909	10.4501	22.6894	12.3461	8.3591	3.68102	4.22567	2.85102	6.46379	0	0.739365	0.982626	0	0	1.46427
Glyma0028s00210.1	14.2078	11.4951	12.8245	21.3251	23.8831	17.6689	40.5664	38.7738	24.5624	26.4293	30.314	29.4788	51.6701	26.7254	41.7318
Glyma0028s00210.2	2.84155	15.6751	9.86497	12.3461	8.3591	15.4603	28.7346	27.94	12.9276	20.8231	19.9629	18.6699	32.0711	25.6975	33.6783
Glyma0028s00260.1	0	0	0	0	0	0	0	0	0	0	0	0	0	0	0
Glyma0041s00210.2	56.8311	53.2954	49.3249	15.7132	26.2714	20.6137	14.3673	6.27223	10.3421	4.00445	5.17556	6.87838	1.78173	7.19529	7.32137
Glyma0041s00225.1	0	0	0	0	0	0	1.69027	0	0	0	0	0	0	0	0
Glyma0041s00225.2	0	0	0	0	0	0	0	0	0	0	0	0.982626	0	0	0
Glyma0041s00240.2	5.68311	4.18003	0.986497	0	0	5.88964	0	2.85102	0	0	0	3.93051	11.5812	0	4.39282
Glyma0041s00260.4	17.0493	9.40507	8.87847	4.48949	2.38831	3.68102	1.69027	0.570203	7.75655	0	1.47873	0	0	0	0
Glyma0041s00260.5	8.52466	4.18003	4.93249	1.12237	4.77663	0.736205	0.845134	0.570203	0	0	0	0.982626	0.890864	0	0
Glyma0041s00271.1	48.3064	30.3052	25.6489	20.2027	29.8539	23.5586	32.1151	26.7995	38.7828	40.8453	56.9311	38.3224	67.7057	41.116	38.0711
Glyma0041s00271.2	0	0	1.97299	0	5.97078	0	2.5354	3.99142	3.87828	3.20356	5.17556	1.96525	4.45432	2.0558	5.12496
Glyma0041s00280.1	68.1973	40.7553	45.3789	15.7132	26.2714	26.5034	2.5354	10.2637	6.46379	7.208	5.17556	0	1.78173	8.22319	10.9821
Glyma0041s00290.1	8.52466	16.7201	10.8515	8.97899	15.524	11.7793	7.60621	5.70203	12.9276	9.61067	5.17556	16.7046	24.9442	21.5859	11.7142
Glyma0041s00290.2	2.84155	14.6301	10.8515	6.73424	9.55325	16.1965	12.677	7.98284	10.3421	6.40711	10.3511	11.7915	39.198	13.3627	8.78564
Glyma0041s00300.1	179.018	169.291	203.218	200.905	293.763	223.806	147.898	173.912	233.989	148.164	173.751	162.133	132.739	148.017	169.124
Glyma0041s00310.2	0	3.13502	0	0	0	0.736205	0	0	0	0	0	0	0.890864	0	0.732137
Glyma0041s00310.3	0	0	0.986497	2.24475	0	0	0.845134	0	0	0	0	0	0	1.0279	0
Glyma0041s00331.1	0	0	0	0	0	0	0	0	0	0	0	0	0	0	0
Glyma0041s00350.1	0	0	0.986497	1.12237	2.38831	0	1.69027	0	1.29276	0	1.47873	1.96525	0	1.0279	1.46427
Glyma0041s00360.1	0	0	0	0	0	0	0	0	0	0	0	0	0	0	0
Glyma0041s00360.2	0	0	0	0	0	0	0	0	0	0	0	0	0	0	0
Glyma0041s50.1	8.52466	10.4501	4.93249	0	0	0.736205	0.845134	0.570203	2.58552	1.60178	1.47873	0	0	0	0
Glyma0042s100.1	5.68311	1.04501	1.97299	2.24475	0	2.94482	3.38054	5.13183	2.58552	0	2.2181	1.96525	1.78173	3.0837	2.92855
Glyma0042s50.1	0	0	0	0	0	0	0	0	0	0	0	0	0	0	0
Glyma0048s00220.1	5.68311	6.27005	15.784	15.7132	7.16494	11.7793	10.9867	11.9743	10.3421	8.80978	8.87238	7.86101	15.1447	9.25109	4.39282
Glyma0048s00230.1	5.68311	0	2.95949	2.24475	0	2.20861	1.69027	3.42122	1.29276	8.80978	1.47873	6.87838	0	2.0558	3.66068
Glyma0048s00240.1	68.1973	51.2054	54.2573	32.5488	21.4948	27.9758	52.3983	29.0804	36.1972	33.6373	34.7502	29.4788	14.2538	41.116	49.7853
Glyma0048s00250.1	2031.71	1161	1335.72	1221.14	952.937	420.373	735.267	382.036	752.385	522.18	525.689	716.335	287.749	480.029	401.211
Glyma0048s00260.2	22.7324	12.5401	3.94599	23.5698	16.7182	24.2948	10.1416	31.3612	18.0986	6.40711	13.3086	16.7046	8.01778	10.279	24.8926
Glyma0048s00270.1	176.176	66.8805	109.501	113.36	74.0377	135.462	106.487	156.806	142.203	88.8987	110.905	127.741	68.5965	114.097	123.731
Glyma0048s00280.1	0	4.18003	0.986497	2.24475	2.38831	6.62584	4.22567	9.69345	11.6348	8.80978	11.8298	10.8089	6.23605	2.0558	13.9106
Glyma0048s00280.2	2.84155	2.09002	3.94599	4.48949	5.97078	3.68102	6.76107	6.84244	2.58552	10.4116	6.65429	10.8089	11.5812	9.25109	7.32137
Glyma0048s00290.1	5.68311	11.4951	6.90548	3.36712	9.55325	14.7241	16.9027	14.8253	9.04931	12.0133	12.5692	6.87838	9.7995	11.3069	8.0535
Glyma0048s00290.2	2.84155	14.6301	5.91898	10.1014	21.4948	16.1965	10.9867	10.2637	9.04931	13.6151	10.3511	13.7568	16.0356	7.19529	8.78564
Glyma0048s00290.3	0	12.5401	7.89198	8.97899	14.3299	11.7793	7.60621	9.12325	10.3421	1.60178	8.13302	9.82626	15.1447	7.19529	13.1785
Glyma0048s00300.1	34.0986	68.9705	43.4059	48.2621	47.7663	37.5464	41.4116	33.642	33.6117	35.2391	28.0959	39.3051	33.8528	31.8649	44.6603
Glyma0048s00305.1	99.4543	113.906	134.164	70.7095	57.3195	47.1171	75.2169	43.3354	32.319	54.4605	67.2822	57.9749	43.6523	43.1718	50.5174
Glyma0048s00310.1	17.0493	14.6301	33.5409	0	0	2.94482	0	1.14041	0	3.20356	2.95746	1.96525	1.78173	0	0
Glyma0048s00320.1	8.52466	4.18003	12.8245	12.3461	32.2422	18.4051	7.60621	13.6849	15.5131	21.624	14.0479	19.6525	8.90864	6.16739	10.2499
Glyma0048s00330.1	295.521	214.227	215.056	134.685	236.443	257.672	110.713	168.21	116.348	164.182	194.453	116.933	115.812	98.6783	132.517
Glyma0048s00340.1	65.3557	91.9607	86.8118	65.0977	57.3195	66.9946	73.5267	66.7138	77.5655	78.4871	93.8994	102.193	64.1422	105.874	83.4636
Glyma0048s00350.1	0	0	1.97299	1.12237	1.19416	0	0.845134	0	5.17103	0	0	0	0	0	0.732137
Glyma0048s50.1	176.176	176.606	159.813	170.601	198.23	150.922	182.549	182.465	187.45	192.213	192.235	178.838	120.267	190.161	136.91
Glyma0053s100.1	0	0	0	0	0	0	0	0	0	0.800889	0	0	0	0	2.19641
Glyma0053s150.1	0	0	0	0	0	0	0	0	0	0	0	0	0	0	0
Glyma0053s200.1	0	0	0.986497	4.48949	0	0.736205	0.845134	0.570203	2.58552	0	0	0.982626	3.56346	8.22319	1.46427
Glyma0053s50.1	0	0	0	0	0	0	0	0	0	0	0	0	0	0	0
Glyma0057s100.1	2.84155	0	0.986497	4.48949	2.38831	0.736205	2.5354	1.14041	0	3.20356	0	3.93051	0.890864	3.0837	2.19641
Glyma0057s50.1	0	0	0	0	0	0	0	0	0	0	0	0	0	0	0.732137
Glyma0060s00220.1	0	0	0	0	0	0	0	0	0	0	0	0	0	0	0
Glyma0060s00320.2	0	0	0	0	0	0	0	0	0	0	0	0	0	0	0
Glyma0060s00370.1	11.3662	13.5851	19.7299	7.85662	3.58247	4.41723	7.60621	7.41264	15.5131	12.0133	6.65429	12.7741	6.23605	9.25109	3.66068
Glyma0066s50.1	0	1.04501	0.986497	0	0	0	0.845134	0	0	0	0	0	0	1.0279	0
Glyma0067s50.1	0	0	0	0	0	0	0	0	0	0	0	0	0	0	0
Glyma0070s50.1	0	1.04501	0.986497	2.24475	4.77663	4.41723	0	1.14041	0	1.60178	0.739365	0.982626	1.78173	1.0279	0.732137
Glyma0079s00200.2	0	0	0	0	0	0	0	0	0	0	0	0	0	0	0
Glyma0079s00210.1	0	2.09002	0.986497	0	0	0	1.69027	0	0	0	0	0	0	0	0
Glyma0079s00220.1	0	0	0.986497	0	0	0	0	0	0	0	0	0	0	0	0
Glyma0079s00230.1	0	0	0	4.48949	0	4.41723	0	0	1.29276	1.60178	0.739365	0	0	1.0279	0.732137
Glyma0079s00240.1	0	0	0.986497	0	2.38831	0	0	0.570203	2.58552	0.800889	0	0.982626	0	1.0279	0.732137
Glyma0079s00250.1	5.68311	3.13502	3.94599	3.36712	1.19416	1.47241	0	0.570203	1.29276	0	0	0.982626	0	2.0558	3.66068
Glyma0079s00261.1	0	0	0	0	0	0	0	0	0	0	0	0	0	0	0
Glyma0079s00270.1	5.68311	2.09002	2.95949	0	3.58247	0	0	1.14041	3.87828	0	0	0	0	0	0
Glyma0079s00280.1	0	0	0.986497	0	0	0	0	0	0	0	0	0	0	0	0
Glyma0079s00290.1	28.4155	49.1154	95.6902	6.73424	17.9123	7.36205	47.3275	25.6591	56.8814	44.0489	38.447	32.4267	24.9442	55.5066	30.7497
Glyma0079s00295.1	8.52466	4.18003	1.97299	0	0	1.47241	3.38054	0	7.75655	0	2.95746	1.96525	0.890864	0	0
Glyma0079s00300.1	0	0	0	0	0	0	0	0	0	0	0	0	0	0	0
Glyma0079s00311.1	0	0	0	0	0	0	0	0	0	0	0	0	0	0	0
Glyma0079s00320.1	0	0	0	0	0	0	0	0	0	0	0	0	0	0	0
Glyma0079s00330.1	0	0	0	0	0	0	0	0	0	0	0	0	0	0	0
Glyma0079s00340.1	0	0	0	0	0	0	0	0	0	0.800889	0	0	0	0	0
Glyma0079s00350.2	0	0	0	0	0	0	0	0	0	0	0	0	0	0	0
Glyma0079s00360.1	14.2078	20.9002	6.90548	11.2237	7.16494	2.94482	1.69027	1.71061	18.0986	4.00445	8.13302	2.94788	0	4.1116	1.46427
Glyma0079s00370.1	0	0	0	0	0	0	0	0	0	0	0	0	0	0	0
Glyma0080s50.1	2.84155	2.09002	2.95949	1.12237	0	10.3069	0.845134	6.27223	1.29276	0.800889	6.65429	5.89576	0	0	19.7677
Glyma0084s00210.1	394.976	661.49	502.127	1040.44	889.647	329.82	823.161	514.893	1022.57	895.394	811.823	1056.32	522.046	775.036	625.245
Glyma0084s00230.2	0	0	0	0	0	0	0	0	0	0	0	0	0	0	0
Glyma0086s00200.1	0	0	0	0	0	0	0	0	0	0	0	0	0	0	0
Glyma0086s00250.1	0	0	0	0	0	0	0	0	0	0	0	0	0	0	0
Glyma0086s00300.1	0	1.04501	0.986497	1.12237	0	2.20861	1.69027	0	0	2.40267	2.95746	0.982626	0	0	0
Glyma0086s00300.2	2.84155	8.36006	2.95949	6.73424	3.58247	5.88964	3.38054	2.28081	10.3421	3.20356	1.47873	2.94788	4.45432	1.0279	2.92855
Glyma0090s00200.2	5.68311	0	0.986497	2.24475	1.19416	13.9879	5.91594	15.3955	9.04931	7.208	11.0905	15.722	4.45432	5.1395	2.19641
Glyma0090s00250.1	0	0	0.986497	2.24475	0	2.20861	4.22567	5.13183	2.58552	5.60622	5.91492	4.91313	1.78173	0	2.92855
Glyma0090s00300.1	0	0	2.95949	4.48949	4.77663	2.94482	5.0708	5.70203	3.87828	10.4116	2.95746	6.87838	0.890864	0	0.732137
Glyma0090s00350.1	0	1.04501	0.986497	3.36712	3.58247	11.0431	8.45134	31.3612	16.8059	18.4204	13.3086	21.6178	7.12691	10.279	5.12496
Glyma0091s00230.2	0	0	0	0	0	0	0	0	0	0	0	0	0	0	0
Glyma0092s00200.1	36.9402	18.8101	15.784	14.5909	8.3591	32.393	13.5221	26.2293	7.75655	12.8142	24.3991	1.96525	40.9797	14.3906	13.1785
Glyma0092s00210.1	0	3.13502	1.97299	5.61187	8.3591	11.0431	2.5354	15.9657	3.87828	2.40267	5.17556	4.91313	3.56346	8.22319	7.32137
Glyma0092s00210.2	5.68311	3.13502	2.95949	7.85662	3.58247	10.3069	9.29647	18.2465	2.58552	5.60622	10.3511	9.82626	5.34518	11.3069	13.1785
Glyma0092s00230.1	45.4648	34.4853	32.5544	39.2831	57.3195	48.5895	51.5532	56.4501	54.2959	84.0934	86.5057	88.4364	89.0864	79.1482	51.2496
Glyma0092s00240.1	255.74	261.252	345.274	241.31	226.89	213.499	168.182	256.591	241.746	184.204	191.496	154.272	131.848	145.962	107.624
Glyma0096s100.1	0	0	0	0	0	0	0	0	0	0	0	0	0	0	0
Glyma0096s50.1	0	5.22504	8.87847	5.61187	5.97078	2.94482	2.5354	1.14041	5.17103	2.40267	2.2181	3.93051	1.78173	3.0837	0.732137
Glyma0101s00200.2	0	0	0	0	0	0	0	0	0	0	0	0	0	0	0
Glyma0101s00210.2	0	0	0	0	0	0	0	0	0	0	0	0	0	0	0.732137
Glyma0101s00230.2	0	0	0	0	0	0	0	0	1.29276	0	0	0	0	0	0
Glyma0101s00241.1	0	0	0	0	0	0	0	0	0	0	0	0	0	0	0
Glyma0101s00251.1	0	0	0	0	0	0.736205	0	0	0	0	0	0	0	1.0279	0
Glyma0101s00260.2	0	0	0	0	0	0	0	0	0	0	0	0	0	0	0
Glyma0103s100.1	8.52466	6.27005	5.91898	1.12237	1.19416	1.47241	0.845134	1.14041	3.87828	0	1.47873	0	0.890864	2.0558	0.732137
Glyma0103s50.1	8.52466	12.5401	13.811	3.36712	2.38831	2.20861	10.1416	6.84244	3.87828	4.80533	5.91492	4.91313	0.890864	7.19529	12.4463
Glyma0103s50.2	2.84155	0	7.89198	1.12237	3.58247	2.20861	3.38054	0	3.87828	0.800889	0	2.94788	0	2.0558	1.46427
Glyma0120s50.1	0	0	0	0	1.19416	0	0	0	0	0	0	0	0	0	0
Glyma0120s50.2	0	0	0	0	0	0	0	0	0	0	0	0	0	0	0
Glyma0121s00200.2	0	0	0	1.12237	0	0	1.69027	0.570203	0	0	1.47873	0	0.890864	2.0558	0.732137
Glyma0121s00230.2	0	0	0	0	0	0	0	0	0	0	0	0	0	0	0
Glyma0121s00240.1	0	0	0	0	0	0	0.845134	0	1.29276	0	0.739365	0	0	0	0
Glyma0121s00240.2	0	0	0	0	1.19416	0	0.845134	0.570203	2.58552	0.800889	0.739365	0.982626	0.890864	0	0
Glyma0128s50.1	0	0	0	0	0	0	0	0	0	0	0	0	0	0	0
Glyma0146s00210.1	0	0	0	0	0	0	0	0	0	0	0	0	0	0	0
Glyma0165s00200.1	0	0	0	0	1.19416	0	0.845134	0	0	0	0.739365	0.982626	0.890864	0	0
Glyma0165s50.1	0	0	0	0	0	0	0	0	0	0	0	0	0	0	0
Glyma0169s00200.3	167.652	63.7455	76.9468	89.7899	75.2319	100.124	61.6948	148.253	93.0786	65.6729	56.9311	83.5232	35.6346	71.9529	116.41
Glyma0169s00200.4	17.0493	11.4951	11.838	13.4685	26.2714	18.4051	16.0575	27.94	11.6348	14.416	16.266	6.87838	4.45432	19.5301	37.339
Glyma0169s00210.1	289.838	357.393	289.044	437.726	543.341	446.876	372.704	461.865	408.512	651.924	554.524	578.767	953.224	579.735	619.388
Glyma0174s50.1	14.2078	3.13502	20.7164	12.3461	11.9416	4.41723	28.7346	30.2208	34.9045	76.8854	70.2397	55.0271	76.6143	43.1718	32.9462
Glyma0175s50.1	0	0	1.97299	0	0	0.736205	0	0.570203	0	0	0	0	0	1.0279	0
Glyma0196s00210.1	0	0	0	1.12237	0	2.20861	0	3.99142	1.29276	1.60178	0.739365	5.89576	0	1.0279	2.19641
Glyma0196s130.1	2.84155	0	0	2.24475	2.38831	0	1.69027	0	0	2.40267	0	1.96525	0	2.0558	0
Glyma0196s50.1	0	1.04501	0.986497	1.12237	1.19416	0	0	0	1.29276	1.60178	0	0	0	1.0279	0
Glyma01g00210.1	5.68311	4.18003	4.93249	0	2.38831	1.47241	1.69027	1.71061	1.29276	0	0	0	0.890864	0	0
Glyma01g00241.1	0	2.09002	0	0	0	0	0	0	0	0	0	1.96525	0	0	2.92855
Glyma01g00270.1	28.4155	41.8003	24.6624	11.2237	34.6305	16.1965	34.6505	29.0804	38.7828	30.4338	19.2235	19.6525	15.1447	13.3627	27.8212
Glyma01g00280.1	28.4155	43.8903	42.4194	11.2237	16.7182	15.4603	19.4381	25.6591	18.0986	12.0133	12.5692	18.6699	5.34518	17.4743	13.9106
Glyma01g00291.1	22.7324	13.5851	17.7569	11.2237	3.58247	5.88964	11.8319	13.1147	21.9769	11.2124	5.17556	8.84364	4.45432	7.19529	6.58923
Glyma01g00300.1	48.3064	39.7103	57.2168	49.3844	68.0669	47.1171	37.1859	44.4758	34.9045	42.4471	34.7502	34.3919	16.9264	29.8091	41.7318
Glyma01g00311.1	0	1.04501	0	0	0	0.736205	0.845134	3.42122	6.46379	4.00445	0.739365	6.87838	3.56346	2.0558	2.19641
Glyma01g00321.2	11.3662	9.40507	0.986497	10.1014	5.97078	6.62584	14.3673	11.4041	5.17103	8.80978	5.91492	1.96525	5.34518	8.22319	9.51778
Glyma01g00341.1	2.84155	1.04501	0.986497	1.12237	2.38831	0	2.5354	3.42122	3.87828	1.60178	1.47873	7.86101	0.890864	4.1116	2.19641
Glyma01g00361.1	0	0	0	0	0	0	0	0	0	0	0	0	0.890864	0	0
Glyma01g00380.1	22.7324	12.5401	16.7705	21.3251	16.7182	32.393	28.7346	29.6506	16.8059	29.6329	27.3565	22.6004	17.8173	25.6975	35.1426
Glyma01g00400.1	0	1.04501	1.97299	7.85662	5.97078	9.57066	2.5354	6.27223	2.58552	7.208	3.69683	2.94788	5.34518	3.0837	7.32137
Glyma01g00400.2	5.68311	2.09002	2.95949	6.73424	10.7474	6.62584	2.5354	1.14041	1.29276	2.40267	8.87238	5.89576	8.01778	5.1395	4.39282
Glyma01g00400.5	2.84155	0	1.97299	6.73424	13.1357	7.36205	4.22567	3.99142	1.29276	7.208	2.2181	5.89576	6.23605	2.0558	5.85709
Glyma01g00400.6	2.84155	4.18003	0	3.36712	4.77663	5.15343	3.38054	2.85102	0	0.800889	2.95746	3.93051	2.67259	3.0837	7.32137
Glyma01g00410.2	8.52466	14.6301	8.87847	20.2027	19.1065	9.57066	9.29647	11.4041	14.2203	4.80533	14.7873	6.87838	10.6904	9.25109	15.3749
Glyma01g00410.3	8.52466	13.5851	10.8515	12.3461	9.55325	9.57066	17.7478	6.27223	15.5131	11.2124	14.7873	5.89576	11.5812	9.25109	15.3749
Glyma01g00410.4	11.3662	16.7201	21.7029	15.7132	19.1065	8.09825	8.45134	8.55305	11.6348	16.0178	5.91492	8.84364	13.363	12.3348	5.12496
Glyma01g00420.1	34.0986	16.7201	28.6084	14.5909	13.1357	22.8224	20.2832	21.0975	21.9769	33.6373	20.7022	18.6699	35.6346	29.8091	35.1426
Glyma01g00430.1	19.8909	11.4951	11.838	16.8356	13.1357	19.1413	16.0575	21.6677	31.0262	20.8231	18.4841	37.3398	16.9264	18.5022	27.8212
Glyma01g00430.2	8.52466	12.5401	15.784	24.6922	10.7474	16.1965	20.2832	23.9485	25.8552	15.2169	18.4841	30.4614	15.1447	15.4185	25.6248
Glyma01g00430.3	17.0493	26.1252	16.7705	26.937	11.9416	22.0861	27.8894	27.94	27.1479	23.2258	20.7022	27.5135	21.3807	28.7812	33.6783
Glyma01g00440.2	0	0	0	0	0	0	0	0	0	0	0	0	0	0	0
Glyma01g00450.1	0	0	0	0	0	0	0	0	0	0	0	0	0	0	0
Glyma01g00460.1	17.0493	16.7201	12.8245	15.7132	19.1065	28.712	16.9027	24.5187	18.0986	19.2213	25.8778	16.7046	9.7995	22.6138	19.7677
Glyma01g00470.1	14.2078	20.9002	52.2844	38.1607	32.2422	36.8102	60.0045	58.1607	78.8583	44.8498	62.846	51.0966	41.8706	44.1997	46.1246
Glyma01g00481.1	14.2078	19.8551	6.90548	0	0	0	0	0	0	0	0	0	1.78173	0	0
Glyma01g00490.2	0	0	0	0	0	0	0	0	0	0	0	0	0	0	0
Glyma01g00500.1	22.7324	8.36006	7.89198	576.9	310.481	86.8722	431.863	504.63	850.635	502.157	404.433	892.225	102.449	547.87	255.516
Glyma01g00510.1	14.2078	7.31505	10.8515	7.85662	1.19416	4.41723	7.60621	6.27223	9.04931	9.61067	10.3511	9.82626	2.67259	3.0837	10.9821
Glyma01g00510.2	19.8909	12.5401	16.7705	5.61187	1.19416	2.94482	10.9867	8.55305	9.04931	18.4204	8.87238	8.84364	9.7995	9.25109	15.3749
Glyma01g00520.2	88.0881	64.7905	94.7037	30.3041	23.8831	30.1844	61.6948	34.2122	77.5655	63.2702	46.58	37.3398	55.2336	47.2834	38.8032
Glyma01g00520.3	28.4155	9.40507	9.86497	5.61187	8.3591	5.15343	9.29647	6.27223	15.5131	10.4116	9.61175	10.8089	21.3807	10.279	8.78564
Glyma01g00520.4	11.3662	10.4501	7.89198	2.24475	0	2.20861	6.76107	5.13183	3.87828	3.20356	3.69683	7.86101	5.34518	2.0558	1.46427
Glyma01g00530.2	0	0	0	0	0	0	0	0	0	0	0	0	0	0	0
Glyma01g00541.1	181.859	49.1154	116.407	10.1014	22.689	12.5155	2.5354	2.85102	0	0.800889	1.47873	3.93051	0	1.0279	0.732137
Glyma01g00551.1	0	0	0	0	0	0	0	0	0	0	0	0	0	0	0
Glyma01g00551.2	0	0	0	0	0	0	0	0	0	0	0	0	0	0	0
Glyma01g00560.1	358.036	109.726	191.38	89.7899	83.591	131.044	52.3983	71.8456	45.2465	22.4249	32.5321	45.2008	7.12691	21.5859	35.1426
Glyma01g00570.1	292.68	102.411	120.353	118.972	126.581	117.057	109.867	80.3986	102.128	69.6774	93.8994	76.6448	54.3427	56.5344	71.0173
Glyma01g00580.2	0	0	0	0	0	0	0	0	0	0	0	0	0	0	0
Glyma01g00590.2	85.2466	108.681	58.2033	42.6502	26.2714	15.4603	32.9602	14.2551	41.3683	14.416	25.8778	21.6178	10.6904	20.558	66.6244
Glyma01g00600.1	585.36	405.463	431.099	113.36	89.5617	91.2894	38.8762	12.5445	37.49	1.60178	2.95746	2.94788	0.890864	0	0
Glyma01g00610.2	8.52466	4.18003	5.91898	7.85662	4.77663	13.2517	5.0708	7.41264	5.17103	7.208	4.43619	5.89576	0.890864	7.19529	7.32137
Glyma01g00610.3	0	0	0.986497	3.36712	2.38831	2.94482	0.845134	1.14041	3.87828	0.800889	2.95746	5.89576	7.12691	5.1395	1.46427
Glyma01g00610.4	5.68311	2.09002	0.986497	2.24475	1.19416	1.47241	0.845134	0	1.29276	0	1.47873	0	0	0	1.46427
Glyma01g00610.5	0	4.18003	7.89198	1.12237	1.19416	0	0.845134	2.28081	0	2.40267	5.17556	5.89576	2.67259	0	5.12496
Glyma01g00620.2	0	6.27005	0	4.48949	5.97078	1.47241	11.8319	4.56162	11.6348	14.416	13.3086	7.86101	2.67259	17.4743	10.2499
Glyma01g00640.2	19.8909	7.31505	12.8245	38.1607	11.9416	24.2948	16.0575	21.6677	11.6348	15.2169	12.5692	9.82626	3.56346	14.3906	32.9462
Glyma01g00660.1	0	0	0	0	0	0	0	0	0	0	0.739365	0	0	0	0
Glyma01g00670.1	5.68311	3.13502	0.986497	14.5909	7.16494	15.4603	4.22567	9.69345	15.5131	6.40711	7.39365	4.91313	5.34518	11.3069	24.8926
Glyma01g00680.1	48.3064	21.9452	31.5679	35.916	52.5429	72.1481	49.0178	147.112	40.0755	13.6151	25.8778	25.5483	6.23605	17.4743	32.214
Glyma01g00690.1	11.3662	3.13502	6.90548	8.97899	11.9416	24.2948	22.8186	16.5359	12.9276	14.416	11.0905	17.6873	9.7995	20.558	18.3034
Glyma01g00690.2	5.68311	1.04501	0.986497	5.61187	4.77663	10.3069	5.91594	3.42122	2.58552	5.60622	7.39365	5.89576	4.45432	17.4743	10.2499
Glyma01g00700.1	0	0	0	0	0	0	0	0	0	0	0	0	0	0	0
Glyma01g00710.1	8.52466	5.22504	8.87847	12.3461	9.55325	33.8654	43.947	76.9774	33.6117	43.248	45.8406	70.7491	86.4138	62.7018	0
Glyma01g00720.2	5.68311	16.7201	9.86497	25.8146	16.7182	22.0861	31.27	33.642	19.3914	29.6329	60.6279	69.7665	57.9062	33.9207	49.0532
Glyma01g00730.1	0	0	0.986497	1.12237	2.38831	1.47241	10.9867	11.9743	0	22.4249	38.447	32.4267	64.1422	25.6975	45.3925
Glyma01g00730.4	0	0	1.97299	0	1.19416	2.20861	15.2124	17.1061	3.87828	42.4471	81.3302	72.7143	81.9595	49.3392	55.6424
Glyma01g00730.5	0	0	0.986497	2.24475	2.38831	0.736205	3.38054	13.6849	1.29276	11.2124	25.8778	24.5657	48.1067	22.6138	26.3569
Glyma01g00730.6	0	1.04501	2.95949	6.73424	0	2.94482	7.60621	25.0889	3.87828	38.4427	43.6225	51.0966	106.904	43.1718	44.6603
Glyma01g00740.3	22.7324	22.9902	23.6759	14.5909	17.9123	27.2396	19.4381	43.3354	19.3914	9.61067	17.7448	22.6004	6.23605	13.3627	27.8212
Glyma01g00740.4	22.7324	17.7651	22.6894	25.8146	27.4656	31.6568	27.8894	33.0718	10.3421	14.416	17.0054	15.722	10.6904	27.7533	32.9462
Glyma01g00750.1	2.84155	1.04501	0	0	0	0.736205	0.845134	0.570203	1.29276	1.60178	0.739365	1.96525	0	1.0279	5.85709
Glyma01g00760.3	62.5142	128.536	87.7983	112.237	170.764	156.075	120.009	160.227	121.519	170.589	190.017	171.96	135.411	128.487	100.303
Glyma01g00760.4	17.0493	19.8551	21.7029	19.0804	32.2422	32.393	22.8186	34.2122	10.3421	21.624	22.9203	24.5657	24.9442	20.558	23.4284
Glyma01g00771.1	51.1479	19.8551	33.5409	3.36712	3.58247	2.20861	1.69027	1.14041	1.29276	3.20356	6.65429	4.91313	7.12691	1.0279	2.19641
Glyma01g00780.1	56.8311	8.36006	9.86497	11.2237	7.16494	10.3069	5.0708	29.0804	7.75655	14.416	8.87238	7.86101	1.78173	6.16739	8.78564
Glyma01g00790.2	0	0	0.986497	0	4.77663	1.47241	0.845134	1.71061	2.58552	8.80978	11.8298	7.86101	8.01778	4.1116	6.58923
Glyma01g00805.1	0	0	3.94599	0	0	0	0	7.98284	0	1.60178	4.43619	5.89576	0	2.0558	4.39282
Glyma01g00820.1	218.8	769.126	495.222	349.058	267.491	302.58	298.332	253.74	196.499	215.439	232.161	160.168	59.6879	55.5066	101.035
Glyma01g00840.1	0	1.04501	0	0	0	0	0	0	0	0	0	0	4.45432	0	0
Glyma01g00840.4	0	0	0.986497	0	0	0	0	0	0	0	0	0	10.6904	0	0
Glyma01g00840.5	0	0	0	0	0	0	0	0	0	0	0	0	6.23605	0	0
Glyma01g00840.6	0	0	0	0	0	0	0	0	0	0	0	0	2.67259	0	0
Glyma01g00850.1	8.52466	9.40507	8.87847	1.12237	3.58247	5.88964	0.845134	3.42122	0	10.4116	1.47873	9.82626	36.5254	10.279	6.58923
Glyma01g00860.1	2.84155	2.09002	4.93249	5.61187	4.77663	6.62584	1.69027	6.84244	2.58552	7.208	2.95746	4.91313	5.34518	7.19529	4.39282
Glyma01g00860.2	5.68311	1.04501	6.90548	6.73424	9.55325	13.2517	1.69027	9.69345	0	7.208	6.65429	0.982626	5.34518	8.22319	5.85709
Glyma01g00860.3	0	4.18003	0.986497	4.48949	2.38831	4.41723	2.5354	7.98284	5.17103	4.80533	7.39365	7.86101	22.2716	4.1116	5.12496
Glyma01g00870.1	224.483	183.921	120.353	156.01	132.551	233.377	104.797	129.436	139.618	93.704	67.2822	77.6275	192.427	89.4272	44.6603
Glyma01g00870.2	76.7219	72.1055	61.1628	43.7726	51.3487	67.7308	25.354	24.5187	24.5624	21.624	11.8298	13.7568	59.6879	18.5022	10.2499
Glyma01g00880.1	0	3.13502	0.986497	0	0	0.736205	0	0	0	0	0.739365	0	0.890864	0	0
Glyma01g00880.2	2.84155	0	0	1.12237	0	0.736205	0	0	1.29276	0.800889	0	0	0	0	0
Glyma01g00880.3	2.84155	3.13502	0.986497	0	0	0	0	0	0	0	0	0	0	0	0
Glyma01g00880.4	2.84155	1.04501	0.986497	0	2.38831	0	0.845134	0	1.29276	0.800889	0	0	0	0	0
Glyma01g00890.1	5.68311	0	6.90548	0	0	0	0	0	0	0	0	0	0	0	0
Glyma01g00900.2	0	0	0	0	0	0	0	0	0	0	0	0	0	0	0
Glyma01g00910.1	11.3662	0	0	0	0	0	0	0	0	0	0	0	0	0	0
Glyma01g00920.1	0	0	0	0	0	0	0	0	0	0	0	0	0	0	0
Glyma01g00930.1	8.52466	28.2152	43.4059	42.6502	28.6598	29.4482	91.2745	9.69345	32.319	18.4204	17.7448	5.89576	11.5812	4.1116	3.66068
Glyma01g00940.1	136.395	173.471	143.042	111.115	94.3384	69.2033	110.713	68.4244	129.276	98.5094	63.5854	103.176	98.8859	109.985	73.2137
Glyma01g00950.1	125.028	228.857	255.503	279.471	244.802	186.996	265.372	193.299	200.378	134.549	196.671	93.3495	32.0711	32.8928	25.6248
Glyma01g00960.1	14.2078	8.36006	9.86497	4.48949	3.58247	8.09825	12.677	5.70203	15.5131	5.60622	8.13302	8.84364	10.6904	9.25109	16.8391
Glyma01g00960.2	5.68311	13.5851	10.8515	6.73424	4.77663	8.09825	14.3673	13.6849	9.04931	14.416	8.13302	15.722	9.7995	2.0558	10.2499
Glyma01g00960.3	17.0493	12.5401	8.87847	8.97899	8.3591	9.57066	7.60621	6.84244	10.3421	8.00889	7.39365	12.7741	10.6904	9.25109	14.6427
Glyma01g00975.1	48.3064	26.1252	29.5949	19.0804	20.3007	24.2948	27.8894	27.94	31.0262	18.4204	18.4841	18.6699	3.56346	13.3627	12.4463
Glyma01g00990.1	2.84155	18.8101	17.7569	5.61187	11.9416	15.4603	27.8894	26.7995	24.5624	28.0311	22.181	19.6525	48.1067	24.6696	30.0176
Glyma01g01000.1	28.4155	44.9353	31.5679	80.8109	62.0961	88.3446	74.3718	104.347	67.2234	64.0711	85.027	76.6448	136.302	96.6225	60.7673
Glyma01g01000.2	19.8909	42.8453	16.7705	97.6465	65.6786	78.0377	96.3453	98.0749	102.128	64.0711	65.8035	65.836	95.3224	76.0645	45.3925
Glyma01g01010.1	19.8909	6.27005	24.6624	0	5.97078	2.20861	0	0.570203	0	0	0	0	0	0	0
Glyma01g01010.2	2.84155	0	3.94599	0	0	0	0	0	0	0	0	0	0	0	0
Glyma01g01020.1	59.6726	34.4853	44.3924	97.6465	89.5617	77.3015	52.3983	79.2582	47.8321	76.0845	97.5962	93.3495	76.6143	78.1203	73.9458
Glyma01g01020.2	5.68311	2.09002	10.8515	8.97899	15.524	12.5155	13.5221	9.69345	16.8059	16.8187	11.0905	8.84364	8.90864	6.16739	6.58923
Glyma01g01030.1	0	4.18003	4.93249	1.12237	4.77663	2.20861	1.69027	1.14041	2.58552	0.800889	2.2181	2.94788	2.67259	0	0.732137
Glyma01g01050.1	0	0	0	2.24475	0	0	0	0	1.29276	0	0.739365	0.982626	0	0	0
Glyma01g01060.1	5.68311	7.31505	5.91898	3.36712	5.97078	1.47241	5.0708	1.14041	2.58552	3.20356	0.739365	2.94788	1.78173	5.1395	2.19641
Glyma01g01060.2	5.68311	6.27005	8.87847	1.12237	2.38831	2.20861	4.22567	2.28081	3.87828	3.20356	3.69683	4.91313	2.67259	3.0837	5.85709
Glyma01g01060.4	53.9895	21.9452	19.7299	13.4685	14.3299	6.62584	10.1416	3.42122	5.17103	8.00889	17.0054	16.7046	24.0533	15.4185	23.4284
Glyma01g01070.1	5.68311	1.04501	4.93249	3.36712	0	9.57066	0	1.14041	5.17103	3.20356	2.95746	2.94788	5.34518	5.1395	0
Glyma01g01080.1	116.504	75.2406	70.0413	59.4858	35.8247	30.9206	84.5134	30.791	60.7596	73.6818	120.517	96.2974	15.1447	37.0044	58.5709
Glyma01g01090.1	0	0	0	0	0	1.47241	0.845134	5.13183	0	4.00445	8.87238	8.84364	8.01778	4.1116	8.78564
Glyma01g01101.1	0	0	0	0	0	0	0	0	0	0	0	0	0	0	0
Glyma01g01110.1	190.384	133.761	169.678	221.108	247.19	284.175	122.544	317.603	166.766	186.607	215.155	276.118	220.043	143.906	264.301
Glyma01g01120.2	238.69	8.36006	43.4059	4.48949	9.55325	32.393	16.9027	129.436	15.5131	3.20356	5.91492	1.96525	1.78173	10.279	13.1785
Glyma01g01130.1	0	0	0	0	0	0	0	0	0	1.60178	0	0	0	0	0
Glyma01g01140.1	8.52466	3.13502	1.97299	4.48949	4.77663	0	1.69027	1.14041	3.87828	2.40267	2.95746	0	2.67259	1.0279	1.46427
Glyma01g01140.2	0	9.40507	0.986497	3.36712	5.97078	1.47241	0.845134	2.28081	0	0.800889	0.739365	0	0	2.0558	4.39282
Glyma01g01150.1	5.68311	3.13502	3.94599	0	9.55325	1.47241	5.0708	5.70203	1.29276	8.80978	3.69683	9.82626	5.34518	6.16739	2.19641
Glyma01g01160.1	0	0	0	0	0	0	0	0	0	0	0	0	0	0	0
Glyma01g01165.1	0	0	0	0	0	0	0	0	0	0	0	0	0	0	0
Glyma01g01170.1	8.52466	8.36006	3.94599	5.61187	4.77663	4.41723	5.91594	3.42122	1.29276	2.40267	5.91492	1.96525	9.7995	4.1116	4.39282
Glyma01g01170.2	2.84155	4.18003	0.986497	2.24475	2.38831	5.88964	5.0708	2.28081	3.87828	4.00445	2.95746	4.91313	12.4721	6.16739	5.12496
Glyma01g01180.1	17.0493	22.9902	11.838	49.3844	46.5721	78.7739	84.5134	70.7052	37.49	77.6862	113.123	90.4016	43.6523	68.8692	117.874
Glyma01g01180.3	17.0493	31.3502	26.6354	52.7516	33.4364	98.6515	79.4426	58.1607	62.0524	91.3014	76.894	78.6101	53.4518	67.8413	114.213
Glyma01g01190.2	323.937	332.312	322.585	521.904	374.965	548.473	466.514	581.037	518.396	643.915	542.694	578.767	628.059	450.22	613.531
Glyma01g01210.2	51.1479	20.9002	11.838	8.97899	20.3007	78.0377	49.8629	124.304	67.2234	30.4338	26.6171	16.7046	10.6904	22.6138	20.4998
Glyma01g01220.3	2.84155	2.09002	0.986497	3.36712	4.77663	8.83446	4.22567	3.99142	2.58552	4.00445	2.2181	1.96525	4.45432	3.0837	5.85709
Glyma01g01220.4	5.68311	3.13502	4.93249	4.48949	5.97078	11.0431	5.0708	6.84244	0	7.208	3.69683	3.93051	6.23605	7.19529	6.58923
Glyma01g01230.1	22.7324	19.8551	9.86497	17.958	25.0773	26.5034	16.9027	22.8081	18.0986	13.6151	8.87238	14.7394	19.599	14.3906	16.8391
Glyma01g01240.1	5.68311	12.5401	11.838	23.5698	20.3007	15.4603	30.4248	42.195	42.661	8.80978	15.5267	7.86101	7.12691	10.279	16.107
Glyma01g01251.1	0	0	0	0	0	0	0	0	0	0	0	0	0	0	0
Glyma01g01260.1	2784.72	1100.39	1014.12	4075.34	3952.66	1438.54	2701.05	1300.63	2681.18	1862.87	2774.84	3631.79	959.461	2056.83	1381.54
Glyma01g01270.1	28.4155	20.9002	35.5139	29.1817	39.4072	57.424	60.8497	130.577	32.319	16.8187	30.314	39.3051	11.5812	22.6138	40.9997
Glyma01g01280.1	8.52466	26.1252	24.6624	13.4685	7.16494	7.36205	15.2124	9.69345	19.3914	20.0222	19.2235	15.722	16.9264	18.5022	12.4463
Glyma01g01291.1	8.52466	8.36006	4.93249	0	5.97078	4.41723	3.38054	8.55305	5.17103	0.800889	1.47873	2.94788	0	4.1116	1.46427
Glyma01g01300.1	17.0493	38.6653	58.2033	2.24475	4.77663	5.15343	2.5354	2.28081	3.87828	1.60178	2.95746	1.96525	0	4.1116	0.732137
Glyma01g01310.1	593.885	149.436	328.504	4.48949	11.9416	0	1.69027	1.14041	2.58552	0	0	0	0	0	0
Glyma01g01330.1	39.7817	14.6301	28.6084	30.3041	27.4656	30.9206	21.9735	35.9228	20.6841	36.04	26.6171	36.3572	40.9797	33.9207	43.9282
Glyma01g01340.1	142.078	154.661	144.029	105.503	128.969	119.265	81.1329	122.023	107.299	135.35	164.139	138.55	181.736	116.153	112.749
Glyma01g01350.1	28.4155	11.4951	18.7434	3.36712	4.77663	6.62584	2.5354	4.56162	0	0	0	2.94788	0	0	1.46427
Glyma01g01350.2	5.68311	7.31505	7.89198	3.36712	1.19416	3.68102	3.38054	3.42122	1.29276	0	0	0	0	0	1.46427
Glyma01g01360.1	28.4155	14.6301	26.6354	22.4475	14.3299	8.09825	17.7478	4.56162	19.3914	4.80533	11.0905	13.7568	11.5812	13.3627	10.2499
Glyma01g01365.1	5.68311	5.22504	0	11.2237	2.38831	0	11.8319	1.71061	23.2697	4.80533	7.39365	5.89576	4.45432	8.22319	8.78564
Glyma01g01370.1	3236.53	3119.35	3566.19	4635.4	3457.08	978.416	3341.66	1502.49	2747.11	2269.72	1900.91	2849.62	1381.73	2009.54	2139.3
Glyma01g01380.1	82.405	88.8257	113.447	68.4648	122.998	73.6205	38.031	51.8885	33.6117	45.6507	64.3248	49.1313	42.7615	37.0044	39.5354
Glyma01g01380.2	102.296	74.1955	114.434	70.7095	90.7559	64.0498	34.6505	52.4587	36.1972	72.08	40.6651	40.2877	49.8884	50.3671	36.6068
Glyma01g01390.1	79.5635	29.2602	56.2303	101.014	68.0669	122.21	76.9072	141.41	108.592	104.916	101.293	131.672	67.7057	158.296	200.605
Glyma01g01400.1	11.3662	18.8101	13.811	40.4055	51.3487	36.8102	44.7921	87.2411	58.1741	82.4916	158.224	226.004	75.7234	98.6783	128.124
Glyma01g01410.1	1099.68	755.541	797.09	946.161	886.064	538.166	574.691	536.561	682.576	675.95	719.402	638.707	348.328	483.113	422.443
Glyma01g01420.1	0	0	0	0	1.19416	3.68102	5.0708	4.56162	0	1.60178	8.13302	1.96525	13.363	2.0558	7.32137
Glyma01g01431.1	0	4.18003	1.97299	3.36712	2.38831	5.88964	12.677	5.70203	6.46379	4.00445	5.17556	4.91313	5.34518	8.22319	5.85709
Glyma01g01431.2	0	3.13502	4.93249	4.48949	5.97078	5.88964	6.76107	6.27223	2.58552	3.20356	4.43619	4.91313	3.56346	5.1395	9.51778
Glyma01g01440.1	17.0493	16.7201	26.6354	29.1817	27.4656	27.9758	56.624	39.344	41.3683	52.0578	47.3194	42.2529	82.8504	31.8649	51.2496
Glyma01g01440.2	0	7.31505	4.93249	0	3.58247	2.94482	4.22567	3.42122	5.17103	0.800889	2.95746	1.96525	6.23605	5.1395	2.19641
Glyma01g01450.1	31.2571	20.9002	19.7299	4.48949	2.38831	2.94482	0	0	0	0	0	0	0	0	0
Glyma01g01460.1	176.176	85.6906	99.6362	118.972	107.474	106.75	86.2037	127.725	67.2234	93.704	114.602	122.828	93.5407	91.483	125.195
Glyma01g01470.1	17.0493	36.5753	22.6894	24.6922	15.524	19.1413	28.7346	19.3869	27.1479	33.6373	33.2714	21.6178	23.1625	32.8928	29.2855
Glyma01g01480.1	71.0388	104.501	107.528	86.4228	76.426	61.105	98.0355	58.1607	85.3221	64.0711	70.9791	69.7665	65.9239	56.5344	47.5889
Glyma01g01491.1	28.4155	13.5851	21.7029	21.3251	17.9123	16.9327	13.5221	15.3955	12.9276	24.0267	17.7448	13.7568	30.2894	11.3069	13.1785
Glyma01g01500.1	11.3662	4.18003	1.97299	0	0	0	0	0	0	0	0	0	0	0	0
Glyma01g01510.1	0	0	0	0	3.58247	2.20861	4.22567	13.6849	6.46379	29.6329	45.1013	50.1139	46.3249	8.22319	15.3749
Glyma01g01521.1	2.84155	9.40507	5.91898	10.1014	2.38831	2.94482	7.60621	2.85102	1.29276	4.00445	3.69683	5.89576	8.90864	4.1116	2.19641
Glyma01g01521.2	11.3662	9.40507	6.90548	10.1014	1.19416	1.47241	4.22567	3.42122	5.17103	3.20356	2.95746	4.91313	2.67259	3.0837	3.66068
Glyma01g01521.3	2.84155	1.04501	2.95949	4.48949	4.77663	2.94482	5.0708	3.99142	6.46379	3.20356	2.95746	6.87838	1.78173	5.1395	5.12496
Glyma01g01530.1	11.3662	10.4501	3.94599	2.24475	0	0.736205	0	0.570203	2.58552	0	0	0	0	0	0
Glyma01g01550.1	19.8909	5.22504	6.90548	0	0	0	0	0	0	0	0	0	0	1.0279	0
Glyma01g01560.2	19.8909	4.18003	12.8245	0	4.77663	1.47241	0	0.570203	3.87828	0	0	0	0	2.0558	0
Glyma01g01570.1	59.6726	57.4754	107.528	10.1014	10.7474	7.36205	3.38054	13.6849	15.5131	0	1.47873	7.86101	0	4.1116	9.51778
Glyma01g01580.2	22.7324	35.5303	22.6894	30.3041	25.0773	22.8224	50.708	27.94	40.0755	24.8276	34.0108	29.4788	22.2716	24.6696	37.339
Glyma01g01590.1	22.7324	18.8101	16.7705	24.6922	14.3299	33.1292	16.0575	38.2036	25.8552	59.2658	62.846	33.4093	206.68	66.8134	45.3925
Glyma01g01601.1	102.296	67.9255	84.8388	124.583	106.28	135.462	120.009	145.402	161.595	203.426	127.91	145.429	793.76	272.393	178.641
Glyma01g01610.1	45.4648	56.4304	49.3249	84.178	82.3968	80.9825	120.009	96.3643	108.592	94.5049	94.6388	82.5406	181.736	105.874	117.142
Glyma01g01620.1	36.9402	25.0802	56.2303	33.6712	54.9312	50.0619	46.4824	37.6334	58.1741	56.0622	37.7076	31.444	37.4163	42.1439	0
Glyma01g01630.1	0	0	0	0	0	0	0	0	0	1.60178	6.65429	5.89576	1.78173	1.0279	1.46427
Glyma01g01641.1	0	0	0	0	0	0	0	0	0	0	0	0	0	0	0
Glyma01g01651.1	0	0	0	0	0	0	0	0	0	0	0	0	0	0	0
Glyma01g01661.1	0	2.09002	1.97299	2.24475	2.38831	0.736205	3.38054	2.28081	1.29276	3.20356	2.2181	1.96525	3.56346	3.0837	0.732137
Glyma01g01671.1	0	0	0	2.24475	0	0.736205	1.69027	1.14041	0	0.800889	0.739365	0.982626	0.890864	1.0279	0.732137
Glyma01g01680.2	0	0	0	0	0	0.736205	0	0	0	0	0	0	0	0	0
Glyma01g01690.2	0	0	0	0	0	0	0	0	0	0	0	0	0	0	0
Glyma01g01700.2	0	0	1.97299	0	0	0	0	0	0	0	0	0	0	0	0
Glyma01g01715.1	0	0	0	0	0	0	0	0	0	0	0	0	0	0	0
Glyma01g01730.2	0	4.18003	2.95949	20.2027	10.7474	8.09825	40.5664	82.6795	49.1248	4.80533	4.43619	12.7741	0	3.0837	0.732137
Glyma01g01740.1	2.84155	5.22504	4.93249	7.85662	8.3591	8.83446	8.45134	5.70203	6.46379	5.60622	5.17556	6.87838	7.12691	6.16739	7.32137
Glyma01g01740.2	5.68311	6.27005	5.91898	10.1014	14.3299	6.62584	5.0708	9.12325	11.6348	5.60622	5.91492	8.84364	11.5812	8.22319	9.51778
Glyma01g01750.1	14.2078	26.1252	28.6084	12.3461	9.55325	25.7672	25.354	22.2379	50.4176	18.4204	25.8778	20.6352	40.0889	28.7812	35.8747
Glyma01g01770.1	0	5.22504	10.8515	63.9753	77.6202	62.5774	109.867	104.347	121.519	91.3014	112.384	123.811	360.8	175.771	112.017
Glyma01g01770.2	0	1.04501	0.986497	7.85662	22.689	22.8224	27.0443	35.3526	45.2465	36.04	28.8352	32.4267	76.6143	35.9765	27.0891
Glyma01g01780.1	2.84155	1.04501	0	1.12237	0	0.736205	0.845134	1.14041	0	4.80533	7.39365	5.89576	2.67259	1.0279	3.66068
Glyma01g01780.2	0	1.04501	0.986497	0	0	0	0	0	0	1.60178	3.69683	2.94788	0	0	2.19641
Glyma01g01780.3	0	0	0	1.12237	0	0	0.845134	0	0	3.20356	10.3511	8.84364	1.78173	1.0279	0.732137
Glyma01g01790.2	0	0	0	0	1.19416	0	0	0.570203	1.29276	0	0	0	0	0	0.732137
Glyma01g01790.3	2.84155	5.22504	0.986497	0	1.19416	0	3.38054	1.14041	3.87828	0.800889	0	3.93051	0	0	0.732137
Glyma01g01790.4	0	2.09002	0.986497	0	0	0.736205	0	1.71061	2.58552	0	0.739365	0	0	0	0
Glyma01g01805.1	5.68311	15.6751	8.87847	11.2237	9.55325	5.15343	8.45134	6.27223	3.87828	18.4204	11.8298	12.7741	27.6168	13.3627	18.3034
Glyma01g01805.2	5.68311	7.31505	4.93249	1.12237	1.19416	3.68102	0	3.42122	2.58552	4.00445	10.3511	4.91313	15.1447	7.19529	11.7142
Glyma01g01820.1	0	0	0	0	0	0.736205	0	0	0	0	0.739365	0	0	0	0
Glyma01g01830.1	11.3662	11.4951	7.89198	6.73424	9.55325	19.8775	14.3673	11.9743	7.75655	7.208	7.39365	13.7568	11.5812	16.4464	16.8391
Glyma01g01830.2	14.2078	19.8551	30.5814	46.0173	35.8247	25.7672	34.6505	34.2122	49.1248	41.6462	39.9257	31.444	25.8351	40.0881	23.4284
Glyma01g01840.1	0	2.09002	2.95949	0	7.16494	2.94482	0	3.99142	1.29276	1.60178	2.2181	0.982626	1.78173	0	5.12496
Glyma01g01840.2	22.7324	16.7201	13.811	7.85662	11.9416	8.09825	11.8319	6.84244	19.3914	4.00445	9.61175	5.89576	2.67259	11.3069	10.2499
Glyma01g01850.1	19.8909	24.0352	25.6489	21.3251	10.7474	5.15343	17.7478	9.12325	14.2203	25.6285	19.2235	16.7046	0	6.16739	16.107
Glyma01g01860.2	28.4155	8.36006	20.7164	1.12237	2.38831	0.736205	3.38054	3.99142	1.29276	5.60622	15.5267	18.6699	5.34518	4.1116	5.85709
Glyma01g01860.3	34.0986	6.27005	15.784	2.24475	1.19416	0.736205	5.0708	2.28081	5.17103	6.40711	17.7448	14.7394	9.7995	4.1116	5.12496
Glyma01g01875.1	62.5142	43.8903	47.3519	32.5488	54.9312	71.4119	55.7788	67.284	74.98	63.2702	33.2714	51.0966	62.3605	78.1203	84.9279
Glyma01g01890.2	835.416	398.148	495.222	549.963	371.383	300.372	275.514	221.239	297.334	297.13	348.241	347.85	122.939	256.975	280.408
Glyma01g01900.2	2.84155	10.4501	17.7569	8.97899	15.524	13.2517	10.9867	27.94	9.04931	8.00889	10.3511	14.7394	23.1625	12.3348	19.7677
Glyma01g01900.3	25.574	25.0802	13.811	7.85662	15.524	19.8775	23.6638	27.3697	20.6841	15.2169	28.8352	25.5483	36.5254	26.7254	30.0176
Glyma01g01900.5	17.0493	21.9452	28.6084	20.2027	31.0481	25.7672	32.9602	39.344	34.9045	32.8365	42.8832	45.2008	66.8148	41.116	32.214
Glyma01g01900.6	17.0493	33.4402	25.6489	28.0593	28.6598	36.074	32.9602	42.195	23.2697	44.0489	43.6225	47.1661	69.4874	32.8928	49.7853
Glyma01g01900.7	5.68311	14.6301	9.86497	7.85662	15.524	18.4051	15.2124	22.2379	10.3421	16.0178	14.0479	20.6352	32.0711	17.4743	25.6248
Glyma01g01900.8	2.84155	12.5401	5.91898	15.7132	21.4948	15.4603	12.677	23.3783	16.8059	16.0178	17.7448	15.722	17.8173	23.6417	22.6962
Glyma01g01910.1	1125.25	1206.98	1364.33	2042.72	1726.75	965.901	1547.44	1045.18	1685.76	1441.6	1385.57	1679.31	849.884	1026.87	1151.65
Glyma01g01910.2	28.4155	39.7103	26.6354	47.1397	59.7078	41.2275	84.5134	45.6162	53.0031	49.6551	28.8352	59.9402	29.3985	37.0044	46.8567
Glyma01g01920.2	102.296	99.2757	107.528	88.6675	127.775	103.805	146.208	238.915	206.841	162.58	156.745	212.247	243.206	175.771	106.892
Glyma01g01930.3	0	4.18003	2.95949	3.36712	4.77663	6.62584	1.69027	5.70203	1.29276	2.40267	0	0	5.34518	2.0558	0
Glyma01g01930.4	2.84155	4.18003	3.94599	12.3461	15.524	18.4051	10.1416	14.8253	2.58552	4.00445	9.61175	4.91313	4.45432	5.1395	7.32137
Glyma01g01940.1	591.043	472.343	710.278	109.993	145.687	126.627	40.5664	50.7481	59.4669	16.0178	9.61175	13.7568	5.34518	4.1116	5.12496
Glyma01g01950.1	22.7324	48.0704	28.6084	42.6502	39.4072	51.5343	37.1859	59.3011	38.7828	41.6462	58.4099	55.0271	40.9797	43.1718	42.4639
Glyma01g01960.1	39.7817	38.6653	36.5004	50.5068	76.426	27.2396	25.354	40.4844	28.4407	46.4516	56.1918	39.3051	52.561	26.7254	24.1605
Glyma01g01970.1	2.84155	0	0.986497	0	3.58247	0.736205	0.845134	0.570203	0	1.60178	0.739365	0	1.78173	2.0558	0
Glyma01g01970.2	2.84155	4.18003	7.89198	1.12237	13.1357	4.41723	10.1416	3.99142	3.87828	11.2124	7.39365	3.93051	8.90864	12.3348	6.58923
Glyma01g01970.3	0	0	2.95949	0	1.19416	0.736205	0	0	0	1.60178	2.2181	0.982626	2.67259	2.0558	0.732137
Glyma01g01980.1	0	0	0	0	0	0	0	0	0	0	0	0	0	0	0
Glyma01g01990.1	105.137	148.391	146.002	97.6465	90.7559	104.541	96.3453	82.1092	104.713	113.726	127.91	100.228	146.993	137.738	107.624
Glyma01g02020.1	0	1.04501	0	0	0	0.736205	0	0	1.29276	0	1.47873	0	0	1.0279	0
Glyma01g02031.1	28.4155	50.1604	32.5544	22.4475	19.1065	56.6878	24.5089	37.0632	49.1248	39.2436	24.3991	37.3398	12.4721	28.7812	28.5533
Glyma01g02040.1	62.5142	43.8903	32.5544	62.8529	62.0961	42.6999	57.4691	58.7309	67.2234	82.4916	62.846	76.6448	61.4696	113.069	85.66
Glyma01g02050.3	34.0986	21.9452	11.838	16.8356	27.4656	22.8224	15.2124	13.6849	18.0986	31.2347	19.2235	18.6699	20.4899	19.5301	20.4998
Glyma01g02050.4	14.2078	6.27005	2.95949	2.24475	16.7182	7.36205	7.60621	5.13183	10.3421	7.208	5.17556	7.86101	7.12691	9.25109	7.32137
Glyma01g02060.1	73.8804	133.761	126.272	35.916	78.8143	61.8412	42.2567	82.1092	36.1972	31.2347	17.7448	33.4093	0	2.0558	7.32137
Glyma01g02070.2	0	0	1.97299	0	0	0	1.69027	0	5.17103	0	0	0.982626	0	2.0558	0
Glyma01g02080.2	0	0	0	0	0	0	0	0	0	0	0	0	0	0	0
Glyma01g02090.1	284.155	194.371	195.326	315.387	261.52	303.316	127.615	159.657	153.838	145.762	121.995	112.019	440.978	152.129	80.535
Glyma01g02100.1	48.3064	31.3502	50.3114	29.1817	25.0773	29.4482	24.5089	39.344	28.4407	31.2347	25.8778	40.2877	61.4696	48.3113	53.446
Glyma01g02110.2	2.84155	10.4501	5.91898	4.48949	13.1357	19.1413	1.69027	3.42122	0	1.60178	2.2181	4.91313	9.7995	3.0837	0.732137
Glyma01g02110.3	17.0493	24.0352	14.7975	14.5909	33.4364	34.6016	7.60621	10.8339	11.6348	8.00889	11.8298	6.87838	19.599	10.279	8.0535
Glyma01g02120.1	176.176	63.7455	101.609	58.3634	84.7851	68.4671	16.9027	53.5991	36.1972	71.2791	85.027	80.5754	92.6499	53.4508	54.9103
Glyma01g02130.1	0	0	0	0	0	0	0	0	0	0	0	0	0	0	0
Glyma01g02140.1	2.84155	2.09002	4.93249	0	0	0	0	0	0	1.60178	2.95746	0	0.890864	0	0
Glyma01g02140.2	0	0	4.93249	0	0	0	0	0	0	0	0.739365	0	0	1.0279	0
Glyma01g02150.1	105.137	29.2602	46.3654	31.4265	16.7182	17.6689	30.4248	24.5187	31.0262	39.2436	29.5746	53.0618	14.2538	41.116	78.3386
Glyma01g02160.2	0	0	0	0	0	0	0	0	0	0	0	0	0	0	0
Glyma01g02171.1	0	0	0	0	0	0	0	0	0	0	0	0	0	0	0
Glyma01g02180.1	215.958	285.287	291.017	355.792	385.713	336.446	418.341	533.14	533.909	501.357	467.279	522.757	378.617	326.872	308.23
Glyma01g02190.1	19.8909	12.5401	20.7164	19.0804	16.7182	9.57066	13.5221	6.27223	9.04931	10.4116	4.43619	9.82626	7.12691	6.16739	5.12496
Glyma01g02190.2	0	3.13502	5.91898	5.61187	13.1357	5.15343	2.5354	0	3.87828	3.20356	2.95746	1.96525	0.890864	1.0279	0.732137
Glyma01g02200.1	90.9297	120.176	126.272	195.293	268.685	182.579	109.022	153.385	170.644	296.329	323.842	207.334	324.274	176.799	197.677
Glyma01g02215.1	5.68311	34.4853	2.95949	297.429	163.599	120.001	419.186	87.8113	276.65	751.234	446.577	348.832	310.021	574.596	256.248
Glyma01g02215.2	0	8.36006	0	40.4055	23.8831	14.7241	39.7213	10.2637	19.3914	52.8587	35.4895	48.1487	32.962	75.0366	22.6962
Glyma01g02230.1	45.4648	35.5303	127.258	8.97899	4.77663	0.736205	0	0	5.17103	0	0	0	3.56346	0	0
Glyma01g02235.1	5.68311	2.09002	0	0	0	2.94482	1.69027	1.14041	0	1.60178	0	0	1.78173	1.0279	1.46427
Glyma01g02240.1	22.7324	43.8903	58.2033	22.4475	17.9123	36.074	21.1284	37.0632	19.3914	55.2613	60.6279	32.4267	66.8148	39.0602	71.7494
Glyma01g02251.1	292.68	448.308	426.167	399.565	268.685	360.74	453.837	390.589	526.153	629.499	624.024	794.945	511.356	543.759	434.889
Glyma01g02260.1	0	0	0	0	0	0	0	0	0	0	0	0	0	0	0
Glyma01g02270.1	110.821	60.6104	65.1088	35.916	28.6598	53.0067	19.4381	35.3526	32.319	26.4293	43.6225	23.583	29.3985	37.0044	29.2855
Glyma01g02270.2	2.84155	4.18003	0	1.12237	2.38831	4.41723	0.845134	4.56162	1.29276	2.40267	1.47873	0	0.890864	1.0279	3.66068
Glyma01g02280.1	181.859	123.311	193.353	152.643	132.551	136.934	175.788	208.124	165.473	237.864	242.512	217.16	526.501	249.779	210.123
Glyma01g02290.1	2.84155	2.09002	6.90548	8.97899	9.55325	6.62584	1.69027	15.3955	11.6348	15.2169	37.7076	24.5657	107.795	22.6138	17.5713
Glyma01g02295.1	0	0	0	0	0	0	0	0	0	0	0	0	0	0	0
Glyma01g02300.1	0	5.22504	1.97299	4.48949	4.77663	0.736205	3.38054	1.71061	2.58552	4.00445	3.69683	1.96525	14.2538	5.1395	5.85709
Glyma01g02310.1	0	0	0	0	0	0	0	0	0	0	0	0	10.6904	3.0837	0
Glyma01g02321.1	65.3557	73.1505	65.1088	30.3041	37.0189	19.8775	19.4381	10.2637	12.9276	23.2258	21.4416	14.7394	15.1447	20.558	16.107
Glyma01g02321.2	36.9402	60.6104	39.4599	28.0593	33.4364	27.2396	23.6638	11.9743	20.6841	18.4204	15.5267	13.7568	11.5812	21.5859	16.107
Glyma01g02330.1	2.84155	8.36006	16.7705	11.2237	10.7474	22.8224	16.0575	16.5359	21.9769	44.0489	45.8406	25.5483	422.27	120.264	26.3569
Glyma01g02340.1	127.87	132.716	126.272	126.828	97.9208	106.75	40.5664	61.0117	59.4669	17.6196	15.5267	20.6352	1.78173	16.4464	12.4463
Glyma01g02350.3	71.0388	59.5654	75.9603	46.0173	35.8247	19.1413	42.2567	21.0975	56.8814	60.8676	54.713	35.3745	24.9442	29.8091	44.6603
Glyma01g02350.4	19.8909	14.6301	12.8245	2.24475	5.97078	5.15343	6.76107	2.85102	2.58552	6.40711	5.91492	6.87838	5.34518	7.19529	5.85709
Glyma01g02350.5	17.0493	11.4951	25.6489	8.97899	10.7474	5.15343	12.677	4.56162	11.6348	8.80978	10.3511	9.82626	3.56346	6.16739	15.3749
Glyma01g02360.1	28.4155	24.0352	20.7164	3.36712	19.1065	2.94482	1.69027	0	2.58552	0	0	0	0.890864	0	1.46427
Glyma01g02380.2	51.1479	11.4951	15.784	25.8146	16.7182	25.7672	24.5089	33.642	42.661	63.2702	61.3673	48.1487	40.0889	54.4787	63.6959
Glyma01g02390.1	14.2078	2.09002	5.91898	0	4.77663	0.736205	0	0	1.29276	0	0.739365	0	0	0	0
Glyma01g02390.2	28.4155	7.31505	19.7299	0	3.58247	1.47241	4.22567	0	1.29276	0	0	0	0	1.0279	1.46427
Glyma01g02400.1	105.137	125.401	132.191	363.649	199.424	244.42	392.987	158.516	236.575	217.842	261.735	264.326	342.983	210.719	207.195
Glyma01g02400.2	113.662	144.211	129.231	351.303	224.501	252.518	356.647	143.121	266.308	244.271	282.438	242.709	345.655	195.301	228.427
Glyma01g02420.1	51.1479	44.9353	32.5544	38.1607	29.8539	37.5464	36.3408	21.6677	40.0755	39.2436	34.7502	47.1661	34.7437	45.2276	27.0891
Glyma01g02435.1	0	0	0	0	0	0	0	0	0	0	0	0	0	0	0
Glyma01g02451.1	5.68311	0	1.97299	1.12237	1.19416	2.20861	5.91594	7.41264	2.58552	5.60622	11.0905	12.7741	8.01778	6.16739	5.85709
Glyma01g02465.1	5.68311	7.31505	6.90548	4.48949	1.19416	8.09825	3.38054	9.12325	1.29276	1.60178	2.2181	1.96525	0.890864	2.0558	1.46427
Glyma01g02465.2	22.7324	11.4951	19.7299	7.85662	15.524	7.36205	6.76107	9.12325	7.75655	8.80978	7.39365	8.84364	0.890864	6.16739	7.32137
Glyma01g02480.1	184.701	124.356	110.488	223.352	177.929	336.446	280.584	420.81	341.288	242.669	208.501	251.552	327.838	232.305	256.248
Glyma01g02510.2	71.0388	14.6301	58.2033	0	0	0	0.845134	0	2.58552	0	0	0	0	0	0
Glyma01g02525.1	2.84155	0	0	3.36712	11.9416	0	6.76107	2.85102	3.87828	6.40711	3.69683	0	0.890864	1.0279	1.46427
Glyma01g02540.2	0	0	0	0	0	0	0	0	0	0	0	0	0	0	0
Glyma01g02550.2	0	0	0	0	0	0	0	0	0	0	0	0	0	0	0
Glyma01g02560.1	0	4.18003	0	5.61187	1.19416	4.41723	0	3.99142	0	2.40267	2.2181	0	0	0	2.19641
Glyma01g02570.1	832.575	340.672	728.035	19.0804	28.6598	8.83446	1.69027	0	7.75655	4.80533	2.95746	1.96525	1.78173	0	0
Glyma01g02580.1	0	0	0.986497	0	5.97078	3.68102	0	2.28081	0	1.60178	0.739365	2.94788	38.3072	1.0279	6.58923
Glyma01g02610.2	14.2078	38.6653	57.2168	16.8356	9.55325	14.7241	4.22567	5.13183	14.2203	16.8187	11.0905	5.89576	9.7995	9.25109	5.85709
Glyma01g02620.1	11.3662	0	1.97299	0	0	0	2.5354	1.71061	2.58552	0	0	0	0.890864	0	0
Glyma01g02630.1	48.3064	22.9902	25.6489	33.6712	35.8247	39.0189	45.6372	19.9571	53.0031	29.6329	33.2714	23.583	32.962	31.8649	29.2855
Glyma01g02640.1	5.68311	6.27005	11.838	4.48949	2.38831	16.1965	12.677	15.3955	9.04931	12.0133	15.5267	18.6699	9.7995	16.4464	11.7142
Glyma01g02640.2	5.68311	11.4951	7.89198	8.97899	2.38831	16.1965	16.0575	19.3869	11.6348	6.40711	13.3086	13.7568	11.5812	9.25109	10.9821
Glyma01g02660.1	28.4155	16.7201	21.7029	19.0804	29.8539	27.9758	35.4956	39.344	28.4407	30.4338	34.7502	33.4093	40.0889	29.8091	24.1605
Glyma01g02660.2	8.52466	14.6301	6.90548	4.48949	10.7474	13.2517	10.1416	18.8167	10.3421	18.4204	12.5692	11.7915	18.7081	17.4743	12.4463
Glyma01g02670.1	5.68311	16.7201	7.89198	98.7689	71.6494	270.923	68.4559	192.158	155.131	487.741	391.124	441.199	1584.85	749.338	547.638
Glyma01g02691.1	36.9402	34.4853	22.6894	136.93	108.668	90.5532	108.177	63.8627	160.302	248.276	209.98	170.977	488.193	398.825	139.838
Glyma01g02710.1	0	0	0	0	0	0	0	0	0	0	0	0	0	0	0
Glyma01g02720.1	1645.26	712.695	977.619	914.735	1261.03	1133.76	645.682	975.047	880.368	1082.8	1022.54	1058.29	1774.6	952.862	755.565
Glyma01g02740.2	5.68311	10.4501	11.838	13.4685	11.9416	8.83446	38.8762	10.8339	29.7334	127.341	104.25	132.655	1037.86	352.569	133.249
Glyma01g02750.1	0	4.18003	2.95949	5.61187	8.3591	6.62584	12.677	13.6849	11.6348	25.6285	43.6225	20.6352	119.376	49.3392	28.5533
Glyma01g02760.1	5.68311	0	1.97299	1.12237	0	0	0	0.570203	0	0	0	0	0	0	0
Glyma01g02780.1	230.166	292.602	495.222	191.926	237.637	240.003	224.806	218.388	263.723	255.484	228.464	255.483	514.919	293.979	250.391
Glyma01g02790.1	5.68311	1.04501	3.94599	2.24475	0	1.47241	0.845134	0	0	0.800889	0	0	0	0	0
Glyma01g02790.2	5.68311	4.18003	6.90548	0	1.19416	0	0	0	0	0	0	0	0	0	0
Glyma01g02800.1	0	10.4501	10.8515	19.0804	7.16494	22.0861	8.45134	35.9228	5.17103	15.2169	11.0905	22.6004	11.5812	21.5859	38.8032
Glyma01g02800.2	0	0	0	1.12237	0	2.94482	0	1.14041	2.58552	3.20356	0.739365	4.91313	2.67259	4.1116	3.66068
Glyma01g02810.1	0	4.18003	5.91898	1.12237	2.38831	0	0	0.570203	1.29276	12.0133	9.61175	2.94788	5.34518	5.1395	7.32137
Glyma01g02820.1	147.761	164.066	194.34	60.6082	58.5137	105.277	41.4116	88.9517	85.3221	80.0889	82.8089	81.558	163.028	58.5902	43.9282
Glyma01g02830.2	0	0	0	1.12237	0	0	0	0	0	0	0	0	0	0	0
Glyma01g02830.3	0	0	0	0	0	0	0	0	0	0	0	0	0.890864	0	0
Glyma01g02840.1	14.2078	34.4853	35.5139	35.916	27.4656	20.6137	34.6505	19.9571	23.2697	21.624	16.266	18.6699	53.4518	29.8091	30.7497
Glyma01g02840.2	22.7324	51.2054	26.6354	17.958	34.6305	16.9327	30.4248	18.2465	25.8552	12.0133	17.0054	21.6178	39.198	33.9207	19.0356
Glyma01g02840.3	36.9402	41.8003	56.2303	40.4055	41.7955	29.4482	30.4248	22.2379	63.3452	23.2258	24.3991	31.444	67.7057	55.5066	40.2675
Glyma01g02850.1	34.0986	63.7455	45.3789	24.6922	46.5721	35.3378	15.2124	10.2637	15.5131	8.00889	6.65429	4.91313	0.890864	5.1395	12.4463
Glyma01g02850.2	2.84155	45.9803	28.6084	17.958	33.4364	22.0861	12.677	2.85102	14.2203	1.60178	2.2181	6.87838	3.56346	5.1395	10.9821
Glyma01g02850.3	17.0493	62.7005	52.2844	28.0593	33.4364	33.1292	7.60621	6.27223	9.04931	8.80978	5.91492	4.91313	3.56346	7.19529	12.4463
Glyma01g02880.1	0	7.31505	7.89198	5.61187	4.77663	7.36205	4.22567	3.99142	5.17103	6.40711	7.39365	8.84364	13.363	6.16739	10.2499
Glyma01g02880.2	0	2.09002	2.95949	1.12237	3.58247	7.36205	4.22567	6.27223	6.46379	3.20356	2.95746	6.87838	5.34518	7.19529	4.39282
Glyma01g02880.3	0	4.18003	0.986497	2.24475	2.38831	3.68102	3.38054	2.28081	1.29276	1.60178	2.95746	2.94788	3.56346	4.1116	2.92855
Glyma01g02890.1	51.1479	49.1154	89.7712	31.4265	33.4364	22.0861	32.1151	22.2379	33.6117	17.6196	30.314	26.5309	24.0533	28.7812	26.3569
Glyma01g02900.1	34.0986	11.4951	13.811	23.5698	17.9123	32.393	34.6505	45.6162	64.6379	16.0178	32.5321	28.4962	16.9264	15.4185	25.6248
Glyma01g02900.2	0	3.13502	0	2.24475	5.97078	6.62584	5.91594	6.84244	9.04931	2.40267	3.69683	1.96525	1.78173	5.1395	2.19641
Glyma01g02920.2	19.8909	16.7201	7.89198	8.97899	11.9416	16.9327	13.5221	12.5445	15.5131	8.00889	5.91492	9.82626	4.45432	10.279	11.7142
Glyma01g02930.2	0	3.13502	4.93249	2.24475	2.38831	0	0	5.13183	0	0	2.2181	0.982626	0	2.0558	1.46427
Glyma01g02941.1	11.3662	43.8903	32.5544	20.2027	28.6598	23.5586	38.8762	43.3354	56.8814	21.624	40.6651	38.3224	31.1802	33.9207	46.8567
Glyma01g02950.1	105.137	62.7005	81.8793	112.237	120.61	119.265	104.797	226.941	100.835	172.992	266.911	360.624	91.759	117.18	173.516
Glyma01g02963.1	0	0	0	0	0	0	0	0	0	0	0	0	0	0	0
Glyma01g02976.1	0	0	0	11.2237	7.16494	1.47241	12.677	3.42122	11.6348	0	0	0	0	0	0
Glyma01g02990.3	5.68311	12.5401	19.7299	109.993	163.599	390.189	146.208	572.484	131.861	136.151	209.98	247.622	15.1447	70.925	81.2672
Glyma01g03005.1	11.3662	25.0802	25.6489	34.7936	52.5429	330.556	42.2567	202.422	16.8059	29.6329	95.3781	132.655	31.1802	7.19529	52.7138
Glyma01g03020.1	284.155	238.262	176.583	422.013	414.372	513.871	263.682	302.208	307.676	239.466	218.852	246.639	200.444	238.473	285.533
Glyma01g03030.1	93.7712	70.0155	94.7037	98.7689	91.9501	78.7739	56.624	98.6451	87.9076	87.2969	96.8568	87.4537	59.6879	62.7018	107.624
Glyma01g03040.1	11.3662	10.4501	14.7975	6.73424	0	0	5.0708	2.85102	2.58552	0.800889	0	0.982626	1.78173	2.0558	1.46427
Glyma01g03050.2	0	2.09002	0	0	0	0	0	0	0	0	0	0	0	0	0
Glyma01g03060.1	136.395	58.5204	97.6632	31.4265	16.7182	23.5586	13.5221	8.55305	20.6841	12.0133	9.61175	14.7394	0	4.1116	2.92855
Glyma01g03070.1	4279.38	2274.98	4053.52	1015.75	1037.72	1543.09	519.757	847.322	708.432	777.663	1341.95	1454.29	563.917	546.842	781.19
Glyma01g03090.1	295.521	292.602	163.759	686.893	609.02	813.506	1036.98	1675.83	1981.8	4918.26	4108.65	4491.58	8696.61	4493.97	4271.29
Glyma01g03100.1	42.6233	20.9002	13.811	5.61187	20.3007	6.62584	10.1416	3.42122	5.17103	16.0178	11.0905	10.8089	3.56346	3.0837	7.32137
Glyma01g03110.2	2.84155	0	0.986497	0	0	0.736205	0	0	0	0	0	0	0	0	0
Glyma01g03110.3	0	0	0	0	0	0	0	0	0	0	0	0	0	0	0
Glyma01g03120.1	11.3662	7.31505	3.94599	0	0	0	0.845134	0.570203	2.58552	0.800889	1.47873	3.93051	9.7995	2.0558	0.732137
Glyma01g03120.2	5.68311	4.18003	2.95949	1.12237	1.19416	0	0.845134	0.570203	0	0	0.739365	0.982626	3.56346	2.0558	2.19641
Glyma01g03130.1	85.2466	127.491	172.637	203.15	122.998	190.677	252.695	294.225	212.012	271.501	362.289	311.493	524.719	196.329	201.338
Glyma01g03140.1	0	0	0	4.48949	0	0	5.91594	1.14041	3.87828	0	0	0	0	0	0
Glyma01g03150.1	5.68311	4.18003	1.97299	16.8356	9.55325	2.20861	61.6948	22.8081	36.1972	10.4116	12.5692	12.7741	2.67259	8.22319	2.92855
Glyma01g03150.2	5.68311	41.8003	14.7975	199.783	59.7078	19.8775	740.337	144.832	577.863	80.8898	74.6759	93.3495	37.4163	23.6417	19.0356
Glyma01g03160.1	8.52466	20.9002	13.811	15.7132	7.16494	8.09825	21.1284	10.2637	10.3421	12.0133	8.87238	15.722	90.8681	22.6138	16.107
Glyma01g03160.2	42.6233	74.1955	49.3249	74.0767	31.0481	26.5034	51.5532	18.2465	37.49	64.0711	34.7502	51.0966	277.059	58.5902	60.0352
Glyma01g03160.3	5.68311	18.8101	24.6624	13.4685	16.7182	5.88964	21.1284	11.9743	15.5131	16.8187	17.7448	11.7915	89.0864	28.7812	17.5713
Glyma01g03180.1	207.433	114.951	202.232	156.01	140.91	139.879	83.6683	156.806	90.4931	124.939	132.346	169.994	136.302	121.292	150.82
Glyma01g03190.2	5.68311	18.8101	10.8515	20.2027	14.3299	5.15343	10.9867	7.98284	16.8059	12.8142	9.61175	11.7915	3.56346	2.0558	7.32137
Glyma01g03200.1	0	0	0	0	0	0	0	0	0	0	0	0	0	0	0
Glyma01g03210.1	19.8909	16.7201	7.89198	3.36712	14.3299	25.7672	20.2832	44.4758	14.2203	25.6285	26.6171	14.7394	28.5076	19.5301	36.6068
Glyma01g03220.1	65.3557	58.5204	68.0683	51.6292	57.3195	64.0498	84.5134	67.284	96.9569	128.943	172.272	145.429	88.1955	101.762	108.356
Glyma01g03240.1	34.0986	8.36006	10.8515	0	0	0	0	0	0	0	0	0	0	0	0
Glyma01g03260.1	386.451	579.979	445.897	815.966	700.97	252.518	667.656	232.073	405.926	160.178	119.038	214.213	48.1067	159.324	150.82
Glyma01g03260.2	1625.37	2022.09	1435.35	3477.11	2105.3	1056.45	2611.46	1040.05	1993.43	832.124	657.296	1190.94	345.655	632.158	699.923
Glyma01g03270.1	5.68311	7.31505	19.7299	4.48949	1.19416	4.41723	1.69027	1.71061	3.87828	2.40267	0.739365	0.982626	4.45432	0	6.58923
Glyma01g03281.1	0	0	0	0	2.38831	0.736205	0	0.570203	1.29276	1.60178	0	0.982626	0	0	1.46427
Glyma01g03290.1	0	0	0	0	2.38831	2.94482	0	0	0	0	1.47873	1.96525	0	0	0
Glyma01g03301.1	17.0493	4.18003	1.97299	2.24475	2.38831	2.20861	2.5354	1.14041	0	4.80533	0.739365	1.96525	5.34518	0	1.46427
Glyma01g03310.1	0	0	0	0	0	0	0	0	0	0	0	0	0	0	0
Glyma01g03321.1	0	0	0	0	0	0	0	2.28081	2.58552	8.00889	6.65429	3.93051	6.23605	4.1116	0
Glyma01g03330.1	45.4648	36.5753	58.2033	46.0173	35.8247	47.1171	21.9735	37.0632	19.3914	32.8365	34.7502	17.6873	40.9797	29.8091	37.339
Glyma01g03340.1	0	0	0	0	0	0	0	0	0	0	0	0	0	0	0
Glyma01g03360.2	34.0986	86.7356	91.7442	35.916	62.0961	35.3378	30.4248	38.7738	47.8321	40.0445	42.8832	56.0097	95.3224	97.6504	38.8032
Glyma01g03360.3	5.68311	26.1252	18.7434	22.4475	13.1357	11.7793	16.9027	13.6849	19.3914	12.0133	14.7873	15.722	23.1625	26.7254	24.1605
Glyma01g03371.1	0	0	1.97299	0	0	0	0	0	0	0	0	0	0	0	0
Glyma01g03371.2	31.2571	13.5851	15.784	3.36712	4.77663	0	2.5354	1.14041	2.58552	0	0	0	0	0	0
Glyma01g03380.1	93.7712	65.8355	58.2033	85.3004	62.0961	50.0619	33.8054	35.9228	51.7103	54.4605	53.9737	48.1487	65.0331	62.7018	73.9458
Glyma01g03390.1	17.0493	7.31505	5.91898	0	2.38831	0.736205	0	1.14041	0	0	0	0	0	0	0
Glyma01g03400.1	0	0	0	0	0	0	0	0	0	0	0	0	0	0	0
Glyma01g03410.1	0	0	0	0	0	0	0	0	0	0	0	0	0	0	0
Glyma01g03420.2	0	0	0.986497	1.12237	1.19416	1.47241	2.5354	1.14041	5.17103	2.40267	2.95746	1.96525	0	2.0558	3.66068
Glyma01g03420.3	2.84155	0	0.986497	1.12237	1.19416	4.41723	1.69027	4.56162	3.87828	7.208	7.39365	3.93051	2.67259	7.19529	6.58923
Glyma01g03420.4	0	6.27005	2.95949	1.12237	1.19416	3.68102	4.22567	9.69345	2.58552	14.416	24.3991	39.3051	6.23605	9.25109	13.1785
Glyma01g03430.1	48.3064	11.4951	38.4734	7.85662	4.77663	0.736205	0.845134	1.14041	0	0.800889	0	0	0	0	0
Glyma01g03450.1	0	0	0	0	0	0	0	0	0	0	0	0	0	0	0.732137
Glyma01g03470.1	110.821	252.892	140.083	44.8949	37.0189	50.7981	13.5221	18.2465	16.8059	5.60622	8.87238	8.84364	0	6.16739	5.12496
Glyma01g03480.2	59.6726	25.0802	38.4734	1.12237	1.19416	6.62584	0	0	0	0	0	0	0	1.0279	0
Glyma01g03490.1	53.9895	38.6653	42.4194	26.937	15.524	26.5034	41.4116	30.791	27.1479	32.8365	39.9257	42.2529	16.9264	23.6417	34.4104
Glyma01g03500.1	73.8804	45.9803	73.0008	60.6082	25.0773	12.5155	40.5664	35.3526	23.2697	48.8542	28.0959	29.4788	10.6904	20.558	18.3034
Glyma01g03530.1	99.4543	88.8257	124.299	65.0977	84.7851	90.5532	60.0045	75.837	59.4669	76.0845	77.6334	75.6622	41.8706	39.0602	82.7314
Glyma01g03540.1	68.1973	38.6653	43.4059	53.8739	39.4072	50.0619	35.4956	41.6248	37.49	46.4516	43.6225	45.2008	56.1244	43.1718	47.5889
Glyma01g03550.1	85.2466	114.951	105.555	141.419	120.61	113.376	159.73	136.849	199.085	210.634	169.315	175.89	341.201	252.863	186.695
Glyma01g03570.1	176.176	101.366	157.84	167.234	161.211	122.21	111.558	165.929	96.9569	120.133	140.479	158.203	52.561	112.041	182.302
Glyma01g03580.2	5.68311	3.13502	2.95949	0	5.97078	1.47241	1.69027	0	2.58552	0	0	0	0	0	0.732137
Glyma01g03580.3	8.52466	2.09002	5.91898	1.12237	3.58247	0	1.69027	0	9.04931	0	0.739365	0	1.78173	0	0.732137
Glyma01g03580.4	0	2.09002	0.986497	0	2.38831	0.736205	3.38054	1.14041	3.87828	0	0	0	0	0	0.732137
Glyma01g03590.1	14.2078	30.3052	20.7164	40.4055	48.9604	60.3688	19.4381	54.1693	25.8552	25.6285	30.314	42.2529	22.2716	31.8649	46.8567
Glyma01g03600.3	0	3.13502	0.986497	6.73424	10.7474	2.94482	4.22567	5.13183	5.17103	2.40267	2.95746	4.91313	5.34518	3.0837	5.85709
Glyma01g03600.4	62.5142	52.2504	35.5139	88.6675	85.9793	47.1171	115.783	136.849	147.374	89.6996	85.7664	132.655	99.7768	109.985	62.2316
Glyma01g03600.5	0	4.18003	0.986497	2.24475	3.58247	2.20861	0.845134	3.99142	2.58552	1.60178	2.95746	0.982626	1.78173	2.0558	1.46427
Glyma01g03600.6	8.52466	7.31505	3.94599	2.24475	11.9416	5.15343	3.38054	6.84244	3.87828	9.61067	0	3.93051	7.12691	2.0558	4.39282
Glyma01g03610.1	241.532	204.822	229.854	360.282	314.063	403.44	354.111	398.002	346.459	282.714	274.305	267.274	353.673	313.509	340.444
Glyma01g03621.1	25.574	41.8003	53.2708	56.1187	81.2026	19.1413	38.8762	21.6677	18.0986	22.4249	17.7448	11.7915	7.12691	14.3906	17.5713
Glyma01g03630.1	0	2.09002	0	2.24475	0	1.47241	3.38054	2.28081	0	1.60178	0	0	0	0	2.92855
Glyma01g03650.1	11.3662	6.27005	5.91898	5.61187	9.55325	14.7241	10.1416	14.8253	2.58552	8.00889	3.69683	9.82626	7.12691	6.16739	19.0356
Glyma01g03650.2	22.7324	10.4501	4.93249	7.85662	13.1357	10.3069	14.3673	14.8253	14.2203	8.00889	5.17556	12.7741	8.90864	11.3069	18.3034
Glyma01g03650.5	5.68311	4.18003	2.95949	10.1014	14.3299	11.0431	10.9867	14.8253	3.87828	3.20356	5.17556	9.82626	3.56346	5.1395	9.51778
Glyma01g03650.6	2.84155	8.36006	6.90548	13.4685	16.7182	11.7793	12.677	19.9571	1.29276	5.60622	7.39365	8.84364	8.01778	3.0837	12.4463
Glyma01g03650.7	11.3662	19.8551	20.7164	20.2027	19.1065	24.2948	21.9735	19.3869	23.2697	13.6151	14.7873	11.7915	15.1447	25.6975	11.7142
Glyma01g03661.1	0	1.04501	0	0	1.19416	0	0	0	0	0	0	0	0	0	0
Glyma01g03661.2	0	0	0	0	0	0	0	0	0	0	0.739365	0	0	0	0
Glyma01g03670.1	19.8909	14.6301	24.6624	0	2.38831	0	0	0	0	0	0	0	0	0	0.732137
Glyma01g03690.1	11.3662	15.6751	14.7975	13.4685	19.1065	5.88964	10.9867	10.2637	7.75655	19.2213	32.5321	29.4788	8.90864	18.5022	10.2499
Glyma01g03700.1	62.5142	53.2954	48.3384	21.3251	23.8831	42.6999	20.2832	13.6849	12.9276	17.6196	64.3248	85.4885	163.919	19.5301	28.5533
Glyma01g03710.1	8.52466	17.7651	17.7569	24.6922	25.0773	18.4051	32.1151	18.2465	31.0262	31.2347	41.4045	22.6004	51.6701	27.7533	10.9821
Glyma01g03710.2	11.3662	14.6301	10.8515	17.958	19.1065	11.7793	22.8186	19.3869	21.9769	13.6151	19.9629	13.7568	25.8351	13.3627	9.51778
Glyma01g03720.1	11.3662	17.7651	9.86497	14.5909	15.524	5.15343	14.3673	14.8253	14.2203	5.60622	14.7873	16.7046	6.23605	10.279	13.1785
Glyma01g03720.2	17.0493	16.7201	7.89198	26.937	10.7474	12.5155	16.0575	11.9743	6.46379	5.60622	7.39365	15.722	8.90864	10.279	11.7142
Glyma01g03720.3	142.078	100.321	87.7983	153.765	128.969	31.6568	125.08	42.195	102.128	28.832	22.181	64.8533	10.6904	18.5022	29.2855
Glyma01g03720.5	34.0986	19.8551	20.7164	40.4055	59.7078	41.9637	53.2434	118.602	76.2727	121.735	135.304	149.359	146.102	92.5109	98.8385
Glyma01g03730.1	28.4155	31.3502	27.6219	43.7726	41.7955	41.2275	23.6638	45.046	29.7334	32.0356	47.3194	40.2877	33.8528	34.9486	57.1067
Glyma01g03750.1	224.483	197.506	221.962	239.066	275.85	219.389	185.084	214.967	180.986	183.404	225.506	217.16	160.356	204.552	191.088
Glyma01g03760.2	19.8909	7.31505	12.8245	1.12237	2.38831	0.736205	0	0	1.29276	0.800889	0.739365	0.982626	0	1.0279	0.732137
Glyma01g03760.3	19.8909	9.40507	20.7164	0	1.19416	0	1.69027	1.14041	3.87828	0.800889	0.739365	2.94788	0	1.0279	0.732137
Glyma01g03780.2	11.3662	5.22504	12.8245	8.97899	5.97078	8.09825	10.9867	6.84244	6.46379	1.60178	10.3511	5.89576	4.45432	4.1116	10.2499
Glyma01g03790.1	56.8311	1.04501	13.811	0	0	0	2.5354	1.71061	1.29276	0.800889	0	0	0	0	0
Glyma01g03810.1	59.6726	52.2504	48.3384	24.6922	42.9896	24.2948	36.3408	38.2036	34.9045	32.8365	31.0533	25.5483	32.962	40.0881	40.9997
Glyma01g03810.2	207.433	240.352	238.732	180.702	138.522	156.075	263.682	200.711	305.091	229.054	158.964	187.682	271.714	219.97	163.266
Glyma01g03820.1	25.574	16.7201	4.93249	5.61187	11.9416	16.9327	7.60621	53.5991	14.2203	98.5094	126.431	89.419	777.724	124.376	136.91
Glyma01g03830.1	139.236	44.9353	52.2844	56.1187	74.0377	80.2463	34.6505	54.7395	46.5393	40.8453	50.2768	60.9228	24.0533	31.8649	43.9282
Glyma01g03850.1	25.574	12.5401	18.7434	25.8146	15.524	25.7672	17.7478	5.13183	10.3421	12.0133	21.4416	12.7741	15.1447	12.3348	10.2499
Glyma01g03850.2	11.3662	26.1252	18.7434	17.958	23.8831	30.9206	28.7346	12.5445	20.6841	25.6285	34.0108	21.6178	44.5432	17.4743	19.0356
Glyma01g03870.2	2.84155	11.4951	6.90548	13.4685	11.9416	9.57066	18.5929	12.5445	7.75655	9.61067	14.7873	7.86101	12.4721	2.0558	10.9821
Glyma01g03870.3	0	11.4951	9.86497	10.1014	8.3591	6.62584	22.8186	12.5445	11.6348	14.416	15.5267	18.6699	12.4721	11.3069	10.9821
Glyma01g03880.1	144.919	45.9803	51.2979	12.3461	5.97078	11.7793	6.76107	7.98284	7.75655	12.0133	5.91492	6.87838	4.45432	5.1395	6.58923
Glyma01g03890.1	25.574	35.5303	38.4734	33.6712	15.524	25.031	33.8054	38.2036	36.1972	37.6418	23.6597	33.4093	37.4163	25.6975	39.5354
Glyma01g03900.1	8.52466	1.04501	2.95949	0	0	0.736205	0	0	0	0	0	0	0	1.0279	0
Glyma01g03910.1	0	3.13502	0	4.48949	7.16494	24.2948	12.677	22.8081	9.04931	11.2124	45.8406	48.1487	20.4899	15.4185	21.232
Glyma01g03921.1	0	1.04501	0	0	0	0.736205	1.69027	1.14041	0	1.60178	1.47873	0.982626	1.78173	0	0.732137
Glyma01g03921.2	0	0	0	1.12237	0	0	0	0.570203	1.29276	0.800889	0.739365	2.94788	1.78173	1.0279	2.19641
Glyma01g03921.3	5.68311	0	0	0	0	0	1.69027	0	0	1.60178	0.739365	0.982626	0.890864	0	0
Glyma01g03921.4	0	1.04501	0	0	0	0	0	1.14041	0	1.60178	1.47873	0	0.890864	1.0279	0.732137
Glyma01g03930.1	127.87	67.9255	115.42	113.36	145.687	181.106	108.177	226.941	112.47	120.133	136.783	144.446	105.122	158.296	226.23
Glyma01g03940.1	42.6233	43.8903	41.4329	6.73424	4.77663	11.0431	5.0708	2.28081	10.3421	2.40267	1.47873	1.96525	5.34518	3.0837	8.78564
Glyma01g03948.1	0	1.04501	0.986497	2.24475	1.19416	4.41723	8.45134	5.70203	3.87828	4.00445	4.43619	7.86101	7.12691	3.0837	0.732137
Glyma01g03956.1	19.8909	32.3952	15.784	38.1607	39.4072	44.1723	46.4824	80.9688	71.1017	110.523	103.511	92.3669	121.158	67.8413	92.9814
Glyma01g03964.1	2.84155	22.9902	3.94599	14.5909	9.55325	19.8775	30.4248	35.9228	33.6117	40.8453	36.2289	54.0444	65.9239	26.7254	15.3749
Glyma01g03972.1	0	0	0	0	0	0	0	0	0	0	0	0	0	0	0
Glyma01g03972.2	0	0	0	0	0	0	0	0	0	0	0	0	0	0	0
Glyma01g03980.2	5.68311	9.40507	8.87847	16.8356	15.524	21.3499	18.5929	31.9314	29.7334	28.0311	41.4045	31.444	65.0331	34.9486	83.4636
Glyma01g04000.1	71.0388	144.211	76.9468	167.234	121.804	185.524	251.85	319.884	239.16	363.604	343.065	348.832	479.285	327.9	28.5533
Glyma01g04015.1	0	0	0	0	0	1.47241	0	1.14041	0	0	0	0	0	0	2.19641
Glyma01g04030.1	0	0	0	0	0	0	0	0	0	0	0	0	0	0	0
Glyma01g04040.2	110.821	44.9353	36.5004	19.0804	15.524	8.83446	5.91594	1.14041	6.46379	0	0	1.96525	0	2.0558	5.85709
Glyma01g04050.1	2.84155	12.5401	3.94599	28.0593	48.9604	12.5155	22.8186	17.6763	18.0986	14.416	14.0479	18.6699	13.363	14.3906	14.6427
Glyma01g04050.2	65.3557	102.411	55.2438	221.108	309.287	90.5532	226.496	159.087	253.381	165.784	156.006	180.803	97.1042	171.659	114.213
Glyma01g04060.1	224.483	195.416	146.002	78.5662	99.115	139.879	81.1329	99.2153	109.884	129.744	125.692	101.211	60.5788	136.711	99.5706
Glyma01g04070.1	187.542	81.5106	208.151	2.24475	4.77663	0	0	0	2.58552	0.800889	0	0	0	0	0
Glyma01g04080.2	2.84155	1.04501	4.93249	2.24475	0	2.20861	2.5354	0.570203	2.58552	0	0.739365	1.96525	0.890864	2.0558	0.732137
Glyma01g04080.3	0	4.18003	3.94599	3.36712	2.38831	1.47241	3.38054	0.570203	5.17103	3.20356	1.47873	5.89576	0.890864	1.0279	2.19641
Glyma01g04080.4	5.68311	4.18003	1.97299	2.24475	5.97078	0	0.845134	5.13183	0	1.60178	1.47873	1.96525	0	0	0.732137
Glyma01g04080.5	0	2.09002	1.97299	2.24475	3.58247	2.20861	3.38054	1.71061	1.29276	2.40267	1.47873	1.96525	5.34518	2.0558	0
Glyma01g04090.1	53.9895	40.7553	70.0413	85.3004	99.115	31.6568	74.3718	75.2668	64.6379	47.2525	86.5057	56.9923	28.5076	47.2834	43.9282
Glyma01g04090.2	5.68311	13.5851	5.91898	19.0804	11.9416	8.83446	10.9867	9.69345	14.2203	12.8142	8.13302	14.7394	5.34518	10.279	8.78564
Glyma01g04100.1	42.6233	19.8551	48.3384	8.97899	13.1357	30.1844	18.5929	39.344	19.3914	32.8365	36.9683	39.3051	38.3072	24.6696	44.6603
Glyma01g04107.1	14.2078	5.22504	5.91898	0	4.77663	0	2.5354	1.71061	0	0	0.739365	0.982626	0	0	0
Glyma01g04114.1	0	0	0	0	0	0	0	0	0	0	0	0	0	0	0
Glyma01g04114.2	0	0	0	0	0	0	0	0	0	0	0	0	0	0	0
Glyma01g04122.1	14.2078	14.6301	8.87847	3.36712	7.16494	2.94482	3.38054	2.85102	2.58552	1.60178	2.2181	4.91313	2.67259	2.0558	2.19641
Glyma01g04130.1	508.638	425.318	495.222	116.727	68.0669	22.0861	65.0753	21.0975	42.661	23.2258	28.0959	69.7665	32.962	40.0881	49.0532
Glyma01g04140.1	22.7324	24.0352	26.6354	14.5909	13.1357	2.94482	6.76107	1.71061	6.46379	0.800889	0.739365	2.94788	0	0	2.19641
Glyma01g04151.1	85.2466	37.6203	45.3789	0	0	0	0	0	0	0	0	0	0	0	0
Glyma01g04160.2	5.68311	1.04501	0.986497	0	0	0	0	0	0	0	0	0	0	0	0
Glyma01g04160.3	0	0	0	0	0	0	0	0	0	0	0	0	0	0	0
Glyma01g04170.1	0	2.09002	3.94599	5.61187	10.7474	6.62584	5.0708	2.85102	2.58552	2.40267	2.95746	3.93051	0	1.0279	5.12496
Glyma01g04170.2	0	3.13502	2.95949	7.85662	14.3299	3.68102	2.5354	3.42122	6.46379	1.60178	5.17556	3.93051	2.67259	2.0558	2.19641
Glyma01g04170.3	14.2078	4.18003	6.90548	14.5909	19.1065	10.3069	8.45134	6.84244	11.6348	7.208	8.87238	13.7568	2.67259	7.19529	5.85709
Glyma01g04170.4	8.52466	4.18003	0	10.1014	3.58247	5.88964	4.22567	5.13183	5.17103	4.80533	2.2181	4.91313	1.78173	4.1116	4.39282
Glyma01g04190.1	42.6233	43.8903	44.3924	14.5909	25.0773	16.1965	16.9027	9.12325	18.0986	10.4116	9.61175	2.94788	1.78173	10.279	8.0535
Glyma01g04200.2	0	2.09002	7.89198	3.36712	4.77663	1.47241	2.5354	0	3.87828	1.60178	0.739365	0	0.890864	0	1.46427
Glyma01g04210.1	0	2.09002	0.986497	0	0	0	0	0	0	0	0	0	0	0	0
Glyma01g04220.1	28.4155	38.6653	52.2844	5.61187	4.77663	0.736205	0	0.570203	0	0	1.47873	0.982626	1.78173	0	0
Glyma01g04230.2	170.493	75.2406	70.0413	67.3424	45.3779	100.86	49.8629	70.135	54.2959	34.4382	35.4895	31.444	9.7995	44.1997	64.428
Glyma01g04241.1	22.7324	13.5851	23.6759	4.48949	7.16494	15.4603	8.45134	7.98284	2.58552	4.80533	6.65429	7.86101	2.67259	5.1395	5.12496
Glyma01g04250.1	8.52466	1.04501	4.93249	0	3.58247	5.88964	0	0.570203	0	0	0	1.96525	136.302	0	0
Glyma01g04261.1	0	0	1.97299	0	2.38831	2.94482	0	1.14041	0	1.60178	0	0	0	2.0558	0
Glyma01g04270.1	11.3662	21.9452	14.7975	22.4475	5.97078	13.2517	21.9735	11.4041	9.04931	11.2124	14.0479	18.6699	14.2538	12.3348	13.1785
Glyma01g04270.2	14.2078	14.6301	13.811	16.8356	14.3299	14.7241	24.5089	12.5445	5.17103	11.2124	7.39365	8.84364	12.4721	7.19529	17.5713
Glyma01g04285.1	17.0493	11.4951	3.94599	822.7	292.568	203.929	152.969	11.4041	72.3945	14.416	28.0959	23.583	0	2.0558	3.66068
Glyma01g04300.3	8.52466	13.5851	11.838	3.36712	4.77663	7.36205	11.8319	9.69345	9.04931	8.00889	2.95746	8.84364	3.56346	2.0558	8.0535
Glyma01g04300.4	14.2078	8.36006	20.7164	7.85662	10.7474	16.1965	13.5221	2.28081	9.04931	5.60622	3.69683	1.96525	5.34518	7.19529	4.39282
Glyma01g04310.1	0	0	0	0	0	0	0	0	0	0	0	0	0	0	0
Glyma01g04320.1	5.68311	12.5401	16.7705	12.3461	19.1065	12.5155	17.7478	17.6763	15.5131	14.416	11.8298	8.84364	21.3807	21.5859	7.32137
Glyma01g04320.2	11.3662	8.36006	7.89198	5.61187	2.38831	11.0431	8.45134	10.2637	6.46379	8.80978	5.91492	5.89576	10.6904	7.19529	5.85709
Glyma01g04330.1	22.7324	39.7103	19.7299	2.24475	7.16494	1.47241	0	2.85102	7.75655	1.60178	2.95746	0.982626	0	3.0837	0
Glyma01g04335.1	0	0	3.94599	1.12237	4.77663	0	0	0.570203	0	0	0.739365	0	1.78173	0	0
Glyma01g04340.1	5.68311	5.22504	3.94599	99.8913	60.902	32.393	120.009	179.044	31.0262	257.085	485.024	490.331	203.117	135.683	160.338
Glyma01g04350.1	142.078	60.6104	80.8928	757.602	358.247	106.013	376.085	289.663	279.236	428.476	1211.08	1778.55	459.686	360.793	906.385
Glyma01g04361.1	0	0	0	0	0	0	0	0	0	0	0	1.96525	0	0	0
Glyma01g04370.1	0	0	0	0	0	0	0	0	0	0	0	0	0	0	0
Glyma01g04380.1	22.7324	1.04501	13.811	6.73424	8.3591	18.4051	19.4381	57.0203	25.8552	117.731	283.916	292.823	309.13	104.846	116.41
Glyma01g04400.1	122.187	106.591	136.137	102.136	102.697	105.277	87.0488	129.436	126.69	142.558	116.08	120.863	202.226	140.822	153.749
Glyma01g04410.1	22.7324	50.1604	36.5004	50.5068	45.3779	41.9637	32.1151	30.2208	50.4176	28.832	33.2714	42.2529	32.0711	32.8928	21.9641
Glyma01g04421.1	2.84155	8.36006	4.93249	2.24475	4.77663	0	0	0.570203	0	0	0.739365	0	0	0	0
Glyma01g04430.1	5.68311	3.13502	0	0	1.19416	1.47241	2.5354	1.71061	0	24.0267	32.5321	21.6178	13.363	11.3069	7.32137
Glyma01g04440.3	28.4155	66.8805	57.2168	25.8146	39.4072	39.7551	29.5797	33.0718	25.8552	15.2169	24.3991	13.7568	8.01778	11.3069	10.9821
Glyma01g04440.4	11.3662	18.8101	23.6759	4.48949	14.3299	8.83446	20.2832	22.8081	11.6348	10.4116	8.13302	7.86101	0.890864	3.0837	1.46427
Glyma01g04450.1	0	7.31505	4.93249	1.12237	2.38831	0	0	0	0	0	0	0	0	0	0
Glyma01g04460.1	62.5142	39.7103	48.3384	30.3041	37.0189	54.4792	29.5797	68.4244	63.3452	34.4382	46.58	65.836	28.5076	28.7812	33.6783
Glyma01g04468.1	2.84155	0	1.97299	1.12237	1.19416	0.736205	0.845134	0	0	0	0	0	0	0	0.732137
Glyma01g04468.2	8.52466	4.18003	4.93249	5.61187	3.58247	3.68102	4.22567	1.14041	3.87828	1.60178	3.69683	0.982626	3.56346	4.1116	2.92855
Glyma01g04468.3	0	1.04501	4.93249	3.36712	0	2.20861	1.69027	1.71061	0	2.40267	1.47873	0.982626	0	1.0279	0.732137
Glyma01g04468.4	0	0	0	2.24475	0	1.47241	0	0.570203	2.58552	0	0.739365	0.982626	0	0	0.732137
Glyma01g04468.5	0	3.13502	7.89198	1.12237	2.38831	3.68102	0.845134	0.570203	0	1.60178	1.47873	0	0	0	0
Glyma01g04476.1	241.532	235.127	239.719	296.307	189.871	258.408	307.629	262.293	400.755	501.357	368.204	366.52	676.166	417.327	452.46
Glyma01g04484.1	0	8.36006	14.7975	5.61187	10.7474	8.83446	10.9867	14.8253	9.04931	16.0178	11.8298	8.84364	14.2538	19.5301	8.0535
Glyma01g04492.1	19.8909	44.9353	56.2303	68.4648	63.2903	60.3688	89.5842	87.8113	77.5655	74.4827	94.6388	52.0792	97.1042	60.646	71.7494
Glyma01g04500.1	14.2078	17.7651	32.5544	5.61187	8.3591	10.3069	4.22567	3.42122	3.87828	3.20356	0.739365	7.86101	0	1.0279	0
Glyma01g04515.1	42.6233	52.2504	48.3384	37.0383	29.8539	44.9085	59.1594	48.4673	45.2465	68.8765	84.2876	94.3321	164.81	84.2877	73.9458
Glyma01g04530.1	1602.64	1709.63	1401.81	2145.98	1920.2	1701.37	1292.21	1013.82	1843.47	1526.49	1005.54	1298.05	1097.54	1586.05	1026.46
Glyma01g04545.1	4043.53	5467.48	3750.66	7329.1	8317.3	3980.66	5689.44	720.167	3707.63	2998.53	5471.3	2217.79	2419.59	662.995	2250.59
Glyma01g04560.2	8.52466	3.13502	13.811	24.6922	17.9123	19.8775	32.1151	17.1061	32.319	38.4427	36.2289	35.3745	56.1244	59.6181	29.2855
Glyma01g04560.3	5.68311	9.40507	9.86497	21.3251	13.1357	14.7241	29.5797	11.9743	42.661	43.248	30.314	22.6004	43.6523	48.3113	16.107
Glyma01g04570.1	11.3662	6.27005	7.89198	4.48949	20.3007	8.09825	10.1416	14.8253	1.29276	11.2124	13.3086	18.6699	16.9264	12.3348	12.4463
Glyma01g04570.2	2.84155	6.27005	12.8245	26.937	31.0481	27.9758	35.4956	32.5016	29.7334	40.8453	25.8778	34.3919	20.4899	31.8649	23.4284
Glyma01g04580.1	8.52466	30.3052	37.4869	10.1014	17.9123	2.94482	16.0575	10.2637	41.3683	7.208	4.43619	4.91313	0	0	2.92855
Glyma01g04590.1	96.6128	214.227	187.434	98.7689	88.3676	82.4549	103.106	94.0835	103.421	117.731	110.165	93.3495	35.6346	64.7576	67.3566
Glyma01g04600.1	88.0881	120.176	81.8793	151.52	145.687	149.45	161.421	100.356	146.082	128.142	136.783	137.568	120.267	115.125	86.3921
Glyma01g04610.3	14.2078	25.0802	20.7164	6.73424	20.3007	17.6689	10.1416	15.9657	62.0524	20.0222	11.0905	19.6525	0.890864	11.3069	16.8391
Glyma01g04610.4	2.84155	3.13502	4.93249	4.48949	2.38831	2.20861	9.29647	3.99142	3.87828	5.60622	1.47873	1.96525	0	2.0558	2.19641
Glyma01g04616.1	0	0	0	0	1.19416	0	0	0	0	0	0	0	0	0	0
Glyma01g04623.1	0	0	3.94599	2.24475	1.19416	0	0	0.570203	2.58552	0	0	1.96525	0	2.0558	0
Glyma01g04623.2	0	1.04501	0	2.24475	0	0	0	0	2.58552	0	0	0	0	0	0
Glyma01g04630.1	22.7324	7.31505	6.90548	10.1014	13.1357	4.41723	5.0708	6.27223	5.17103	12.8142	19.2235	15.722	51.6701	18.5022	19.7677
Glyma01g04640.2	28.4155	5.22504	3.94599	0	0	0	0	0	0	0	0	0	0	0	1.46427
Glyma01g04650.2	0	0	0	0	0	0	0	0	0	0	0	0	0	0	0
Glyma01g04660.1	14.2078	9.40507	11.838	12.3461	8.3591	4.41723	15.2124	5.70203	14.2203	9.61067	8.13302	12.7741	6.23605	10.279	2.92855
Glyma01g04670.1	22.7324	11.4951	18.7434	3.36712	4.77663	4.41723	0.845134	0	5.17103	0	2.2181	0	0	1.0279	2.92855
Glyma01g04690.1	338.145	260.207	329.49	428.747	499.157	437.306	278.049	269.706	374.9	357.997	325.321	239.761	338.528	239.5	194.748
Glyma01g04700.2	0	2.09002	0	1.12237	0	0	1.69027	0	0	0.800889	0.739365	0	0	4.1116	4.39282
Glyma01g04710.1	3174.01	2143.31	2256.12	4502.96	3932.36	1672.66	2332.57	1808.11	2439.44	974.682	688.349	1643.93	857.902	1153.3	885.885
Glyma01g04720.1	19.8909	22.9902	14.7975	4.48949	9.55325	5.88964	5.0708	3.99142	2.58552	1.60178	5.91492	2.94788	0.890864	0	3.66068
Glyma01g04720.2	65.3557	90.9157	57.2168	34.7936	45.3779	26.5034	10.9867	21.6677	12.9276	16.0178	15.5267	19.6525	3.56346	16.4464	12.4463
Glyma01g04730.1	45.4648	44.9353	31.5679	81.9333	68.0669	87.6084	200.297	225.8	146.082	261.09	357.853	296.753	319.82	251.835	185.231
Glyma01g04740.1	426.233	94.0507	229.854	51.6292	33.4364	41.9637	12.677	14.8253	33.6117	8.00889	11.0905	3.93051	0	18.5022	11.7142
Glyma01g04750.1	5.68311	5.22504	5.91898	5.61187	10.7474	5.88964	2.5354	4.56162	6.46379	4.00445	9.61175	12.7741	3.56346	2.0558	8.0535
Glyma01g04760.1	14.2078	109.726	49.3249	354.67	247.19	192.149	180.859	83.2497	355.509	88.0978	147.873	175.89	137.193	120.264	119.338
Glyma01g04770.1	0	1.04501	0	0	0	0	1.69027	0	0	0	0	0	0.890864	2.0558	0
Glyma01g04780.1	0	0	0	0	0	0.736205	0	0.570203	0	0	0	0	0	0	0.732137
Glyma01g04791.1	0	0	0	1.12237	3.58247	0	2.5354	0	2.58552	1.60178	2.2181	0.982626	0.890864	0	3.66068
Glyma01g04791.2	0	2.09002	0	3.36712	4.77663	11.7793	8.45134	6.27223	6.46379	3.20356	5.91492	8.84364	4.45432	5.1395	8.0535
Glyma01g04791.3	0	0	0	1.12237	0	2.20861	2.5354	0.570203	3.87828	0.800889	0.739365	0	0.890864	2.0558	0.732137
Glyma01g04800.1	0	0	0	0	0	0	0	0	0	0	0	0	0	0	0
Glyma01g04810.1	0	0	0	0	0	0	0	0	0	0	0	0	0	0	0
Glyma01g04820.1	62.5142	82.5556	72.0143	104.381	106.28	90.5532	95.5001	158.516	103.421	91.3014	94.6388	121.846	65.0331	91.483	149.356
Glyma01g04830.1	31.2571	67.9255	43.4059	121.216	93.1442	47.1171	74.3718	20.5273	76.2727	86.496	119.777	188.664	524.719	308.37	180.838
Glyma01g04860.2	8.52466	7.31505	7.89198	6.73424	15.524	8.83446	13.5221	14.8253	18.0986	7.208	9.61175	9.82626	2.67259	10.279	9.51778
Glyma01g04860.3	5.68311	6.27005	1.97299	1.12237	7.16494	6.62584	10.9867	6.84244	9.04931	2.40267	2.95746	0.982626	0	3.0837	2.92855
Glyma01g04870.1	0	0	2.95949	0	2.38831	0	0	0	0	0	0	0.982626	0.890864	0	0.732137
Glyma01g04870.2	0	2.09002	0	1.12237	1.19416	0	1.69027	0	2.58552	0	0	2.94788	0	1.0279	2.19641
Glyma01g04880.1	25.574	56.4304	40.4464	40.4055	48.9604	50.7981	35.4956	45.046	43.9538	52.0578	42.8832	30.4614	93.5407	35.9765	46.1246
Glyma01g04890.1	102.296	29.2602	44.3924	11.2237	38.213	27.2396	17.7478	10.8339	18.0986	27.2302	33.2714	27.5135	18.7081	34.9486	73.9458
Glyma01g04890.2	39.7817	31.3502	26.6354	4.48949	13.1357	11.7793	3.38054	7.98284	7.75655	19.2213	19.2235	24.5657	13.363	24.6696	45.3925
Glyma01g04895.1	0	0	0	0	0	0	0	0	0	0	0	0	0	0	0
Glyma01g04900.1	0	4.18003	4.93249	4.48949	3.58247	1.47241	7.60621	4.56162	11.6348	8.00889	7.39365	5.89576	7.12691	7.19529	2.19641
Glyma01g04900.2	0	2.09002	1.97299	0	1.19416	2.20861	6.76107	3.42122	3.87828	6.40711	2.95746	2.94788	3.56346	4.1116	2.19641
Glyma01g04920.1	25.574	49.1154	35.5139	85.3004	87.1734	58.1602	137.757	93.5133	78.8583	92.9031	87.2451	109.072	84.6321	105.874	81.9993
Glyma01g04920.2	22.7324	37.6203	22.6894	65.0977	54.9312	33.8654	104.797	72.986	102.128	85.6951	79.8514	104.158	69.4874	88.3993	67.3566
Glyma01g04930.1	25.574	27.1702	31.5679	41.5278	39.4072	64.0498	31.27	47.3269	49.1248	44.8498	29.5746	33.4093	29.3985	49.3392	33.6783
Glyma01g04930.2	8.52466	5.22504	7.89198	15.7132	16.7182	12.5155	12.677	14.8253	3.87828	14.416	12.5692	18.6699	18.7081	18.5022	13.1785
Glyma01g04940.2	0	0	0	1.12237	0	0	0	0	0	0.800889	1.47873	0	15.1447	7.19529	0.732137
Glyma01g04950.1	0	0	0	0	0	0	0	0	0	0	0	0	0	0	0
Glyma01g04970.1	0	0	0	0	0	0	0	0	0	0	0	0	0	0	0
Glyma01g04980.1	25.574	29.2602	19.7299	17.958	38.213	26.5034	28.7346	20.5273	32.319	37.6418	23.6597	43.2356	63.2513	37.0044	35.1426
Glyma01g04980.2	2.84155	6.27005	7.89198	20.2027	17.9123	25.7672	24.5089	17.6763	16.8059	11.2124	14.0479	16.7046	34.7437	20.558	22.6962
Glyma01g04980.3	0	12.5401	4.93249	8.97899	23.8831	18.4051	8.45134	15.3955	12.9276	12.8142	14.0479	11.7915	35.6346	22.6138	21.232
Glyma01g04991.1	5.68311	5.22504	7.89198	21.3251	13.1357	13.9879	12.677	11.9743	10.3421	15.2169	17.7448	15.722	34.7437	22.6138	21.9641
Glyma01g05000.1	59.6726	20.9002	21.7029	28.0593	14.3299	12.5155	13.5221	6.84244	12.9276	12.0133	9.61175	19.6525	10.6904	5.1395	19.7677
Glyma01g05020.1	0	0	0	0	0	0	0	0	0	0	0	0	0	0	0
Glyma01g05035.1	0	0	0	0	0	0	0	0	0	0	0	0	0	0	0
Glyma01g05050.1	0	0	0	0	0	0	0	0	0	0	0	0	0	0	0
Glyma01g05060.2	0	0	0	0	0	0	0	0	0	0	0	0	0	0	0
Glyma01g05060.3	0	0	0	0	0	0	0	0	0	0	0	0	0	1.0279	0.732137
Glyma01g05060.4	0	1.04501	0	0	0	0.736205	0	0	0	0	0	0	0	0	0
Glyma01g05070.2	0	0	0	0	0	0	0	0	0	0	0	0	0	0	0
Glyma01g05080.1	5.68311	1.04501	1.97299	7.85662	13.1357	5.88964	10.9867	8.55305	21.9769	2.40267	3.69683	7.86101	3.56346	6.16739	7.32137
Glyma01g05080.2	0	2.09002	4.93249	6.73424	3.58247	5.15343	12.677	7.41264	12.9276	5.60622	5.17556	2.94788	4.45432	3.0837	3.66068
Glyma01g05090.1	0	0	0	0	0	0	0.845134	0	0	0	0	0	0	0	0
Glyma01g05090.2	0	1.04501	0.986497	0	1.19416	0	0.845134	0	0	0	1.47873	0	0.890864	0	0
Glyma01g05100.1	62.5142	50.1604	72.0143	40.4055	26.2714	27.2396	54.0886	33.0718	33.6117	35.2391	42.1438	13.7568	16.9264	17.4743	22.6962
Glyma01g05110.1	0	0	0	2.24475	0	0	1.69027	4.56162	0	0	0	0	0	0	2.19641
Glyma01g05120.1	19.8909	1.04501	0	1.12237	0	2.94482	3.38054	5.13183	1.29276	0	0	0.982626	0	6.16739	8.0535
Glyma01g05135.1	0	0	0	0	0	0	0	0	0	0.800889	0.739365	0	0.890864	6.16739	10.2499
Glyma01g05150.1	409.184	316.637	367.963	588.124	511.099	201.72	385.381	320.454	365.851	455.706	487.242	500.157	259.241	381.351	326.533
Glyma01g05160.1	5.68311	4.18003	3.94599	7.85662	8.3591	9.57066	9.29647	11.9743	3.87828	2.40267	12.5692	16.7046	11.5812	8.22319	16.8391
Glyma01g05160.2	2.84155	3.13502	3.94599	4.48949	8.3591	6.62584	8.45134	3.42122	14.2203	9.61067	19.2235	11.7915	7.12691	7.19529	17.5713
Glyma01g05170.1	73.8804	10.4501	19.7299	33.6712	28.6598	45.6447	42.2567	99.2153	32.319	57.664	43.6225	52.0792	30.2894	25.6975	38.8032
Glyma01g05180.1	0	0	1.97299	0	0	1.47241	0	0	0	0	0	0	0.890864	1.0279	0
Glyma01g05190.2	0	0	6.90548	0	1.19416	0.736205	0	0.570203	0	0	0	0.982626	0.890864	1.0279	0.732137
Glyma01g05190.3	0	0	0.986497	0	1.19416	0.736205	0	0.570203	0	0.800889	0	0.982626	1.78173	0	0
Glyma01g05220.1	335.303	546.539	509.033	601.592	692.611	224.542	731.041	335.279	690.333	467.719	362.289	393.051	389.308	426.578	325.801
Glyma01g05230.1	93.7712	103.456	100.623	40.4055	56.1254	33.8654	33.8054	29.0804	41.3683	16.8187	19.2235	14.7394	0.890864	13.3627	10.9821
Glyma01g05240.1	11.3662	29.2602	8.87847	17.958	20.3007	18.4051	15.2124	7.41264	14.2203	19.2213	30.314	11.7915	22.2716	17.4743	8.78564
Glyma01g05310.1	0	0	0	0	0	0	0	0	0	0	0	0	0	0	0
Glyma01g05321.1	8.52466	4.18003	2.95949	4.48949	3.58247	6.62584	3.38054	5.13183	9.04931	5.60622	7.39365	5.89576	3.56346	8.22319	7.32137
Glyma01g05330.1	0	0	0	0	0	0	0	0	0	0	0	0	1.78173	2.0558	0
Glyma01g05340.3	14.2078	14.6301	12.8245	14.5909	13.1357	27.2396	17.7478	23.9485	45.2465	87.2969	65.8035	57.9749	171.937	116.153	60.0352
Glyma01g05340.4	5.68311	7.31505	4.93249	10.1014	4.77663	16.9327	14.3673	20.5273	19.3914	22.4249	25.1384	22.6004	89.9773	41.116	39.5354
Glyma01g05350.1	28.4155	88.8257	84.8388	83.0557	111.057	188.468	119.164	157.946	144.789	626.295	686.131	438.251	1077.05	710.278	492.728
Glyma01g05360.1	5.68311	1.04501	1.97299	3.36712	5.97078	8.09825	5.91594	13.6849	2.58552	6.40711	10.3511	6.87838	9.7995	3.0837	4.39282
Glyma01g05360.2	2.84155	1.04501	0.986497	2.24475	3.58247	2.94482	2.5354	5.70203	3.87828	0.800889	2.2181	5.89576	2.67259	3.0837	2.92855
Glyma01g05370.1	0	1.04501	1.97299	0	0	0	0	0	0	0	0	0	0	0	0
Glyma01g05370.2	0	0	0	0	0	0.736205	0	0	0	0	0	0	0	0	0
Glyma01g05390.1	0	0	0	0	1.19416	0	0	1.14041	0	0	1.47873	0	0	0	0
Glyma01g05410.2	286.997	247.667	194.34	203.15	203.007	166.382	182.549	176.763	301.213	273.103	239.554	225.021	134.52	232.305	273.087
Glyma01g05430.1	53.9895	48.0704	30.5814	83.0557	47.7663	67.7308	34.6505	39.9142	32.319	41.6462	51.7556	41.2703	29.3985	58.5902	62.9638
Glyma01g05435.1	0	0	0	0	0	1.47241	1.69027	1.14041	0	1.60178	1.47873	0	0	0	1.46427
Glyma01g05440.1	76.7219	22.9902	22.6894	16.8356	22.689	41.2275	6.76107	26.7995	12.9276	24.8276	31.0533	23.583	163.919	37.0044	40.2675
Glyma01g05450.1	0	3.13502	0.986497	1.12237	2.38831	0	8.45134	5.13183	9.04931	9.61067	14.0479	17.6873	0	1.0279	5.85709
Glyma01g05470.1	88.0881	27.1702	21.7029	12.3461	3.58247	20.6137	0.845134	4.56162	2.58552	1.60178	5.91492	1.96525	0	0	12.4463
Glyma01g05470.2	2.84155	1.04501	2.95949	4.48949	1.19416	3.68102	0.845134	0.570203	0	0	0.739365	2.94788	0.890864	0	4.39282
Glyma01g05490.1	0	2.09002	4.93249	1.12237	2.38831	3.68102	2.5354	1.71061	0	0.800889	4.43619	3.93051	1.78173	0	0.732137
Glyma01g05490.2	5.68311	4.18003	2.95949	2.24475	0	2.94482	3.38054	0	2.58552	0.800889	0.739365	3.93051	0	1.0279	1.46427
Glyma01g05490.3	2.84155	2.09002	1.97299	3.36712	3.58247	3.68102	2.5354	2.85102	5.17103	1.60178	2.95746	2.94788	1.78173	3.0837	0.732137
Glyma01g05490.4	2.84155	2.09002	0.986497	2.24475	1.19416	2.20861	0.845134	0.570203	1.29276	0.800889	1.47873	0	1.78173	2.0558	2.19641
Glyma01g05500.1	0	0	1.97299	2.24475	2.38831	0	0	0	0	0	0	0	0	0	0
Glyma01g05521.1	0	0	0	0	0	0	0	0	0	0	0	0	0	0	0
Glyma01g05540.1	11.3662	0	0	0	0	0.736205	0	3.42122	0	0	1.47873	0	0	0	0
Glyma01g05540.2	0	0	0	0	0	1.47241	0	1.71061	0	0	0	0	0	0	0.732137
Glyma01g05550.1	19.8909	25.0802	19.7299	12.3461	15.524	13.9879	27.8894	23.9485	19.3914	20.0222	19.2235	22.6004	58.797	42.1439	33.6783
Glyma01g05565.1	0	1.04501	0	0	0	1.47241	1.69027	0	1.29276	3.20356	0.739365	0	0	0	0
Glyma01g05565.2	0	0	1.97299	0	1.19416	1.47241	2.5354	0.570203	0	0	0.739365	1.96525	0	0	0
Glyma01g05565.3	0	0	0	2.24475	1.19416	0	0	1.14041	1.29276	0	0	0	0	0	0.732137
Glyma01g05580.1	56.8311	42.8453	61.1628	13.4685	7.16494	19.1413	9.29647	7.41264	1.29276	1.60178	5.17556	5.89576	24.0533	5.1395	3.66068
Glyma01g05680.1	0	0	0	0	0	0	0	0	0	0	0	0	0	0	0
Glyma01g05710.2	0	0	1.97299	0	0	0	0	1.14041	0	0	0	0	1.78173	0	0
Glyma01g05740.1	323.937	121.221	125.285	208.762	181.512	181.843	152.124	234.924	160.302	104.916	150.831	182.768	62.3605	97.6504	236.48
Glyma01g05750.1	102.296	172.426	151.921	196.415	257.938	162.701	201.987	172.201	180.986	175.395	213.677	177.855	224.498	217.915	154.481
Glyma01g05760.1	0	25.0802	20.7164	8.97899	14.3299	18.4051	18.5929	13.6849	18.0986	33.6373	17.0054	26.5309	25.8351	24.6696	21.9641
Glyma01g05765.1	0	7.31505	3.94599	3.36712	2.38831	2.20861	3.38054	0.570203	3.87828	2.40267	2.2181	0.982626	1.78173	3.0837	1.46427
Glyma01g05770.2	22.7324	16.7201	12.8245	19.0804	17.9123	11.7793	17.7478	11.9743	25.8552	24.8276	17.7448	17.6873	11.5812	22.6138	19.0356
Glyma01g05775.1	0	0	0	0	0	0	0	0	0	0	0	0	0	0	0.732137
Glyma01g05780.1	0	12.5401	9.86497	6.73424	2.38831	4.41723	1.69027	4.56162	10.3421	8.00889	7.39365	0	1.78173	4.1116	4.39282
Glyma01g05800.1	105.137	53.2954	65.1088	68.4648	46.5721	50.0619	67.6107	84.9603	80.151	90.5005	129.389	137.568	162.137	118.208	88.5885
Glyma01g05805.1	5.68311	0	0	0	2.38831	0	0	0	0	0	0	0	0	0	0
Glyma01g05810.1	34.0986	52.2504	75.9603	43.7726	51.3487	39.0189	52.3983	81.539	47.8321	92.1022	98.3356	124.794	62.3605	51.395	63.6959
Glyma01g05820.2	2.84155	5.22504	6.90548	0	0	0.736205	4.22567	5.13183	2.58552	5.60622	4.43619	1.96525	44.5432	14.3906	15.3749
Glyma01g05820.3	5.68311	3.13502	0.986497	4.48949	2.38831	0.736205	0.845134	2.28081	3.87828	5.60622	0	3.93051	16.9264	4.1116	2.92855
Glyma01g05820.4	2.84155	0	1.97299	0	0	0.736205	0	0	1.29276	0.800889	2.95746	0	5.34518	4.1116	1.46427
Glyma01g05830.1	51.1479	20.9002	23.6759	15.7132	11.9416	39.0189	15.2124	34.2122	23.2697	18.4204	27.3565	19.6525	4.45432	26.7254	25.6248
Glyma01g05840.1	0	0	0	0	0	0	0	0	0	0	0	0	0	0	0
Glyma01g05850.1	0	3.13502	2.95949	0	0	2.94482	0	0	0	0	0	0.982626	84.6321	0	0
Glyma01g05860.2	2.84155	3.13502	3.94599	6.73424	4.77663	5.15343	11.8319	30.2208	6.46379	11.2124	31.7927	21.6178	47.2158	15.4185	18.3034
Glyma01g05860.3	8.52466	8.36006	3.94599	8.97899	4.77663	6.62584	10.1416	29.0804	9.04931	6.40711	25.8778	22.6004	31.1802	19.5301	16.8391
Glyma01g05871.1	11.3662	2.09002	1.97299	8.97899	0	8.09825	6.76107	14.8253	7.75655	4.80533	14.0479	16.7046	2.67259	5.1395	23.4284
Glyma01g05880.1	82.405	100.321	105.555	39.2831	37.0189	23.5586	52.3983	8.55305	49.1248	28.0311	9.61175	26.5309	5.34518	5.1395	5.85709
Glyma01g05890.2	17.0493	12.5401	11.838	0	0	0	0.845134	0	0	0	0	0	0.890864	0	1.46427
Glyma01g05920.2	34.0986	47.0253	27.6219	40.4055	37.0189	21.3499	33.8054	6.84244	21.9769	10.4116	9.61175	4.91313	3.56346	4.1116	11.7142
Glyma01g05933.1	0	0	0.986497	0	0	0	0	0	0	0	0	0	0	0	0
Glyma01g05946.1	0	2.09002	1.97299	1.12237	3.58247	4.41723	0	0.570203	0	0	1.47873	3.93051	1.78173	2.0558	2.19641
Glyma01g05960.2	8.52466	18.8101	17.7569	56.1187	52.5429	50.7981	60.8497	38.7738	67.2234	64.0711	57.6705	35.3745	136.302	81.204	50.5174
Glyma01g05970.1	0	1.04501	0	0	0	0.736205	0	0	0	0	0	0	0	1.0279	0
Glyma01g05980.2	17.0493	1.04501	1.97299	0	0	0	0	0	0	0	0	0	0	0	0
Glyma01g05991.1	5.68311	5.22504	9.86497	2.24475	0	0.736205	0.845134	3.42122	6.46379	10.4116	7.39365	1.96525	2.67259	7.19529	6.58923
Glyma01g06001.1	5.68311	0	8.87847	13.4685	2.38831	2.94482	12.677	8.55305	3.87828	5.60622	7.39365	6.87838	18.7081	25.6975	8.0535
Glyma01g06010.1	28.4155	16.7201	21.7029	21.3251	21.4948	32.393	20.2832	31.3612	18.0986	24.8276	12.5692	27.5135	24.9442	26.7254	32.9462
Glyma01g06030.1	42.6233	49.1154	26.6354	3.36712	1.19416	0	0	0	0	0	0	0	0.890864	0	0.732137
Glyma01g06030.2	159.127	97.1857	73.9873	3.36712	7.16494	0.736205	0	0	2.58552	0.800889	0	0	0	0	0
Glyma01g06060.2	0	4.18003	0.986497	3.36712	1.19416	1.47241	5.0708	2.28081	3.87828	3.20356	2.2181	1.96525	5.34518	4.1116	5.12496
Glyma01g06060.3	0	2.09002	4.93249	0	2.38831	3.68102	0.845134	1.14041	0	0.800889	2.95746	5.89576	5.34518	4.1116	3.66068
Glyma01g06080.1	17.0493	30.3052	26.6354	14.5909	22.689	43.4361	19.4381	27.94	28.4407	25.6285	34.0108	18.6699	63.2513	24.6696	15.3749
Glyma01g06091.1	0	0	0	0	0	0	0	0	0	0	0	0	0	0	0
Glyma01g06101.1	0	0	0	0	0	0	0	0	0	0	0	0	0	0	0
Glyma01g06110.2	2463.63	3093.22	2634.93	4166.25	4272.69	1054.25	2897.96	1102.2	2763.92	1776.37	1323.46	1652.78	355.455	1131.72	944.456
Glyma01g06121.1	0	0	0	0	0	0	0	0	0	0	0	0	0	0	0
Glyma01g06131.1	0	0	0	0	0	0	0	0	0	0	0	0	0	0	0
Glyma01g06140.2	0	0	0	0	0	0	0	0	0	0	0	0	0	0	0
Glyma01g06150.1	0	0	0	48.2621	39.4072	20.6137	152.969	143.691	129.276	236.262	262.475	153.29	2254.78	285.756	155.945
Glyma01g06170.1	181.859	168.246	187.434	177.335	128.969	173.008	227.341	244.047	280.529	191.412	191.496	194.56	304.675	256.975	230.623
Glyma01g06181.1	0	0	0	0	0	0	0	0	0	0	0	0	0	0	0
Glyma01g06192.1	14.2078	7.31505	0	4.48949	0	0	0	0	0	0	0.739365	0	0	0	0
Glyma01g06203.1	0	2.09002	2.95949	0	3.58247	1.47241	3.38054	2.85102	2.58552	0.800889	0	2.94788	0	0	1.46427
Glyma01g06214.1	0	0	0	0	0	0	0	0	0	0	0	0	0	0	0
Glyma01g06226.1	0	2.09002	0	0	0	0	0	0	1.29276	1.60178	0	0.982626	0	0	0
Glyma01g06238.1	0	0	0	0	0	0	0	0	0	0	0	0	0	0	0
Glyma01g06250.2	0	0	0	0	0	0	0	0	0	0	0	0	0	0	0
Glyma01g06255.1	0	0	0	0	0	0	0	0	0	0	0	0	0	0	0
Glyma01g06260.1	0	5.22504	1.97299	4.48949	3.58247	5.15343	4.22567	7.98284	1.29276	3.20356	2.2181	10.8089	2.67259	2.0558	8.0535
Glyma01g06260.2	8.52466	9.40507	10.8515	4.48949	2.38831	7.36205	9.29647	12.5445	12.9276	4.80533	5.17556	3.93051	8.90864	6.16739	7.32137
Glyma01g06265.1	36.9402	57.4754	58.2033	12.3461	13.1357	11.0431	56.624	53.0289	49.1248	51.2569	31.0533	44.2182	217.371	82.2319	42.4639
Glyma01g06270.1	25.574	31.3502	19.7299	30.3041	32.2422	34.6016	19.4381	38.7738	37.49	38.4427	62.846	49.1313	59.6879	49.3392	40.2675
Glyma01g06281.1	17.0493	12.5401	23.6759	12.3461	3.58247	10.3069	5.0708	5.70203	0	5.60622	6.65429	8.84364	3.56346	2.0558	4.39282
Glyma01g06290.1	0	15.6751	4.93249	19.0804	7.16494	6.62584	24.5089	16.5359	12.9276	11.2124	13.3086	13.7568	16.9264	11.3069	10.2499
Glyma01g06290.2	2.84155	5.22504	1.97299	5.61187	17.9123	7.36205	12.677	6.84244	7.75655	13.6151	11.0905	13.7568	12.4721	9.25109	7.32137
Glyma01g06290.3	0	8.36006	2.95949	3.36712	7.16494	3.68102	10.1416	5.13183	10.3421	14.416	9.61175	7.86101	6.23605	8.22319	8.0535
Glyma01g06290.4	5.68311	6.27005	4.93249	5.61187	2.38831	4.41723	6.76107	9.12325	2.58552	10.4116	6.65429	5.89576	10.6904	7.19529	2.92855
Glyma01g06300.1	5.68311	14.6301	7.89198	26.937	31.0481	39.7551	32.1151	41.0546	43.9538	49.6551	59.1492	34.3919	337.637	98.6783	41.7318
Glyma01g06320.1	22.7324	25.0802	38.4734	22.4475	31.0481	20.6137	17.7478	29.6506	18.0986	23.2258	34.0108	24.5657	28.5076	17.4743	25.6248
Glyma01g06330.1	0	0	0	0	0	0	0	0	0	0	0	0	0	0	0
Glyma01g06350.2	0	0	0	0	2.38831	0.736205	0	2.28081	0	0	1.47873	0.982626	0.890864	0	0.732137
Glyma01g06370.2	2.84155	2.09002	0	7.85662	5.97078	13.2517	1.69027	1.14041	0	0	0	0	0	0	3.66068
Glyma01g06380.2	28.4155	61.6555	62.1493	111.115	78.8143	72.1481	62.5399	79.2582	55.5886	68.0756	73.1972	53.0618	55.2336	76.0645	71.7494
Glyma01g06403.1	0	0	0	0	0	0	0	0	0	0	0	0	0.890864	0	0
Glyma01g06426.1	0	1.04501	0	0	0	0	0	0	0	0	0	0	0	0	0
Glyma01g06450.1	79.5635	56.4304	97.6632	24.6922	11.9416	13.9879	24.5089	25.6591	19.3914	10.4116	12.5692	20.6352	5.34518	10.279	10.9821
Glyma01g06465.1	0	0	0	0	0	0	0	0	0	0	0	0	0	0	0
Glyma01g06480.1	8.52466	5.22504	5.91898	16.8356	9.55325	13.9879	7.60621	10.8339	14.2203	12.0133	17.7448	7.86101	24.0533	17.4743	5.85709
Glyma01g06530.2	0	1.04501	0	0	0	0	0	0	0	0	0	0	0	0	0
Glyma01g06530.3	0	0	0	0	1.19416	0	0	0.570203	0	0	0	0	0	0	0
Glyma01g06540.2	0	0	1.97299	2.24475	3.58247	0	0.845134	3.99142	0	0.800889	2.2181	0	0	2.0558	0.732137
Glyma01g06540.3	0	1.04501	0.986497	4.48949	4.77663	1.47241	3.38054	5.13183	1.29276	2.40267	5.17556	0.982626	0.890864	0	2.19641
Glyma01g06540.4	5.68311	8.36006	9.86497	5.61187	7.16494	7.36205	5.0708	4.56162	9.04931	2.40267	3.69683	2.94788	3.56346	6.16739	6.58923
Glyma01g06550.1	11.3662	7.31505	4.93249	15.7132	15.524	47.1171	21.1284	46.1865	34.9045	69.6774	50.2768	43.2356	246.769	77.0924	51.2496
Glyma01g06575.1	0	0	0	0	0	0	0	0.570203	0	0	0.739365	0	0	0	0
Glyma01g06600.1	2.84155	5.22504	0.986497	1.12237	4.77663	6.62584	0	0	1.29276	1.60178	2.2181	0	5.34518	2.0558	0.732137
Glyma01g06600.2	2.84155	0	1.97299	3.36712	3.58247	6.62584	0	0	0	6.40711	2.95746	2.94788	13.363	3.0837	0.732137
Glyma01g06600.3	11.3662	19.8551	7.89198	23.5698	28.6598	55.2154	5.91594	5.13183	11.6348	35.2391	25.8778	28.4962	68.5965	61.6739	18.3034
Glyma01g06610.1	0	0	1.97299	0	0	0	0	0.570203	0	0	0	0	0	0	0
Glyma01g06610.2	0	0	0	1.12237	0	0	0	0	0	0	0	0	0	0	0
Glyma01g06610.3	0	0	0	0	0	0	0	0	0	0	0	0	0	0	0
Glyma01g06620.1	107.979	72.1055	103.582	114.482	102.697	103.805	60.8497	83.2497	78.8583	65.6729	51.0162	60.9228	113.14	76.0645	62.9638
Glyma01g06630.1	8.52466	6.27005	5.91898	2.24475	7.16494	8.83446	10.1416	5.13183	7.75655	7.208	7.39365	7.86101	6.23605	9.25109	7.32137
Glyma01g06630.2	5.68311	8.36006	6.90548	3.36712	1.19416	9.57066	7.60621	10.8339	2.58552	5.60622	3.69683	4.91313	3.56346	5.1395	6.58923
Glyma01g06640.1	42.6233	15.6751	39.4599	6.73424	7.16494	9.57066	3.38054	1.14041	0	1.60178	0	0	0	0	0
Glyma01g06660.2	2.84155	1.04501	0.986497	0	1.19416	2.94482	0.845134	1.71061	0	0.800889	2.2181	1.96525	0	0	0.732137
Glyma01g06660.3	0	0	1.97299	0	0	2.20861	1.69027	1.14041	7.75655	0.800889	0	1.96525	2.67259	2.0558	1.46427
Glyma01g06660.4	0	0	0	1.12237	4.77663	0.736205	1.69027	0.570203	1.29276	1.60178	2.2181	0	1.78173	1.0279	2.19641
Glyma01g06660.5	0	1.04501	1.97299	0	2.38831	2.20861	0.845134	1.14041	1.29276	0.800889	1.47873	0.982626	0	0	1.46427
Glyma01g06660.6	2.84155	1.04501	0.986497	1.12237	3.58247	0.736205	0.845134	1.71061	2.58552	0.800889	1.47873	0.982626	0	3.0837	0
Glyma01g06660.7	5.68311	0	0.986497	1.12237	1.19416	2.20861	2.5354	1.14041	2.58552	0	0	0.982626	0	1.0279	0
Glyma01g06671.1	0	0	0	0	0	0	0	0	0	0	0	0	0	0	0
Glyma01g06681.1	31.2571	64.7905	47.3519	43.7726	37.0189	49.3257	46.4824	59.8713	68.5162	38.4427	45.1013	47.1661	21.3807	44.1997	42.4639
Glyma01g06690.2	8.52466	4.18003	6.90548	1.12237	4.77663	14.7241	6.76107	14.2551	2.58552	3.20356	9.61175	21.6178	0.890864	14.3906	15.3749
Glyma01g06700.2	19.8909	21.9452	12.8245	6.73424	9.55325	6.62584	11.8319	4.56162	6.46379	5.60622	11.0905	2.94788	5.34518	1.0279	6.58923
Glyma01g06700.3	19.8909	26.1252	12.8245	6.73424	8.3591	12.5155	10.9867	4.56162	12.9276	7.208	8.87238	10.8089	4.45432	6.16739	6.58923
Glyma01g06720.1	0	0	0	0	0	0	0	0	0	0	0	0	0	0	0
Glyma01g06730.1	17.0493	19.8551	32.5544	6.73424	19.1065	11.0431	11.8319	11.9743	3.87828	15.2169	13.3086	14.7394	10.6904	13.3627	12.4463
Glyma01g06740.1	42.6233	12.5401	17.7569	19.0804	13.1357	9.57066	11.8319	8.55305	7.75655	7.208	9.61175	14.7394	3.56346	12.3348	8.78564
Glyma01g06740.2	377.927	517.279	382.761	258.146	232.861	83.9274	147.898	96.3643	233.989	161.78	121.256	163.116	40.0889	111.013	96.642
Glyma01g06740.3	71.0388	43.8903	45.3789	46.0173	32.2422	13.9879	32.1151	18.2465	18.0986	20.0222	21.4416	24.5657	8.01778	20.558	24.1605
Glyma01g06750.1	0	2.09002	0.986497	0	2.38831	4.41723	5.91594	2.85102	0	1.60178	0.739365	0	0.890864	2.0558	2.92855
Glyma01g06750.2	5.68311	3.13502	3.94599	1.12237	5.97078	5.88964	1.69027	2.85102	1.29276	4.80533	2.2181	0	0.890864	1.0279	1.46427
Glyma01g06750.3	8.52466	3.13502	0.986497	2.24475	2.38831	2.20861	6.76107	4.56162	3.87828	2.40267	3.69683	0	4.45432	6.16739	5.12496
Glyma01g06762.1	0	0	0	0	0	0	0	0	0	0	0	0	0	0	0
Glyma01g06774.1	0	0	0	0	0	0	0	0	1.29276	0	0	0	0.890864	2.0558	0
Glyma01g06774.2	0	0	0	0	0	0	0	0	0	0	0	0	0.890864	2.0558	0
Glyma01g06787.1	5.68311	4.18003	2.95949	4.48949	1.19416	2.94482	2.5354	1.71061	0	1.60178	2.2181	2.94788	1.78173	1.0279	3.66068
Glyma01g06800.1	14.2078	7.31505	30.5814	10.1014	7.16494	6.62584	14.3673	12.5445	9.04931	20.0222	17.7448	12.7741	17.8173	16.4464	13.9106
Glyma01g06800.2	2.84155	7.31505	8.87847	6.73424	7.16494	2.20861	4.22567	2.28081	3.87828	3.20356	4.43619	2.94788	4.45432	0	5.12496
Glyma01g06810.1	5.68311	4.18003	1.97299	0	0	0	0	1.14041	0	0	1.47873	0	4.45432	0	0
Glyma01g06820.1	42.6233	9.40507	9.86497	4.48949	2.38831	7.36205	2.5354	43.3354	2.58552	88.8987	150.091	88.4364	88.1955	21.5859	53.446
Glyma01g06830.1	0	0	0	0	0	0	0	0.570203	0	0	2.2181	0.982626	0	0	1.46427
Glyma01g06840.1	56.8311	79.4206	84.8388	34.7936	63.2903	104.541	54.9337	95.2239	64.6379	64.0711	93.8994	102.193	57.0153	53.4508	62.9638
Glyma01g06850.2	144.919	120.176	184.475	40.4055	35.8247	41.9637	32.1151	24.5187	38.7828	31.2347	23.6597	22.6004	21.3807	18.5022	5.85709
Glyma01g06860.1	0	0	0	0	0	0	0	0	0	0	0	0	0	0	0
Glyma01g06870.1	0	4.18003	0.986497	5.61187	5.97078	5.15343	9.29647	3.99142	6.46379	16.0178	11.8298	14.7394	2.67259	11.3069	13.1785
Glyma01g06870.2	0	0	3.94599	12.3461	21.4948	18.4051	27.0443	23.3783	21.9769	44.0489	61.3673	42.2529	17.8173	42.1439	38.8032
Glyma01g06880.2	0	1.04501	0.986497	1.12237	0	0.736205	1.69027	0.570203	1.29276	2.40267	0	0.982626	0	1.0279	0
Glyma01g06902.1	0	0	0	0	0	0	0	0	0	0	0	0	0	0	0
Glyma01g06924.1	0	3.13502	0	1.12237	2.38831	0	0	0.570203	0	0	0.739365	0.982626	0	0	0
Glyma01g06947.1	0	0	0	0	0	0	0	0	0	0	0	0	0	0	0
Glyma01g06970.1	159.127	117.041	149.948	59.4858	74.0377	63.3136	19.4381	36.493	21.9769	18.4204	17.7448	38.3224	8.90864	10.279	18.3034
Glyma01g06980.1	0	0	0	0	0	0	0	0	0	0	0	0	0	0	0
Glyma01g06995.1	0	0	0	0	0	0	0	0	0	0	0	0	0	0	0
Glyma01g07010.1	14.2078	26.1252	24.6624	54.9963	70.4552	64.0498	44.7921	46.7567	42.661	51.2569	61.3673	47.1661	53.4518	37.0044	43.9282
Glyma01g07010.2	2.84155	7.31505	4.93249	11.2237	14.3299	17.6689	9.29647	7.98284	14.2203	10.4116	6.65429	3.93051	4.45432	7.19529	12.4463
Glyma01g07020.1	8.52466	7.31505	4.93249	0	2.38831	0	0.845134	0	3.87828	0	0.739365	0.982626	0	2.0558	3.66068
Glyma01g07020.2	5.68311	24.0352	38.4734	8.97899	4.77663	8.09825	5.0708	5.70203	15.5131	10.4116	11.0905	12.7741	6.23605	3.0837	9.51778
Glyma01g07040.1	17.0493	8.36006	17.7569	5.61187	5.97078	8.83446	7.60621	9.12325	3.87828	4.00445	10.3511	3.93051	0	7.19529	10.2499
Glyma01g07046.1	73.8804	41.8003	81.8793	28.0593	21.4948	33.1292	21.9735	25.0889	43.9538	16.0178	23.6597	25.5483	11.5812	7.19529	12.4463
Glyma01g07053.1	0	0	0	0	0	0	0	0	0	0	0	0	0	0	0
Glyma01g07060.1	0	0	0	0	0	0	0	0	0	0	0	0	0	0	0
Glyma01g07070.1	82.405	50.1604	70.0413	43.7726	53.737	74.3567	43.947	104.917	36.1972	67.2747	62.846	55.0271	52.561	56.5344	73.9458
Glyma01g07080.1	11.3662	3.13502	3.94599	3.36712	1.19416	5.88964	4.22567	6.27223	3.87828	2.40267	3.69683	6.87838	3.56346	5.1395	5.12496
Glyma01g07091.1	0	6.27005	5.91898	22.4475	16.7182	19.8775	14.3673	28.5102	10.3421	9.61067	5.91492	11.7915	10.6904	12.3348	33.6783
Glyma01g07100.1	673.448	740.91	774.4	534.25	656.786	457.183	211.284	133.428	339.995	86.496	68.0216	92.3669	55.2336	66.8134	70.2851
Glyma01g07110.1	17.0493	3.13502	2.95949	0	0	0	0	0	0	0	0	0	0	0	0
Glyma01g07120.1	17.0493	16.7201	16.7705	11.2237	22.689	8.09825	29.5797	6.84244	11.6348	27.2302	19.2235	13.7568	16.0356	26.7254	21.232
Glyma01g07120.2	8.52466	13.5851	15.784	16.8356	14.3299	12.5155	18.5929	17.6763	21.9769	29.6329	23.6597	25.5483	16.0356	17.4743	30.0176
Glyma01g07120.3	14.2078	21.9452	15.784	21.3251	27.4656	15.4603	30.4248	15.9657	27.1479	52.0578	45.8406	29.4788	38.3072	34.9486	35.1426
Glyma01g07120.4	8.52466	18.8101	12.8245	22.4475	27.4656	14.7241	32.1151	19.9571	23.2697	43.248	39.1864	27.5135	43.6523	40.0881	38.8032
Glyma01g07120.5	11.3662	15.6751	11.838	15.7132	19.1065	8.09825	16.9027	6.27223	16.8059	21.624	19.9629	17.6873	17.8173	22.6138	16.8391
Glyma01g07120.6	2.84155	28.2152	32.5544	49.3844	46.5721	14.7241	41.4116	22.2379	25.8552	45.6507	28.8352	47.1661	33.8528	60.646	37.339
Glyma01g07120.7	56.8311	59.5654	22.6894	67.3424	76.426	18.4051	63.3851	31.9314	77.5655	106.518	47.3194	54.0444	105.122	71.9529	60.7673
Glyma01g07130.1	289.838	475.478	176.583	587.001	814.415	280.494	218.045	64.433	149.96	116.93	156.006	66.8186	176.391	77.0924	74.6779
Glyma01g07140.2	17.0493	6.27005	12.8245	1.12237	3.58247	10.3069	5.91594	1.14041	7.75655	4.00445	5.17556	2.94788	6.23605	8.22319	5.12496
Glyma01g07140.3	5.68311	7.31505	4.93249	3.36712	0	2.94482	0.845134	0.570203	1.29276	0.800889	2.2181	0	0	0	5.12496
Glyma01g07150.1	0	0	0	0	0	0	0	0	0	0	0	0	0	0	0
Glyma01g07155.1	0	0	0	0	0	0	0	0	0	0	0	0	0	0	0
Glyma01g07160.1	5.68311	1.04501	5.91898	6.73424	1.19416	3.68102	2.5354	2.85102	0	0.800889	1.47873	0	0.890864	2.0558	0.732137
Glyma01g07175.1	2.84155	3.13502	6.90548	2.24475	3.58247	0	0	2.85102	1.29276	0	1.47873	0	0.890864	0	2.92855
Glyma01g07175.2	2.84155	5.22504	7.89198	1.12237	3.58247	2.20861	2.5354	1.14041	2.58552	0	0.739365	2.94788	0	0	0.732137
Glyma01g07175.3	8.52466	6.27005	6.90548	1.12237	1.19416	5.15343	3.38054	2.85102	1.29276	0	1.47873	2.94788	0	2.0558	2.19641
Glyma01g07190.1	0	18.8101	9.86497	19.0804	8.3591	16.9327	10.1416	17.6763	9.04931	11.2124	9.61175	13.7568	11.5812	7.19529	10.2499
Glyma01g07190.2	25.574	13.5851	20.7164	11.2237	23.8831	27.9758	11.8319	25.6591	15.5131	22.4249	21.4416	14.7394	12.4721	16.4464	18.3034
Glyma01g07212.1	0	0	0	0	0	0	0	0	0	0	0	0	0	0	0
Glyma01g07234.1	2.84155	0	0	0	0	0.736205	0.845134	0	1.29276	0	0	0	0	0	0.732137
Glyma01g07256.1	0	0	0	0	1.19416	0	0	0.570203	1.29276	0	0	0	0	1.0279	0
Glyma01g07278.1	0	0	0	0	0	0	0	0	0	0	0	0	0	0	0
Glyma01g07300.1	2.84155	1.04501	1.97299	1.12237	0	2.20861	0	2.28081	3.87828	0	0.739365	0	0	1.0279	2.92855
Glyma01g07310.1	11.3662	48.0704	42.4194	11.2237	19.1065	19.1413	14.3673	17.1061	16.8059	18.4204	19.9629	12.7741	8.90864	10.279	10.9821
Glyma01g07320.1	0	0	0	0	0	0	0	0	0	0	0	0	0	0	0.732137
Glyma01g07343.1	0	0	0	0	0	0	0	0	0	0	0	0	0	0	0
Glyma01g07366.1	0	0	0.986497	0	0	0	0	0	0	0	0	0	0	0	0
Glyma01g07390.1	14.2078	97.1857	105.555	19.0804	21.4948	60.3688	11.8319	3.99142	10.3421	10.4116	5.91492	3.93051	2.67259	10.279	5.85709
Glyma01g07390.2	96.6128	253.937	336.396	50.5068	77.6202	105.277	34.6505	17.6763	91.7858	16.0178	21.4416	24.5657	13.363	21.5859	13.9106
Glyma01g07416.1	0	0	0	0	0	0	0	0	0	0	0	0	0	0	0
Glyma01g07443.1	0	0	0	0	0	0	0	0	0	0	0	0	0	0	0
Glyma01g07470.2	0	0	0.986497	0	0	0	0	0.570203	0	0	0	0	0	0	0
Glyma01g07500.1	0	0	0	0	0	0	0	0	0	0	0	0	0	0	0
Glyma01g07530.1	17.0493	58.5204	52.2844	29.1817	8.3591	73.6205	37.1859	47.8971	32.319	25.6285	23.6597	31.444	44.5432	24.6696	53.446
Glyma01g07542.1	11.3662	14.6301	9.86497	2.24475	2.38831	2.20861	15.2124	6.27223	14.2203	4.80533	5.17556	7.86101	8.01778	8.22319	4.39282
Glyma01g07554.1	42.6233	33.4402	39.4599	38.1607	48.9604	33.1292	29.5797	31.3612	21.9769	10.4116	13.3086	21.6178	16.0356	19.5301	22.6962
Glyma01g07567.1	272.789	204.822	381.774	28.0593	22.689	19.1413	4.22567	5.13183	7.75655	1.60178	0.739365	2.94788	0	0	0
Glyma01g07580.2	2.84155	95.0957	9.86497	131.318	56.1254	89.817	183.394	154.525	253.381	74.4827	81.3302	117.915	18.7081	40.0881	73.9458
Glyma01g07601.1	2.84155	0	0	1.12237	0	0	0.845134	0.570203	0	0	0.739365	0	0	0	0
Glyma01g07621.1	0	0	0	0	0	0	0	0	0	0	0	0	0	0	0
Glyma01g07641.1	53.9895	89.8707	74.9738	56.1187	76.426	71.4119	114.938	84.9603	106.006	108.921	116.08	112.019	123.83	118.208	88.5885
Glyma01g07661.1	0	2.09002	0	2.24475	0	0	0	1.14041	1.29276	0.800889	1.47873	0.982626	4.45432	3.0837	2.19641
Glyma01g07680.2	28.4155	22.9902	14.7975	25.8146	17.9123	24.2948	43.947	41.0546	36.1972	34.4382	62.1067	41.2703	52.561	53.4508	63.6959
Glyma01g07690.1	73.8804	117.041	137.123	204.272	249.579	776.696	334.673	894.649	421.439	716.796	479.109	544.375	768.816	495.447	588.638
Glyma01g07716.1	0	0	0	0	0	0	0	0	0	0	0	0	0	0	0
Glyma01g07743.1	0	3.13502	2.95949	0	0	0	0	0	0	0	0	0	0	0	0
Glyma01g07770.1	39.7817	57.4754	51.2979	61.7306	63.2903	44.9085	69.301	63.8627	93.0786	92.1022	94.6388	82.5406	212.916	136.711	71.7494
Glyma01g07780.1	17.0493	2.09002	1.97299	1.12237	2.38831	19.1413	5.0708	9.12325	9.04931	0	2.95746	0.982626	0.890864	2.0558	16.8391
Glyma01g07791.1	0	0	0.986497	0	1.19416	1.47241	1.69027	2.85102	2.58552	0.800889	2.2181	0	0	1.0279	0.732137
Glyma01g07791.2	2.84155	0	0	1.12237	0	2.94482	0.845134	1.14041	0	0.800889	0.739365	1.96525	0	0	2.19641
Glyma01g07800.2	17.0493	15.6751	8.87847	22.4475	19.1065	35.3378	11.8319	16.5359	10.3421	11.2124	22.181	14.7394	23.1625	16.4464	18.3034
Glyma01g07860.1	36.9402	14.6301	11.838	3.36712	4.77663	0	0	0.570203	0	0	0	0	0	0	0
Glyma01g07876.1	11.3662	14.6301	20.7164	7.85662	10.7474	13.9879	17.7478	5.70203	1.29276	23.2258	8.87238	11.7915	18.7081	7.19529	29.2855
Glyma01g07893.1	0	0	0	0	0	0	0	0	0	0	0	0	0	0	0
Glyma01g07910.2	0	0	0	0	0	0	0	0	0	0	0	0	0	0	0
Glyma01g07930.1	48.3064	36.5753	67.0818	67.3424	96.7267	155.339	70.1461	159.657	50.4176	60.0667	109.426	113.002	24.9442	37.0044	91.5171
Glyma01g07940.1	56.8311	28.2152	35.5139	12.3461	17.9123	11.0431	1.69027	3.42122	11.6348	4.00445	2.2181	0.982626	1.78173	4.1116	1.46427
Glyma01g07970.1	0	5.22504	6.90548	3.36712	2.38831	0	4.22567	1.71061	6.46379	1.60178	2.2181	2.94788	0.890864	0	0
Glyma01g07985.1	0	0	0.986497	0	0	0	0	0.570203	0	0	0.739365	0.982626	0	1.0279	2.19641
Glyma01g08001.1	0	0	0	0	0	0	0	0	0	0.800889	0	0	0	2.0558	0
Glyma01g08015.1	0	0	0	0	0	0	0	0	0	0	0	0	0	0	0
Glyma01g08030.2	0	0	0	0	0	0	0	0	0	0	0	0	0	0	0
Glyma01g08043.1	17.0493	21.9452	25.6489	17.958	27.4656	29.4482	29.5797	31.9314	28.4407	44.0489	36.2289	45.2008	28.5076	42.1439	43.9282
Glyma01g08056.1	0	9.40507	5.91898	0	2.38831	6.62584	0	0.570203	0	0	2.2181	0	0	0	0.732137
Glyma01g08056.2	5.68311	10.4501	4.93249	1.12237	4.77663	7.36205	0.845134	0	2.58552	0	1.47873	0	0	0	0
Glyma01g08056.3	0	7.31505	2.95949	3.36712	4.77663	5.88964	0.845134	2.28081	1.29276	0	1.47873	0.982626	0.890864	1.0279	0
Glyma01g08070.2	0	0	0	0	0	0	0	0.570203	0	0	1.47873	0	0	0	0
Glyma01g08080.1	2.84155	19.8551	10.8515	8.97899	8.3591	7.36205	5.0708	6.84244	12.9276	8.80978	17.0054	11.7915	16.9264	2.0558	2.92855
Glyma01g08096.1	0	0	0	0	0	0	0	0.570203	0	0	0	0	0	0	0
Glyma01g08113.1	17.0493	4.18003	1.97299	0	3.58247	0	0	0	0	1.60178	0	1.96525	0	0	0
Glyma01g08130.1	0	0	0	0	0	0	0	0	0	0	0	0	0	0	0
Glyma01g08150.1	0	0	0.986497	0	0	0	1.69027	0	0	3.20356	2.95746	0	0	0	0
Glyma01g08191.1	0	0	0	0	0	0	0	0	0	0	0	0	0	0	0
Glyma01g08230.2	31.2571	39.7103	40.4464	61.7306	38.213	66.2584	76.9072	95.7941	85.3221	106.518	126.431	115.95	215.589	103.818	107.624
Glyma01g08250.1	0	0	0	0	0	0	0	0	0	0	0	0	0	0	0
Glyma01g08260.1	2.84155	4.18003	0.986497	0	1.19416	0	0	0.570203	5.17103	1.60178	1.47873	1.96525	10.6904	1.0279	1.46427
Glyma01g08260.2	2.84155	5.22504	0	2.24475	1.19416	1.47241	3.38054	2.28081	1.29276	1.60178	1.47873	3.93051	37.4163	4.1116	0
Glyma01g08400.1	5.68311	2.09002	1.97299	2.24475	1.19416	0	0.845134	0	0	0.800889	1.47873	1.96525	0	1.0279	0
Glyma01g08540.1	0	5.22504	3.94599	2.24475	3.58247	2.94482	1.69027	2.85102	1.29276	11.2124	5.91492	5.89576	16.0356	5.1395	13.9106
Glyma01g08540.2	5.68311	4.18003	1.97299	2.24475	0	1.47241	4.22567	3.42122	5.17103	8.00889	7.39365	3.93051	10.6904	10.279	8.78564
Glyma01g08540.3	5.68311	4.18003	6.90548	4.48949	4.77663	0.736205	4.22567	4.56162	5.17103	10.4116	8.13302	10.8089	16.9264	8.22319	17.5713
Glyma01g08560.1	0	0	0	0	0	0	0	0.570203	0	0	0	0	1.78173	0	0
Glyma01g08580.1	53.9895	61.6555	47.3519	30.3041	45.3779	37.5464	16.9027	39.9142	37.49	34.4382	33.2714	26.5309	32.0711	23.6417	25.6248
Glyma01g08586.1	0	0	0	0	0	0	0	0	0	0	0	0	0	0	0
Glyma01g08593.1	0	2.09002	0	0	0	0	0	0	0	0	0	0	0	0	0
Glyma01g08600.1	39.7817	37.6203	20.7164	8.97899	13.1357	7.36205	2.5354	0.570203	1.29276	0	0	0	0	0	0
Glyma01g08600.2	28.4155	22.9902	8.87847	5.61187	16.7182	5.88964	5.0708	0.570203	1.29276	0	0	0	0	0	0
Glyma01g08610.2	8.52466	2.09002	4.93249	0	1.19416	1.47241	2.5354	4.56162	2.58552	0.800889	0.739365	0.982626	0.890864	0	0.732137
Glyma01g08621.1	2.84155	3.13502	0	1.12237	0	0.736205	0	1.14041	0	0.800889	0	1.96525	0	0	1.46427
Glyma01g08631.1	0	10.4501	3.94599	0	2.38831	4.41723	3.38054	3.42122	2.58552	2.40267	4.43619	9.82626	1.78173	0	7.32137
Glyma01g08640.1	11.3662	2.09002	8.87847	20.2027	5.97078	36.8102	33.8054	98.6451	24.5624	131.346	113.862	140.516	228.061	94.5667	86.3921
Glyma01g08650.1	0	0	0	0	1.19416	2.20861	1.69027	2.28081	3.87828	4.80533	5.17556	5.89576	14.2538	4.1116	5.85709
Glyma01g08690.1	0	0	0	0	0	0	0	0	0	0	0	0	0	0	0
Glyma01g08730.1	0	0	0	0	0	0	0	0	0	0	0	0	0	0	0
Glyma01g08745.1	0	0	0	0	0	0	0	0.570203	0	0	0	0	0	0	0
Glyma01g08760.1	0	0	0	0	0	0	0	0	0	0	0	0	0	0	0
Glyma01g08870.1	0	0	0	0	0	0.736205	0	0	0	0	0	0	0	0	0
Glyma01g08980.2	0	0	0	0	0	0	0	0	1.29276	0	0	0	0	0	0
Glyma01g09000.1	0	0	0	0	0	0	0	0	0	0	0	0	0	0	0
Glyma01g09010.5	0	3.13502	0	1.12237	2.38831	2.20861	2.5354	2.28081	0	2.40267	1.47873	5.89576	1.78173	1.0279	3.66068
Glyma01g09010.6	0	4.18003	3.94599	2.24475	1.19416	2.94482	0.845134	1.14041	1.29276	4.00445	1.47873	2.94788	1.78173	2.0558	2.19641
Glyma01g09010.7	2.84155	5.22504	0	2.24475	4.77663	2.94482	2.5354	1.71061	1.29276	0.800889	0.739365	1.96525	1.78173	2.0558	2.92855
Glyma01g09010.8	0	0	8.87847	2.24475	1.19416	0.736205	3.38054	3.99142	2.58552	3.20356	0.739365	0	4.45432	1.0279	2.92855
Glyma01g09040.1	0	0	0	0	0	0	0	0	0	0	0.739365	0.982626	0	0	0
Glyma01g09066.1	0	0	0	0	0	0	0	0	0	0.800889	0.739365	0	0	0	0
Glyma01g09093.1	0	0	0	0	0	0	0	0	0	0	0	0	0	0	0
Glyma01g09120.1	90.9297	168.246	143.042	89.7899	75.2319	104.541	163.111	116.892	139.618	160.178	161.182	131.672	171.046	159.324	139.106
Glyma01g09160.1	181.859	133.761	100.623	521.904	396.46	449.821	548.492	645.47	647.672	318.754	319.406	513.914	195.099	247.724	267.23
Glyma01g09190.1	0	0	0	0	0	0	0	0	0	0	0	0	0	0	0
Glyma01g09205.1	11.3662	8.36006	9.86497	19.0804	13.1357	11.7793	7.60621	15.3955	11.6348	10.4116	11.8298	8.84364	7.12691	6.16739	6.58923
Glyma01g09205.2	5.68311	1.04501	7.89198	4.48949	14.3299	10.3069	6.76107	10.8339	12.9276	10.4116	8.87238	10.8089	10.6904	11.3069	9.51778
Glyma01g09220.1	31.2571	18.8101	25.6489	16.8356	16.7182	15.4603	19.4381	19.9571	14.2203	43.248	42.8832	7.86101	121.158	43.1718	25.6248
Glyma01g09251.1	0	0	0	0	0	0	0	0	0	0	0	0	0	0	0
Glyma01g09280.1	0	0	0	0	0	0	0	0	0	0	0	0	0	0	0
Glyma01g09290.1	48.3064	28.2152	29.5949	42.6502	25.0773	45.6447	26.1992	44.4758	45.2465	38.4427	29.5746	25.5483	25.8351	38.0323	41.7318
Glyma01g09310.1	645.032	328.132	349.22	551.086	468.109	601.479	579.762	520.025	709.724	426.073	474.672	533.566	257.46	610.572	667.709
Glyma01g09340.1	0	2.09002	0	0	0	1.47241	0	1.14041	2.58552	0	0	5.89576	3.56346	2.0558	0
Glyma01g09350.1	0	6.27005	0	0	0	0	0	0	0	0.800889	0	0	1.78173	2.0558	0
Glyma01g09360.1	85.2466	446.218	212.097	12.3461	101.503	106.75	1.69027	0	5.17103	0.800889	0	0	0	0	0
Glyma01g09381.1	0	0	0	0	0	0	0	0	0	0	0	0	0	0	0
Glyma01g09400.2	8.52466	11.4951	5.91898	4.48949	2.38831	5.88964	7.60621	5.70203	7.75655	6.40711	6.65429	2.94788	2.67259	5.1395	2.19641
Glyma01g09400.3	56.8311	30.3052	47.3519	30.3041	16.7182	24.2948	23.6638	21.6677	25.8552	29.6329	19.2235	18.6699	9.7995	24.6696	23.4284
Glyma01g09400.4	2.84155	6.27005	10.8515	6.73424	5.97078	3.68102	3.38054	7.98284	3.87828	4.00445	5.91492	5.89576	0	10.279	5.12496
Glyma01g09410.1	0	0	0	1.12237	0	0	0	0.570203	0	2.40267	0	1.96525	0	1.0279	0.732137
Glyma01g09420.1	2.84155	6.27005	10.8515	5.61187	4.77663	5.15343	5.91594	8.55305	3.87828	6.40711	2.95746	4.91313	0.890864	2.0558	3.66068
Glyma01g09420.5	2.84155	6.27005	1.97299	3.36712	5.97078	5.15343	4.22567	2.85102	6.46379	4.00445	3.69683	1.96525	1.78173	2.0558	2.92855
Glyma01g09420.6	0	1.04501	2.95949	3.36712	3.58247	2.94482	4.22567	7.41264	3.87828	2.40267	5.91492	6.87838	1.78173	3.0837	2.92855
Glyma01g09460.1	5.68311	5.22504	5.91898	8.97899	28.6598	31.6568	26.1992	33.0718	10.3421	3.20356	24.3991	40.2877	12.4721	9.25109	21.232
Glyma01g09481.1	2.84155	0	2.95949	2.24475	0	0	0	2.28081	0	1.60178	0.739365	1.96525	0	1.0279	3.66068
Glyma01g09500.1	0	0	0	0	0	0	0	0	0	0	0	0	0	0	0
Glyma01g09510.1	0	2.09002	0	0	1.19416	0	0	0	0	0	0	0	3.56346	0	1.46427
Glyma01g09515.1	0	0	0	0	0	0	0	0	0	0	0	0	0	0	0
Glyma01g09520.1	156.285	41.8003	95.6902	115.604	52.5429	18.4051	37.1859	11.9743	43.9538	37.6418	37.7076	40.2877	7.12691	31.8649	31.4819
Glyma01g09530.1	45.4648	65.8355	64.1223	115.604	112.251	81.7187	52.3983	55.8799	74.98	75.2836	68.0216	64.8533	49.8884	71.9529	39.5354
Glyma01g09540.1	2.84155	2.09002	1.97299	0	1.19416	0	0	0	0	0	0	0	0	0	0.732137
Glyma01g09581.1	0	0	0	0	0	0	0	0	0	1.60178	0	0	7.12691	4.1116	1.46427
Glyma01g09620.1	0	0	0	0	0	1.47241	0	0	0	0	0	0	0	0	0
Glyma01g09631.1	0	0	0	0	0	0	0	0	0	0	0	0	0	0	0
Glyma01g09640.1	25.574	16.7201	26.6354	24.6922	31.0481	48.5895	37.1859	62.7223	40.0755	42.4471	56.9311	50.1139	69.4874	47.2834	49.0532
Glyma01g09650.1	0	0	0	0	0	0	0	0	0	0	0	0	0	1.0279	0
Glyma01g09660.1	0	1.04501	2.95949	2.24475	3.58247	0.736205	3.38054	2.28081	0	8.80978	0.739365	4.91313	18.7081	6.16739	4.39282
Glyma01g09660.2	0	3.13502	1.97299	0	3.58247	1.47241	7.60621	2.28081	0	1.60178	2.95746	3.93051	17.8173	8.22319	0
Glyma01g09860.1	0	0	0	0	0	0	0	0	1.29276	0	0	0	0	0	0
Glyma01g09900.1	0	0	0.986497	3.36712	3.58247	0.736205	3.38054	1.14041	1.29276	0	0	0	2.67259	1.0279	0
Glyma01g09900.2	0	0	0.986497	1.12237	2.38831	0	0	0	0	0	0	0	1.78173	0	0
Glyma01g09920.1	45.4648	64.7905	64.1223	59.4858	48.9604	32.393	51.5532	50.7481	55.5886	52.8587	43.6225	49.1313	42.7615	72.9808	49.7853
Glyma01g09948.1	5.68311	31.3502	20.7164	48.2621	44.1838	12.5155	21.1284	25.0889	18.0986	41.6462	14.0479	33.4093	53.4518	28.7812	16.107
Glyma01g09976.1	0	0	0	0	0	0	0	0	0	0	0	0	0	0	0
Glyma01g10004.1	0	0	0	0	0	0	0	0	0	0	0	0	0	0	0
Glyma01g10032.1	0	0	0	0	0	0	0	0	0	0	0	0	0	0	0
Glyma01g10060.1	0	1.04501	0.986497	1.12237	0	0	0.845134	0	2.58552	1.60178	0	0	1.78173	0	2.92855
Glyma01g10070.1	5.68311	11.4951	6.90548	8.97899	17.9123	9.57066	14.3673	14.8253	24.5624	13.6151	9.61175	14.7394	10.6904	13.3627	19.7677
Glyma01g10081.1	1227.55	1948.94	1811.21	4112.38	3109.58	2634.88	2630.9	2807.68	3434.86	2902.42	3026.96	3341.91	4188.84	3102.2	2839.23
Glyma01g10090.1	0	0	0	0	0	0	0	0	0	0	0	0	0	0	0
Glyma01g10100.1	5.68311	6.27005	8.87847	3.36712	3.58247	2.94482	5.91594	4.56162	19.3914	7.208	5.17556	2.94788	8.90864	7.19529	9.51778
Glyma01g10121.1	22.7324	4.18003	7.89198	2.24475	10.7474	0.736205	1.69027	0	7.75655	0	0	0	0	0	0.732137
Glyma01g10141.1	0	0	0	0	0	0	0	0	0	0	0	0	0	0	0
Glyma01g10160.2	5.68311	2.09002	0.986497	2.24475	1.19416	1.47241	1.69027	1.71061	0	0	2.2181	0	6.23605	0	1.46427
Glyma01g10160.3	11.3662	11.4951	7.89198	10.1014	7.16494	13.9879	7.60621	6.84244	6.46379	8.80978	11.8298	8.84364	30.2894	10.279	8.78564
Glyma01g10160.4	0	3.13502	0.986497	0	1.19416	0	2.5354	0	2.58552	2.40267	2.2181	0	5.34518	2.0558	1.46427
Glyma01g10183.1	0	0	0	0	0	0	0	0	0	0	0	0	0	0	0
Glyma01g10206.1	0	0	0.986497	1.12237	0	0	0	0	0	0.800889	0	0	0	0	0
Glyma01g10231.1	0	2.09002	0	0	0	0	0	0	0	0	0	0	0	0	0
Glyma01g10254.1	0	6.27005	8.87847	0	0	0	0	1.14041	0	0	0	0	0	0	0
Glyma01g10278.1	0	2.09002	0	1.12237	0	1.47241	0.845134	0.570203	0	3.20356	0	0.982626	0	0	0
Glyma01g10302.1	0	0	0	0	0	0	0	0	0	0	0	0	0	0	0
Glyma01g10326.1	0	0	0	0	0	0	0	0	0	0	0	0	0	0	0
Glyma01g10350.1	0	3.13502	0.986497	3.36712	0	1.47241	0.845134	0	3.87828	0	0	2.94788	0.890864	1.0279	0
Glyma01g10371.1	48.3064	33.4402	31.5679	40.4055	45.3779	36.8102	67.6107	54.1693	69.809	58.4649	34.7502	39.3051	60.5788	46.2555	41.7318
Glyma01g10390.1	11.3662	18.8101	5.91898	58.3634	54.9312	39.0189	21.9735	28.5102	28.4407	32.0356	36.9683	24.5657	35.6346	37.0044	24.8926
Glyma01g10600.1	5.68311	0	1.97299	0	0	0	0	0	0	1.60178	0	0	0	0	0
Glyma01g10610.1	286.997	226.767	285.098	144.786	175.541	184.051	169.872	182.465	217.183	213.837	263.953	173.925	229.843	216.887	198.409
Glyma01g10730.1	0	0	0.986497	2.24475	0	1.47241	0	1.71061	2.58552	0	0.739365	0	1.78173	4.1116	0.732137
Glyma01g10730.2	0	0	0	1.12237	0	0.736205	1.69027	1.14041	0	0	0	1.96525	0.890864	2.0558	1.46427
Glyma01g10850.2	5.68311	3.13502	0	1.12237	2.38831	2.20861	8.45134	5.13183	2.58552	3.20356	1.47873	3.93051	4.45432	3.0837	1.46427
Glyma01g10850.3	0	10.4501	12.8245	3.36712	3.58247	6.62584	11.8319	6.84244	15.5131	16.8187	9.61175	5.89576	23.1625	21.5859	7.32137
Glyma01g10880.1	0	3.13502	2.95949	0	4.77663	2.20861	6.76107	3.99142	1.29276	2.40267	5.91492	3.93051	0.890864	5.1395	2.19641
Glyma01g10880.2	0	2.09002	1.97299	1.12237	2.38831	5.88964	3.38054	3.42122	5.17103	8.80978	10.3511	9.82626	5.34518	4.1116	5.12496
Glyma01g10900.1	0	0	0	0	0	0	0	0	0	0	0	0	0	0	0
Glyma01g11110.2	5.68311	0	1.97299	0	0	0	0	0	0	0	0	0	0	0	0
Glyma01g11130.1	65.3557	16.7201	34.5274	2.24475	0	0	0	0	0	0	0	0	0	0	0
Glyma01g11180.1	11.3662	7.31505	4.93249	11.2237	14.3299	3.68102	5.91594	2.85102	2.58552	2.40267	2.95746	3.93051	3.56346	4.1116	2.92855
Glyma01g11390.3	2.84155	7.31505	11.838	48.2621	50.1546	54.4792	109.867	102.066	104.713	157.775	147.134	87.4537	224.498	134.655	84.9279
Glyma01g11390.4	11.3662	15.6751	12.8245	53.8739	63.2903	72.8843	152.969	99.7855	103.421	170.589	191.496	121.846	241.424	146.99	95.1778
Glyma01g11473.1	0	0	0	0	0	0	0	0	0	0	0	0	0	0	0
Glyma01g11556.1	0	0	0	0	0	0	0	0	0	0	0	0	0	0	0
Glyma01g11640.1	1847.01	1499.59	1702.69	1635.3	983.985	93.498	1146	265.144	943.714	62.4693	38.447	216.178	1.78173	17.4743	49.7853
Glyma01g11755.1	0	3.13502	0	5.61187	0	1.47241	3.38054	0	0	1.60178	0	1.96525	1.78173	0	0
Glyma01g11870.1	21124.1	4355.59	10444	4582.65	2762.08	987.987	687.939	367.781	262.43	31.2347	17.7448	46.1834	8.90864	4.1116	2.19641
Glyma01g12310.1	0	0	0	0	0	0	0	0	0	0	0	0	0	0	0
Glyma01g12340.3	0	6.27005	8.87847	2.24475	8.3591	7.36205	3.38054	4.56162	9.04931	3.20356	4.43619	6.87838	25.8351	9.25109	2.92855
Glyma01g12340.4	8.52466	6.27005	5.91898	3.36712	3.58247	4.41723	6.76107	5.13183	6.46379	4.00445	5.17556	5.89576	16.9264	7.19529	8.0535
Glyma01g12340.5	14.2078	16.7201	8.87847	6.73424	4.77663	8.09825	7.60621	6.84244	2.58552	3.20356	2.95746	1.96525	8.90864	6.16739	5.12496
Glyma01g12740.1	142.078	214.227	238.732	138.052	66.8728	66.9946	114.938	100.926	151.253	176.196	192.235	298.718	104.231	150.073	150.82
Glyma01g12840.1	5.68311	11.4951	5.91898	1.12237	0	0.736205	0.845134	1.14041	0	0	1.47873	0	0	0	0.732137
Glyma01g12840.2	0	14.6301	7.89198	1.12237	3.58247	5.88964	0	3.99142	3.87828	0	0	0.982626	0	0	2.92855
Glyma01g12940.2	2.84155	5.22504	5.91898	1.12237	5.97078	20.6137	15.2124	49.0375	18.0986	48.0533	56.1918	43.2356	43.6523	45.2276	57.8388
Glyma01g12955.1	0	0	0.986497	0	0	0	0	0	0	0	0	0	0	0	0
Glyma01g12970.1	90.9297	114.951	98.6497	54.9963	34.6305	16.1965	32.9602	9.69345	21.9769	53.6596	39.1864	34.3919	16.0356	33.9207	39.5354
Glyma01g13170.1	48.3064	26.1252	22.6894	28.0593	31.0481	10.3069	16.9027	9.69345	7.75655	4.80533	5.17556	12.7741	2.67259	4.1116	8.78564
Glyma01g13170.3	28.4155	21.9452	27.6219	19.0804	34.6305	14.7241	24.5089	10.2637	11.6348	1.60178	8.87238	8.84364	5.34518	7.19529	10.2499
Glyma01g13170.4	36.9402	24.0352	27.6219	31.4265	25.0773	18.4051	21.1284	14.8253	20.6841	6.40711	3.69683	14.7394	5.34518	3.0837	10.2499
Glyma01g13390.1	0	0	0	0	0	0	0	0	0	0	0	0	0	0	0
Glyma01g13400.2	0	0	0	0	0	0.736205	0	0	0	0.800889	0	1.96525	0	0	0
Glyma01g13410.1	11.3662	2.09002	1.97299	2.24475	0	0	0	0	0	0	0	0	1.78173	0	0
Glyma01g13532.1	17.0493	7.31505	9.86497	8.97899	7.16494	8.83446	8.45134	6.27223	5.17103	8.00889	2.95746	11.7915	4.45432	3.0837	5.12496
Glyma01g13532.2	0	0	0.986497	3.36712	2.38831	2.20861	0.845134	1.14041	1.29276	0.800889	0	0	0	0	0
Glyma01g13532.3	2.84155	1.04501	1.97299	2.24475	4.77663	0.736205	0.845134	1.14041	1.29276	2.40267	2.2181	0.982626	0	1.0279	0
Glyma01g13654.1	8.52466	8.36006	9.86497	13.4685	13.1357	15.4603	15.2124	11.4041	11.6348	12.0133	17.0054	12.7741	13.363	16.4464	12.4463
Glyma01g13654.2	17.0493	5.22504	10.8515	14.5909	3.58247	11.7793	20.2832	12.5445	15.5131	11.2124	11.0905	16.7046	18.7081	21.5859	23.4284
Glyma01g13777.1	0	0	0	0	1.19416	0	0	1.14041	1.29276	0.800889	0	0	0	0	0.732137
Glyma01g13900.1	5.68311	0	1.97299	0	0	0	0	0	0	0	0	0	0	0	0
Glyma01g13930.1	0	1.04501	0.986497	1.12237	1.19416	0.736205	1.69027	1.71061	1.29276	2.40267	0	0.982626	0	2.0558	0.732137
Glyma01g13945.1	0	0	0.986497	0	3.58247	2.20861	0	0.570203	0	0	1.47873	0.982626	2.67259	0	0.732137
Glyma01g13945.2	5.68311	0	0.986497	1.12237	1.19416	8.09825	5.0708	5.70203	6.46379	4.80533	6.65429	4.91313	3.56346	4.1116	2.19641
Glyma01g13945.3	0	1.04501	0	1.12237	0	0.736205	0	0	0	0	2.2181	1.96525	0.890864	0	0
Glyma01g13960.2	0	0	0	0	0	5.15343	0	0	3.87828	3.20356	0	1.96525	0	0	1.46427
Glyma01g14160.1	0	0	0	0	0	0	0	0	0	0	0	0	0	1.0279	0
Glyma01g14266.1	0	0	0	0	0	0	0	0	0	0	0	0	0	0	0
Glyma01g14373.1	73.8804	75.2406	94.7037	76.3214	66.8728	100.124	98.8807	94.0835	127.983	97.7085	123.474	113.002	68.5965	92.5109	106.892
Glyma01g14480.1	551.261	442.038	401.504	655.466	523.041	332.765	464.824	313.042	561.057	670.344	664.689	596.454	306.457	674.302	528.603
Glyma01g14500.2	0	0	0	0	0	0	0	0	0	0	0	0	0	0	0
Glyma01g14700.2	0	3.13502	2.95949	10.1014	1.19416	16.9327	11.8319	24.5187	11.6348	6.40711	8.87238	5.89576	5.34518	9.25109	17.5713
Glyma01g14733.1	196.067	197.506	251.557	144.786	115.833	127.363	197.761	168.78	179.693	149.766	133.086	142.481	151.447	160.352	133.249
Glyma01g14766.1	0	0	0	0	4.77663	2.94482	0.845134	4.56162	12.9276	3.20356	5.91492	3.93051	1.78173	0	5.85709
Glyma01g14800.1	39.7817	66.8805	36.5004	88.6675	76.426	173.008	66.7656	189.307	130.569	87.2969	95.3781	114.967	24.0533	102.79	147.159
Glyma01g14905.1	0	0	0	0	0	0	0	0.570203	0	0	2.2181	0	0	3.0837	0
Glyma01g15010.1	2.84155	1.04501	1.97299	0	0	0	0	0	0	0	0	0	0	0	0
Glyma01g15134.1	39.7817	52.2504	32.5544	96.5241	50.1546	5.88964	99.7258	18.2465	89.2003	28.832	14.0479	36.3572	0.890864	6.16739	15.3749
Glyma01g15258.1	11.3662	12.5401	15.784	0	2.38831	1.47241	0	0	2.58552	0	0	0	0	0	0
Glyma01g15382.1	56.8311	37.6203	13.811	13.4685	26.2714	2.94482	3.38054	4.56162	7.75655	9.61067	2.95746	1.96525	8.90864	6.16739	5.85709
Glyma01g15506.1	31.2571	29.2602	28.6084	31.4265	25.0773	8.09825	36.3408	14.2551	19.3914	12.0133	24.3991	15.722	7.12691	7.19529	10.2499
Glyma01g15506.2	28.4155	56.4304	44.3924	65.0977	37.0189	13.9879	48.1726	13.1147	45.2465	29.6329	25.8778	31.444	16.0356	18.5022	21.232
Glyma01g15506.3	76.7219	260.207	275.233	194.171	145.687	63.3136	235.792	114.611	227.525	149.766	132.346	170.977	121.158	138.766	91.5171
Glyma01g15630.1	2.84155	12.5401	11.838	0	0	0	0.845134	2.28081	0	9.61067	4.43619	0	6.23605	5.1395	12.4463
Glyma01g15687.1	2.84155	3.13502	2.95949	0	4.77663	5.15343	2.5354	2.85102	5.17103	1.60178	8.13302	0.982626	0	3.0837	4.39282
Glyma01g15744.1	2.84155	0	3.94599	0	0	0	0	0	0	0	1.47873	0	0	0	0
Glyma01g15802.1	0	0	0	0	0	0	0	0	0	0	0	0	0	0	0
Glyma01g15860.1	17.0493	0	0	0	2.38831	0	0	0	0	0	1.47873	1.96525	0	2.0558	2.92855
Glyma01g15883.1	0	0	0	0	0	0	0	0	0	0	0	0	0	0	0
Glyma01g15906.1	0	0	0.986497	6.73424	5.97078	5.15343	1.69027	0.570203	0	4.80533	20.7022	18.6699	22.2716	5.1395	10.2499
Glyma01g15930.1	298.363	289.467	395.585	430.992	189.871	30.1844	714.983	284.531	829.951	607.074	573.747	673.099	249.442	408.076	516.156
Glyma01g16140.1	5.68311	0	0	0	0	0	0	0	0	0	0	0	0	0	0
Glyma01g16250.1	0	0	0	0	0	0	0	0	0	0	0	0	0	0	0
Glyma01g16360.1	34.0986	106.591	68.0683	38.1607	37.0189	111.903	1.69027	0	2.58552	0	0	0	1.78173	4.1116	1.46427
Glyma01g16370.2	31.2571	49.1154	43.4059	23.5698	22.689	27.9758	55.7788	46.1865	46.5393	46.4516	43.6225	40.2877	40.0889	42.1439	40.9997
Glyma01g16370.3	8.52466	24.0352	23.6759	15.7132	17.9123	23.5586	36.3408	23.9485	49.1248	32.0356	28.8352	23.583	26.7259	33.9207	27.0891
Glyma01g16375.1	2.84155	3.13502	4.93249	0	3.58247	2.20861	5.91594	2.85102	0	0.800889	2.2181	0.982626	3.56346	5.1395	2.19641
Glyma01g16380.1	144.919	130.626	110.488	212.129	139.716	109.695	194.381	124.874	206.841	164.182	127.91	173.925	115.812	121.292	146.427
Glyma01g16526.1	0	1.04501	1.97299	3.36712	1.19416	2.94482	4.22567	3.42122	2.58552	2.40267	2.2181	3.93051	4.45432	6.16739	4.39282
Glyma01g16526.2	5.68311	7.31505	3.94599	3.36712	3.58247	2.94482	4.22567	3.99142	9.04931	4.00445	5.17556	3.93051	3.56346	3.0837	5.12496
Glyma01g16526.3	8.52466	6.27005	1.97299	7.85662	4.77663	2.94482	9.29647	8.55305	1.29276	7.208	3.69683	6.87838	1.78173	8.22319	3.66068
Glyma01g16526.4	5.68311	3.13502	11.838	3.36712	0	3.68102	4.22567	6.27223	2.58552	4.80533	5.17556	1.96525	2.67259	6.16739	2.19641
Glyma01g16673.1	0	4.18003	1.97299	2.24475	4.77663	0.736205	5.0708	2.28081	5.17103	7.208	2.2181	0	8.01778	4.1116	5.12496
Glyma01g16820.1	343.828	259.162	318.639	298.551	278.238	346.752	272.133	354.666	314.14	403.648	363.028	387.155	442.759	344.346	375.586
Glyma01g17030.2	0	0	0	1.12237	2.38831	2.20861	5.0708	3.42122	1.29276	1.60178	1.47873	0	2.67259	3.0837	0.732137
Glyma01g17030.3	0	6.27005	1.97299	3.36712	1.19416	3.68102	5.0708	7.98284	10.3421	6.40711	5.91492	6.87838	12.4721	6.16739	3.66068
Glyma01g17230.1	238.69	168.246	138.11	186.314	298.539	223.806	148.744	130.006	147.374	128.943	160.442	151.324	97.995	96.6225	145.695
Glyma01g17240.2	2.84155	3.13502	9.86497	1.12237	2.38831	1.47241	3.38054	5.70203	2.58552	3.20356	11.8298	5.89576	8.01778	15.4185	7.32137
Glyma01g17271.1	0	0	0	3.36712	0	1.47241	1.69027	2.28081	0	0.800889	2.95746	0	0	1.0279	0
Glyma01g17300.1	247.215	633.275	557.371	732.91	784.561	351.17	621.174	445.329	930.786	740.822	575.966	611.194	1522.49	800.733	447.336
Glyma01g17330.1	0	0	0	0	0	0	1.69027	0	0	0	0	0	0	0	0
Glyma01g17350.2	34.0986	44.9353	49.3249	42.6502	69.2611	77.3015	58.3142	62.7223	60.7596	77.6862	75.4153	56.0097	78.396	68.8692	60.7673
Glyma01g17426.1	0	0	0	0	0	0	0	0	0	0	0	0	0	0	0
Glyma01g17503.1	0	0	0	0	0	0	0	0	0	0	0	0	0	0	0
Glyma01g17580.1	0	0	0	0	0	0	0	0	0	0	0	0	0	0	0
Glyma01g17580.2	0	0	0	0	0	0	0	0	0	0	0	0	0	0	0
Glyma01g17590.1	5.68311	3.13502	8.87847	8.97899	19.1065	48.5895	20.2832	87.2411	10.3421	12.8142	10.3511	3.93051	8.90864	8.22319	34.4104
Glyma01g17820.1	3179.7	1319.84	2350.82	800.252	686.64	146.505	398.058	109.479	349.045	181.001	253.602	165.081	45.4341	102.79	144.963
Glyma01g17850.3	51.1479	96.1407	73.0008	123.461	120.61	66.9946	158.885	112.33	144.789	176.196	168.575	169.012	897.991	280.616	177.909
Glyma01g17850.4	31.2571	53.2954	36.5004	57.2411	68.0669	44.1723	110.713	71.8456	96.9569	112.925	93.16	79.5927	561.244	190.161	90.0528
Glyma01g17870.1	5.68311	3.13502	4.93249	10.1014	21.4948	8.09825	7.60621	7.98284	5.17103	7.208	6.65429	6.87838	6.23605	11.3069	6.58923
Glyma01g17870.2	11.3662	1.04501	3.94599	6.73424	8.3591	11.0431	8.45134	9.69345	11.6348	8.80978	10.3511	14.7394	7.12691	6.16739	8.78564
Glyma01g17870.3	0	7.31505	9.86497	25.8146	21.4948	11.7793	31.27	11.4041	15.5131	17.6196	14.7873	8.84364	22.2716	7.19529	12.4463
Glyma01g17870.4	0	3.13502	6.90548	8.97899	13.1357	8.83446	10.9867	7.98284	12.9276	9.61067	14.0479	10.8089	14.2538	9.25109	10.2499
Glyma01g17880.2	0	0	0	0	0	0	0	0	0	0	0	0	0	0	0
Glyma01g18040.1	110.821	130.626	140.083	108.87	120.61	111.167	184.239	133.998	201.67	87.2969	47.3194	113.985	65.9239	79.1482	84.9279
Glyma01g18200.1	5.68311	1.04501	2.95949	3.36712	3.58247	10.3069	5.0708	5.70203	10.3421	8.00889	8.13302	5.89576	3.56346	7.19529	5.85709
Glyma01g18360.1	11.3662	0	6.90548	4.48949	3.58247	5.15343	3.38054	3.99142	9.04931	1.60178	5.91492	2.94788	1.78173	4.1116	6.58923
Glyma01g18520.1	0	0	1.97299	0	0	0	0	0	0	0	0	0	0	0	0
Glyma01g18606.1	17.0493	8.36006	7.89198	0	0	7.36205	8.45134	17.1061	2.58552	60.8676	79.1121	55.0271	19.599	15.4185	20.4998
Glyma01g18693.1	0	0	0	0	0	0	0	0	0	0	0	0	0	0	0
Glyma01g18780.1	505.796	295.737	344.288	584.757	611.408	664.793	384.536	676.831	425.318	442.892	535.3	542.41	167.482	403.964	493.46
Glyma01g18885.1	0	0	0	0	0	0	0	0	0	0	0	0	0	0	0.732137
Glyma01g18990.1	0	2.09002	0	0	0	0	0	0	3.87828	0	0	0	0	0	0
Glyma01g19200.2	286.997	96.1407	169.678	101.014	134.94	133.253	91.2745	111.76	95.6641	86.496	82.8089	84.5059	40.9797	71.9529	61.4995
Glyma01g19420.1	113.662	75.2406	52.2844	198.66	151.658	85.3998	251.005	157.946	214.598	237.864	192.235	221.091	379.508	201.468	110.553
Glyma01g19820.1	193.226	210.047	172.637	111.115	109.862	92.0256	54.9337	83.2497	68.5162	84.0934	107.947	79.5927	75.7234	57.5623	84.9279
Glyma01g20030.1	2.84155	0	2.95949	8.97899	2.38831	2.20861	4.22567	2.85102	7.75655	5.60622	4.43619	3.93051	0.890864	4.1116	1.46427
Glyma01g20030.4	2.84155	5.22504	0.986497	4.48949	4.77663	6.62584	4.22567	6.84244	1.29276	2.40267	1.47873	3.93051	0.890864	4.1116	6.58923
Glyma01g20030.5	2.84155	3.13502	2.95949	7.85662	7.16494	2.94482	8.45134	9.12325	6.46379	2.40267	2.95746	5.89576	5.34518	4.1116	7.32137
Glyma01g20030.6	2.84155	1.04501	3.94599	3.36712	4.77663	3.68102	5.0708	2.85102	3.87828	1.60178	2.95746	1.96525	0.890864	2.0558	0.732137
Glyma01g20030.7	0	3.13502	1.97299	4.48949	5.97078	2.94482	1.69027	3.42122	1.29276	3.20356	3.69683	0.982626	0	2.0558	3.66068
Glyma01g20130.1	0	0	0	0	0	0	0	0	0	0	0	0	0	0	0
Glyma01g20230.1	8.52466	7.31505	20.7164	1.12237	0	1.47241	1.69027	1.71061	0	0.800889	2.95746	3.93051	0.890864	1.0279	9.51778
Glyma01g20306.1	0	0	0	0	0	0	0	0	0	0	0	0	0	0	0
Glyma01g20383.1	0	12.5401	8.87847	7.85662	7.16494	2.94482	5.91594	8.55305	9.04931	8.00889	6.65429	14.7394	0	6.16739	7.32137
Glyma01g20383.2	11.3662	7.31505	2.95949	1.12237	4.77663	2.94482	1.69027	3.42122	1.29276	3.20356	1.47873	2.94788	0	4.1116	3.66068
Glyma01g20460.1	272.789	80.4656	204.205	12.3461	7.16494	22.0861	2.5354	3.99142	0	0	0.739365	0	0	1.0279	0
Glyma01g20565.1	0	0	0	0	1.19416	0	0	0	0	0	0	0	0	0	0.732137
Glyma01g20670.1	65.3557	77.3306	76.9468	72.9543	74.0377	76.5653	70.1461	87.8113	58.1741	69.6774	81.3302	81.558	81.9595	76.0645	89.3207
Glyma01g20700.1	730.279	1292.67	1255.81	991.056	1091.46	1004.18	328.757	120.313	427.903	355.595	626.982	745.813	163.028	565.344	629.638
Glyma01g20710.1	5.68311	15.6751	25.6489	5.61187	3.58247	5.15343	10.1416	10.2637	49.1248	55.2613	70.2397	62.8881	48.9975	41.116	66.6244
Glyma01g20720.1	485.906	84.6456	180.529	0	0	0.736205	0	1.14041	0	1.60178	0	1.96525	0	0	0
Glyma01g20740.1	0	11.4951	10.8515	22.4475	20.3007	2.94482	0	0	0	0	0	0	0	0	0
Glyma01g20751.1	0	0	0.986497	0	2.38831	0	0.845134	0	1.29276	1.60178	0	0	1.78173	0	0
Glyma01g20760.1	28.4155	35.5303	48.3384	49.3844	74.0377	42.6999	52.3983	53.0289	50.4176	54.4605	44.3619	60.9228	37.4163	55.5066	51.9817
Glyma01g20760.2	88.0881	58.5204	89.7712	123.461	82.3968	91.2894	91.2745	94.0835	99.5424	117.731	141.958	115.95	89.9773	128.487	124.463
Glyma01g20775.1	360.877	445.173	468.586	432.114	371.383	502.828	473.275	595.862	577.863	1042.76	1625.12	1558.45	1606.23	1065.93	975.938
Glyma01g20790.1	14.2078	8.36006	13.811	12.3461	4.77663	13.9879	10.9867	10.8339	10.3421	16.8187	45.8406	20.6352	17.8173	44.1997	15.3749
Glyma01g20800.2	11.3662	12.5401	7.89198	0	0	2.94482	3.38054	0	0	1.60178	2.95746	0	0	0	0
Glyma01g20811.1	363.719	709.56	527.776	540.984	552.894	518.288	681.178	700.209	745.922	823.314	708.312	788.066	1073.49	796.622	627.441
Glyma01g20820.1	0	0	0.986497	0	2.38831	0.736205	0.845134	0	0	0	2.2181	0	0	1.0279	0.732137
Glyma01g20860.1	88.0881	176.606	123.312	172.846	193.453	236.322	163.111	224.09	151.253	396.44	490.199	544.375	526.501	339.207	385.836
Glyma01g20870.1	5.68311	1.04501	0	2.24475	3.58247	1.47241	0	0	0	0.800889	0	0.982626	3.56346	2.0558	0.732137
Glyma01g20885.1	0	0	0	0	0	0	0	0	0	0	0	0	0	0	0
Glyma01g20900.1	36.9402	22.9902	18.7434	5.61187	0	15.4603	0	2.85102	0	0	0	3.93051	655.676	12.3348	0.732137
Glyma01g20900.3	0	0	0	0	0	0.736205	0	0	0	0	0	0	61.4696	0	0
Glyma01g20910.1	11.3662	3.13502	0.986497	0	3.58247	0.736205	0	0	2.58552	6.40711	2.95746	1.96525	7.12691	4.1116	1.46427
Glyma01g20920.1	31.2571	38.6653	40.4464	24.6922	28.6598	21.3499	12.677	17.6763	34.9045	30.4338	30.314	23.583	51.6701	26.7254	18.3034
Glyma01g20935.1	0	0	1.97299	0	0	0	0	0	0	1.60178	1.47873	0	1.78173	0	0
Glyma01g20950.1	8.52466	8.36006	6.90548	2.24475	5.97078	5.15343	3.38054	10.2637	9.04931	5.60622	8.13302	0.982626	36.5254	12.3348	4.39282
Glyma01g20970.2	0	0	0	0	0	0	0	0	0	0	0	0.982626	0	0	0
Glyma01g20980.1	0	0	1.97299	2.24475	0	0	0	2.28081	2.58552	0	1.47873	0	19.599	0	0
Glyma01g20986.1	0	0	0	0	0	0	0	0	0	0	0	0	0	0	0
Glyma01g20986.2	8.52466	9.40507	4.93249	1.12237	2.38831	1.47241	0	0	0	0	0	1.96525	0	0	0
Glyma01g20993.1	0	0	0	0	0	0	0	0	0	0	0	0	0	0	0
Glyma01g21000.1	2.84155	1.04501	0	1.12237	0	0.736205	0	0	0	0.800889	0.739365	0.982626	0	0	0
Glyma01g21120.1	0	0	0	0	0	0	0	0	0	0	0	0	0	0	0
Glyma01g21120.2	0	0	0	0	0	0	0	0	0	0	0	0	0	0	0.732137
Glyma01g21241.1	5.68311	2.09002	3.94599	0	0	0	0	3.99142	5.17103	3.20356	0	1.96525	0	2.0558	0
Glyma01g21360.1	11.3662	21.9452	16.7705	4.48949	11.9416	3.68102	3.38054	5.70203	9.04931	1.60178	0	0.982626	0	0	0.732137
Glyma01g21360.2	5.68311	5.22504	2.95949	1.12237	0	0.736205	0.845134	1.71061	6.46379	0	1.47873	0.982626	0	0	0.732137
Glyma01g21360.3	0	9.40507	6.90548	3.36712	5.97078	0	3.38054	0.570203	0	0	1.47873	0	0.890864	1.0279	0
Glyma01g21480.1	79.5635	52.2504	78.9198	5.61187	15.524	8.09825	0.845134	4.56162	5.17103	3.20356	0	4.91313	2.67259	0	0
Glyma01g21500.2	130.711	223.632	174.61	380.485	460.944	176.689	288.191	130.577	257.259	171.39	153.049	165.081	114.031	156.241	101.767
Glyma01g21510.1	2.84155	0	0	5.61187	4.77663	2.20861	0	0	0	0.800889	0	0	0	0	0
Glyma01g21510.2	0	0	0	0	0	0	0	0	0	0	0	0	0	0	0
Glyma01g21510.3	0	0	0	2.24475	1.19416	1.47241	1.69027	1.14041	0	0	1.47873	0	0	0	0.732137
Glyma01g21521.1	0	0	0	0	0	0	0	0	0	0	0	0	0	0	0
Glyma01g21521.2	0	0	0	0	0	0	0	0	0	0	0	0	0	0	0
Glyma01g21530.1	0	0	0	0	0	0	0	0	0	0	0	0	0	0	0
Glyma01g21530.2	22.7324	12.5401	13.811	5.61187	10.7474	8.83446	14.3673	11.9743	19.3914	8.80978	8.87238	4.91313	26.7259	19.5301	7.32137
Glyma01g21540.1	45.4648	43.8903	43.4059	17.958	27.4656	19.1413	39.7213	21.0975	29.7334	31.2347	39.1864	25.5483	32.0711	25.6975	24.1605
Glyma01g21570.2	0	0	0	1.12237	2.38831	0	1.69027	2.28081	0	4.00445	0.739365	1.96525	5.34518	1.0279	1.46427
Glyma01g21575.1	0	1.04501	0	0	1.19416	2.94482	0.845134	1.14041	0	1.60178	1.47873	0	0	0	0.732137
Glyma01g21580.1	0	0	0	2.24475	4.77663	1.47241	0.845134	1.14041	9.04931	2.40267	2.2181	2.94788	2.67259	6.16739	5.85709
Glyma01g21590.1	0	0	0	0	0	0	0	0	0	0	0	0	0	0	0
Glyma01g21620.1	11.3662	0	6.90548	3.36712	1.19416	0.736205	0	1.14041	2.58552	1.60178	0	0	0	0	0
Glyma01g21630.1	0	0	0	0	0	0	0	0	0	0	0	0	0	0	0
Glyma01g21660.1	2.84155	2.09002	0	2.24475	2.38831	7.36205	1.69027	3.99142	0	0	0.739365	2.94788	0.890864	3.0837	9.51778
Glyma01g21680.3	17.0493	26.1252	50.3114	30.3041	27.4656	47.1171	46.4824	94.0835	50.4176	68.0756	84.2876	56.9923	43.6523	62.7018	47.5889
Glyma01g21707.1	5.68311	4.18003	5.91898	6.73424	7.16494	11.0431	7.60621	22.2379	11.6348	17.6196	8.13302	11.7915	21.3807	14.3906	10.2499
Glyma01g21734.1	2.84155	0	0	0	2.38831	1.47241	5.91594	5.70203	2.58552	8.80978	12.5692	1.96525	8.90864	4.1116	6.58923
Glyma01g21762.1	0	0	0	0	0	0	0	0	0	0	0	0	0	0	0
Glyma01g21790.1	0	0	0	0	0	0	0	0	0	0	0	0	0	0	0
Glyma01g21831.1	14.2078	49.1154	62.1493	24.6922	11.9416	32.393	40.5664	19.9571	40.0755	60.0667	40.6651	33.4093	34.7437	44.1997	26.3569
Glyma01g21831.2	0	1.04501	1.97299	2.24475	0	3.68102	0	0	1.29276	1.60178	1.47873	0.982626	0	2.0558	4.39282
Glyma01g21831.3	2.84155	3.13502	1.97299	0	0	1.47241	1.69027	0.570203	0	5.60622	0.739365	2.94788	0.890864	2.0558	1.46427
Glyma01g21870.1	11.3662	0	5.91898	2.24475	2.38831	2.94482	0	0	0	0	0	0	0	0	0
Glyma01g21900.1	85.2466	25.0802	32.5544	169.478	47.7663	159.756	41.4116	69.5648	37.49	60.0667	42.8832	43.2356	94.4316	11.3069	17.5713
Glyma01g22120.2	0	0	0	0	0	0	0	0	0	0	0	0	0	0	1.46427
Glyma01g22131.1	0	3.13502	0	1.12237	0	0	2.5354	0	3.87828	4.80533	6.65429	2.94788	4.45432	8.22319	5.85709
Glyma01g22140.1	0	1.04501	0	0	0	0	0	0	0	1.60178	1.47873	1.96525	9.7995	0	1.46427
Glyma01g22160.1	11.3662	9.40507	8.87847	2.24475	1.19416	8.83446	5.91594	3.99142	6.46379	23.2258	27.3565	23.583	10.6904	37.0044	27.8212
Glyma01g22170.1	85.2466	21.9452	51.2979	95.4018	76.426	88.3446	75.2169	108.909	91.7858	99.3102	127.91	108.089	31.1802	93.5388	101.035
Glyma01g22180.1	36.9402	17.7651	21.7029	38.1607	37.0189	42.6999	51.5532	38.2036	76.2727	38.4427	56.1918	62.8881	14.2538	43.1718	57.8388
Glyma01g22195.1	17.0493	14.6301	21.7029	12.3461	2.38831	11.7793	4.22567	14.2551	14.2203	12.0133	8.13302	7.86101	11.5812	10.279	8.78564
Glyma01g22210.1	0	22.9902	38.4734	35.916	27.4656	15.4603	21.9735	28.5102	41.3683	23.2258	27.3565	17.6873	16.9264	23.6417	20.4998
Glyma01g22260.1	56.8311	38.6653	63.1358	142.541	60.902	72.1481	99.7258	154.525	126.69	202.625	328.278	373.398	51.6701	114.097	107.624
Glyma01g22333.1	5.68311	0	1.97299	8.97899	0	0	0	1.14041	2.58552	1.60178	0	0	0	2.0558	0.732137
Glyma01g22406.1	88.0881	76.2856	95.6902	46.0173	46.5721	38.2827	56.624	43.9056	36.1972	38.4427	67.2822	40.2877	8.90864	21.5859	29.2855
Glyma01g22480.1	31.2571	21.9452	32.5544	34.7936	35.8247	42.6999	32.9602	34.2122	18.0986	35.2391	102.032	92.3669	3.56346	14.3906	30.7497
Glyma01g22490.2	93.7712	77.3306	70.0413	153.765	128.969	74.3567	195.226	99.2153	125.398	89.6996	80.5908	91.3842	113.14	94.5667	90.0528
Glyma01g22501.1	14.2078	10.4501	3.94599	0	1.19416	0	0	0	0	0	0	0	0	0	0
Glyma01g22510.1	2.84155	15.6751	30.5814	31.4265	46.5721	58.8964	32.9602	67.284	31.0262	41.6462	39.1864	43.2356	15.1447	19.5301	43.1961
Glyma01g22530.2	0	0	0.986497	0	0	0	0	0	0	0	0	0	0	0	0
Glyma01g22530.3	0	0	0	0	0	0	0	0	0	0	0	0	0	0	0
Glyma01g22530.4	0	1.04501	0.986497	0	0	0.736205	0	0	0	0	0	0	0	0	0.732137
Glyma01g22542.1	42.6233	44.9353	51.2979	12.3461	27.4656	22.0861	18.5929	29.0804	9.04931	20.8231	17.0054	9.82626	2.67259	18.5022	15.3749
Glyma01g22554.1	323.937	226.767	253.53	120.094	120.61	136.934	103.951	102.066	100.835	100.111	95.3781	101.211	48.9975	65.7855	58.5709
Glyma01g22567.1	0	0	0	0	0	0.736205	0	0	1.29276	0	0	0	0	0	0.732137
Glyma01g22580.1	99.4543	54.3404	61.1628	62.8529	54.9312	36.8102	53.2434	43.3354	64.6379	69.6774	76.894	51.0966	79.2869	50.3671	46.8567
Glyma01g22600.1	17.0493	15.6751	14.7975	12.3461	23.8831	13.9879	25.354	14.8253	5.17103	6.40711	10.3511	7.86101	17.8173	13.3627	13.1785
Glyma01g22600.2	36.9402	34.4853	30.5814	57.2411	38.213	20.6137	32.1151	15.3955	32.319	14.416	17.0054	22.6004	32.0711	18.5022	17.5713
Glyma01g22610.2	0	1.04501	0	5.61187	0	9.57066	0	0.570203	0	0	0	0	0	0	0
Glyma01g22620.1	434.758	808.836	943.091	956.262	611.408	332.765	1275.31	687.665	1070.4	730.411	764.504	847.024	398.216	652.716	669.905
Glyma01g22630.3	11.3662	8.36006	5.91898	8.97899	3.58247	12.5155	7.60621	9.69345	11.6348	7.208	5.91492	9.82626	8.90864	7.19529	10.2499
Glyma01g22630.4	17.0493	9.40507	8.87847	6.73424	9.55325	5.88964	9.29647	7.41264	3.87828	7.208	4.43619	10.8089	8.90864	5.1395	5.12496
Glyma01g22641.1	39.7817	48.0704	50.3114	44.8949	31.0481	54.4792	57.4691	53.0289	82.7365	68.8765	79.8514	52.0792	81.9595	74.0087	54.9103
Glyma01g22650.1	28.4155	34.4853	25.6489	15.7132	17.9123	10.3069	22.8186	10.8339	32.319	27.2302	17.7448	20.6352	18.7081	21.5859	16.107
Glyma01g22670.1	2.84155	0	0	0	0	0	0	0	0	0	0	0	0	0	0
Glyma01g22680.1	2.84155	12.5401	7.89198	3.36712	8.3591	9.57066	7.60621	14.8253	5.17103	7.208	3.69683	9.82626	12.4721	12.3348	20.4998
Glyma01g22680.2	0	10.4501	7.89198	11.2237	8.3591	13.9879	10.1416	10.2637	3.87828	5.60622	11.0905	10.8089	9.7995	10.279	14.6427
Glyma01g22680.3	2.84155	10.4501	12.8245	7.85662	10.7474	8.83446	14.3673	14.2551	11.6348	7.208	6.65429	8.84364	9.7995	8.22319	16.8391
Glyma01g22710.2	2.84155	7.31505	3.94599	4.48949	5.97078	4.41723	4.22567	5.13183	2.58552	4.00445	4.43619	1.96525	4.45432	3.0837	2.19641
Glyma01g22720.1	2.84155	3.13502	3.94599	0	2.38831	1.47241	0.845134	0	1.29276	1.60178	1.47873	0.982626	0.890864	1.0279	0
Glyma01g22730.1	0	0	0	0	0	0	0.845134	0	0	0	0	0	0	0	0
Glyma01g22730.2	0	0	0.986497	0	0	0	0	0	0	0	0	0	0	0	0
Glyma01g22751.1	2.84155	1.04501	0	0	0	0.736205	0	0.570203	0	1.60178	1.47873	3.93051	55.2336	3.0837	0
Glyma01g22770.1	0	1.04501	0	0	0	0	1.69027	0	0	0	0.739365	1.96525	1.78173	0	0
Glyma01g22800.1	0	0	0	0	0	0	0	0	0	0	0	0	0	0	0
Glyma01g22830.1	82.405	22.9902	39.4599	29.1817	16.7182	58.8964	8.45134	42.195	11.6348	14.416	8.13302	16.7046	5.34518	11.3069	17.5713
Glyma01g22840.2	34.0986	8.36006	11.838	2.24475	7.16494	5.88964	4.22567	2.85102	16.8059	0.800889	2.95746	3.93051	3.56346	5.1395	4.39282
Glyma01g22840.3	34.0986	14.6301	8.87847	5.61187	0	5.15343	7.60621	1.14041	2.58552	0.800889	1.47873	0.982626	2.67259	1.0279	1.46427
Glyma01g22850.1	17.0493	29.2602	34.5274	20.2027	32.2422	36.074	32.9602	27.3697	41.3683	26.4293	33.2714	37.3398	18.7081	24.6696	27.0891
Glyma01g22861.1	0	0	0	0	0	0	0	0	0	0	0	0	0	0	0
Glyma01g22871.1	0	2.09002	0	4.48949	0	0	5.91594	1.71061	2.58552	2.40267	0.739365	2.94788	0	1.0279	1.46427
Glyma01g22880.1	0	0	0	0	0	0	0	0.570203	0	0.800889	1.47873	0.982626	1.78173	0	1.46427
Glyma01g22910.1	0	0	0	0	0	0	0	0	0	0	0	0	0	0	0
Glyma01g22927.1	5.68311	4.18003	3.94599	0	0	1.47241	1.69027	2.85102	0	30.4338	17.0054	19.6525	176.391	22.6138	10.9821
Glyma01g22944.1	2.84155	0	0	0	0	0	0	0	1.29276	1.60178	0	0	0	0	0
Glyma01g22962.1	0	1.04501	0	0	0	0	1.69027	0.570203	2.58552	0	0.739365	0	2.67259	3.0837	3.66068
Glyma01g22980.1	0	0	1.97299	0	0	1.47241	1.69027	2.28081	2.58552	0	0	0	0	0	0
Glyma01g22990.1	8.52466	16.7201	9.86497	22.4475	2.38831	28.712	6.76107	12.5445	9.04931	13.6151	5.17556	9.82626	8.90864	1.0279	0.732137
Glyma01g23015.1	25.574	11.4951	16.7705	34.7936	34.6305	19.8775	18.5929	12.5445	19.3914	6.40711	8.87238	17.6873	13.363	15.4185	8.78564
Glyma01g23040.1	48.3064	18.8101	38.4734	5.61187	3.58247	11.7793	0	3.99142	1.29276	1.60178	2.2181	0.982626	0.890864	2.0558	0
Glyma01g23056.1	2.84155	4.18003	8.87847	7.85662	7.16494	8.09825	5.91594	5.13183	3.87828	4.00445	3.69683	8.84364	4.45432	3.0837	10.2499
Glyma01g23056.2	0	9.40507	10.8515	11.2237	4.77663	13.2517	18.5929	11.4041	10.3421	14.416	6.65429	7.86101	7.12691	15.4185	11.7142
Glyma01g23072.1	0	0	0	0	0	0	0	0	0	0	0	0	0	0	0
Glyma01g23089.1	0	0	0	0	0	0	0	0	0	0	0	0	0	0	0
Glyma01g23106.1	0	0	0	0	0	0	0	0.570203	0	0	0	0	0	0	0
Glyma01g23123.1	0	0	0	0	0	0	0	0	0	0	0	0	0	0	0
Glyma01g23140.1	5.68311	3.13502	7.89198	2.24475	0	9.57066	9.29647	15.3955	5.17103	18.4204	22.9203	11.7915	50.7792	6.16739	16.107
Glyma01g23150.1	8.52466	8.36006	8.87847	7.85662	10.7474	8.09825	12.677	10.8339	7.75655	8.80978	8.87238	13.7568	15.1447	14.3906	10.2499
Glyma01g23180.1	71.0388	78.3756	98.6497	59.4858	37.0189	27.9758	81.1329	116.321	80.151	120.133	136.783	129.707	89.9773	88.3993	88.5885
Glyma01g23196.1	39.7817	29.2602	12.8245	33.6712	28.6598	30.9206	9.29647	19.3869	25.8552	15.2169	12.5692	15.722	26.7259	21.5859	21.232
Glyma01g23213.1	0	8.36006	3.94599	4.48949	0	0	3.38054	3.42122	0	4.80533	1.47873	5.89576	1.78173	0	2.92855
Glyma01g23230.1	110.821	72.1055	121.339	88.6675	39.4072	50.0619	42.2567	47.8971	65.9307	80.0889	51.7556	41.2703	70.3783	63.7297	33.6783
Glyma01g23250.1	0	0	0	0	0	0	0	0	0	0	0	0	0	0	0
Glyma01g23300.1	0	0	0	0	0	0	0	0	0	0	0	0	0	0	0
Glyma01g23342.1	0	0	0	0	0	0	0	0	0	0	0	0	0	0	0
Glyma01g23384.1	0	0	0	0	0	0.736205	0	0	1.29276	0	0	0	0.890864	0	0.732137
Glyma01g23427.1	25.574	35.5303	25.6489	30.3041	26.2714	43.4361	46.4824	46.7567	41.3683	33.6373	24.3991	24.5657	24.9442	31.8649	36.6068
Glyma01g23470.2	0	0	0	0	0	0	0	0	0	0	0	0	0	0	0
Glyma01g23534.1	2.84155	3.13502	2.95949	1.12237	1.19416	2.20861	4.22567	1.71061	3.87828	6.40711	0	0	4.45432	2.0558	1.46427
Glyma01g23598.1	68.1973	100.321	118.38	85.3004	64.4845	108.958	174.943	170.491	173.23	148.965	148.612	117.915	180.845	132.599	210.123
Glyma01g23662.1	0	1.04501	0	0	0	0	1.69027	0	0	1.60178	0.739365	0	0	2.0558	1.46427
Glyma01g23726.1	34.0986	63.7455	80.8928	63.9753	90.7559	82.4549	74.3718	75.837	68.5162	75.2836	57.6705	59.9402	65.0331	76.0645	37.339
Glyma01g23790.1	0	0	0	0	0	0	0	0.570203	0	0	0	0	0.890864	0	0
Glyma01g23820.3	17.0493	14.6301	12.8245	13.4685	11.9416	22.0861	9.29647	13.1147	6.46379	4.80533	10.3511	16.7046	10.6904	11.3069	11.7142
Glyma01g23830.1	19.8909	13.5851	17.7569	12.3461	0	8.83446	10.9867	6.84244	10.3421	4.80533	7.39365	1.96525	11.5812	12.3348	9.51778
Glyma01g23840.1	0	0	0	1.12237	0	0	0.845134	0	0	0.800889	0	0	0	0	0
Glyma01g23870.1	264.264	355.303	299.895	197.538	146.881	410.066	47.3275	27.94	63.3452	64.0711	76.1546	61.9055	109.576	88.3993	70.2851
Glyma01g24100.2	494.43	482.794	435.045	625.162	606.632	334.973	354.111	238.915	359.387	161.78	116.08	128.724	50.7792	139.794	101.035
Glyma01g24115.1	0	0	0	0	0	0	0	0	0	1.60178	0.739365	0	0	0	0
Glyma01g24115.2	0	0	0	0	0	0	0	0	0	0	0.739365	0	0	0	0
Glyma01g24115.3	0	0	0	0	0	0	0.845134	0.570203	0	0	0	0	0.890864	0	0
Glyma01g24115.4	0	0	0	0	0	0	0	0	0	0	0	0	0	2.0558	0
Glyma01g24130.1	0	0	0	0	1.19416	0.736205	0.845134	0	1.29276	0	0.739365	0.982626	1.78173	0	0
Glyma01g24136.1	0	0	0	0	0	0	0	0	0	0	0	0	0	0	0
Glyma01g24143.1	0	0	0	0	0	0	1.69027	1.14041	0	2.40267	2.2181	3.93051	0	1.0279	2.19641
Glyma01g24150.1	14.2078	2.09002	4.93249	8.97899	2.38831	5.15343	8.45134	3.42122	10.3421	7.208	4.43619	2.94788	3.56346	0	2.19641
Glyma01g24150.2	0	4.18003	0.986497	0	1.19416	1.47241	0.845134	0.570203	2.58552	2.40267	1.47873	0.982626	0	2.0558	2.19641
Glyma01g24160.1	0	0	0	0	0	0	0	0	0	0	0	0	0	0	1.46427
Glyma01g24360.1	360.877	265.432	285.098	177.335	266.297	544.055	157.195	277.689	257.259	200.222	252.124	175.89	609.351	293.979	464.907
Glyma01g24383.1	0	0	0	0	1.19416	0	0	0	0	0	0	0	0	0	0.732137
Glyma01g24406.1	2.84155	1.04501	4.93249	2.24475	0	3.68102	1.69027	5.13183	1.29276	0.800889	5.17556	0.982626	0	0	0.732137
Glyma01g24430.1	48.3064	38.6653	44.3924	30.3041	28.6598	44.9085	18.5929	34.7824	21.9769	25.6285	34.0108	15.722	19.599	34.9486	31.4819
Glyma01g24455.1	0	0	0	0	0	0	0	0.570203	0	0	0	0	0.890864	0	0.732137
Glyma01g24480.1	0	15.6751	13.811	39.2831	11.9416	4.41723	25.354	11.4041	18.0986	8.00889	4.43619	23.583	1.78173	4.1116	2.92855
Glyma01g24495.1	0	0	0.986497	4.48949	0	0	3.38054	0	2.58552	0	1.47873	0	0	1.0279	0.732137
Glyma01g24510.1	5.68311	4.18003	4.93249	4.48949	10.7474	3.68102	4.22567	6.84244	9.04931	11.2124	2.95746	8.84364	12.4721	6.16739	3.66068
Glyma01g24510.2	2.84155	8.36006	0.986497	7.85662	7.16494	8.09825	8.45134	7.41264	3.87828	4.80533	5.91492	2.94788	10.6904	9.25109	2.92855
Glyma01g24515.1	0	0	0	0	0	0	0	0	0	0	0	0	0	0	0
Glyma01g24520.1	11.3662	10.4501	15.784	8.97899	11.9416	11.7793	16.9027	8.55305	10.3421	8.00889	5.17556	8.84364	5.34518	8.22319	10.9821
Glyma01g24520.2	8.52466	7.31505	12.8245	3.36712	5.97078	13.2517	7.60621	6.84244	11.6348	4.80533	5.91492	5.89576	1.78173	8.22319	1.46427
Glyma01g24520.3	5.68311	9.40507	8.87847	8.97899	8.3591	14.7241	5.91594	6.27223	11.6348	7.208	4.43619	8.84364	2.67259	9.25109	8.0535
Glyma01g24530.1	0	5.22504	0	1.12237	8.3591	17.6689	0.845134	1.14041	2.58552	1.60178	1.47873	2.94788	2.67259	4.1116	0.732137
Glyma01g24530.2	0	7.31505	0.986497	0	4.77663	8.83446	1.69027	0.570203	1.29276	2.40267	0	0.982626	0	2.0558	2.92855
Glyma01g24530.3	0	6.27005	0	3.36712	1.19416	11.7793	1.69027	0.570203	1.29276	1.60178	0.739365	0.982626	2.67259	4.1116	0.732137
Glyma01g24530.4	2.84155	3.13502	1.97299	1.12237	4.77663	6.62584	6.76107	1.14041	1.29276	0	0.739365	3.93051	1.78173	6.16739	2.19641
Glyma01g24536.1	5.68311	0	0	2.24475	0	0	0	2.85102	0	2.40267	2.2181	0.982626	2.67259	1.0279	1.46427
Glyma01g24543.1	11.3662	1.04501	8.87847	0	0	0	0	0	0	0	0	0	0	0	0
Glyma01g24550.1	8.52466	3.13502	9.86497	2.24475	7.16494	10.3069	1.69027	3.99142	3.87828	5.60622	4.43619	2.94788	7.12691	10.279	4.39282
Glyma01g24550.2	5.68311	1.04501	2.95949	2.24475	5.97078	2.94482	0.845134	1.71061	0	3.20356	5.91492	1.96525	5.34518	2.0558	2.92855
Glyma01g24570.2	0	11.4951	16.7705	11.2237	25.0773	23.5586	26.1992	19.3869	16.8059	14.416	21.4416	19.6525	20.4899	30.837	19.0356
Glyma01g24580.2	0	0	0	0	0	0	0	0	0	0	0	0	0	0	0
Glyma01g24601.1	5.68311	15.6751	7.89198	8.97899	20.3007	13.9879	10.1416	12.5445	16.8059	11.2124	21.4416	6.87838	27.6168	14.3906	12.4463
Glyma01g24601.2	5.68311	7.31505	2.95949	2.24475	9.55325	4.41723	1.69027	5.13183	6.46379	4.80533	1.47873	5.89576	16.0356	6.16739	4.39282
Glyma01g24601.3	5.68311	2.09002	2.95949	7.85662	8.3591	17.6689	9.29647	15.9657	11.6348	8.00889	13.3086	11.7915	14.2538	11.3069	12.4463
Glyma01g24620.1	0	0	0	0	0	0	0	0.570203	0	0	0	0	0	0	0
Glyma01g24650.1	25.574	21.9452	16.7705	37.0383	41.7955	85.3998	39.7213	85.5305	42.661	46.4516	62.846	52.0792	35.6346	81.204	101.767
Glyma01g24670.1	11.3662	8.36006	9.86497	2.24475	2.38831	2.94482	3.38054	0.570203	1.29276	3.20356	3.69683	0.982626	8.01778	4.1116	2.92855
Glyma01g24680.1	0	1.04501	0	0	0	0.736205	0	0	0	0	0.739365	0	0	0	0
Glyma01g24710.1	5.68311	3.13502	0.986497	8.97899	5.97078	46.3809	6.76107	4.56162	2.58552	75.2836	187.059	29.4788	42.7615	58.5902	87.8564
Glyma01g24715.1	0	2.09002	0	0	0	0	0	0	0	0	0	0	0	0	0
Glyma01g24720.1	0	0	0	0	0	0	0	0	0	0	0.739365	0	0	0	0
Glyma01g24735.1	0	0	0	0	0	0	0	0	0	0	0	0.982626	0	1.0279	0
Glyma01g24750.2	0	0	0	0	0	0.736205	0.845134	0	3.87828	0	2.95746	0	0	0	0
Glyma01g24771.1	0	0	0	0	0	0	0	0	0	0	0	0	0	0	0
Glyma01g24790.1	2.84155	0	0	0	0	0	0	0	0	0	0	0	0	0	0
Glyma01g24801.1	0	0	0	0	0	0	0	0	0	0	0	0	0	0	0
Glyma01g24811.1	2.84155	32.3952	10.8515	3.36712	15.524	10.3069	4.22567	3.42122	6.46379	0.800889	2.95746	0	0.890864	1.0279	0
Glyma01g24820.1	0	0	0	0	0	0	0	0	0	0	0	0	0	0	0
Glyma01g24835.1	0	0	0	0	0	0	0	0	0	0	0	0	0	0	0
Glyma01g24835.2	0	2.09002	0.986497	1.12237	0	2.20861	0.845134	0	2.58552	0	0.739365	0	0	2.0558	0
Glyma01g24850.2	0	0	0	0	0	0	0	0	0	0	0	0	0	0	0
Glyma01g24870.1	34.0986	18.8101	41.4329	0	2.38831	0	0	0	0	0	0	0	0	0	0
Glyma01g24880.1	25.574	10.4501	14.7975	108.87	74.0377	76.5653	108.177	49.0375	76.2727	160.979	200.368	135.602	73.9417	213.803	131.785
Glyma01g24900.1	51.1479	47.0253	44.3924	39.2831	39.4072	26.5034	32.9602	38.2036	28.4407	53.6596	53.2343	46.1834	28.5076	33.9207	31.4819
Glyma01g24915.1	0	0	0	0	0	0	0	0	0	0.800889	0	0.982626	0	0	0
Glyma01g24931.1	136.395	136.896	151.921	206.517	208.977	290.065	161.421	275.408	188.743	494.149	534.561	473.626	351	596.181	675.03
Glyma01g24945.1	85.2466	88.8257	58.2033	46.0173	27.4656	69.9395	43.947	58.1607	42.661	124.939	195.932	104.158	133.63	201.468	169.856
Glyma01g24960.1	0	0	0	0	0	0	0	0	0	0	0	0	0	0	0
Glyma01g24975.1	0	0	0	0	0	0	0	0	0	0	0	0	0	0	0
Glyma01g24990.1	34.0986	28.2152	31.5679	8.97899	9.55325	17.6689	7.60621	9.69345	16.8059	15.2169	14.0479	6.87838	5.34518	3.0837	4.39282
Glyma01g25000.1	0	2.09002	0	0	0	0.736205	0	0	0	0	0	0	0	1.0279	0
Glyma01g25000.2	0	0	0	0	0	0	0	0	0	0	0	0	0	0	0
Glyma01g25000.3	0	0	0	0	0	0	0	0	0	0	0	0	1.78173	0	0
Glyma01g25010.1	17.0493	10.4501	17.7569	13.4685	14.3299	19.1413	10.9867	9.69345	19.3914	14.416	18.4841	18.6699	16.9264	12.3348	5.12496
Glyma01g25040.1	96.6128	122.266	91.7442	122.339	148.075	156.812	93.8099	133.428	144.789	142.558	164.878	183.751	225.389	167.548	228.427
Glyma01g25116.1	2.84155	0	0.986497	0	0	0.736205	0	1.14041	0	0	0	0	0	2.0558	2.19641
Glyma01g25193.1	0	0	0	0	2.38831	0	0	0	0	0	0	0	0	0	0
Glyma01g25270.4	42.6233	70.0155	70.0413	60.6082	41.7955	33.8654	54.9337	53.5991	41.3683	50.456	53.9737	50.1139	12.4721	48.3113	39.5354
Glyma01g25270.5	45.4648	26.1252	27.6219	13.4685	14.3299	18.4051	25.354	37.0632	18.0986	22.4249	16.266	15.722	5.34518	15.4185	22.6962
Glyma01g25690.1	375.085	161.976	385.72	21.3251	19.1065	6.62584	7.60621	12.5445	6.46379	19.2213	16.266	20.6352	2.67259	4.1116	5.85709
Glyma01g25710.2	19.8909	78.3756	73.0008	62.8529	47.7663	29.4482	55.7788	54.1693	78.8583	84.0934	70.2397	63.8707	80.1778	65.7855	62.9638
Glyma01g25734.1	0	0	0	0	0	0	0	0	0	0	0	0	0	0	0
Glyma01g25758.1	0	0	0	0	0	0	0	0	0	0	0	0	0	0	0
Glyma01g25782.1	0	0	0	0	0	0	0	0.570203	0	0	0	0	2.67259	0	0.732137
Glyma01g25782.2	0	0	0	0	0	0	0	0.570203	0	0	0	0	0	0	0
Glyma01g25806.1	0	0	0	0	0	0	0	0	0	0	0	0	0	0	0
Glyma01g25830.1	73.8804	76.2856	103.582	17.958	29.8539	48.5895	16.0575	25.6591	27.1479	16.8187	24.3991	28.4962	8.01778	15.4185	17.5713
Glyma01g25861.1	0	0	0	0	0	0	0.845134	0	0	0	0	0	0	0	0
Glyma01g25890.1	8.52466	14.6301	13.811	127.951	120.61	97.9152	208.748	132.287	188.743	165.784	142.697	115.95	16.0356	54.4787	58.5709
Glyma01g25903.1	0	0	0	0	0	0	0	0	0	0	1.47873	0	0	0	0
Glyma01g25916.1	0	2.09002	0	1.12237	0	0	0	0	1.29276	0.800889	0	0	0	0	0.732137
Glyma01g25930.1	0	0	0	15.7132	7.16494	19.8775	2.5354	2.85102	2.58552	19.2213	11.8298	4.91313	8.90864	6.16739	9.51778
Glyma01g25940.2	2.84155	4.18003	11.838	2.24475	8.3591	11.0431	14.3673	15.3955	9.04931	8.80978	6.65429	10.8089	5.34518	3.0837	11.7142
Glyma01g25940.4	14.2078	7.31505	4.93249	12.3461	9.55325	13.2517	16.0575	16.5359	10.3421	8.00889	7.39365	9.82626	10.6904	8.22319	10.2499
Glyma01g25940.5	5.68311	7.31505	8.87847	8.97899	13.1357	7.36205	8.45134	13.1147	7.75655	4.00445	8.13302	2.94788	8.90864	7.19529	8.0535
Glyma01g25960.1	0	0	4.93249	0	0	1.47241	2.5354	0	1.29276	0.800889	0	0	9.7995	2.0558	0
Glyma01g25960.2	0	3.13502	0.986497	2.24475	0	2.20861	5.0708	9.12325	9.04931	4.00445	2.2181	0.982626	46.3249	9.25109	2.92855
Glyma01g25960.3	0	2.09002	0	0	0	0	0.845134	0.570203	1.29276	0	0.739365	0	4.45432	1.0279	0.732137
Glyma01g25980.2	0	0	0	0	0	0	0	0	0	0	0	0	0	0	0
Glyma01g26010.2	5.68311	4.18003	2.95949	0	0	0	0	0	0	0	0	0	0	0	0
Glyma01g26220.1	17.0493	13.5851	15.784	17.958	17.9123	36.8102	9.29647	39.344	7.75655	31.2347	44.3619	44.2182	23.1625	34.9486	66.6244
Glyma01g26230.1	139.236	40.7553	53.2708	12.3461	1.19416	9.57066	7.60621	4.56162	2.58552	2.40267	2.95746	3.93051	3.56346	0	5.12496
Glyma01g26300.1	125.028	95.0957	119.366	77.4438	84.7851	98.6515	49.8629	28.5102	40.0755	68.0756	76.894	51.0966	94.4316	76.0645	55.6424
Glyma01g26310.1	0	0	0	0	0	0	0	0	0	0	0	0	0	0	0
Glyma01g26325.1	0	0	0	0	0	0	0	0	0	0	0	0	0	0	0
Glyma01g26340.1	93.7712	16.7201	59.1898	0	0	2.94482	0	1.14041	2.58552	6.40711	1.47873	3.93051	8.01778	3.0837	0
Glyma01g26350.1	45.4648	44.9353	63.1358	28.0593	53.737	41.2275	51.5532	50.1779	55.5886	52.0578	39.1864	31.444	50.7792	52.4229	65.8923
Glyma01g26360.2	130.711	81.5106	82.8658	327.733	212.56	176.689	450.456	418.529	555.886	638.309	632.897	511.948	421.379	587.958	442.211
Glyma01g26570.1	5.68311	184.966	58.2033	23.5698	60.902	88.3446	5.91594	11.4041	7.75655	4.80533	7.39365	9.82626	4.45432	12.3348	19.7677
Glyma01g26580.1	0	1.04501	2.95949	0	0	0	0	0	0	0	0	0	0	0	0
Glyma01g26590.2	2.84155	14.6301	15.784	0	0	1.47241	0	0.570203	0	0	0	0	0	0	0
Glyma01g26600.1	5.68311	4.18003	2.95949	5.61187	7.16494	6.62584	5.0708	3.42122	5.17103	2.40267	2.95746	1.96525	3.56346	2.0558	3.66068
Glyma01g26600.2	31.2571	8.36006	17.7569	15.7132	13.1357	13.9879	17.7478	6.27223	5.17103	8.00889	8.13302	3.93051	4.45432	8.22319	3.66068
Glyma01g26606.1	34.0986	68.9705	54.2573	151.52	134.94	48.5895	124.235	136.279	174.522	44.0489	33.2714	70.7491	23.1625	49.3392	54.9103
Glyma01g26613.1	0	0	0	0	0	0	0	0	0	0	0	0	0	0	0
Glyma01g26620.1	0	0	0	0	1.19416	0.736205	1.69027	0.570203	0	0.800889	0.739365	0.982626	0	2.0558	0.732137
Glyma01g26650.1	11.3662	5.22504	14.7975	13.4685	9.55325	11.0431	11.8319	11.4041	6.46379	11.2124	8.13302	8.84364	4.45432	23.6417	10.9821
Glyma01g26670.1	5.68311	12.5401	15.784	4.48949	2.38831	0	0	0	0	0	0	0	0	0	0
Glyma01g26681.1	0	4.18003	5.91898	4.48949	3.58247	4.41723	4.22567	12.5445	24.5624	7.208	21.4416	9.82626	0	7.19529	4.39282
Glyma01g26690.3	45.4648	22.9902	36.5004	2.24475	2.38831	0	0	0	0	0.800889	0.739365	0	0	0	0
Glyma01g26700.1	102.296	21.9452	30.5814	15.7132	17.9123	37.5464	17.7478	31.3612	18.0986	20.0222	37.7076	48.1487	30.2894	19.5301	37.339
Glyma01g26750.1	0	2.09002	3.94599	0	0	0	0	0	0	0	0	0.982626	1.78173	0	1.46427
Glyma01g26750.2	0	0	0	0	4.77663	0	0	0	0	0	0	0	0	1.0279	0
Glyma01g26766.1	0	0	0	0	0	0	0	0	0	0	0	0	6.23605	0	0
Glyma01g26783.1	0	0	0	0	0	0	0	0	0	0	0	0	6.23605	0	0
Glyma01g26800.1	0	0	0	0	0	0	0	0	0	0	0	0	1.78173	0	0
Glyma01g26813.1	0	0	0	1.12237	0	0	0	0	0	0	0	0	0	0	0
Glyma01g26826.1	0	0	0	0	0	0	0.845134	0	0	0	0	0	0.890864	0	0
Glyma01g26840.2	42.6233	68.9705	78.9198	22.4475	31.0481	32.393	39.7213	298.216	2.58552	84.8942	272.086	245.657	83.7412	34.9486	142.035
Glyma01g26860.2	0	0	0	0	0	0	0	0	0	0	0	0	0	0	0
Glyma01g26900.2	0	0	0	0	0	0	0	0	0	0	0	0	0	0	0
Glyma01g26915.1	0	0	0	0	0	0	0	0	0	0	0	0	0	0	0
Glyma01g26930.1	153.444	110.771	123.312	172.846	157.629	106.75	147.898	113.47	160.302	164.983	155.267	195.543	105.122	160.352	146.427
Glyma01g26930.2	22.7324	24.0352	16.7705	29.1817	25.0773	22.0861	10.9867	19.9571	21.9769	11.2124	17.0054	11.7915	15.1447	26.7254	21.232
Glyma01g26940.1	36.9402	33.4402	53.2708	6.73424	7.16494	5.88964	10.1416	4.56162	6.46379	4.80533	0.739365	1.96525	6.23605	4.1116	3.66068
Glyma01g26950.1	179.018	117.041	214.07	116.727	105.086	159.02	96.3453	147.112	81.4438	88.0978	103.511	104.158	62.3605	76.0645	147.159
Glyma01g26961.1	0	0	0	0	0	0	0	0	0	0	0	0	0	0	0
Glyma01g26970.1	170.493	203.776	195.326	300.796	459.75	261.353	327.067	489.234	385.242	520.578	558.96	526.688	566.589	375.183	467.835
Glyma01g26981.1	2.84155	3.13502	0	6.73424	19.1065	13.9879	6.76107	11.9743	9.04931	8.80978	10.3511	15.722	3.56346	6.16739	9.51778
Glyma01g26981.2	0	1.04501	0.986497	1.12237	11.9416	8.09825	6.76107	9.12325	6.46379	4.00445	6.65429	7.86101	7.12691	7.19529	5.12496
Glyma01g26990.1	235.849	37.6203	45.3789	105.503	78.8143	125.891	124.235	153.385	139.618	148.164	165.618	200.456	41.8706	174.743	278.212
Glyma01g27005.1	0	5.22504	7.89198	17.958	31.0481	9.57066	0.845134	2.28081	2.58552	18.4204	39.1864	49.1313	12.4721	15.4185	15.3749
Glyma01g27020.1	2.84155	0	0	0	0	0	0	0	0	0	0	0	0	0	0
Glyma01g27040.1	230.166	137.941	284.111	11.2237	7.16494	16.1965	1.69027	1.14041	7.75655	0	0	0	0	0	0
Glyma01g27060.1	31.2571	28.2152	21.7029	11.2237	10.7474	15.4603	9.29647	6.27223	11.6348	6.40711	5.17556	0.982626	1.78173	2.0558	8.78564
Glyma01g27110.1	0	0	0	0	0	0	1.69027	0	0	0	0	0	0	0	0
Glyma01g27120.2	5.68311	5.22504	0.986497	8.97899	15.524	11.0431	10.9867	22.8081	27.1479	16.8187	26.6171	20.6352	32.962	18.5022	23.4284
Glyma01g27120.3	0	0	0	1.12237	0	2.94482	1.69027	1.71061	2.58552	1.60178	4.43619	3.93051	4.45432	0	5.85709
Glyma01g27130.1	11.3662	1.04501	4.93249	8.97899	4.77663	9.57066	2.5354	3.99142	7.75655	1.60178	4.43619	7.86101	0	1.0279	6.58923
Glyma01g27145.1	0	0	0	0	0	0	0	0	0	0.800889	0	0	0	0	2.92855
Glyma01g27160.1	0	0	0	1.12237	0	0.736205	0	0	0	0	0	0	0	1.0279	0
Glyma01g27170.1	8.52466	0	1.97299	2.24475	4.77663	13.9879	6.76107	10.2637	9.04931	3.20356	5.91492	9.82626	4.45432	4.1116	6.58923
Glyma01g27200.1	39.7817	50.1604	28.6084	29.1817	26.2714	33.8654	23.6638	28.5102	18.0986	31.2347	31.7927	20.6352	44.5432	20.558	46.8567
Glyma01g27215.1	2.84155	6.27005	7.89198	13.4685	10.7474	3.68102	8.45134	2.28081	3.87828	0	2.95746	0	0	1.0279	0
Glyma01g27230.1	0	0	0	0	0	0	0.845134	0	0	0	0	0	0	0	0
Glyma01g27240.3	17.0493	14.6301	9.86497	14.5909	16.7182	19.8775	23.6638	15.3955	19.3914	19.2213	16.266	14.7394	26.7259	22.6138	22.6962
Glyma01g27240.4	14.2078	12.5401	26.6354	12.3461	19.1065	19.1413	18.5929	19.3869	18.0986	24.0267	14.7873	16.7046	38.3072	27.7533	25.6248
Glyma01g27250.1	14.2078	7.31505	14.7975	14.5909	11.9416	15.4603	11.8319	26.2293	16.8059	12.0133	10.3511	11.7915	19.599	11.3069	21.9641
Glyma01g27250.2	14.2078	14.6301	11.838	15.7132	5.97078	13.2517	16.9027	13.1147	14.2203	7.208	8.13302	14.7394	8.01778	11.3069	13.9106
Glyma01g27260.1	0	0	0	0	0	0	0	0	0	0	0	0	0	0	0
Glyma01g27280.1	11.3662	42.8453	55.2438	15.7132	23.8831	13.2517	37.1859	14.2551	38.7828	36.04	31.7927	56.9923	26.7259	42.1439	30.0176
Glyma01g27291.1	0	2.09002	1.97299	0	0	1.47241	0	0	0	0	0	0	0	0	0
Glyma01g27301.1	11.3662	5.22504	3.94599	3.36712	2.38831	0.736205	1.69027	3.99142	0	0.800889	0	1.96525	0	2.0558	1.46427
Glyma01g27310.1	2.84155	0	0	0	0	0	0	0.570203	0	0.800889	0	0	0	0	0
Glyma01g27360.1	90.9297	49.1154	75.9603	0	5.97078	6.62584	0	0	6.46379	1.60178	0	0	0	0	0
Glyma01g27385.1	0	1.04501	0	0	0	0	0	0	0	2.40267	0	0	8.90864	0	0
Glyma01g27410.2	0	0	0	1.12237	0	0	0	0	0	0	0	0	0	0	0
Glyma01g27440.1	0	0	0.986497	0	0	0.736205	0	0	1.29276	0	0.739365	0.982626	0	2.0558	0.732137
Glyma01g27440.2	0	0	0.986497	0	1.19416	2.20861	0.845134	1.71061	0	3.20356	2.2181	5.89576	1.78173	0	2.92855
Glyma01g27455.1	2.84155	4.18003	11.838	6.73424	13.1357	14.7241	2.5354	6.84244	12.9276	3.20356	5.17556	16.7046	6.23605	5.1395	8.0535
Glyma01g27470.1	0	0	0	0	0	0	0	0	0	0	0	0	0	0	0
Glyma01g27490.1	0	1.04501	1.97299	0	0	0	0	0.570203	2.58552	0	0	0	0	0	0
Glyma01g27490.2	0	0	0	0	0	0	0	0	0	0	0	0	0	0	0.732137
Glyma01g27490.3	0	1.04501	0	0	0	0	0	0	0	0	0	0	0	0	0
Glyma01g27710.1	2.84155	22.9902	24.6624	11.2237	4.77663	2.20861	0	0	0	0	0	0	0	0	0
Glyma01g27720.1	34.0986	11.4951	17.7569	6.73424	8.3591	2.20861	9.29647	10.2637	19.3914	16.0178	12.5692	8.84364	3.56346	3.0837	5.12496
Glyma01g27765.1	0	0	0	0	0	0	0	0	0	0	0	0	0	0	0
Glyma01g27810.1	79.5635	157.796	118.38	62.8529	57.3195	19.1413	54.9337	14.2551	85.3221	37.6418	60.6279	97.28	4.45432	21.5859	31.4819
Glyma01g27840.1	1184.93	263.342	315.679	1498.37	315.257	1562.23	140.292	513.183	371.022	882.58	360.071	606.28	2767.02	767.841	83.4636
Glyma01g27860.1	2.84155	4.18003	0.986497	1.12237	1.19416	2.94482	2.5354	2.28081	3.87828	0.800889	1.47873	0.982626	0.890864	1.0279	3.66068
Glyma01g27890.1	17.0493	19.8551	25.6489	11.2237	11.9416	4.41723	0	0	0	0	0	0	0	0	0
Glyma01g27900.1	36.9402	59.5654	50.3114	23.5698	19.1065	10.3069	18.5929	15.9657	9.04931	8.80978	4.43619	10.8089	3.56346	4.1116	3.66068
Glyma01g27910.1	0	0	0	0	0	0	0	0	0	0	0	0	0	0	0
Glyma01g27941.1	0	0	0	0	0	0	0	0	0	0	0	0	0	0	0
Glyma01g27970.2	2.84155	3.13502	0	0	1.19416	0.736205	0	2.28081	0	0	0	0	1.78173	0	0.732137
Glyma01g28026.1	0	0	0	0	0	0	0	0	0	0	0	0	0	0	0
Glyma01g28082.1	0	0	0	0	0	0	0	0	0	0	0	0	0	0	0
Glyma01g28139.1	0	0	0	0	0	0	0	0	0	0	0	0	0	0	0
Glyma01g28196.1	0	0	0	0	0	0	0	0	0	0	0	0	0	0	0
Glyma01g28253.1	0	0	0	0	0	0	0	0	0	0	0	0	0	0	0
Glyma01g28310.1	22.7324	15.6751	13.811	14.5909	11.9416	15.4603	11.8319	9.69345	19.3914	9.61067	10.3511	6.87838	0	4.1116	8.78564
Glyma01g28310.2	8.52466	7.31505	2.95949	6.73424	1.19416	11.7793	7.60621	2.28081	9.04931	4.00445	2.2181	2.94788	0	2.0558	0.732137
Glyma01g28353.1	34.0986	30.3052	29.5949	39.2831	38.213	13.9879	29.5797	15.3955	28.4407	39.2436	23.6597	23.583	31.1802	49.3392	19.7677
Glyma01g28396.1	39.7817	20.9002	16.7705	37.0383	40.6013	22.8224	32.1151	15.9657	19.3914	13.6151	8.87238	4.91313	5.34518	9.25109	8.78564
Glyma01g28440.2	22.7324	18.8101	29.5949	47.1397	53.737	152.394	78.5975	155.095	59.4669	80.0889	182.623	218.143	43.6523	77.0924	79.0708
Glyma01g28460.1	0	4.18003	3.94599	1.12237	0	0	0	0.570203	1.29276	0	0	0	0	1.0279	4.39282
Glyma01g28480.2	0	0	0	0	0	0	0	0	0	0	0	0	0	0	0
Glyma01g28491.1	0	0	0	0	0	0	0	0	0	0	0	0	7.12691	0	0
Glyma01g28500.1	2409.64	793.161	1553.73	823.822	675.893	297.427	384.536	261.153	421.439	406.051	414.045	423.512	85.5229	263.142	267.23
Glyma01g28511.1	2.84155	0	0	0	0	1.47241	0.845134	0	0	0	0	0	0	0	0
Glyma01g28520.1	39.7817	54.3404	51.2979	60.6082	65.6786	51.5343	58.3142	45.6162	64.6379	64.0711	73.9365	62.8881	53.4518	55.5066	57.8388
Glyma01g28520.2	22.7324	45.9803	58.2033	122.339	156.435	41.2275	89.5842	65.0032	113.763	75.2836	75.4153	64.8533	48.1067	56.5344	51.2496
Glyma01g28550.1	0	0	0	0	0	0	0	0	0	0	0	0	0	0	0
Glyma01g28626.1	0	0	0	0	0	0	0	0	0	0	0	0	0	0	0
Glyma01g28703.1	0	0	0	0	0	0	0	0	0	0.800889	0.739365	3.93051	0	0	0
Glyma01g28703.2	2.84155	0	0.986497	0	0	0	0	0	0	0	0	0	0	0	0
Glyma01g28703.3	0	0	0	0	0	0	0	0.570203	0	0.800889	0	1.96525	0	0	0
Glyma01g28780.1	22.7324	6.27005	3.94599	2.24475	2.38831	0	0	1.14041	2.58552	1.60178	1.47873	1.96525	1.78173	0	0
Glyma01g28800.2	0	0	0	0	0	0	0	0	0	0	0	0	0	0	0
Glyma01g28805.1	0	0	0	0	0	0	0	0	0	1.60178	0	0	0	0	0
Glyma01g28810.1	14841.4	10101	14039.8	18461.9	12618.7	4097.72	8493.6	4386	8100.42	3732.94	3189.62	4242	1268.59	1919.09	2072.68
Glyma01g28820.10	5.68311	17.7651	9.86497	13.4685	20.3007	11.0431	23.6638	23.9485	23.2697	15.2169	17.0054	22.6004	14.2538	21.5859	16.8391
Glyma01g28820.2	5.68311	17.7651	17.7569	26.937	35.8247	13.9879	32.1151	27.94	20.6841	32.8365	25.8778	26.5309	18.7081	32.8928	16.107
Glyma01g28820.3	8.52466	7.31505	1.97299	13.4685	13.1357	15.4603	13.5221	22.8081	12.9276	8.80978	22.181	14.7394	12.4721	13.3627	13.1785
Glyma01g28820.7	5.68311	21.9452	8.87847	13.4685	15.524	16.9327	21.1284	20.5273	18.0986	24.0267	17.0054	28.4962	14.2538	16.4464	16.107
Glyma01g28820.8	11.3662	9.40507	5.91898	16.8356	10.7474	13.2517	10.1416	21.6677	15.5131	15.2169	12.5692	14.7394	10.6904	21.5859	24.8926
Glyma01g28820.9	5.68311	10.4501	3.94599	17.958	28.6598	23.5586	24.5089	22.2379	11.6348	22.4249	19.9629	20.6352	16.0356	16.4464	25.6248
Glyma01g28830.2	90.9297	117.041	120.353	135.807	130.163	61.8412	96.3453	76.4072	125.398	103.315	94.6388	103.176	67.7057	128.487	53.446
Glyma01g28841.1	0	0	0	0	0	0	0	0	0	0	0	0	0	0	0
Glyma01g28850.1	0	0	0	2.24475	0	0	0	0	0	0	2.2181	0	0.890864	0	0
Glyma01g28865.1	0	4.18003	0	2.24475	2.38831	0	0	0	2.58552	1.60178	1.47873	0	0	0	0
Glyma01g28880.1	0	0	0	0	0	0	0	0	0	0	0	0	0	0	0
Glyma01g28890.2	0	0	0	0	0	0	0	0	0	0	0	0	0	1.0279	0
Glyma01g28890.3	0	0	0	0	0	0	0	0	0	0	0	0	0	0	0
Glyma01g28936.1	14.2078	11.4951	12.8245	65.0977	20.3007	12.5155	49.8629	114.041	42.661	60.8676	45.8406	66.8186	18.7081	42.1439	15.3749
Glyma01g28983.1	0	0	0	0	0	0	0	0	0	0	0	0	0	0	0
Glyma01g29030.2	0	3.13502	1.97299	11.2237	4.77663	12.5155	47.3275	182.465	47.8321	97.7085	65.0641	49.1313	32.0711	55.5066	54.1781
Glyma01g29070.1	0	2.09002	0.986497	0	0	0	0	0	0	0	0	0	0	0	0
Glyma01g29091.1	0	3.13502	0	0	0	0.736205	0	0	2.58552	0	2.2181	0	0.890864	2.0558	0.732137
Glyma01g29110.1	0	0	0	0	0	0	0	0	0	0	0	0	0	0	0
Glyma01g29131.1	0	0	0	0	0	0	0	0	0	0	0	0	0	0	0
Glyma01g29150.2	31.2571	16.7201	35.5139	21.3251	20.3007	51.5343	26.1992	43.9056	28.4407	36.8409	38.447	42.2529	18.7081	27.7533	57.1067
Glyma01g29171.1	0	0	1.97299	1.12237	1.19416	0	0	6.27223	1.29276	4.00445	2.2181	6.87838	1.78173	4.1116	0.732137
Glyma01g29171.10	0	0	0	0	0	0	0.845134	2.28081	1.29276	1.60178	2.2181	0.982626	0.890864	1.0279	2.19641
Glyma01g29171.2	0	0	2.95949	1.12237	1.19416	1.47241	1.69027	6.27223	1.29276	6.40711	2.2181	5.89576	0	3.0837	5.85709
Glyma01g29171.3	0	0	0	1.12237	1.19416	1.47241	2.5354	6.27223	1.29276	3.20356	5.17556	3.93051	1.78173	4.1116	2.19641
Glyma01g29171.4	2.84155	0	0	0	2.38831	2.20861	0	3.99142	1.29276	3.20356	1.47873	0	1.78173	2.0558	5.12496
Glyma01g29171.5	0	1.04501	0	0	2.38831	2.20861	3.38054	5.70203	1.29276	3.20356	2.95746	5.89576	2.67259	0	1.46427
Glyma01g29171.6	0	0	0	1.12237	0	0.736205	0	1.71061	0	5.60622	3.69683	1.96525	0	2.0558	0
Glyma01g29171.7	0	1.04501	0.986497	0	0	0.736205	3.38054	2.28081	2.58552	1.60178	1.47873	0.982626	2.67259	1.0279	1.46427
Glyma01g29171.8	0	0	0.986497	1.12237	0	0.736205	0	3.99142	0	3.20356	4.43619	4.91313	1.78173	1.0279	5.85709
Glyma01g29171.9	0	1.04501	0.986497	0	0	0	1.69027	1.14041	1.29276	0.800889	0	1.96525	1.78173	5.1395	0.732137
Glyma01g29190.1	0	0	0	0	0	0	0	0	0	0	0	0	0	0	0
Glyma01g29190.2	0	0	0	0	0	0	0	0	0	0	0	0	0	0	0
Glyma01g29220.1	0	0	0	0	0	0	0	0	1.29276	0	1.47873	0	0.890864	0	0
Glyma01g29230.1	0	0	0	0	2.38831	0	0	0.570203	1.29276	1.60178	0	0.982626	0	0	0
Glyma01g29255.1	0	0	0	0	0	0	0	0	0	0	0	0	0	0	0
Glyma01g29280.1	45.4648	30.3052	41.4329	17.958	27.4656	30.9206	10.1416	19.3869	21.9769	8.00889	25.1384	12.7741	9.7995	11.3069	19.0356
Glyma01g29305.1	34.0986	21.9452	9.86497	8.97899	11.9416	12.5155	13.5221	10.2637	11.6348	12.8142	5.91492	8.84364	11.5812	8.22319	9.51778
Glyma01g29330.2	11.3662	19.8551	18.7434	7.85662	8.3591	11.0431	12.677	10.8339	5.17103	8.80978	7.39365	3.93051	7.12691	11.3069	8.0535
Glyma01g29346.1	42.6233	17.7651	15.784	15.7132	8.3591	13.9879	18.5929	13.1147	19.3914	9.61067	14.7873	14.7394	2.67259	6.16739	9.51778
Glyma01g29362.1	11.3662	8.36006	6.90548	6.73424	8.3591	5.88964	9.29647	15.9657	5.17103	4.80533	5.91492	5.89576	0	5.1395	5.12496
Glyma01g29362.2	19.8909	13.5851	25.6489	4.48949	7.16494	8.83446	10.1416	9.69345	2.58552	5.60622	11.8298	3.93051	1.78173	5.1395	3.66068
Glyma01g29378.1	8.52466	16.7201	13.811	5.61187	4.77663	8.09825	7.60621	6.84244	12.9276	4.00445	10.3511	8.84364	5.34518	1.0279	7.32137
Glyma01g29378.2	25.574	18.8101	6.90548	5.61187	5.97078	5.15343	6.76107	10.2637	6.46379	5.60622	8.87238	5.89576	4.45432	4.1116	2.92855
Glyma01g29394.1	45.4648	63.7455	64.1223	67.3424	96.7267	42.6999	75.2169	55.8799	139.618	102.514	74.6759	78.6101	43.6523	56.5344	61.4995
Glyma01g29410.1	127.87	56.4304	110.488	2.24475	3.58247	0.736205	3.38054	7.98284	3.87828	4.80533	2.2181	3.93051	0	1.0279	2.92855
Glyma01g29420.1	22.7324	19.8551	15.784	39.2831	27.4656	32.393	27.8894	30.2208	24.5624	21.624	18.4841	12.7741	16.0356	15.4185	37.339
Glyma01g29440.1	0	0	0	0	0	0	0	0	0	0	0	0	0	0	0
Glyma01g29470.3	5.68311	13.5851	4.93249	7.85662	2.38831	2.94482	14.3673	10.2637	2.58552	3.20356	8.13302	7.86101	3.56346	4.1116	2.19641
Glyma01g29470.4	8.52466	10.4501	5.91898	7.85662	3.58247	2.94482	21.9735	5.70203	3.87828	8.00889	5.91492	4.91313	3.56346	3.0837	8.0535
Glyma01g29480.1	0	0	0	0	0	0	0	0	0	0	0	0	0	0	0
Glyma01g29495.1	0	0	0	0	0	0	0	0	0	0	0	0	0	0	2.19641
Glyma01g29511.1	0	0	0	0	0	0	0	0	0	0	0	0	0	0	0
Glyma01g29525.1	0	0	0	0	0	0	0	0	0	0	0	0	0	0	0
Glyma01g29540.1	76.7219	50.1604	59.1898	66.2201	84.7851	119.265	58.3142	79.2582	87.9076	89.6996	73.1972	72.7143	141.647	103.818	101.035
Glyma01g29570.2	0	0	0	1.12237	2.38831	10.3069	49.8629	253.74	64.6379	63.2702	55.4524	70.7491	17.8173	45.2276	82.7314
Glyma01g29580.2	0	0	0	0	1.19416	2.20861	3.38054	35.9228	3.87828	4.80533	2.95746	7.86101	3.56346	6.16739	9.51778
Glyma01g29600.1	0	0	0	1.12237	0	0	3.38054	0	5.17103	0	0	2.94788	3.56346	0	2.19641
Glyma01g29615.1	0	0	0	1.12237	2.38831	0.736205	14.3673	84.9603	12.9276	9.61067	9.61175	24.5657	8.01778	18.5022	36.6068
Glyma01g29630.3	19.8909	13.5851	22.6894	6.73424	9.55325	4.41723	7.60621	5.13183	6.46379	2.40267	3.69683	6.87838	8.01778	2.0558	8.78564
Glyma01g29630.4	48.3064	18.8101	34.5274	11.2237	8.3591	6.62584	13.5221	10.2637	11.6348	9.61067	8.87238	14.7394	12.4721	17.4743	12.4463
Glyma01g29643.1	0	0	0	0	0	0	0	0	0	0	0	0	0	0	0
Glyma01g29656.1	0	0	0	0	0	0	0	0	0	0	0	0	0	0	0.732137
Glyma01g29670.1	8.52466	4.18003	12.8245	29.1817	32.2422	81.7187	7.60621	11.9743	5.17103	0.800889	1.47873	0	0	0	1.46427
Glyma01g29715.1	5.68311	2.09002	1.97299	3.36712	2.38831	4.41723	1.69027	0.570203	5.17103	4.00445	2.95746	0	7.12691	3.0837	1.46427
Glyma01g29760.1	0	0	0	0	0	0	0	0	0	0	0	0	0	0	0
Glyma01g29760.2	0	0	0.986497	0	1.19416	0	0	0	0	0	1.47873	0	0.890864	0	0.732137
Glyma01g29816.1	0	0	0	0	0	0	0	0	0	0.800889	0	0	0	0	0
Glyma01g29873.1	2.84155	0	0	0	0	0	0	0	0	0	0	0	0	0	0
Glyma01g29930.1	5.68311	1.04501	0.986497	2.24475	3.58247	0	0.845134	0	0	0	2.95746	0.982626	6.23605	3.0837	0
Glyma01g29950.1	79.5635	62.7005	79.9063	34.7936	65.6786	70.6757	53.2434	75.2668	68.5162	67.2747	65.0641	71.7317	64.1422	54.4787	58.5709
Glyma01g29970.2	0	0	0	0	0	0	0	0	0	0	0	0	0	0	0
Glyma01g30000.2	0	0	0	0	0	0	0	0	0	0	0	0	0	0	0
Glyma01g30010.2	0	0	0	0	0	0	0	0	0	0	0	0	0	0	0
Glyma01g30020.1	0	0	0	0	0	0	0	0	0	0	0	0	0	0	0
Glyma01g30030.1	0	0	0	0	0	0	0	0	0	0	0	0	0	0	0
Glyma01g30040.1	0	0	0	0	0	0	0	0	0	0	0	0	0	0	0
Glyma01g30060.1	8.52466	28.2152	8.87847	17.958	9.55325	7.36205	21.1284	18.8167	25.8552	11.2124	11.0905	7.86101	12.4721	28.7812	9.51778
Glyma01g30080.1	0	0	0	0	0	0	0	0	0	0	0.739365	0	0	0	0
Glyma01g30300.1	11.3662	14.6301	13.811	6.73424	5.97078	13.9879	7.60621	7.98284	10.3421	9.61067	11.8298	16.7046	16.9264	13.3627	9.51778
Glyma01g30320.2	51.1479	72.1055	91.7442	89.7899	60.902	43.4361	103.951	75.2668	100.835	78.4871	79.8514	88.4364	81.0686	79.1482	71.0173
Glyma01g30335.1	0	0	0	1.12237	0	0	1.69027	0.570203	0	0	0.739365	2.94788	0.890864	1.0279	0
Glyma01g30350.1	1494.66	875.716	1274.55	1033.71	718.882	181.106	445.386	156.806	338.703	112.925	121.995	151.324	1.78173	29.8091	42.4639
Glyma01g30370.1	0	0	0	0	0	0	1.69027	0	0	0	0	0	0	0	0
Glyma01g30390.1	8.52466	18.8101	57.2168	53.8739	69.2611	9.57066	115.783	44.4758	76.2727	20.8231	24.3991	21.6178	3.56346	7.19529	12.4463
Glyma01g30400.1	65.3557	95.0957	98.6497	46.0173	41.7955	58.8964	57.4691	61.5819	63.3452	68.0756	64.3248	52.0792	70.3783	76.0645	68.8209
Glyma01g30431.1	0	2.09002	1.97299	0	0	0	0	1.14041	0	1.60178	0	3.93051	0	0	0.732137
Glyma01g30460.1	48.3064	41.8003	44.3924	33.6712	16.7182	14.7241	35.4956	14.8253	32.319	20.0222	22.9203	20.6352	13.363	39.0602	29.2855
Glyma01g30485.1	85.2466	90.9157	110.488	102.136	74.0377	50.7981	65.0753	54.1693	112.47	43.248	57.6705	59.9402	28.5076	65.7855	55.6424
Glyma01g30511.1	0	0	0	0	0	0	0	0	0	0	0	0	0	0	0
Glyma01g30535.1	0	0	0	0	0	0	0	0	0	0	0	0	0	0	0
Glyma01g30560.1	0	0	1.97299	4.48949	0	2.20861	3.38054	1.14041	0	3.20356	0.739365	0	3.56346	2.0558	2.92855
Glyma01g30610.1	28.4155	19.8551	14.7975	4.48949	13.1357	8.09825	0.845134	0.570203	0	0.800889	0	1.96525	1.78173	0	0
Glyma01g30626.1	0	0	0	1.12237	0	0	0	0	1.29276	0	0	0	0	0	0
Glyma01g30643.1	0	0	0	0	0	0	0	0	0	0	0	0	0	0	0
Glyma01g30660.2	0	0	0	0	0	0	0	0	0	0	0	0	0	0	0
Glyma01g30670.1	0	1.04501	0	0	0	1.47241	0	0	0	0	0	0	1.78173	0	0
Glyma01g30900.1	0	0	0	0	0	0	0	0	0	0	0	0	0	0	0
Glyma01g30910.1	147.761	87.7806	148.961	147.031	146.881	158.284	103.951	128.866	103.421	118.532	144.176	124.794	102.449	114.097	99.5706
Glyma01g30920.2	0	2.09002	4.93249	8.97899	5.97078	0	8.45134	5.70203	0	12.0133	8.87238	5.89576	8.90864	0	0.732137
Glyma01g30982.1	5.68311	24.0352	2.95949	51.6292	68.0669	69.2033	34.6505	33.642	36.1972	60.8676	62.846	60.9228	57.0153	51.395	33.6783
Glyma01g31044.1	5.68311	6.27005	5.91898	19.0804	15.524	23.5586	16.0575	7.41264	11.6348	5.60622	5.91492	3.93051	14.2538	6.16739	2.92855
Glyma01g31107.1	0	3.13502	2.95949	16.8356	25.0773	14.7241	2.5354	1.71061	1.29276	0	0	0	0.890864	0	0.732137
Glyma01g31170.1	28.4155	37.6203	31.5679	12.3461	19.1065	14.7241	16.0575	11.9743	18.0986	15.2169	10.3511	10.8089	10.6904	17.4743	13.9106
Glyma01g31180.2	5.68311	10.4501	1.97299	10.1014	3.58247	11.0431	4.22567	1.71061	1.29276	7.208	3.69683	1.96525	4.45432	1.0279	3.66068
Glyma01g31230.2	0	0	0	0	0	0	0	0	0	0	0	0	0	0	0
Glyma01g31230.3	0	0	0	0	0	0	0	0	0	0	0	0	0	0	0
Glyma01g31230.4	0	1.04501	0	0	0	0	0	0	0	0	0	0	0	0	0
Glyma01g31230.5	0	0	0	0	0	0	0	0	0	0	0	0	0	0	0
Glyma01g31260.2	22.7324	5.22504	8.87847	2.24475	2.38831	3.68102	2.5354	2.28081	1.29276	2.40267	3.69683	0	1.78173	1.0279	6.58923
Glyma01g31260.3	0	8.36006	3.94599	2.24475	4.77663	0.736205	1.69027	4.56162	2.58552	2.40267	2.2181	1.96525	5.34518	1.0279	6.58923
Glyma01g31270.1	19.8909	14.6301	13.811	10.1014	16.7182	22.0861	21.9735	23.9485	12.9276	22.4249	18.4841	27.5135	6.23605	10.279	34.4104
Glyma01g31275.1	0	0	0	0	0	0	0	0	0	0	0	0	0	0	0
Glyma01g31280.1	0	0	0	0	0	0	0	0	0	0	0	0	0	0	0
Glyma01g31300.1	1298.59	280.062	203.218	1443.37	2130.38	2154.14	1066.56	1196.86	1157.02	886.584	1032.89	1129.04	4544.3	4418.94	634.763
Glyma01g31311.1	102.296	45.9803	56.2303	117.849	126.581	97.9152	79.4426	91.2325	87.9076	88.8987	103.511	84.5059	146.102	91.483	68.8209
Glyma01g31320.1	144.919	12.5401	25.6489	141.419	82.3968	108.222	200.297	113.47	156.424	399.644	607.019	616.107	461.468	301.174	133.249
Glyma01g31341.1	2.84155	1.04501	0	0	0	0	0	0	0	0	0	0	0	0	0
Glyma01g31360.1	8.52466	6.27005	1.97299	3.36712	5.97078	12.5155	9.29647	16.5359	7.75655	9.61067	9.61175	8.84364	8.01778	10.279	10.2499
Glyma01g31360.4	0	5.22504	2.95949	5.61187	4.77663	8.83446	9.29647	17.6763	1.29276	2.40267	11.0905	11.7915	8.90864	5.1395	13.1785
Glyma01g31360.5	8.52466	6.27005	3.94599	5.61187	13.1357	16.1965	10.1416	18.8167	11.6348	8.00889	7.39365	3.93051	9.7995	9.25109	15.3749
Glyma01g31370.1	14.2078	9.40507	0.986497	1.12237	1.19416	1.47241	1.69027	0.570203	0	0	0	0	0	1.0279	0.732137
Glyma01g31425.1	122.187	72.1055	45.3789	84.178	82.3968	110.431	42.2567	106.628	74.98	62.4693	77.6334	87.4537	67.7057	84.2877	97.3742
Glyma01g31480.1	2.84155	9.40507	12.8245	1.12237	2.38831	0	0	0	0	0	0	0	0.890864	0	0
Glyma01g31520.2	28.4155	16.7201	83.8523	19.0804	10.7474	33.1292	16.0575	22.8081	12.9276	16.8187	18.4841	12.7741	12.4721	26.7254	5.85709
Glyma01g31550.2	0	0	0	0	0	0	0	0	0	0	0	0	0	0	0
Glyma01g31550.3	0	0	0	0	0	0	0.845134	0	0	0.800889	0.739365	0	0	0	0
Glyma01g31570.1	133.553	118.086	170.664	156.01	150.464	126.627	168.182	228.651	205.549	189.01	181.144	211.265	145.211	157.269	201.338
Glyma01g31581.1	0	0	0	0	0	0	0	0	0	0	0	0	0	0	0
Glyma01g31590.1	25.574	3.13502	19.7299	0	0	0	0.845134	1.14041	0	0	0	0	0	1.0279	0
Glyma01g31600.1	215.958	172.426	222.948	111.115	175.541	160.493	65.0753	210.405	90.4931	148.164	233.639	238.778	113.14	130.543	131.785
Glyma01g31610.1	142.078	119.131	95.6902	107.748	133.746	108.958	82.8231	82.6795	100.835	98.5094	102.772	104.158	51.6701	80.1761	82.7314
Glyma01g31630.1	8.52466	18.8101	12.8245	3.36712	8.3591	7.36205	5.0708	6.84244	3.87828	8.80978	12.5692	9.82626	6.23605	4.1116	2.92855
Glyma01g31636.1	0	0	0	0	0	0	0	0	0	0	0	0	0	0	0
Glyma01g31643.1	0	0	0	0	0	0	0	0	0	0	0	0	0	0	0
Glyma01g31650.2	0	2.09002	1.97299	0	0	0	0	0	0	0	0	0	0	0	0
Glyma01g31660.2	0	0	0	0	0	0	0	21.0975	1.29276	32.8365	53.2343	70.7491	14.2538	7.19529	21.9641
Glyma01g31670.1	0	0	1.97299	0	0	0	0	0	0	0	0	0	0	0	0
Glyma01g31691.1	0	5.22504	7.89198	2.24475	2.38831	8.09825	2.5354	11.4041	7.75655	5.60622	3.69683	4.91313	9.7995	5.1395	10.2499
Glyma01g31711.1	0	0	0	0	0	0	0	0	0	0	0	0	0	0	0
Glyma01g31730.1	0	0	0	0	0	0	0	1.71061	0	3.20356	2.2181	2.94788	1.78173	1.0279	5.85709
Glyma01g31730.2	0	1.04501	0	0	0	0	0	1.71061	0	4.80533	4.43619	4.91313	1.78173	1.0279	3.66068
Glyma01g31750.1	0	1.04501	3.94599	43.7726	41.7955	39.0189	21.1284	485.813	37.49	795.283	1182.98	1259.73	271.714	326.872	787.047
Glyma01g31760.1	0	0	0	0	0	0	0	0	0	0	0	0	0	0	0
Glyma01g31780.1	0	0	0	0	0	0	0	0	0	0	0	0.982626	0	0	0
Glyma01g31801.1	28.4155	16.7201	20.7164	3.36712	4.77663	4.41723	0	2.85102	0	4.00445	1.47873	0	2.67259	0	0
Glyma01g31820.1	0	0	0	0	0	0	0	0	0	0	0	0.982626	0	0	0.732137
Glyma01g31830.1	127.87	89.8707	104.569	20.2027	40.6013	44.9085	9.29647	51.3183	9.04931	2.40267	14.0479	19.6525	0	9.25109	21.9641
Glyma01g31840.1	65.3557	48.0704	79.9063	12.3461	9.55325	22.8224	6.76107	4.56162	7.75655	2.40267	0	0.982626	0.890864	1.0279	0
Glyma01g31850.1	0	0	0.986497	0	1.19416	0	0.845134	0	0	0	0.739365	0.982626	0	0	0
Glyma01g31860.2	0	0	0	0	0	0	0	0	0	0	0	0	0	0	0
Glyma01g31890.1	0	0	3.94599	0	2.38831	2.94482	2.5354	2.28081	9.04931	3.20356	4.43619	4.91313	2.67259	3.0837	2.19641
Glyma01g31900.1	0	13.5851	20.7164	5.61187	3.58247	3.68102	13.5221	18.8167	2.58552	30.4338	60.6279	31.444	55.2336	9.25109	21.232
Glyma01g31910.2	2.84155	0	0	0	0	0	0	0	0	0	0	1.96525	0	0	0
Glyma01g31921.1	0	0	0	4.48949	0	0	0.845134	2.28081	0	7.208	19.2235	22.6004	0.890864	3.0837	3.66068
Glyma01g31921.2	2.84155	0	0.986497	0	0	0	4.22567	3.42122	0	4.00445	17.7448	12.7741	1.78173	4.1116	3.66068
Glyma01g31930.1	36.9402	50.1604	65.1088	118.972	121.804	117.057	102.261	45.046	45.2465	140.956	155.267	138.55	51.6701	51.395	79.8029
Glyma01g31940.2	0	1.04501	0	0	0	0.736205	0	1.14041	0	0	0	0	0	1.0279	0.732137
Glyma01g31940.3	0	0	0	0	0	0	0.845134	0.570203	0	0	0.739365	0	0	0	0
Glyma01g31940.4	0	1.04501	0	0	0	0.736205	0	0.570203	0	0	0	0	1.78173	0	0
Glyma01g31940.5	0	0	0	0	0	0	0.845134	0	1.29276	0	0	0	0.890864	2.0558	0
Glyma01g31961.1	0	0	0	0	0	0	0	0	0	0	0	0	0	0	0
Glyma01g31980.1	17.0493	7.31505	9.86497	11.2237	8.3591	0	3.38054	6.84244	5.17103	8.00889	11.0905	1.96525	12.4721	5.1395	8.78564
Glyma01g31990.1	73.8804	53.2954	73.0008	50.5068	76.426	66.2584	58.3142	69.5648	71.1017	58.4649	93.8994	82.5406	61.4696	79.1482	62.9638
Glyma01g32000.2	62.5142	91.9607	135.15	79.6885	64.4845	55.9516	109.022	85.5305	98.2496	92.1022	120.517	110.054	90.8681	76.0645	115.678
Glyma01g32010.1	0	0	0.986497	0	0	0	0	0	0	0	0	0	0	0	0
Glyma01g32020.2	0	0	0	0	0	0	0	0	0	0	0	0	0	0	0
Glyma01g32031.1	0	2.09002	0	0	0	0	1.69027	0	0	0.800889	0	0	0	0	0
Glyma01g32040.1	0	0	0	0	1.19416	1.47241	0	0.570203	0	4.00445	8.87238	2.94788	0.890864	0	5.12496
Glyma01g32070.1	19.8909	8.36006	1.97299	2.24475	3.58247	4.41723	2.5354	15.3955	0	58.4649	255.081	139.533	23.1625	26.7254	38.0711
Glyma01g32081.1	0	0	0	0	0	0	0	0	0	0	0	0	0	0	0
Glyma01g32090.1	127.87	367.843	375.855	163.867	179.123	254.727	306.784	141.981	285.7	32.8365	28.0959	40.2877	81.9595	63.7297	54.9103
Glyma01g32103.1	28.4155	83.6006	98.6497	51.6292	57.3195	29.4482	120.009	46.1865	65.9307	2.40267	5.91492	5.89576	24.9442	10.279	9.51778
Glyma01g32116.1	17.0493	0	1.97299	2.24475	0	0	0	0	0	0	0	0	0	0	0
Glyma01g32130.1	0	0	0	0	0	0	0	0	0	0	0	0	0	0	0
Glyma01g32130.2	0	1.04501	0	0	0	0.736205	0	0.570203	0	0	0.739365	0.982626	0.890864	1.0279	0.732137
Glyma01g32130.3	0	1.04501	0	0	0	0	0	0	1.29276	0	0	0	0	0	0.732137
Glyma01g32140.2	68.1973	88.8257	65.1088	31.4265	71.6494	122.946	38.8762	31.3612	20.6841	32.0356	53.2343	58.9576	65.9239	80.1761	43.1961
Glyma01g32160.1	0	1.04501	0.986497	0	0	0	0	0.570203	0	0	0	0	0	0	0
Glyma01g32190.1	0	0	0	0	0	0	0	0	0	0	0	0	0	0	0
Glyma01g32211.1	0	2.09002	1.97299	2.24475	4.77663	5.88964	1.69027	1.14041	2.58552	3.20356	1.47873	0	7.12691	8.22319	1.46427
Glyma01g32230.1	5.68311	1.04501	0	0	0	0	0.845134	0.570203	0	0	0.739365	0	0	0	0.732137
Glyma01g32270.1	0	0	0	0	0	0	0	0	0	0	1.47873	0	4.45432	0	0
Glyma01g32291.1	0	3.13502	0.986497	0	4.77663	1.47241	0.845134	1.71061	0	3.20356	1.47873	0.982626	0.890864	2.0558	1.46427
Glyma01g32310.1	0	0	0	0	0	0	0	0	0	0	0	0	0	0	0
Glyma01g32340.1	0	1.04501	0	0	0	0	0	0	0	0	0	0	0	0	0
Glyma01g32360.1	5.68311	0	0	2.24475	0	0.736205	0	1.14041	0	0	0	0	0	0	0
Glyma01g32370.1	73.8804	245.577	133.177	94.2794	186.288	125.891	25.354	58.1607	94.3714	44.8498	28.8352	31.444	3.56346	6.16739	7.32137
Glyma01g32380.1	85.2466	79.4206	79.9063	37.0383	53.737	41.9637	20.2832	32.5016	32.319	6.40711	11.8298	11.7915	0.890864	13.3627	11.7142
Glyma01g32390.4	0	0	0.986497	0	0	0	0	0	0	0	0	0	0	0	0
Glyma01g32390.5	0	0	0	0	0	0	0	0	0	0	0	0	0	0	0
Glyma01g32390.6	0	0	0	0	0	0	0	0	0	0	0	0	0	0	0
Glyma01g32390.7	0	0	0	0	0	0	0	0	0	0	0	0	0	0	0
Glyma01g32400.1	491.589	186.011	347.247	312.02	223.307	490.312	141.137	230.362	193.914	283.515	145.655	204.386	236.079	159.324	123.731
Glyma01g32415.1	0	0	0	0	0	0	0	0	0	0	0	0	0	0	0
Glyma01g32430.1	19.8909	1.04501	10.8515	3.36712	7.16494	3.68102	0	2.85102	3.87828	6.40711	14.7873	6.87838	56.1244	0	5.12496
Glyma01g32440.2	65.3557	81.5106	62.1493	25.8146	42.9896	57.424	16.9027	11.4041	46.5393	9.61067	19.2235	32.4267	1.78173	15.4185	17.5713
Glyma01g32450.2	8.52466	41.8003	12.8245	398.443	271.074	128.1	645.682	509.191	690.333	550.211	521.252	562.062	220.934	419.383	512.496
Glyma01g32460.1	0	0	0	2.24475	4.77663	3.68102	11.8319	7.41264	3.87828	10.4116	7.39365	6.87838	0.890864	8.22319	17.5713
Glyma01g32480.2	0	0	0	0	0	0	0	0	0	0	0	0	0	0	0
Glyma01g32680.2	2.84155	2.09002	1.97299	8.97899	4.77663	2.20861	8.45134	11.4041	9.04931	7.208	3.69683	0.982626	7.12691	8.22319	6.58923
Glyma01g32680.3	2.84155	17.7651	3.94599	10.1014	11.9416	9.57066	15.2124	35.9228	23.2697	18.4204	11.8298	10.8089	20.4899	10.279	20.4998
Glyma01g32680.4	5.68311	7.31505	0.986497	4.48949	2.38831	1.47241	6.76107	8.55305	5.17103	9.61067	2.2181	0.982626	9.7995	4.1116	4.39282
Glyma01g32690.1	82.405	79.4206	109.501	68.4648	75.2319	117.057	85.3585	147.112	122.812	133.748	156.745	128.724	142.538	172.687	132.517
Glyma01g32750.1	51270.1	86488	81949.3	31847.4	49231.5	68140.9	7669.59	17039.4	16526.6	4564.27	6413.99	6648.45	345.655	1121.44	2841.42
Glyma01g32760.2	233.007	76.2856	106.542	0	2.38831	0	0	0	0	0	0	0	0	0	0
Glyma01g32775.1	0	0	1.97299	0	0	1.47241	0	0.570203	0	0	0.739365	0.982626	0	0	0
Glyma01g32790.1	71.0388	42.8453	65.1088	40.4055	37.0189	24.2948	38.8762	22.2379	42.661	36.8409	40.6651	39.3051	31.1802	40.0881	46.8567
Glyma01g32800.2	5.68311	1.04501	0.986497	1.12237	0	0	0	0	1.29276	0	0	0	0	0	0
Glyma01g32810.2	0	5.22504	2.95949	5.61187	1.19416	2.94482	0	1.71061	0	1.60178	2.2181	0	4.45432	2.0558	0
Glyma01g32810.3	0	4.18003	2.95949	2.24475	3.58247	1.47241	5.0708	1.71061	2.58552	3.20356	0	0.982626	3.56346	2.0558	2.19641
Glyma01g32825.1	0	0	0	2.24475	0	0	3.38054	7.98284	0	12.8142	57.6705	21.6178	5.34518	4.1116	7.32137
Glyma01g32841.1	0	6.27005	2.95949	0	0	0	0	0	0	0	0	0	0	0	0
Glyma01g32855.1	0	1.04501	0	0	0	0	0	1.14041	0	0	0	0	0	0	0
Glyma01g32855.2	0	0	0.986497	0	0	0	0	0	0	0.800889	0	0	0	1.0279	0
Glyma01g32870.1	28.4155	20.9002	29.5949	30.3041	48.9604	43.4361	23.6638	50.7481	7.75655	22.4249	25.1384	26.5309	19.599	17.4743	30.7497
Glyma01g32881.1	22.7324	40.7553	22.6894	43.7726	22.689	30.1844	65.0753	30.791	95.6641	40.8453	34.0108	39.3051	32.0711	28.7812	24.1605
Glyma01g32890.1	2.84155	2.09002	3.94599	10.1014	7.16494	5.15343	5.91594	3.42122	9.04931	2.40267	5.17556	3.93051	2.67259	3.0837	2.19641
Glyma01g32890.2	5.68311	5.22504	6.90548	2.24475	4.77663	3.68102	11.8319	3.99142	10.3421	3.20356	10.3511	3.93051	5.34518	5.1395	1.46427
Glyma01g32900.1	25.574	39.7103	38.4734	26.937	29.8539	44.1723	57.4691	120.883	45.2465	27.2302	21.4416	27.5135	137.193	25.6975	19.7677
Glyma01g32920.1	0	1.04501	2.95949	1.12237	1.19416	0	0.845134	0	0	0	1.47873	0	0.890864	0	0
Glyma01g32940.1	0	0	0	0	0	0.736205	0	1.14041	0	4.80533	0	1.96525	0	0	0
Glyma01g32961.1	0	0	0	0	0	0	0	0	0	0	0	0	0	0	0
Glyma01g32981.1	25.574	16.7201	15.784	19.0804	20.3007	17.6689	27.0443	97.5047	18.0986	42.4471	39.1864	42.2529	33.8528	32.8928	30.0176
Glyma01g33000.1	0	0	5.91898	0	0	0	0	0	2.58552	0	0	0	0	0	0
Glyma01g33017.1	466.015	337.537	399.531	351.303	327.199	391.661	349.04	362.079	469.271	469.321	445.098	425.477	674.384	449.192	390.229
Glyma01g33034.1	28.4155	50.1604	73.9873	40.4055	51.3487	33.8654	113.248	94.6537	87.9076	108.921	66.5429	94.3321	148.774	119.236	87.8564
Glyma01g33052.1	0	0	0	0	0	0	0	0	0	0	0	0	0	0	0
Glyma01g33070.1	0	0	0	0	1.19416	0.736205	0	1.14041	0	8.80978	5.91492	0	4.45432	3.0837	9.51778
Glyma01g33070.2	0	0	0	0	1.19416	0.736205	0	2.28081	0	4.80533	6.65429	5.89576	5.34518	2.0558	9.51778
Glyma01g33070.3	0	0	0	0	0	0	0	2.85102	0	9.61067	14.0479	6.87838	4.45432	4.1116	18.3034
Glyma01g33070.4	0	1.04501	0	0	0	0.736205	0	2.28081	1.29276	4.00445	4.43619	1.96525	2.67259	4.1116	10.9821
Glyma01g33080.1	0	26.1252	1.97299	25.8146	41.7955	53.743	10.1416	56.4501	25.8552	401.245	309.794	175.89	795.542	348.458	314.087
Glyma01g33097.1	0	7.31505	0	6.73424	0	5.88964	1.69027	14.8253	3.87828	104.916	98.3356	41.2703	329.62	95.5946	79.8029
Glyma01g33114.1	0	0	0	0	0	0	0	0	0	0	0	0	0	0	0.732137
Glyma01g33132.1	0	0	0	0	0	0	0	0	0	0	0	0	0	0	0
Glyma01g33150.1	0	0	5.91898	4.48949	1.19416	1.47241	1.69027	9.12325	0	10.4116	15.5267	17.6873	108.685	12.3348	32.214
Glyma01g33160.1	0	0	0	0	0	0	0	0	0	0	0	0	0	0	0.732137
Glyma01g33170.2	454.648	17.7651	22.6894	94.2794	0	957.066	3.38054	37.6334	6.46379	21.624	5.91492	12.7741	222.716	35.9765	0.732137
Glyma01g33181.1	0	0	0	0	0	0	0	0	0	0	0.739365	0	0	0	0
Glyma01g33181.2	0	0	0	0	0	0	0	0	0	0	0	0	0	0	0
Glyma01g33191.1	0	0	0	0	0	0	0	0	0	0	0	0	0	0	0
Glyma01g33200.1	176.176	384.563	335.409	588.124	554.089	459.392	549.337	460.724	667.063	663.136	627.721	665.238	883.737	583.847	612.798
Glyma01g33220.2	34.0986	32.3952	15.784	24.6922	29.8539	26.5034	21.1284	17.1061	21.9769	27.2302	26.6171	31.444	36.5254	22.6138	26.3569
Glyma01g33240.1	90.9297	95.0957	121.339	99.8913	90.7559	127.363	102.261	133.428	120.227	128.943	126.431	113.985	123.83	88.3993	142.035
Glyma01g33270.1	68.1973	34.4853	44.3924	15.7132	10.7474	20.6137	21.1284	27.94	25.8552	20.8231	31.7927	20.6352	65.9239	41.116	21.9641
Glyma01g33281.1	28.4155	0	0	0	0	0	0	0	0	0	0	0	0	0	0
Glyma01g33290.1	5.68311	16.7201	11.838	3.36712	8.3591	6.62584	10.9867	17.6763	20.6841	6.40711	7.39365	7.86101	5.34518	14.3906	8.78564
Glyma01g33290.2	0	3.13502	0.986497	4.48949	0	5.15343	3.38054	6.27223	3.87828	2.40267	5.17556	1.96525	4.45432	6.16739	7.32137
Glyma01g33300.2	0	0	0	0	0	0	0	0	0	0	0	0	0	0	0
Glyma01g33313.1	0	0	0	0	0	0	0	0	0	0	0	0	0	0	0
Glyma01g33326.1	0	12.5401	3.94599	13.4685	10.7474	11.7793	9.29647	3.42122	10.3421	4.80533	1.47873	1.96525	2.67259	0	2.92855
Glyma01g33340.1	11.3662	2.09002	0.986497	0	0	1.47241	2.5354	4.56162	7.75655	0	0	0	0	1.0279	0
Glyma01g33350.2	0	0	0	0	0	0	0	0	0	0	0	0	0	0	0
Glyma01g33370.1	45.4648	4.18003	5.91898	0	0	0	0	0	0	0	0	0	0	0	0
Glyma01g33380.1	0	2.09002	0	1.12237	0	0.736205	1.69027	0	1.29276	1.60178	0.739365	0	0.890864	2.0558	0.732137
Glyma01g33380.2	0	1.04501	1.97299	1.12237	2.38831	0.736205	1.69027	2.28081	0	0.800889	0	2.94788	4.45432	1.0279	3.66068
Glyma01g33380.3	11.3662	14.6301	5.91898	15.7132	11.9416	9.57066	11.8319	8.55305	24.5624	20.8231	12.5692	6.87838	13.363	14.3906	12.4463
Glyma01g33420.1	5.68311	12.5401	5.91898	4.48949	10.7474	14.7241	13.5221	19.3869	3.87828	85.6951	93.16	76.6448	117.594	59.6181	117.142
Glyma01g33430.2	5.68311	2.09002	0	0	0	0	0	0	0	0	0	0	0	0	0
Glyma01g33440.1	0	0	0	0	0	0.736205	0	0.570203	0	5.60622	3.69683	0	2.67259	2.0558	1.46427
Glyma01g33461.1	0	0	1.97299	0	1.19416	0	0	0	0	0	0	0	0	0	0
Glyma01g33480.1	0	0	0	0	0	0	0	0	0	0	0	0	0	0	0
Glyma01g33500.1	0	0	0	0	0	0	0	0	0	0	0	0	0	0	0
Glyma01g33510.2	0	0	0	0	0	0	0	0	0	0	0	0	0	0	0
Glyma01g33520.1	2.84155	9.40507	12.8245	6.73424	15.524	11.0431	11.8319	11.4041	11.6348	7.208	11.8298	12.7741	8.01778	6.16739	10.9821
Glyma01g33520.2	2.84155	11.4951	6.90548	11.2237	11.9416	13.2517	11.8319	12.5445	10.3421	8.80978	9.61175	10.8089	7.12691	7.19529	13.9106
Glyma01g33520.3	5.68311	3.13502	6.90548	7.85662	8.3591	11.7793	5.0708	5.70203	6.46379	4.00445	2.95746	3.93051	7.12691	7.19529	10.9821
Glyma01g33560.1	0	0	0	0	0	0	0	0	0	0	0	0	0	0	0
Glyma01g33575.1	0	0	0	0	0	0	0	0	0	0	0	0	0	0	0
Glyma01g33590.2	0	0	0	0	0	0	0	0	0	0	0	0	0	0	0
Glyma01g33600.3	11.3662	10.4501	4.93249	3.36712	7.16494	8.83446	16.9027	17.6763	16.8059	16.8187	14.7873	14.7394	18.7081	6.16739	11.7142
Glyma01g33600.5	2.84155	5.22504	2.95949	4.48949	7.16494	3.68102	5.0708	2.85102	3.87828	5.60622	3.69683	4.91313	7.12691	4.1116	6.58923
Glyma01g33600.6	0	7.31505	6.90548	3.36712	2.38831	6.62584	3.38054	3.99142	1.29276	5.60622	2.2181	3.93051	4.45432	4.1116	5.12496
Glyma01g33600.7	0	7.31505	1.97299	10.1014	1.19416	11.0431	6.76107	8.55305	2.58552	5.60622	4.43619	5.89576	9.7995	7.19529	3.66068
Glyma01g33610.1	39.7817	42.8453	66.0953	32.5488	33.4364	34.6016	34.6505	34.2122	46.5393	32.8365	30.314	29.4788	22.2716	27.7533	39.5354
Glyma01g33620.1	42.6233	11.4951	24.6624	10.1014	14.3299	22.8224	17.7478	21.6677	32.319	19.2213	26.6171	26.5309	20.4899	21.5859	30.0176
Glyma01g33635.1	0	2.09002	0	0	0	0	0	0	0	0	0	0	0	0	0
Glyma01g33650.1	34.0986	8.36006	23.6759	12.3461	5.97078	19.8775	3.38054	1.14041	6.46379	2.40267	6.65429	0.982626	12.4721	5.1395	8.78564
Glyma01g33660.1	122.187	99.2757	86.8118	68.4648	48.9604	53.743	39.7213	47.8971	33.6117	56.8631	49.5375	57.9749	31.1802	35.9765	75.4101
Glyma01g33676.1	2.84155	6.27005	1.97299	2.24475	4.77663	11.7793	10.9867	9.69345	11.6348	8.00889	7.39365	11.7915	5.34518	15.4185	13.9106
Glyma01g33692.1	2.84155	0	0	0	0	0	0	0	0	0	0	0	0	0	0
Glyma01g33708.1	2.84155	16.7201	5.91898	1.12237	1.19416	0.736205	0	0	0	0	0.739365	0.982626	0	2.0558	0.732137
Glyma01g33724.1	14.2078	4.18003	9.86497	6.73424	5.97078	11.0431	5.0708	7.41264	14.2203	4.00445	6.65429	5.89576	8.90864	9.25109	5.85709
Glyma01g33740.1	0	0	0	0	0	0	0	0	0	0	0	0	0	0	0
Glyma01g33761.1	11.3662	11.4951	5.91898	12.3461	26.2714	27.9758	19.4381	26.7995	27.1479	22.4249	20.7022	12.7741	12.4721	19.5301	14.6427
Glyma01g33782.1	0	0	0.986497	1.12237	0	0	0	0	0	0	0	0	0	0	0
Glyma01g33803.1	0	12.5401	4.93249	0	8.3591	4.41723	5.91594	5.13183	14.2203	7.208	5.17556	14.7394	32.962	17.4743	9.51778
Glyma01g33824.1	0	0	0	0	0	0	0	0	0	0	0	0	0	0	0
Glyma01g33845.1	0	0	0	0	0	0	0	0	0	0	0	0	0	0	0
Glyma01g33866.1	11.3662	16.7201	34.5274	14.5909	23.8831	11.0431	21.1284	15.9657	25.8552	16.0178	13.3086	11.7915	7.12691	9.25109	11.7142
Glyma01g33866.2	142.078	82.5556	85.8253	32.5488	20.3007	11.7793	25.354	4.56162	29.7334	42.4471	34.0108	30.4614	28.5076	53.4508	22.6962
Glyma01g33888.1	0	0	0	0	0	0	0	0	0	0	0	0	0	0	0
Glyma01g33910.2	147.761	109.726	187.434	17.958	9.55325	21.3499	10.1416	13.6849	14.2203	17.6196	13.3086	7.86101	1.78173	8.22319	25.6248
Glyma01g33920.1	0	0	0	0	0	0	0	1.14041	0	0	0	0	0	0	0
Glyma01g33960.1	0	0	0	0	0	0	0	0	0	0	0	1.96525	0	0	0
Glyma01g33960.2	0	0	0	1.12237	0	0	0	0	0	0	0	0	0	0	0
Glyma01g33986.1	25.574	14.6301	8.87847	20.2027	19.1065	19.1413	20.2832	19.9571	43.9538	24.8276	19.9629	10.8089	21.3807	24.6696	14.6427
Glyma01g34013.1	0	0	0	0	0	0	0	0	0	0	0	0	0	0	0
Glyma01g34040.1	0	0	0	0	0	0	0	0	0	0	0	0	0	0	0
Glyma01g34060.2	0	0	0	0	0	0	0	0	0	0	0	0	0	0	0
Glyma01g34111.1	0	0	0	0	0	0	0	0	0	0	0	0	0	0	0
Glyma01g34160.1	0	0	0	0	0	0	0	0	0	0	0	0	0	0	0
Glyma01g34180.1	0	0	0	0	0	0	0	0	0	0	0	0	0	0	0
Glyma01g34210.1	0	0	0	0	0	0	0	0	0	0	0	0	0	0	0
Glyma01g34223.1	0	0	0	0	0	0	0	0	0	0	0	0	0	0	0
Glyma01g34236.1	0	0	2.95949	13.4685	14.3299	13.9879	9.29647	5.13183	10.3421	5.60622	1.47873	1.96525	8.90864	4.1116	5.85709
Glyma01g34236.2	2.84155	3.13502	0.986497	6.73424	11.9416	13.9879	7.60621	5.70203	2.58552	4.00445	3.69683	4.91313	8.90864	5.1395	5.85709
Glyma01g34250.1	0	0	0	0	0	0	0	0	0	0	0	0	0	0	0
Glyma01g34260.2	0	0	0	0	0	0	0	0	0	0	0	0	0	0	0
Glyma01g34270.1	56.8311	45.9803	20.7164	29.1817	20.3007	36.074	33.8054	49.0375	25.8552	48.8542	51.0162	44.2182	36.5254	42.1439	60.0352
Glyma01g34300.1	2943.85	21816.6	9023.49	13835.5	13923.9	1549.71	174.943	249.179	237.868	58.4649	65.0641	60.9228	4.45432	2.0558	2.92855
Glyma01g34321.1	0	0	0	0	0	0	0	0	0	0	0	0	0	0	0
Glyma01g34340.2	0	0	0	0	0	0	0	0	0	0	0	0	0	0	0
Glyma01g34350.1	11.3662	13.5851	8.87847	8.97899	20.3007	16.1965	18.5929	21.6677	46.5393	24.8276	14.0479	19.6525	30.2894	41.116	23.4284
Glyma01g34350.3	5.68311	14.6301	6.90548	3.36712	5.97078	6.62584	8.45134	9.12325	9.04931	6.40711	8.87238	7.86101	8.01778	11.3069	6.58923
Glyma01g34360.2	39.7817	27.1702	34.5274	17.958	14.3299	39.7551	42.2567	39.9142	54.2959	19.2213	23.6597	27.5135	16.0356	16.4464	11.7142
Glyma01g34370.1	2.84155	9.40507	6.90548	0	0	1.47241	0	1.71061	2.58552	0.800889	4.43619	1.96525	2.67259	1.0279	0
Glyma01g34380.2	17.0493	4.18003	10.8515	6.73424	5.97078	2.20861	1.69027	3.99142	2.58552	4.00445	0.739365	0	0.890864	1.0279	0
Glyma01g34400.1	0	0	1.97299	4.48949	0	0	3.38054	0	2.58552	1.60178	4.43619	0	0	4.1116	1.46427
Glyma01g34410.2	2.84155	0	5.91898	0	4.77663	5.15343	3.38054	3.99142	1.29276	7.208	3.69683	8.84364	2.67259	4.1116	3.66068
Glyma01g34410.3	0	2.09002	2.95949	2.24475	1.19416	2.20861	0.845134	3.99142	3.87828	5.60622	5.17556	7.86101	0	5.1395	11.7142
Glyma01g34410.4	5.68311	2.09002	4.93249	2.24475	4.77663	0.736205	2.5354	4.56162	2.58552	6.40711	5.91492	6.87838	3.56346	5.1395	5.12496
Glyma01g34420.2	5.68311	2.09002	0.986497	8.97899	2.38831	5.88964	0.845134	0	1.29276	0.800889	0	0	0	0	0
Glyma01g34443.1	0	0	0	0	0	0	0	0	0	0	0	0	0	0	0
Glyma01g34466.1	0	0	0	0	0	0	0	0	0	0	0	0	0	0	0
Glyma01g34466.2	0	0	0	0	1.19416	0	0.845134	0.570203	0	0	0	0	0	0	1.46427
Glyma01g34490.1	0	0	0	1.12237	0	0	0.845134	0	0	0	0	0	0	0	0.732137
Glyma01g34506.1	28.4155	27.1702	17.7569	12.3461	23.8831	14.7241	23.6638	23.3783	46.5393	36.04	25.8778	29.4788	31.1802	29.8091	35.1426
Glyma01g34506.2	2.84155	15.6751	12.8245	11.2237	9.55325	6.62584	9.29647	10.8339	7.75655	4.00445	8.13302	12.7741	11.5812	11.3069	14.6427
Glyma01g34523.1	0	0	1.97299	0	0	0	0.845134	0.570203	0	0	0	0	0	0	0.732137
Glyma01g34540.1	8.52466	7.31505	8.87847	0	0	0	0	0	0	0	0	0	0	0	0
Glyma01g34560.1	5.68311	7.31505	6.90548	1.12237	2.38831	6.62584	4.22567	2.85102	5.17103	4.00445	1.47873	4.91313	1.78173	4.1116	3.66068
Glyma01g34560.2	2.84155	5.22504	7.89198	2.24475	1.19416	2.94482	7.60621	5.13183	1.29276	1.60178	2.95746	2.94788	2.67259	2.0558	2.19641
Glyma01g34560.3	8.52466	3.13502	6.90548	2.24475	3.58247	2.20861	5.0708	3.99142	2.58552	4.80533	4.43619	2.94788	0.890864	1.0279	4.39282
Glyma01g34570.1	0	3.13502	0	8.97899	1.19416	2.20861	0	2.28081	3.87828	4.00445	2.2181	2.94788	16.9264	7.19529	3.66068
Glyma01g34580.1	0	0	3.94599	0	0	0	0	0	0	0	0	0	0	0	0
Glyma01g34590.2	105.137	78.3756	143.042	4.48949	16.7182	5.88964	15.2124	5.13183	3.87828	6.40711	0	0	1.78173	2.0558	1.46427
Glyma01g34605.1	0	0	0	0	0	0.736205	0	0	0	0	0	0	0	1.0279	0
Glyma01g34620.1	0	0	0	0	0	0	3.38054	0.570203	2.58552	0	1.47873	0	0	0	2.92855
Glyma01g34630.1	0	4.18003	1.97299	0	7.16494	7.36205	3.38054	3.42122	5.17103	4.80533	2.95746	7.86101	4.45432	3.0837	8.0535
Glyma01g34630.2	11.3662	2.09002	2.95949	6.73424	5.97078	12.5155	4.22567	4.56162	6.46379	4.80533	4.43619	2.94788	3.56346	1.0279	8.0535
Glyma01g34650.2	5.68311	0	0.986497	0	1.19416	0	1.69027	1.14041	0	2.40267	2.95746	1.96525	2.67259	1.0279	1.46427
Glyma01g34650.3	0	1.04501	0	0	0	0	0	0	0	0.800889	0	0	0.890864	0	0
Glyma01g34660.2	17.0493	10.4501	11.838	14.5909	14.3299	13.2517	12.677	25.6591	5.17103	8.00889	10.3511	11.7915	7.12691	12.3348	10.9821
Glyma01g34671.1	0	0	0	0	0	0	0	0	0	0	0	0	0	0	0
Glyma01g34680.1	5.68311	9.40507	7.89198	13.4685	8.3591	8.09825	24.5089	13.6849	19.3914	17.6196	8.87238	12.7741	22.2716	20.558	9.51778
Glyma01g34680.2	8.52466	4.18003	4.93249	3.36712	5.97078	6.62584	14.3673	7.98284	11.6348	8.00889	10.3511	6.87838	8.01778	6.16739	6.58923
Glyma01g34680.3	0	7.31505	0.986497	6.73424	2.38831	2.94482	10.9867	6.27223	10.3421	8.80978	6.65429	6.87838	8.90864	9.25109	4.39282
Glyma01g34690.1	2.84155	6.27005	3.94599	3.36712	2.38831	6.62584	5.91594	8.55305	1.29276	6.40711	5.17556	8.84364	1.78173	9.25109	8.0535
Glyma01g34690.3	5.68311	3.13502	3.94599	5.61187	5.97078	4.41723	8.45134	3.99142	2.58552	4.80533	5.17556	5.89576	5.34518	3.0837	4.39282
Glyma01g34690.4	2.84155	6.27005	5.91898	3.36712	5.97078	3.68102	5.0708	3.99142	2.58552	1.60178	7.39365	2.94788	1.78173	9.25109	2.19641
Glyma01g34700.1	568.311	388.743	614.588	549.963	372.577	164.174	459.753	262.864	426.61	291.524	269.129	383.224	171.046	273.421	438.55
Glyma01g34710.1	0	0	0	0	0	0	0	0	0	0	0	0	0	0	0
Glyma01g34723.1	2.84155	8.36006	0	2.24475	1.19416	0	0.845134	2.28081	1.29276	1.60178	0	2.94788	3.56346	3.0837	0.732137
Glyma01g34736.1	2.84155	10.4501	5.91898	5.61187	3.58247	2.20861	0.845134	2.85102	5.17103	4.00445	2.95746	2.94788	6.23605	0	0.732137
Glyma01g34750.1	11.3662	39.7103	15.784	3.36712	2.38831	5.88964	6.76107	0	14.2203	10.4116	0.739365	9.82626	7.12691	2.0558	8.78564
Glyma01g34760.1	0	0	0	0	0	0	0	0	0	0	0	0	0	0	0
Glyma01g34770.1	0	0	0	0	0	0	0	0	0	0	0	0	0	0	0
Glyma01g34780.1	31.2571	32.3952	19.7299	63.9753	70.4552	44.1723	50.708	38.2036	33.6117	31.2347	30.314	38.3224	43.6523	27.7533	30.0176
Glyma01g34780.2	36.9402	64.7905	76.9468	30.3041	37.0189	44.1723	60.8497	46.1865	72.3945	47.2525	45.1013	34.3919	61.4696	46.2555	43.9282
Glyma01g34791.1	0	0	0	0	0	0	0	0	0	0	0	0	0	0	0
Glyma01g34800.1	19.8909	8.36006	5.91898	8.97899	20.3007	9.57066	12.677	5.13183	12.9276	1.60178	1.47873	3.93051	0.890864	3.0837	5.85709
Glyma01g34820.1	122.187	120.176	129.231	93.157	99.115	100.86	137.757	94.0835	124.105	154.572	138.261	92.3669	171.937	152.129	97.3742
Glyma01g34830.1	5.68311	2.09002	3.94599	0	4.77663	5.15343	1.69027	2.28081	2.58552	4.80533	7.39365	0	356.346	82.2319	8.78564
Glyma01g34840.1	71.0388	70.0155	87.7983	69.5872	62.0961	36.8102	80.2877	79.8284	86.6148	79.288	107.947	111.037	57.0153	75.0366	86.3921
Glyma01g34890.1	0	0	0	0	0	0	0	0	0	0	0	0	0	0	0
Glyma01g34930.1	0	0	0.986497	0	0	0	0	0	1.29276	0	0	0	0	0	0
Glyma01g34940.1	0	4.18003	5.91898	5.61187	5.97078	8.83446	10.1416	5.70203	2.58552	4.80533	4.43619	4.91313	11.5812	13.3627	4.39282
Glyma01g34940.2	2.84155	4.18003	6.90548	5.61187	5.97078	2.94482	5.91594	5.70203	1.29276	4.00445	6.65429	5.89576	7.12691	6.16739	5.12496
Glyma01g34950.1	0	1.04501	0.986497	0	0	0	0.845134	1.14041	0	0	1.47873	1.96525	0	3.0837	0
Glyma01g34960.2	0	5.22504	1.97299	1.12237	3.58247	5.88964	3.38054	2.28081	1.29276	4.00445	3.69683	0.982626	3.56346	0	6.58923
Glyma01g34960.3	2.84155	2.09002	0	0	1.19416	0.736205	3.38054	4.56162	1.29276	1.60178	3.69683	3.93051	1.78173	4.1116	1.46427
Glyma01g34971.1	0	0	0	0	0	0	0	0	0	0	0	0	0	0	0
Glyma01g34980.1	62.5142	8.36006	17.7569	61.7306	20.3007	266.506	52.3983	127.725	62.0524	37.6418	61.3673	69.7665	38.3072	126.432	181.57
Glyma01g34990.2	0	1.04501	0.986497	1.12237	0	0.736205	2.5354	0.570203	0	0	0.739365	0	0	0	0
Glyma01g34990.3	2.84155	2.09002	6.90548	2.24475	5.97078	0.736205	1.69027	0	1.29276	1.60178	0.739365	0	1.78173	0	0
Glyma01g35010.2	39.7817	18.8101	16.7705	0	2.38831	2.20861	1.69027	0	0	0	0	0	3.56346	0	0
Glyma01g35030.1	312.571	328.132	381.774	425.38	445.42	173.744	229.876	95.2239	164.18	210.634	171.533	123.811	155.901	122.32	137.642
Glyma01g35043.1	11.3662	18.8101	11.838	6.73424	9.55325	12.5155	22.8186	11.9743	18.0986	12.8142	10.3511	9.82626	20.4899	11.3069	15.3749
Glyma01g35043.2	0	15.6751	4.93249	11.2237	5.97078	13.2517	10.1416	14.8253	12.9276	16.0178	9.61175	14.7394	26.7259	16.4464	19.0356
Glyma01g35056.1	2.84155	2.09002	5.91898	1.12237	5.97078	4.41723	6.76107	7.41264	7.75655	2.40267	2.2181	3.93051	1.78173	3.0837	1.46427
Glyma01g35070.2	0	1.04501	0.986497	3.36712	1.19416	1.47241	1.69027	2.28081	3.87828	1.60178	0.739365	3.93051	1.78173	2.0558	3.66068
Glyma01g35083.1	96.6128	95.0957	184.475	95.4018	75.2319	100.86	114.093	127.155	121.519	105.717	99.8143	93.3495	63.2513	108.957	127.392
Glyma01g35096.1	11.3662	4.18003	7.89198	7.85662	7.16494	12.5155	13.5221	13.6849	9.04931	11.2124	8.87238	11.7915	12.4721	20.558	21.232
Glyma01g35096.2	2.84155	3.13502	5.91898	4.48949	1.19416	5.88964	11.8319	5.70203	7.75655	9.61067	5.91492	3.93051	11.5812	15.4185	9.51778
Glyma01g35110.1	2.84155	3.13502	1.97299	3.36712	3.58247	3.68102	5.0708	7.98284	5.17103	4.00445	2.95746	5.89576	4.45432	5.1395	1.46427
Glyma01g35110.2	5.68311	5.22504	6.90548	3.36712	10.7474	10.3069	10.1416	10.2637	12.9276	3.20356	8.13302	12.7741	6.23605	7.19529	5.12496
Glyma01g35120.2	0	0	0	0	0	1.47241	0	0	0	0	2.95746	0	1.78173	2.0558	1.46427
Glyma01g35130.1	25.574	24.0352	17.7569	15.7132	28.6598	27.9758	23.6638	29.6506	18.0986	26.4293	16.266	14.7394	24.9442	25.6975	19.7677
Glyma01g35130.2	11.3662	9.40507	11.838	12.3461	23.8831	17.6689	12.677	17.6763	15.5131	12.0133	14.0479	15.722	14.2538	15.4185	11.7142
Glyma01g35145.1	56.8311	35.5303	30.5814	24.6922	16.7182	24.2948	40.5664	25.6591	25.8552	34.4382	31.0533	30.4614	21.3807	28.7812	19.7677
Glyma01g35160.1	136.395	54.3404	60.1763	29.1817	25.0773	4.41723	1.69027	0.570203	3.87828	0	0	0	0	2.0558	0
Glyma01g35170.1	221.641	104.501	194.34	156.01	76.426	37.5464	79.4426	28.5102	84.0293	95.3058	71.7184	72.7143	5.34518	53.4508	63.6959
Glyma01g35180.1	0	0	0	1.12237	0	0.736205	0	0	0	0	0	0	0	0	0
Glyma01g35180.2	11.3662	11.4951	13.811	0	1.19416	0	0	0	1.29276	0	0.739365	0	0	0	0
Glyma01g35180.3	5.68311	1.04501	0.986497	0	0	0	0	0	0	0	0	0	0	1.0279	0
Glyma01g35190.1	417.708	471.298	508.046	618.428	659.174	474.116	633.851	597.003	564.935	641.512	800.733	699.63	631.623	538.619	442.211
Glyma01g35201.1	79.5635	66.8805	69.0548	80.8109	94.3384	81.7187	108.177	86.1007	120.227	106.518	109.426	98.2626	100.668	97.6504	83.4636
Glyma01g35211.1	0	0	0	6.73424	2.38831	2.94482	10.1416	12.5445	12.9276	4.80533	4.43619	7.86101	7.12691	8.22319	8.78564
Glyma01g35220.2	2.84155	7.31505	19.7299	2.24475	5.97078	1.47241	2.5354	2.85102	0	0.800889	2.95746	2.94788	0	0	0.732137
Glyma01g35220.5	17.0493	9.40507	22.6894	8.97899	8.3591	4.41723	2.5354	1.14041	1.29276	0.800889	1.47873	0	0	0	2.92855
Glyma01g35220.6	17.0493	18.8101	26.6354	5.61187	7.16494	2.94482	2.5354	1.14041	1.29276	2.40267	2.2181	1.96525	0.890864	1.0279	0.732137
Glyma01g35220.7	11.3662	17.7651	18.7434	5.61187	5.97078	5.15343	3.38054	2.28081	2.58552	2.40267	1.47873	5.89576	0	0	2.92855
Glyma01g35220.8	25.574	24.0352	8.87847	4.48949	8.3591	7.36205	0.845134	0	1.29276	0.800889	0.739365	2.94788	2.67259	1.0279	1.46427
Glyma01g35230.1	56.8311	81.5106	79.9063	78.5662	63.2903	103.805	83.6683	100.356	91.7858	117.731	120.517	85.4885	114.921	116.153	95.1778
Glyma01g35255.1	2.84155	1.04501	0.986497	0	0	5.15343	2.5354	9.12325	1.29276	4.00445	5.17556	4.91313	0	1.0279	1.46427
Glyma01g35280.1	474.539	156.751	173.624	213.251	152.852	227.487	168.182	212.686	191.328	203.426	216.634	235.83	257.46	216.887	279.676
Glyma01g35291.1	22.7324	7.31505	10.8515	5.61187	4.77663	10.3069	6.76107	11.4041	10.3421	2.40267	2.95746	3.93051	8.01778	5.1395	3.66068
Glyma01g35291.2	0	6.27005	3.94599	1.12237	2.38831	1.47241	5.0708	3.99142	0	3.20356	2.2181	0.982626	2.67259	4.1116	2.92855
Glyma01g35300.1	53.9895	85.6906	75.9603	59.4858	64.4845	67.7308	62.5399	49.6077	50.4176	63.2702	62.1067	51.0966	82.8504	71.9529	57.8388
Glyma01g35310.2	8.52466	2.09002	0	0	0	0	0	0	0	0	0	0	0	0	0
Glyma01g35315.1	0	0	0	0	0	0	0	0	0	0	0	0	0	0	0
Glyma01g35320.1	65.3557	34.4853	84.8388	26.937	33.4364	61.105	43.947	39.344	73.6872	82.4916	81.3302	82.5406	225.389	107.929	78.3386
Glyma01g35330.1	99.4543	86.7356	117.393	109.993	41.7955	28.712	100.571	146.542	166.766	176.196	164.878	156.238	311.802	235.389	147.892
Glyma01g35360.1	349.511	345.898	351.193	324.366	364.218	302.58	404.819	306.769	422.732	662.335	689.828	496.226	725.163	392.657	441.478
Glyma01g35370.2	99.4543	82.5556	102.596	83.0557	80.0085	134.725	75.2169	132.857	100.835	173.793	174.49	191.612	258.351	207.636	162.534
Glyma01g35381.1	5.68311	15.6751	10.8515	28.0593	42.9896	41.2275	30.4248	42.7652	36.1972	32.8365	38.447	22.6004	42.7615	13.3627	29.2855
Glyma01g35390.1	204.592	112.861	147.975	87.5452	72.8435	52.2705	50.708	42.195	47.8321	44.0489	48.0587	49.1313	15.1447	35.9765	76.8744
Glyma01g35400.1	19.8909	12.5401	18.7434	29.1817	46.5721	41.9637	24.5089	34.2122	32.319	50.456	43.6225	38.3224	47.2158	50.3671	19.0356
[truncated: 71,321 more rows]
