# Supplementary material for: Developmental profiling of gene expression in soybean trifoliate leaves and cotyledons
Source: BMC Plant Biol. 2015 Jul 3;15:169. doi: 10.1186/s12870-015-0553-y (PMC4492100; doi:10.1186/s12870-015-0553-y)
Supplement: Additional file 5: — Differentially expressed genes and normalized expression values for leaf and cotyledon developmental timecourses with annotations. [file 12870_2015_553_MOESM5_ESM.xlsx]

## Sheet: Leaf1_3
Gene	baseMean	baseMeanA	baseMeanB	foldChange	log2FoldChange	pval	padj	EdgeRLFC	Annotaiton	Blast2Go
Glyma01g01940	359.329	591.221	127.436	0.215546	-2.21393	3.43909e-05	0.00267988	-2.06335	0	PREDICTED: uncharacterized protein LOC100808005
Glyma01g02215	104.026	14.3759	193.677	13.4723	3.75192	9.31345e-06	0.000938098	3.78307	0	PREDICTED: uncharacterized protein LOC100305951 isoform X1
Glyma01g02215	104.026	14.3759	193.677	13.4723	3.75192	9.31345e-06	0.000938098	3.05774	0	PREDICTED: uncharacterized protein LOC100305951 isoform X1
Glyma01g03670	10.262	19.7278	0.796104	0.0403544	-4.63113	0.000502219	0.0210568	-4.50192	0	gata zinc finger domain-containing protein 25-like
Glyma01g04330	15.5091	27.3909	3.62737	0.13243	-2.9167	0.00128201	0.0419324	-2.83266	0	---NA---
Glyma01g07567	154.879	286.462	23.2965	0.0813252	-3.62015	2.11854e-05	0.00181076	-3.47764	0	hypothetical protein glysoja_036148
Glyma01g15630	4.5366	9.0732	0	0	#NAME?	0.000291625	0.0138519	-6.09917	0	zinc ion-binding protein
Glyma01g24880	51.7158	16.9405	86.4911	5.10558	2.35207	3.27927e-05	0.00257456	2.59553	0	legume-specific protein
Glyma01g25930	7.12595	0	14.2519	Inf	Inf	5.91351e-05	0.00403776	6.78428	0	PREDICTED: uncharacterized protein LOC100806570
Glyma01g30982	36.9295	10.8926	62.9665	5.78067	2.53124	0.00026621	0.012889	2.54091	0	hypothetical protein glysoja_045552
Glyma01g41411	28.6173	55.8789	1.35573	0.0242619	-5.36516	1.02972e-07	2.16487e-05	-4.89099	0	50s ribosomal protein chloroplastic
Glyma01g41960	47.579	90.5248	4.63306	0.05118	-4.28828	1.08181e-08	3.11127e-06	-4.25802	0	zinc finger (c2h2 type) family
Glyma01g43220	24.9159	44.4265	5.40524	0.121667	-3.03899	0.000155721	0.00856548	-2.9573	0	probable membrane-associated kinase regulator 2-like
Glyma01g43500	20.5546	0.328832	40.7804	124.016	6.95438	0.000921541	0.0325821	6.30098	0	PREDICTED: uncharacterized protein LOC102660531
Glyma01g45440	75.8155	136.191	15.4403	0.113372	-3.14086	4.3553e-05	0.00319139	-2.99048	0	---NA---
Glyma02g00280	66.3291	131.395	1.26298	0.00961207	-6.70094	2.39827e-11	1.58162e-08	-6.35532	0	sieve element occlusion a
Glyma02g01841	477.389	858.56	96.2169	0.112068	-3.15756	0.000457794	0.0197253	-3.00746	0	leucine-rich repeat extensin-like protein 3-like
Glyma02g04561	13.0536	26.1073	0	0	#NAME?	0.000172343	0.00928414	-7.38266	0	PREDICTED: uncharacterized protein LOC100809459
Glyma02g04660	65.7184	24.6984	106.738	4.32167	2.11159	0.000344373	0.015783	2.26888	0	---NA---
Glyma02g07530	44.6618	85.4866	3.83696	0.0448837	-4.47766	7.2935e-09	2.16562e-06	-4.43085	0	plant mac12-16 protein
Glyma02g07990	19.6264	5.39754	33.8552	6.27235	2.64901	0.000595509	0.0239469	2.60737	0	uncharacterized protein LOC100810509
Glyma02g09201	337.022	610.623	63.4217	0.103864	-3.26723	3.03152e-06	0.000370953	-3.10258	0	---NA---
Glyma02g09590	43.0999	80.7617	5.43809	0.067335	-3.8925	3.88566e-07	6.61522e-05	-3.71998	0	hypothetical protein glysoja_049134
Glyma02g13191	60.2105	113.148	7.27258	0.0642747	-3.95961	4.91217e-08	1.16573e-05	-3.73891	0	hypothetical protein glysoja_014794
Glyma02g13921	9.9383	19.1283	0.748249	0.0391173	-4.67605	0.000875527	0.0315608	-4.42662	0	hypothetical protein glysoja_014737
Glyma02g14460	28.6146	3.81219	53.417	14.0121	3.80861	1.48732e-06	0.000205247	3.64636	0	unknown
Glyma02g17351	273.515	27.6453	519.385	18.7874	4.2317	0.00103355	0.0356962	4.30119	0	hypothetical protein glysoja_035212
Glyma02g18260	15.0668	2.36034	27.7734	11.7667	3.55664	0.000245878	0.0121286	3.33441	0	PREDICTED: uncharacterized protein LOC100527260 isoform X1
Glyma02g30870	156.21	298.901	13.5191	0.0452295	-4.46659	1.07157e-10	6.10317e-08	-4.32447	0	duf761 domain protein
Glyma02g31140	21.8782	43.7563	0	0	#NAME?	1.15408e-08	3.28657e-06	-8.25736	0	hypothetical protein glysoja_041954
Glyma02g32130	458.197	893.996	22.3984	0.0250543	-5.3188	1.72128e-05	0.00153837	-5.14514	0	ribosomal protein l11
Glyma02g36605	17.5882	3.09602	32.0803	10.3618	3.3732	0.000333514	0.015364	3.17292	0	---NA---
Glyma02g36810	23.397	40.2306	6.56342	0.163145	-2.61577	0.000580819	0.0234919	-2.54736	0	PREDICTED: uncharacterized protein LOC100794550 isoform X2
Glyma02g37500	125.087	38.4283	211.746	5.51017	2.4621	2.24249e-06	0.000292088	2.67819	0	myb-like protein h isoform x1
Glyma02g41430	34.2903	55.9146	12.6659	0.226523	-2.14227	0.0015653	0.048468	-2.01347	0	plastid movement impaired protein
Glyma02g42713	24.6167	43.9602	5.27323	0.119955	-3.05944	0.000966233	0.0338187	-2.75437	0	uncharacterized protein LOC100527370
Glyma02g46311	290.308	482.731	97.8855	0.202774	-2.30205	7.84311e-05	0.00500895	-2.16603	0	hypothetical protein glysoja_003918
Glyma02g47310	30.3507	52.067	8.63439	0.165832	-2.5922	0.000516304	0.021436	-2.46745	0	unknown
Glyma02g47390	13.6866	26.5772	0.796104	0.0299544	-5.06109	2.06446e-06	0.000271154	-4.91209	0	PREDICTED: uncharacterized protein LOC102664626
Glyma02g48170	310.633	486.086	135.18	0.278099	-1.84633	0.000182826	0.00970699	-1.71347	0	uncharacterized protein LOC100500123
Glyma03g00400	22.9453	45.8906	0	0	#NAME?	0.000110731	0.00661334	-8.24135	0	flocculation protein flo11-like
Glyma03g00970	176.958	277.637	76.2791	0.274744	-1.86384	0.000557066	0.0227515	-1.71236	0	PREDICTED: uncharacterized protein LOC100776350
Glyma03g02940	61.8716	18.7056	105.038	5.61529	2.48936	0.00017215	0.00928173	2.57117	0	PREDICTED: uncharacterized protein LOC100781148 isoform X2
Glyma03g06640	25.9117	2.36034	49.463	20.9559	4.38929	2.53591e-07	4.64553e-05	4.13847	0	hypothetical protein glysoja_037793
Glyma03g08478	16.4152	32.3395	0.490803	0.0151766	-6.04201	4.12457e-06	0.000473502	-5.27962	0	---NA---
Glyma03g25651	47.6325	0	95.2651	Inf	Inf	8.99583e-17	2.9663e-13	9.48503	0	PREDICTED: uncharacterized protein LOC100785599 isoform X2
Glyma03g25651	47.6325	0	95.2651	Inf	Inf	8.99583e-17	2.9663e-13	5.12186	0	PREDICTED: uncharacterized protein LOC100785599 isoform X2
Glyma03g25661	39.5033	3.78874	75.2179	19.853	4.31129	1.16698e-12	1.12481e-09	5.144	0	PREDICTED: uncharacterized protein LOC100779874
Glyma03g26650	41.9687	80.6154	3.32206	0.0412088	-4.6009	3.10295e-08	7.70099e-06	-4.41389	0	calcium ion-binding
Glyma03g29260	40.3212	70.5146	10.1279	0.143629	-2.79958	0.000109942	0.00657252	-2.64533	0	ribosomal protein l11
Glyma03g29647	61.581	107.243	15.9192	0.14844	-2.75204	0.000183073	0.00971185	-2.65516	0	glycine-rich rna-binding protein mitochondrial-like
Glyma03g32000	359.479	568.911	150.047	0.263744	-1.92279	0.00021891	0.011205	-1.77355	0	protodermal factor 1-like
Glyma03g34920	22.3096	39.7527	4.86642	0.122417	-3.03012	9.62148e-05	0.0059506	-2.96432	0	---NA---
Glyma03g35025	174.962	60.9196	289.005	4.74403	2.24611	1.48706e-05	0.00138209	2.43984	0	-alpha-glucan-branching enzyme 2- chloroplastic amyloplastic
Glyma03g36280	23.1571	4.33272	41.9814	9.6894	3.27641	6.19703e-06	0.000662543	3.45896	0	PREDICTED: uncharacterized protein LOC102660779
Glyma03g41410	22.3544	43.9605	0.748249	0.0170209	-5.87655	1.59292e-07	3.1482e-05	-5.6336	0	uncharacterized protein LOC100815552
Glyma03g42060	243.474	403.818	83.1305	0.205861	-2.28026	1.09034e-05	0.00106569	-2.14734	0	mhc class ii regulatory factor rfx1-like
Glyma04g00721	36.0943	70.9016	1.28691	0.0181506	-5.78384	2.22945e-09	7.75984e-07	-5.46592	0	hypothetical protein glysoja_013694
Glyma04g08020	93.9235	17.7002	170.147	9.61267	3.26494	0.00107684	0.0368026	3.32719	0	methionyl-trna synthetase
Glyma04g12100	32.1456	56.3062	7.98502	0.141814	-2.81793	0.000112146	0.00665346	-2.66868	0	centromere-associated protein e
Glyma04g22480	21.1699	39.299	3.04085	0.0773774	-3.69194	4.61009e-05	0.00333518	-3.61351	0	hypothetical protein glysoja_042514
Glyma04g29430	251.918	54.0455	449.79	8.32244	3.05701	4.98057e-06	0.000553258	3.18921	0	hypothetical protein glysoja_045478
Glyma04g29490	13.6345	2.012	25.2569	12.5531	3.64998	4.3247e-05	0.00317268	3.39038	0	hypothetical protein glysoja_045477
Glyma04g36243	37.7308	75.4617	0	0	#NAME?	5.42661e-08	1.25919e-05	-8.96228	0	---NA---
Glyma04g36440	57.9686	108.637	7.29963	0.0671925	-3.89556	0.000262293	0.0127447	-3.77279	0	sieve element occlusion c
Glyma04g39680	153.597	65.238	241.956	3.70882	1.89096	0.000705404	0.0269076	2.032	0	PREDICTED: uncharacterized protein LOC100305497 isoform X1
Glyma04g40605	6.87773	0	13.7555	Inf	Inf	0.00033039	0.0152425	6.66028	0	flavanone 3-dioxygenase
Glyma04g40810	2773.57	750.036	4797.11	6.39584	2.67713	0.00070201	0.026879	2.82104	0	unknown
Glyma04g42130	25.5464	2.72818	48.3646	17.7278	4.14794	0.000353244	0.0160466	3.97227	0	PREDICTED: uncharacterized protein LOC100817862
Glyma04g42240	50.2494	14.1023	86.3965	6.12641	2.61504	0.000633211	0.025009	2.71324	0	PREDICTED: uncharacterized protein LOC100791820
Glyma05g00980	49.0495	89.7249	8.37415	0.0933314	-3.42149	1.74245e-06	0.00023578	-3.30903	0	hypothetical protein glysoja_015840
Glyma05g02360	51.058	102.116	0	0	#NAME?	3.23513e-06	0.000391282	-9.42693	0	wall-associated receptor kinase galacturonan-binding protein
Glyma05g04000	25.3008	49.1621	1.43956	0.0292819	-5.09385	4.2923e-07	7.19029e-05	-4.90424	0	PREDICTED: uncharacterized protein At4g22758-like
Glyma05g22020	155.152	241.248	69.0548	0.286239	-1.80471	0.000747326	0.0281375	-1.66421	0	probable membrane-associated kinase regulator 1-like
Glyma05g23210	388.801	635.174	142.427	0.224233	-2.15693	7.45193e-05	0.00483303	-2.00238	0	dentin sialophospho isoform x1
Glyma05g25851	97.0165	37.3357	156.697	4.19698	2.06935	7.48422e-05	0.00484896	2.19389	0	unknown
Glyma05g25884	18.8476	5.12721	32.568	6.35198	2.66721	0.000211678	0.0108704	2.66868	0	PREDICTED: uncharacterized protein LOC100789707
Glyma05g29340	7.39781	14.7956	0	0	#NAME?	0.000167908	0.00910074	-6.63963	0	PREDICTED: uncharacterized protein LOC102667218
Glyma05g31290	55.1229	104.434	5.81221	0.0556546	-4.16736	1.15106e-05	0.00111633	-3.99998	0	probable serine threonine-protein kinase dyrk2-like
Glyma05g32050	36.5774	4.72067	68.4341	14.4967	3.85765	1.16456e-06	0.000168112	3.69269	0	hypothetical protein glysoja_030488
Glyma05g32986	67.1424	117.723	16.5623	0.140689	-2.82942	4.50045e-05	0.00327477	-2.64034	0	hypothetical protein glysoja_026957
Glyma05g34290	126.339	238.54	14.1382	0.0592697	-4.07656	0.000462623	0.0198112	-3.89137	0	probable serine threonine-protein kinase ddb_g0267686-like
Glyma05g34660	7.293	0.696672	13.8893	19.9367	4.31735	0.000247537	0.0121826	3.99931	0	PREDICTED: uncharacterized protein LOC102664609
Glyma05g35630	12.7413	23.5162	1.96633	0.083616	-3.58008	0.00157038	0.0485857	-3.46658	0	hypothetical protein glysoja_036392, partial
Glyma05g36940	9.90276	19.8055	0	0	#NAME?	5.06236e-05	0.0035878	-7.05362	0	---NA---
Glyma06g01550	14.86	2.41885	27.3012	11.2868	3.49657	4.73897e-05	0.00342052	3.24949	0	organ-specific protein s2-like
Glyma06g02270	29.1173	50.094	8.14063	0.162507	-2.62143	0.000802655	0.0295807	-2.48931	0	hypothetical protein glysoja_014710
Glyma06g02591	377.547	52.8844	702.209	13.2782	3.73099	7.71445e-10	3.13843e-07	3.84425	0	PREDICTED: uncharacterized protein LOC100802281
Glyma06g10591	9.1478	0	18.2956	Inf	Inf	5.47108e-07	8.72184e-05	7.07565	0	hypothetical protein glysoja_021777
Glyma06g11870	49.4055	83.8769	14.9341	0.178048	-2.48966	0.000643508	0.0252747	-2.26975	0	duf740 family protein
Glyma06g12560	248.598	463.017	34.1788	0.0738177	-3.75989	4.5806e-07	7.57201e-05	-3.61357	0	hypothetical protein glysoja_018332
Glyma06g12670	13.4554	0.696672	26.2142	37.6277	5.23372	4.06623e-08	9.76068e-06	4.87053	0	PREDICTED: uncharacterized protein LOC100798371
Glyma06g15230	16.3417	32.6833	0	0	#NAME?	4.79973e-07	7.81532e-05	-7.73348	0	serine arginine repetitive matrix protein 2-like
Glyma06g18710	483.142	139.804	826.481	5.91174	2.56358	2.21812e-05	0.00188303	2.65781	0	hypothetical protein glysoja_017491
Glyma06g18720	12550.4	1345.65	23755.1	17.6533	4.14187	4.97093e-12	3.84486e-09	4.24286	0	uncharacterized protein LOC100527175
Glyma06g19600	54.675	11.1788	98.1712	8.78193	3.13454	2.48041e-07	4.5572e-05	3.33468	0	serine arginine repetitive matrix protein
Glyma06g19830	19.4187	35.0244	3.81287	0.108863	-3.19941	0.000773215	0.0288178	-2.96426	0	---NA---
Glyma06g35550	9.49756	0.696672	18.2984	26.2655	4.7151	7.88268e-05	0.0050291	4.33405	0	uncharacterized loc101221005
Glyma06g41310	87.4308	30.2291	144.633	4.78455	2.25838	4.09582e-05	0.00305849	2.43154	0	---NA---
Glyma06g41360	373.116	92.9132	653.32	7.03151	2.81383	3.73683e-06	0.00043842	2.93374	0	hypothetical protein glysoja_046757
Glyma06g41370	364.852	106.24	623.464	5.86846	2.55298	1.75921e-05	0.00156114	2.67953	0	replication protein a 70 kda dna-binding subunit
Glyma06g42810	46.0672	12.8421	79.2923	6.17439	2.6263	1.6412e-05	0.00147734	2.84691	0	duf1685 family protein
Glyma06g46361	13.4023	26.8046	0	0	#NAME?	3.18411e-06	0.000386604	-7.46718	0	glycine-rich cell wall structural protein 1-like
Glyma07g01971	17.7087	5.29971	30.1177	5.6829	2.50663	0.00101925	0.0353192	2.60315	0	PREDICTED: uncharacterized protein LOC100802992
Glyma07g03580	370.305	156.325	584.285	3.73763	1.90212	0.00064174	0.0252707	2.02621	0	PREDICTED: uncharacterized protein At1g15400-like
Glyma07g04000	32.7835	53.8709	11.696	0.217113	-2.20348	0.000437803	0.019061	-2.07766	0	---NA---
Glyma07g05791	51.0102	80.2024	21.8181	0.272037	-1.87812	0.000775027	0.028851	-1.76537	0	---NA---
Glyma07g05811	4.76617	0	9.53233	Inf	Inf	0.000486931	0.0206825	6.15542	0	aldo keto reductase
Glyma07g08011	6.45519	0.657665	12.2527	18.6306	4.21961	0.00109343	0.0372105	3.80283	0	PREDICTED: uncharacterized protein LOC100790647 isoform X1
Glyma07g09570	59.7282	7.95321	111.503	14.0199	3.8094	8.50124e-08	1.84294e-05	3.69244	0	PREDICTED: uncharacterized protein LOC100798389
Glyma07g16130	506.334	873.592	139.076	0.1592	-2.65109	1.28499e-07	2.62523e-05	-2.51403	0	uncharacterized protein LOC100798036
Glyma07g16371	8.56699	0	17.134	Inf	Inf	0.000366631	0.0164658	7.02432	0	retrotransposon protein
Glyma07g16750	169.919	55.7689	284.07	5.0937	2.34871	3.36605e-05	0.00263608	2.4569	0	PREDICTED: uncharacterized protein LOC100305688
Glyma07g23480	147.808	0	295.617	Inf	Inf	1.26347e-23	7.91574e-19	11.1097	0	---NA---
Glyma07g29570	88.5031	142.633	34.3729	0.240988	-2.05297	0.000794173	0.0294231	-1.87946	0	PREDICTED: uncharacterized protein LOC102667071
Glyma07g29990	441.527	870.513	12.54	0.0144053	-6.11726	6.60037e-06	0.000696161	-5.98179	0	leguminosin group485 secreted peptide
Glyma07g32150	110.013	216.55	3.47471	0.0160458	-5.96166	0.000537866	0.0220825	-5.78207	0	protein e6
Glyma07g36986	145.288	37.3405	253.235	6.78176	2.76166	0.000192132	0.0100562	2.82702	0	hypothetical protein glysoja_009768
Glyma07g38236	8.7151	0	17.4302	Inf	Inf	5.96774e-05	0.00405515	7.04508	0	hypothetical protein glysoja_009879
Glyma08g03490	52.7634	20.5811	84.9456	4.12736	2.04522	0.0012386	0.0411668	2.11348	0	uncharacterized protein LOC100804066
Glyma08g03860	11.0617	2.05101	20.0724	9.7866	3.29081	0.000946641	0.0332817	3.12984	0	PREDICTED: uncharacterized protein LOC102663620
Glyma08g04040	5.50217	0.328832	10.6755	32.4649	5.02081	0.000630512	0.024954	4.39006	0	protein tprxl-like
Glyma08g05010	37.4305	0.696672	74.1644	106.455	6.7341	6.0621e-07	9.56666e-05	6.3635	0	PREDICTED: uncharacterized protein LOC100820614
Glyma08g07380	1067.9	2118.69	17.1102	0.00807586	-6.95217	0.000419799	0.0184438	-6.82246	0	leguminosin group485 secreted peptide
Glyma08g09020	44.1966	86.8489	1.54435	0.0177821	-5.81343	2.32847e-11	1.55193e-08	-5.7658	0	PREDICTED: uncharacterized protein LOC100775548
Glyma08g13080	29.0409	56.5494	1.53231	0.0270968	-5.20573	9.22495e-05	0.00574506	-4.87405	0	PREDICTED: uncharacterized protein LOC102669680
Glyma08g13870	247.929	469.947	25.9121	0.0551385	-4.1808	2.05022e-12	1.88895e-09	-4.00801	0	sieve element occlusion e
Glyma08g14510	29.4741	52.0466	6.90157	0.132604	-2.91481	0.00018231	0.0096878	-2.76347	0	probable serine threonine-protein kinase dyrk2-like
Glyma08g15730	62.4467	124.893	0	0	#NAME?	1.81175e-09	6.52346e-07	-9.69463	0	uncharacterized protein LOC100306484
Glyma08g16290	699.898	1243.59	156.201	0.125605	-2.99304	3.44424e-06	0.000410749	-2.83614	0	---NA---
Glyma08g22510	145.86	43.1105	248.61	5.7668	2.52777	6.39631e-06	0.000678063	2.69368	0	PREDICTED: uncharacterized protein At1g15400-like
Glyma08g22650	25.2032	8.62674	41.7797	4.84305	2.27591	0.000643858	0.0252747	2.41435	0	PREDICTED: uncharacterized protein LOC100788011 isoform X1
Glyma08g23297	18.7873	37.1766	0.398052	0.0107071	-6.54529	1.65812e-07	3.23622e-05	-6.21019	0	---NA---
Glyma08g26213	48.8884	85.255	12.5219	0.146876	-2.76733	0.000141115	0.00793624	-2.55852	0	abc transporter c family member 3
Glyma08g27191	11.6995	23.3989	0	0	#NAME?	0.000757855	0.0284314	-7.21755	0	protein longifolia 1-like
Glyma08g27440	328.962	569.988	87.9357	0.154276	-2.69641	1.54047e-06	0.000212115	-2.53706	0	PREDICTED: uncharacterized protein LOC100780709
Glyma08g28260	13.4322	25.2393	1.62506	0.064386	-3.95711	0.00134442	0.0434171	-3.52491	0	PREDICTED: uncharacterized protein LOC102660012 isoform X1
Glyma08g36170	42.8686	71.0661	14.6711	0.206443	-2.27619	0.000355753	0.0161043	-2.12573	0	---NA---
Glyma08g39010	13.9448	26.5339	1.35573	0.0510942	-4.2907	6.54351e-05	0.00434737	-3.76614	0	cyclin-dependent protein kinase inhibitor smr3-like
Glyma08g42130	39.8653	0	79.7306	Inf	Inf	0.000112101	0.00665346	9.21892	0	hypothetical protein glysoja_006479
Glyma08g45620	64.9765	108.787	21.1655	0.194559	-2.36172	0.000351028	0.0160177	-2.18797	0	retrotransposon-derived protein peg10-like
Glyma09g02440	866.512	427.046	1305.98	3.05817	1.61267	0.00125883	0.0416624	1.76323	0	plant f7f23-4 protein
Glyma09g04161	36.3438	66.9083	5.7792	0.0863749	-3.53324	2.54136e-06	0.000321005	-3.40308	0	PREDICTED: uncharacterized protein DDB_G0292186-like
Glyma09g04650	37.4623	13.9265	60.9981	4.38002	2.13094	0.000869649	0.0314212	2.24838	0	hypothetical protein glysoja_019762
Glyma09g22324	66.3021	105.21	27.3941	0.260375	-1.94134	0.00128008	0.0419008	-1.7959	0	ribonuclease h protein at1g65750-like
Glyma09g27410	41.5941	80.5545	2.63371	0.0326948	-4.93479	1.79702e-09	6.52346e-07	-4.76986	0	duf4378 domain protein
Glyma09g27855	4.67177	0	9.34355	Inf	Inf	0.000144774	0.00807681	6.2046	0	ribonuclease h protein at1g65750-like
Glyma09g34320	20.3163	37.6158	3.01676	0.0801994	-3.64027	0.000208237	0.0107465	-3.33893	0	hypothetical protein glysoja_000911
Glyma10g00250	179.768	348.414	11.1213	0.0319197	-4.96941	5.23517e-10	2.32616e-07	-4.75496	0	sieve element occlusion by forisomes 1
Glyma10g00260	78.8565	153.607	4.10629	0.0267325	-5.22526	2.59161e-11	1.69132e-08	-5.15428	0	sieve element occlusion f
Glyma10g01910	425.198	850.396	0	0	#NAME?	2.3952e-06	0.000307503	-12.4674	0	---NA---
Glyma10g01950	15.0191	29.302	0.736205	0.0251247	-5.31475	3.46144e-05	0.00269395	-4.6346	0	PREDICTED: uncharacterized protein LOC100806979
Glyma10g02775	67.0343	109.695	24.374	0.222199	-2.17008	0.000228104	0.0115622	-2.0479	0	ankyrin repeat domain-containing protein 50-like
Glyma10g03150	8.85519	17.465	0.245402	0.0140511	-6.15318	0.000611391	0.0244287	-5.10707	0	hypothetical protein glysoja_011022
Glyma10g04600	13.7995	27.5991	0	0	#NAME?	1.85695e-06	0.00024859	-7.53455	0	PREDICTED: uncharacterized protein LOC102667717 isoform X1
Glyma10g06840	67.3864	109.312	25.4607	0.232918	-2.10211	0.000114947	0.00679955	-1.99995	0	---NA---
Glyma10g07773	51.7006	102.36	1.04151	0.010175	-6.61883	0.000559788	0.0228478	-6.39197	0	PREDICTED: uncharacterized protein LOC100813767
Glyma10g13820	29.2814	55.2767	3.28609	0.059448	-4.07223	5.4629e-06	0.000590471	-3.78825	0	PREDICTED: uncharacterized protein LOC100803544
Glyma10g14660	94.499	152.054	36.9439	0.242966	-2.04117	0.00101413	0.0352198	-1.87518	0	hemerythrin hhe cation-binding domain protein
Glyma10g26183	22.2086	0.947184	43.47	45.8939	5.52023	2.70842e-05	0.00220085	6.2377	0	unknown
Glyma10g30840	39.1954	67.1403	11.2505	0.167567	-2.57719	6.53479e-05	0.00434737	-2.47267	0	coatomer protein
Glyma10g32930	34.6708	68.5455	0.796104	0.0116142	-6.42796	2.01633e-10	1.07055e-07	-6.28805	0	sieve element occlusion by forisomes 1
Glyma10g32950	190.449	377.366	3.53166	0.00935871	-6.73947	1.38563e-13	1.73623e-10	-6.60767	0	sieve element occlusion by forisomes 1
Glyma10g33900	23.1141	43.8669	2.36127	0.0538279	-4.2155	1.11703e-05	0.00108669	-3.79207	0	PREDICTED: uncharacterized protein LOC100816062
Glyma10g35111	62.809	117.151	8.46657	0.0722704	-3.79045	2.21342e-07	4.12717e-05	-3.57152	0	duf4050 family protein
Glyma10g35531	79.0205	127.047	30.9944	0.243961	-2.03528	0.000940262	0.0331	-1.88343	0	hypothetical protein glysoja_011608
Glyma10g35801	3.49568	0	6.99137	Inf	Inf	0.00126315	0.041714	5.74983	0	pentatricopeptide repeat-containing protein at2g16880-like
Glyma10g35871	3911.65	7481.86	341.441	0.0456358	-4.45369	0.000622717	0.0247247	-4.28535	0	auxin down-regulated protein
Glyma10g37080	1138.36	2210.65	66.07	0.0298871	-5.06433	0.000388885	0.0172917	-4.89603	0	---NA---
Glyma10g39840	22.7473	42.2892	3.20539	0.0757968	-3.72172	0.000159794	0.00876643	-3.68924	0	PREDICTED: uncharacterized protein LOC100791649 isoform X1
Glyma10g39840	22.7473	42.2892	3.20539	0.0757968	-3.72172	0.000159794	0.00876643	-4.10382	0	PREDICTED: uncharacterized protein LOC100791649 isoform X1
Glyma10g40701	1756.57	596.554	2916.59	4.88906	2.28956	0.00019128	0.01002	2.39364	0	hypothetical protein glysoja_021321
Glyma10g41501	21.9286	38.9698	4.88739	0.125415	-2.99522	0.000244982	0.0120949	-2.79052	0	hypothetical protein glysoja_021255
Glyma11g00280	72.564	138.017	7.111	0.0515227	-4.27865	3.86046e-06	0.000449557	-4.1026	0	leucine-rich repeat extensin-like protein 3-like
Glyma11g00670	49.2577	82.0191	16.4963	0.201128	-2.31382	0.000826569	0.0302308	-2.07659	0	probable membrane-associated kinase regulator 1-like
Glyma11g00731	14.3569	27.5795	1.13426	0.0411267	-4.60378	0.000100745	0.00612201	-4.14739	0	hypothetical protein glysoja_033209
Glyma11g03410	61.1108	113.671	8.55072	0.0752236	-3.73267	5.63798e-08	1.29862e-05	-3.61952	0	zinc finger (c2h2 type) family
Glyma11g03981	29.8504	12.9954	46.7054	3.59399	1.84559	0.000776046	0.0288546	2.06256	0	hypothetical protein glysoja_004666
Glyma11g04013	12.8981	24.2519	1.54435	0.0636797	-3.97302	0.000687282	0.0264815	-3.83211	0	50s ribosomal protein chloroplastic
Glyma11g04774	55.8803	19.3282	92.4323	4.78224	2.25769	0.00122799	0.0409227	2.23452	0	PREDICTED: uncharacterized protein LOC102661842
Glyma11g05010	125.987	242.702	9.2716	0.0382016	-4.71022	0.00019483	0.0101635	-4.49519	0	hypothetical protein glysoja_027297
Glyma11g06191	98.8066	177.666	19.9471	0.112273	-3.15492	1.05286e-06	0.000153759	-2.95298	0	hypothetical protein glysoja_003802
Glyma11g10015	9.06626	0.986497	17.146	17.3807	4.11942	5.84506e-05	0.00401094	3.73686	0	PREDICTED: uncharacterized protein LOC100797793 isoform X1
Glyma11g10445	5643.52	11251.7	35.307	0.00313791	-8.31598	3.35388e-06	0.000402536	-8.18619	0	PREDICTED: uncharacterized protein LOC100805224
Glyma11g15631	27.6884	6.27005	49.1067	7.83196	2.96937	3.13821e-05	0.00248379	2.87538	0	hypothetical protein glysoja_008937
Glyma11g19370	167.53	294.391	40.67	0.13815	-2.8557	2.09005e-06	0.000273368	-2.68158	0	ecdysone receptor
Glyma11g34710	190.434	366.733	14.1355	0.0385443	-4.69734	9.75816e-06	0.000978173	-4.57421	0	PREDICTED: uncharacterized protein LOC100782060
Glyma11g35940	29.0139	58.0277	0	0	#NAME?	4.43205e-11	2.74923e-08	-8.6422	0	protein tprxl-like isoform x1
Glyma12g05157	78.9105	0.328832	157.492	478.944	8.90371	6.57111e-19	6.23497e-15	8.23464	0	hydroperoxide lyase
Glyma12g08121	28.4098	50.0556	6.76393	0.135128	-2.8876	9.63365e-05	0.00595225	-2.78508	0	---NA---
Glyma12g22670	25.0614	2.07051	48.0522	23.2079	4.53654	1.2801e-06	0.000181037	4.33837	0	uncharacterized loc101203862
Glyma12g28890	71.4935	139.15	3.83696	0.0275742	-5.18053	1.11952e-08	3.20271e-06	-5.10035	0	web family protein at3g51220-like
Glyma12g29530	34.1175	67.4627	0.772177	0.011446	-6.44902	2.43603e-06	0.000311469	-6.27426	0	PREDICTED: uncharacterized protein LOC100818411
Glyma12g32590	437.919	866.173	9.66417	0.0111573	-6.48587	3.8282e-08	9.26026e-06	-6.36109	0	uncharacterized gpi-anchored protein at4g28100-like
Glyma12g35610	164.157	300.562	27.7532	0.0923377	-3.43694	4.2205e-09	1.33024e-06	-3.29411	0	dna ligase 1-like
Glyma13g00211	416.107	780.791	51.4232	0.0658603	-3.92445	1.43952e-05	0.00134809	-3.7872	0	PREDICTED: uncharacterized protein LOC102662665
Glyma13g02231	63.7457	6.81069	120.681	17.7193	4.14725	0.00052093	0.0215567	4.09344	0	unknown
Glyma13g23380	12.5229	23.4775	1.56828	0.0667992	-3.90402	0.000766323	0.0286461	-3.78945	0	PREDICTED: uncharacterized protein LOC100782109
Glyma13g24555	13.8328	26.5193	1.1463	0.0432252	-4.53198	4.03929e-05	0.00302348	-4.46142	0	family protein
Glyma13g25320	24.7034	44.5405	4.86642	0.109258	-3.19418	0.000146932	0.00817535	-3.05474	0	PREDICTED: uncharacterized protein LOC100794476
Glyma13g26030	50.4924	98.7402	2.24459	0.0227323	-5.45912	1.59975e-10	8.64016e-08	-5.08354	0	uncharacterized loc100807591 isoform x1
Glyma13g27050	1276.78	2544.06	9.49636	0.00373276	-8.06554	0.0013908	0.0445022	-7.87131	0	zinc finger protein 512b
Glyma13g28200	42.3256	67.0589	17.5923	0.26234	-1.93049	0.000789188	0.0292565	-1.84809	0	---NA---
Glyma13g29350	5.03393	0	10.0679	Inf	Inf	0.000247076	0.0121695	6.293	0	PREDICTED: uncharacterized protein LOC100800652 isoform 2
Glyma13g29350	5.03393	0	10.0679	Inf	Inf	0.000247076	0.0121695	4.05817	0	PREDICTED: uncharacterized protein LOC100800652 isoform 2
Glyma13g29950	14.3386	26.3038	2.37331	0.0902267	-3.4703	0.00107148	0.0367389	-3.17051	0	PREDICTED: uncharacterized protein LOC100779414
Glyma13g31610	29.3658	8.12602	50.6057	6.22761	2.63868	0.00050558	0.0211591	2.542	0	phosphoinositide-binding clathrin n-terminal wiscott-aldrich c-terminal
Glyma13g33780	939.043	16.5763	1861.51	112.299	6.81121	5.3989e-15	1.12749e-11	6.94114	0	abscisic acid 8 -hydroxylase 1
Glyma13g34820	477.686	843.344	112.029	0.132839	-2.91225	8.06046e-08	1.77191e-05	-2.76305	0	sun domain-containing protein 2-like
Glyma13g35046	57.1477	111.291	3.00472	0.0269988	-5.21096	3.6698e-10	1.74179e-07	-4.83897	0	uncharacterized protein LOC100527172
Glyma13g37020	46.255	90.9656	1.54435	0.0169773	-5.88025	0.000604181	0.0242179	-5.71953	0	tbc1 domain family member 5 homolog a-like
Glyma13g39480	4.18699	0	8.37398	Inf	Inf	0.00154864	0.0481747	6.00036	0	transmembrane partial
Glyma13g40110	20.1254	40.2507	0	0	#NAME?	3.83824e-06	0.000447802	-8.12652	0	hypothetical protein glysoja_021099
Glyma13g43150	12.3864	23.7314	1.04151	0.0438873	-4.51005	0.000326022	0.0150742	-4.24208	0	avr9 cf-9 rapidly elicited protein
Glyma14g01560	18.5426	30.7344	6.35087	0.206637	-2.27483	0.00137561	0.044106	-2.16281	0	transmembrane protein c9orf5
Glyma14g05710	41.3377	2.55203	80.1234	31.3959	4.9725	6.53412e-09	1.95871e-06	5.46684	0	---NA---
Glyma14g07540	70.7483	8.68586	132.811	15.2905	3.93456	0.00118905	0.0399224	3.91858	0	uncharacterized protein LOC100306285
Glyma14g08110	143.165	4.8767	281.453	57.7137	5.85084	3.91271e-06	0.000453954	5.75985	0	inverted formin-2-like
Glyma14g14635	89.7526	21.8919	157.613	7.19962	2.84792	0.000116269	0.00685909	3.05261	0	PREDICTED: uncharacterized protein LOC100775685
Glyma14g16883	154.56	51.299	257.821	5.02585	2.32937	3.92937e-05	0.00296194	2.43952	0	hypothetical protein glysoja_043174
Glyma14g26700	47.1484	2.78669	91.51	32.8383	5.03731	8.27833e-12	5.98921e-09	4.89346	0	PREDICTED: uncharacterized protein LOC102660467
Glyma14g34790	88.9222	139.224	38.6201	0.277395	-1.84999	0.0012164	0.0406662	-1.72683	0	PREDICTED: uncharacterized protein LOC100784445
Glyma14g36330	19.7161	1.31533	38.117	28.979	4.85694	4.60637e-06	0.000519989	4.54492	0	---NA---
Glyma14g37010	107.762	44.4134	171.111	3.85268	1.94586	0.000429477	0.0187899	2.20286	0	uncharacterized protein LOC100305827
Glyma14g38130	10.6396	19.7827	1.4965	0.0756469	-3.72457	0.000458182	0.0197253	-3.53203	0	PREDICTED: uncharacterized protein LOC100809200 isoform 1
Glyma15g04610	157.877	18.3417	297.413	16.2151	4.01926	1.45833e-06	0.000202585	4.02034	0	transcription factor myb48
Glyma15g06220	491.511	806.453	176.57	0.218946	-2.19135	1.00875e-05	0.00100316	-2.05155	0	PREDICTED: uncharacterized protein LOC102659744
Glyma15g06270	20933.8	37154.7	4712.87	0.126844	-2.97887	1.80803e-09	6.52346e-07	-2.83801	0	differentially expressed in soybean precursor
Glyma15g09150	27.4523	53.7703	1.13426	0.0210945	-5.56699	2.60803e-07	4.74988e-05	-5.13542	0	PREDICTED: uncharacterized protein LOC100792242
Glyma15g09720	12.091	0	24.182	Inf	Inf	1.17476e-06	0.000168807	7.52647	0	PREDICTED: uncharacterized protein LOC100795398 isoform X1
Glyma15g10321	157.093	244.912	69.2735	0.282851	-1.82189	0.00029469	0.0139551	-1.70018	0	uncharacterized protein LOC100306312
Glyma15g11691	38.8681	73.0583	4.67796	0.0640304	-3.9651	2.11274e-07	3.99896e-05	-3.88783	0	wall-associated receptor kinase 3-like
Glyma15g12170	41.6546	71.9033	11.4059	0.158628	-2.65628	0.000508286	0.0212156	-2.503	0	---NA---
Glyma15g15121	277.942	480.061	75.8235	0.157946	-2.6625	3.86726e-05	0.00293326	-2.52768	0	hypothetical protein glysoja_024776
Glyma15g15130	3196	1162.42	5229.58	4.49889	2.16957	9.77003e-05	0.00598926	2.28984	0	uncharacterized protein LOC100305676
Glyma15g36645	579.313	1156.02	2.60667	0.00225486	-8.79274	0.000567281	0.0230934	-8.44411	0	PREDICTED: uncharacterized protein LOC100777664 isoform X2
Glyma15g38091	4009.9	7668.24	351.559	0.045846	-4.44706	7.38607e-08	1.65266e-05	-4.30891	0	hypothetical protein glysoja_042647
Glyma15g38190	897.376	1736.1	58.6534	0.0337846	-4.88749	1.29501e-09	4.85829e-07	-4.71889	0	zinc finger protein 512b
Glyma15g38231	62.0827	124.165	0	0	#NAME?	0.000553514	0.0226211	-9.67094	0	zinc finger protein 512b
Glyma15g42220	197.363	53.717	341.009	6.34825	2.66636	2.97656e-05	0.00237258	2.78497	0	oxidoreductase transition metal ion-binding protein
Glyma15g43000	19.0257	37.2552	0.796104	0.0213689	-5.54834	5.31318e-07	8.53528e-05	-5.44987	0	PREDICTED: uncharacterized protein LOC100792233
Glyma16g02440	543.639	940.907	146.371	0.155564	-2.68442	6.52892e-06	0.000689786	-2.52254	0	uncharacterized protein LOC100780348
Glyma16g02971	73.3882	22.7296	124.047	5.45749	2.44824	8.32519e-05	0.0052685	2.51169	0	hypothetical protein glysoja_013168
Glyma16g05421	105.312	208.39	2.2327	0.010714	-6.54435	0.000613591	0.0244854	-6.27532	0	hypothetical protein glysoja_034748
Glyma16g07300	175.175	343.215	7.13493	0.0207885	-5.58807	7.09698e-17	2.47018e-13	-5.42473	0	sieve element occlusion m
Glyma16g08360	123.365	37.6103	209.119	5.56016	2.47513	3.39334e-05	0.00265082	2.5334	0	glycine-rich protein a3
Glyma16g17040	7.23339	14.4668	0	0	#NAME?	0.000591245	0.0238213	-6.59416	0	late embryogenesis abundant protein
Glyma16g20780	103.856	38.9543	168.758	4.33222	2.11511	0.000197991	0.0103026	2.23869	0	---NA---
Glyma16g20780	103.856	38.9543	168.758	4.33222	2.11511	0.000197991	0.0103026	2.74096	0	---NA---
Glyma16g22474	961.684	22.6236	1900.74	84.016	6.39259	2.81184e-05	0.00226433	6.58526	0	---NA---
Glyma16g24361	100.981	201.962	0	0	#NAME?	3.50569e-10	1.6766e-07	-10.3964	0	hypothetical protein glysoja_000167
Glyma16g25361	65.2487	23.9855	106.512	4.44067	2.15078	0.000310629	0.0145016	2.28209	0	---NA---
Glyma16g26990	54.2002	19.4023	88.9981	4.58699	2.19755	0.000257863	0.0125625	2.27417	0	cation channel family protein
Glyma16g28040	41.7795	77.5133	6.04573	0.0779961	-3.68046	5.39599e-05	0.00375627	-3.5447	0	nestin-like isoform x1
Glyma16g32430	32.3721	54.4307	10.3134	0.189478	-2.3999	0.000891577	0.0319372	-2.26457	0	pentatricopeptide repeat-containing protein mitochondrial-like isoform x1
Glyma16g32500	51.8421	100.877	2.80733	0.0278293	-5.16725	3.78577e-09	1.22259e-06	-5.01393	0	duf4378 domain protein
Glyma16g34680	7.02022	14.0404	0	0	#NAME?	0.000729449	0.0276304	-6.54638	0	flocculation protein flo11-like
Glyma17g09200	3002.84	1116.26	4889.42	4.3802	2.131	0.000246053	0.0121286	2.24678	0	phloem specific protein
Glyma17g10255	11.5862	23.1725	0	0	#NAME?	6.23706e-06	0.000665687	-7.35773	0	---NA---
Glyma17g10260	18.6704	33.2465	4.09424	0.123148	-3.02153	0.00139989	0.0447471	-2.83948	0	hypothetical protein glysoja_006918
Glyma17g10910	32.3821	57.8507	6.91346	0.119505	-3.06485	0.00015176	0.00840662	-2.89395	0	hypothetical protein glysoja_015840
Glyma17g13690	10.507	19.5745	1.43956	0.0735425	-3.76528	0.00145713	0.0461045	-3.62056	0	hypothetical protein glysoja_033311
Glyma17g14793	92.1854	25.9387	158.432	6.10794	2.61069	1.73639e-05	0.00154655	2.73128	0	---NA---
Glyma17g14800	37.7787	63.3046	12.2527	0.193552	-2.36921	0.00141896	0.0452644	-2.18185	0	zinc finger (c2h2 type) family
Glyma17g16850	129.053	199.736	58.3694	0.292232	-1.77481	0.00145784	0.0461045	-1.63533	0	dentin sialophospho
Glyma17g24193	1272.68	270.451	2274.9	8.41149	3.07236	5.50494e-08	1.27266e-05	3.1865	0	---NA---
Glyma17g35110	59.869	7.2337	112.504	15.5528	3.9591	0.00142869	0.045482	4.0107	0	PREDICTED: uncharacterized protein LOC100791035
Glyma18g01730	300.526	137.598	463.455	3.36817	1.75196	0.00161815	0.0498421	1.88797	0	hypothetical protein glysoja_023061
Glyma18g03580	87.3116	167.243	7.38049	0.0441304	-4.50208	4.29259e-11	2.71652e-08	-4.39726	0	PREDICTED: uncharacterized protein LOC100796164
Glyma18g04697	10.1291	19.8841	0.374125	0.0188152	-5.73196	0.000121488	0.00711026	-5.33583	0	hypothetical protein glysoja_019644
Glyma18g05830	5.61895	11.2379	0	0	#NAME?	0.000880722	0.0316752	-6.33311	0	PREDICTED: uncharacterized protein LOC100788606 isoform X1
Glyma18g06910	13.371	24.6591	2.08301	0.0844725	-3.56538	0.000862677	0.0312233	-4.94119	0	protein psy1-like
Glyma18g07758	34.4077	10.7369	58.0785	5.40926	2.43543	0.000274862	0.0132567	2.41934	0	protein ein4
Glyma18g10685	101.922	203.047	0.796104	0.00392078	-7.99464	0.000693173	0.0266429	-7.79503	0	glycine-rich cell wall structural
Glyma18g18870	24.0201	9.41728	38.623	4.10129	2.03608	0.00029868	0.0140929	2.43622	0	transmembrane protein
Glyma18g18921	9.76251	0.696672	18.8283	27.0261	4.75628	0.000226224	0.0114855	4.36319	0	---NA---
Glyma18g33230	14.0725	27.7709	0.374125	0.0134718	-6.21391	2.05225e-05	0.0017589	-5.70066	0	hypothetical protein glysoja_047408
Glyma18g35431	47.9031	84.6729	11.1333	0.131486	-2.92702	3.74127e-05	0.00286072	-2.72522	0	sorting and assembly machinery component 50 homolog
Glyma18g39946	44.7846	70.7379	18.8313	0.266212	-1.90935	0.000865713	0.0313151	-1.82426	0	---NA---
Glyma18g41290	61.9174	6.48186	117.353	18.1048	4.1783	5.36669e-06	0.000582718	4.072	0	PREDICTED: uncharacterized protein LOC100500199
Glyma18g45824	57.7319	20.1575	95.3064	4.72809	2.24126	0.000652248	0.025481	2.3139	0	argonaute family protein
Glyma18g45895	619.447	1045.82	193.077	0.184618	-2.43738	0.000370447	0.0165778	-2.27402	0	polyphenol chloroplastic
Glyma18g47650	41.4388	71.9658	10.9118	0.151625	-2.72142	0.000181665	0.00966994	-2.50587	0	meg related family
Glyma18g50390	14.2123	26.554	1.87062	0.0704459	-3.82734	0.000365184	0.0164244	-3.67339	0	protein longifolia 1-like
Glyma18g51470	127.208	26.882	227.535	8.46421	3.08138	6.03367e-08	1.3746e-05	3.29817	0	hypothetical protein glysoja_016087
Glyma18g52381	18.3954	0	36.7908	Inf	Inf	7.52925e-10	3.13843e-07	8.12984	0	f-box protein
Glyma18g52821	64.3476	113.476	15.2188	0.134114	-2.89847	7.09012e-06	0.000739106	-2.77885	0	hypothetical protein glysoja_016194, partial
Glyma18g53330	7.49878	14.6234	0.374125	0.0255839	-5.28862	0.00114768	0.0388036	-4.91756	0	duf4378 domain protein
Glyma19g01860	1050.67	1728.64	372.714	0.215612	-2.21349	1.00658e-05	0.0010026	-2.07296	0	uncharacterized protein LOC100305542
Glyma19g03040	1222.85	567.725	1877.97	3.30789	1.72591	0.00121835	0.0406664	1.86411	0	PREDICTED: uncharacterized protein At5g39570-like isoform X1
Glyma19g03820	19.7653	36.0109	3.51961	0.0977372	-3.35495	0.000192797	0.0100826	-3.12433	0	protein longifolia 1-like
Glyma19g03948	98.9448	160.059	37.8303	0.236352	-2.08099	0.000116686	0.00687723	-1.95092	0	---NA---
Glyma19g04000	88.024	146.293	29.7555	0.203397	-2.29763	8.46375e-05	0.00534539	-2.15805	0	hypothetical protein glysoja_038032
Glyma19g04165	71.943	143.395	0.490803	0.00342273	-8.19064	5.12529e-10	2.2936e-07	-7.40208	0	---NA---
Glyma19g21730	7.61697	0	15.2339	Inf	Inf	0.000147584	0.00819703	6.83031	0	hypothetical protein glysoja_046166
Glyma19g22023	8.71942	0.696672	16.7422	24.0316	4.58686	0.000353265	0.0160466	4.17254	0	---NA---
Glyma19g22270	194.984	71.0969	318.872	4.48503	2.16512	6.1438e-05	0.00414333	2.32905	0	PREDICTED: uncharacterized protein LOC100306290 isoform X1
Glyma19g22840	26.352	49.0917	3.61236	0.073584	-3.76446	1.25847e-05	0.00120189	-3.52563	0	PREDICTED: uncharacterized protein LOC102659553
Glyma19g27440	37.9039	75.1883	0.619526	0.00823966	-6.9232	0.000194762	0.0101635	-6.41025	0	PREDICTED: uncharacterized protein LOC102661637
Glyma19g28190	24.1681	46.0079	2.32841	0.050609	-4.30446	0.00014049	0.00790908	-4.0714	0	plant mac12-16 protein
Glyma19g29600	26.5207	53.0413	0	0	#NAME?	1.54729e-09	5.73604e-07	-8.53811	0	uncharacterized protein LOC100527025 precursor
Glyma19g29690	895.227	293.078	1497.38	5.10914	2.35308	7.25898e-05	0.00472747	2.47633	0	PREDICTED: uncharacterized protein LOC100815187
Glyma19g30271	62.0223	117.356	6.68902	0.0569979	-4.13295	0.00130632	0.0425127	-3.95612	0	hypothetical protein glysoja_011137
Glyma19g34270	47.0887	79.4256	14.7517	0.18573	-2.42872	0.000802371	0.0295807	-2.2419	0	PREDICTED: uncharacterized protein LOC100790558
Glyma19g38940	95.6267	12.6108	178.643	14.1658	3.82434	4.52156e-10	2.06774e-07	4.02588	0	PREDICTED: uncharacterized protein LOC100794951
Glyma19g39700	44.0882	3.11552	85.0608	27.3023	4.77095	0.000136199	0.00772217	4.61089	0	unknown
Glyma19g40210	16.9452	30.6402	3.25012	0.106074	-3.23686	0.00147325	0.0463588	-2.92927	0	PREDICTED: uncharacterized protein LOC100806287
Glyma19g42415	15.9281	3.63605	28.2202	7.76124	2.95629	0.000604153	0.0242179	3.2144	0	cle17 protein
Glyma19g44840	5.64462	0	11.2892	Inf	Inf	0.00016983	0.00918829	6.35703	0	permease transmembrane protein
Glyma20g12020	20.251	39.7058	0.796104	0.0200501	-5.64025	6.42682e-07	0.000100161	-5.48243	0	sieve element occlusion p
Glyma20g16531	13.4292	0	26.8584	Inf	Inf	1.73783e-05	0.00154655	7.63993	0	PREDICTED: uncharacterized protein LOC100793762
Glyma20g25370	24.4637	48.9274	0	0	#NAME?	2.4805e-06	0.000315224	-8.32825	0	PREDICTED: uncharacterized protein LOC102665843
Glyma20g25750	36.4617	67.8473	5.07601	0.0748152	-3.74053	3.2271e-06	0.000391066	-3.62544	0	hypothetical protein PHAVU_007G033400g
Glyma20g27160	236.709	101.411	372.006	3.66829	1.87511	0.000446834	0.0193661	2.01751	0	---NA---
Glyma20g27850	52.2039	89.1355	15.2724	0.17134	-2.54507	3.50737e-05	0.00272293	-2.40759	0	PREDICTED: uncharacterized protein LOC100791649 isoform X1
Glyma20g30370	49.4749	86.7059	12.2438	0.141211	-2.82408	4.01875e-05	0.00301532	-2.64783	0	membrane-associated kinase regulator 6
Glyma20g32446	37.2004	69.735	4.66575	0.0669069	-3.9017	6.49709e-06	0.000687583	-3.66583	0	duf4050 family protein
Glyma20g32570	818.66	80.8003	1556.52	19.2638	4.26782	2.47417e-12	2.1529e-09	4.34796	0	hypothetical protein glysoja_000555
Glyma20g35455	7.28768	14.33	0.245402	0.0171251	-5.86775	0.000814575	0.0299144	-4.76831	0	hypothetical protein glysoja_013948
Glyma20g36630	40.6907	65.4382	15.9431	0.243636	-2.0372	0.000949115	0.0333298	-1.92977	0	coatomer protein
Glyma20g37351	66.4194	3.48336	129.355	37.1353	5.21472	0.000647871	0.0254003	5.09537	0	interleukin enhancer-binding factor 3-like
Glyma20g38210	14.7247	3.40534	26.044	7.64797	2.93508	0.00148303	0.0465496	2.70422	0	---NA---
Glyma19g09320	91.0194	39.6305	142.408	3.5934	1.84535	0.000500637	0.0210294	2.01572	12-oxophytodienoate reductase 2
Glyma05g29740	149.789	43.7523	255.825	5.84711	2.54772	0.000416951	0.0183482	2.6737	16S rRNA processing protein RimM family
Glyma19g29920	9.69948	19.399	0	0	#NAME?	4.93677e-05	0.00352271	-7.05111	2-isopropylmalate synthase 1
Glyma02g15360	54.9939	16.0954	93.8924	5.83349	2.54436	0.00127326	0.0417867	2.55466	2-oxoglutarate (2OG) and Fe(II)-dependent oxygenase superfamily protein
Glyma02g15400	212.028	73.1885	350.867	4.79402	2.26124	0.00101171	0.0351552	2.39559	2-oxoglutarate (2OG) and Fe(II)-dependent oxygenase superfamily protein
Glyma03g24980	498.159	227.978	768.34	3.37024	1.75285	0.000185877	0.0098273	1.92926	2-oxoglutarate (2OG) and Fe(II)-dependent oxygenase superfamily protein
Glyma04g01066	84.3355	12.8814	155.79	12.0941	3.59623	3.37478e-09	1.10698e-06	3.75427	2-oxoglutarate (2OG) and Fe(II)-dependent oxygenase superfamily protein
Glyma05g04960	174.57	58.7503	290.39	4.94278	2.30532	2.64278e-05	0.00216435	2.41649	2-oxoglutarate (2OG) and Fe(II)-dependent oxygenase superfamily protein
Glyma06g13370	14.2122	2.64986	25.7745	9.72675	3.28196	8.82018e-05	0.00553681	3.37623	2-oxoglutarate (2OG) and Fe(II)-dependent oxygenase superfamily protein
Glyma06g14190	10.1473	0	20.2946	Inf	Inf	5.82472e-05	0.00400136	7.2477	2-oxoglutarate (2OG) and Fe(II)-dependent oxygenase superfamily protein
Glyma07g13100	26.8373	7.46805	46.2067	6.18725	2.6293	0.000162864	0.00889281	2.59064	2-oxoglutarate (2OG) and Fe(II)-dependent oxygenase superfamily protein
Glyma08g46630	175.939	292.004	59.8731	0.205042	-2.28601	0.00130907	0.0425386	-2.16725	2-oxoglutarate (2OG) and Fe(II)-dependent oxygenase superfamily protein
Glyma15g40890	1767.11	440.674	3093.55	7.02004	2.81148	5.87801e-08	1.34403e-05	2.97195	2-oxoglutarate (2OG) and Fe(II)-dependent oxygenase superfamily protein
Glyma15g40940	318.727	505.285	132.17	0.261574	-1.93471	0.000104808	0.0063138	-1.80847	2-oxoglutarate (2OG) and Fe(II)-dependent oxygenase superfamily protein
Glyma18g35220	81.9423	15.4377	148.447	9.61584	3.26541	1.8644e-07	3.57207e-05	3.26305	2-oxoglutarate (2OG) and Fe(II)-dependent oxygenase superfamily protein
Glyma18g35220	81.9423	15.4377	148.447	9.61584	3.26541	1.8644e-07	3.57207e-05	4.07281	2-oxoglutarate (2OG) and Fe(II)-dependent oxygenase superfamily protein
Glyma19g31450	11.8166	2.32133	21.3119	9.18091	3.19864	0.000622529	0.0247247	2.99518	2-oxoglutarate (2OG) and Fe(II)-dependent oxygenase superfamily protein
Glyma19g31460	11.4259	0.348336	22.5034	64.6026	6.01352	0.000253746	0.0124005	5.4132	2-oxoglutarate (2OG) and Fe(II)-dependent oxygenase superfamily protein
Glyma02g32058	127.848	208.524	47.1729	0.226223	-2.14418	0.000530035	0.0218325	-1.99406	26S proteasome regulatory complex, non-ATPase subcomplex, Rpn2/Psmd1 subunit
Glyma06g06110	63.4034	116.816	9.99028	0.0855212	-3.54757	1.33115e-05	0.00126321	-3.44661	3-ketoacyl-CoA synthase 10
Glyma10g00440	299.05	584.636	13.4642	0.0230301	-5.44033	0.000125543	0.00730403	-5.21507	3-ketoacyl-CoA synthase 11
Glyma11g15440	14.784	29.5681	0	0	#NAME?	0.00077303	0.0288178	-7.58952	3-ketoacyl-CoA synthase 12
Glyma13g44950	146.792	249.107	44.4766	0.178544	-2.48565	2.6245e-05	0.00215784	-2.33576	4-coumarate:CoA ligase 2
Glyma15g00390	31.2945	54.8464	7.74257	0.141168	-2.82451	0.00096117	0.0336603	-2.65177	4-coumarate:CoA ligase 2
Glyma17g07170	140.312	218.973	61.65	0.281541	-1.82858	0.000927921	0.0327698	-1.68436	4-coumarate:CoA ligase 2
Glyma01g44270	210.644	360.589	60.6984	0.168331	-2.57062	4.73865e-06	0.000532045	-2.4169	4-coumarate:CoA ligase 3
Glyma17g34590	14.1119	0.986497	27.2372	27.61	4.78712	0.00028453	0.013639	4.47579	6-&1-fructan exohydrolase
Glyma02g33340	22.5616	41.6035	3.51961	0.0845989	-3.56322	0.000133008	0.00761709	-3.34364	6-phosphogluconate dehydrogenase family protein
Glyma19g05120	1597.27	3043.72	150.816	0.0495499	-4.33498	7.13406e-05	0.00466551	-4.17356	6-phosphogluconate dehydrogenase family protein
Glyma19g01940	131.816	233.901	29.7306	0.127108	-2.97588	2.41939e-06	0.000309974	-2.79625	ABC transporter family protein
Glyma07g01860	16.0527	4.0237	28.0817	6.97907	2.80303	0.000125819	0.00730553	2.8382	ABC-2 and Plant PDR ABC-type transporter family protein
Glyma02g14880	309.626	482.173	137.079	0.284294	-1.81454	0.000169538	0.00918038	-1.68525	abscisic acid responsive element-binding factor 1
Glyma04g42167	65.6677	112.639	18.6968	0.165989	-2.59084	2.67614e-05	0.00218596	-2.45046	ACT domain repeat 3
Glyma18g52120	115.091	187.129	43.0528	0.23007	-2.11985	0.000145401	0.00809736	-1.97943	ACT domain repeat 4
Glyma18g52600	2348.46	854.446	3842.48	4.49704	2.16898	0.000105747	0.00635204	2.30346	ACT domain-containing protein
Glyma10g29300	8.56823	17.1365	0	0	#NAME?	0.000135381	0.00769667	-6.88136	Actin-binding FH2 (formin homology 2) family protein
Glyma17g33930	56.8197	109.512	4.12709	0.0376861	-4.72982	8.77038e-10	3.49983e-07	-4.47009	Actin-binding FH2 (Formin Homology) protein
Glyma18g36130	427.518	661.096	193.941	0.293362	-1.76924	0.00137502	0.044106	-1.60737	Acyl-ACP thioesterase
Glyma05g22350	7.6212	15.2424	0	0	#NAME?	0.000223749	0.0113876	-6.77374	Acyl-CoA N-acyltransferases (NAT) superfamily protein
Glyma09g01290	35.4952	60.4195	10.5709	0.174958	-2.51492	0.000508796	0.0212193	-2.34459	acyl-CoA sterol acyl transferase 1
Glyma11g19540	59.3996	97.1308	21.6684	0.223085	-2.16434	0.000642463	0.0252747	-2.00355	Adaptor protein complex AP-2, alpha subunit
Glyma07g39900	109.973	11.3903	208.556	18.31	4.19456	0.000201734	0.0104539	4.40988	Adenine nucleotide alpha hydrolases-like superfamily protein
Glyma09g01790	64.2448	24.1775	104.312	4.31442	2.10917	0.000544616	0.0223157	2.23892	Adenine nucleotide alpha hydrolases-like superfamily protein
Glyma10g01690	324.618	26.3072	622.929	23.6791	4.56554	1.47062e-13	1.80658e-10	4.64265	Adenine nucleotide alpha hydrolases-like superfamily protein
Glyma15g15080	23.869	5.14307	42.595	8.282	3.04998	5.12211e-06	0.000564432	3.47407	Adenine nucleotide alpha hydrolases-like superfamily protein
Glyma19g41660	19.0752	1.04501	37.1055	35.5074	5.15005	2.09045e-07	3.96874e-05	4.81882	Adenine nucleotide alpha hydrolases-like superfamily protein
Glyma17g14786	30.9535	10.9475	50.9596	4.65493	2.21876	0.000741334	0.0279622	2.41862	adenine phosphoribosyl transferase 4
Glyma13g27650	18.1256	33.4199	2.83126	0.0847178	-3.56119	0.000137311	0.00777816	-3.42705	adenosine/AMP deaminase family protein
Glyma13g41540	3.10505	0	6.2101	Inf	Inf	0.000842548	0.0307	5.6065	ADP/ATP carrier 2
Glyma16g32540	14.5194	1.0255	28.0133	27.3166	4.77171	1.61662e-05	0.0014629	4.41386	AGAMOUS-like 6
Glyma12g01820	398.034	173.965	622.104	3.57603	1.83836	0.00124459	0.041322	1.95512	AIG2-like (avirulence induced gene) family protein
Glyma17g07010	5.21362	10.4272	0	0	#NAME?	0.00137793	0.044158	-6.27196	AINTEGUMENTA-like 5
Glyma07g05130	123.86	46.003	201.717	4.38488	2.13254	0.000234396	0.0117972	2.21695	alanine aminotransferase 2
Glyma04g41990	47.961	0	95.922	Inf	Inf	2.37159e-09	8.20897e-07	9.48351	alcohol dehydrogenase 1
Glyma06g12780	27.4876	5.70656	49.2685	8.63367	3.10997	0.000162614	0.00889	3.21256	alcohol dehydrogenase 1
Glyma05g35350	9.27548	0.677168	17.8738	26.3949	4.72219	4.25485e-05	0.00314723	4.2605	aldehyde dehydrogenase 2C4
Glyma18g51600	107.612	196.07	19.1546	0.0976928	-3.3556	0.000331272	0.0152719	-3.22893	allene oxide cyclase 4
Glyma14g39930	1020.54	76.8686	1964.22	25.553	4.67542	5.48921e-14	7.77803e-11	4.75205	alpha-amylase-like 2
Glyma14g02970	6.71758	0	13.4352	Inf	Inf	0.000242072	0.012027	6.65253	alpha-crystallin domain 32.1
Glyma16g33510	123.25	23.3276	223.172	9.56687	3.25805	2.7754e-07	5.01101e-05	3.41125	alpha-galactosidase 2
Glyma11g35170	94.509	45.5995	143.419	3.14518	1.65314	0.000520054	0.0215346	1.91411	Alpha/beta hydrolase related protein
Glyma01g45000	95.9106	44.9107	146.91	3.27117	1.7098	0.000583427	0.0235821	1.87828	alpha/beta-Hydrolases superfamily protein
Glyma04g38691	98.7415	17.8368	179.646	10.0717	3.33223	2.82096e-07	5.04959e-05	3.36188	alpha/beta-Hydrolases superfamily protein
Glyma05g32756	51.6534	10.6192	92.6876	8.72827	3.1257	0.000580069	0.0234767	3.21493	alpha/beta-Hydrolases superfamily protein
Glyma06g04140	94.303	33.1526	155.453	4.68902	2.22929	0.000142121	0.00796425	2.36112	alpha/beta-Hydrolases superfamily protein
Glyma06g16291	18.7001	4.06301	33.3372	8.20505	3.03651	0.000108269	0.00649727	2.87091	alpha/beta-Hydrolases superfamily protein
Glyma07g09040	304.498	518.334	90.6618	0.17491	-2.51531	4.60061e-05	0.00333217	-2.35914	alpha/beta-Hydrolases superfamily protein
Glyma08g00420	251.773	82.6883	420.858	5.08969	2.34758	0.000173228	0.00932381	2.48428	alpha/beta-Hydrolases superfamily protein
Glyma10g31580	33.6002	62.732	4.46837	0.0712295	-3.81138	2.3797e-06	0.000306741	-3.70746	alpha/beta-Hydrolases superfamily protein
Glyma12g12300	18.3906	35.0275	1.75378	0.0500688	-4.31994	5.90932e-05	0.00403776	-3.9464	alpha/beta-Hydrolases superfamily protein
Glyma12g15430	1002.58	1739.04	266.115	0.153024	-2.70817	1.28641e-07	2.62523e-05	-2.56191	alpha/beta-Hydrolases superfamily protein
Glyma13g28090	137.084	63.6996	210.468	3.30407	1.72425	0.000200612	0.010413	1.9377	alpha/beta-Hydrolases superfamily protein
Glyma16g25350	578.247	209.28	947.213	4.52605	2.17825	5.16941e-05	0.00364671	2.31329	alpha/beta-Hydrolases superfamily protein
Glyma17g13510	32.3926	54.4807	10.3045	0.18914	-2.40247	0.00135789	0.0437168	-2.23393	alpha/beta-Hydrolases superfamily protein
Glyma17g19960	9.22904	18.0839	0.374125	0.0206882	-5.59505	0.000349958	0.0159805	-5.17881	alpha/beta-Hydrolases superfamily protein
Glyma17g19973	34.2836	67.1516	1.41563	0.0210811	-5.5679	4.22528e-09	1.33024e-06	-5.3791	alpha/beta-Hydrolases superfamily protein
Glyma19g39030	150.544	46.905	254.183	5.41911	2.43806	0.000176865	0.00947883	2.49642	alpha/beta-Hydrolases superfamily protein
Glyma19g44410	42.9375	84.5882	1.28691	0.0152138	-6.03848	9.61542e-10	3.74653e-07	-5.75973	alpha/beta-Hydrolases superfamily protein
Glyma20g36000	16.3151	29.2274	3.40293	0.11643	-3.10247	0.000856669	0.0310597	-2.9981	alpha/beta-Hydrolases superfamily protein
Glyma04g14800	1806.79	135.529	3478.05	25.6628	4.68161	6.06745e-16	1.72787e-12	4.83681	alternative oxidase 1A
Glyma15g11200	507.25	178.364	836.136	4.68781	2.22891	0.000265198	0.0128499	2.33184	Aluminium induced protein with YGL and LRDR motifs
Glyma16g00610	24.325	4.72067	43.9294	9.30574	3.21812	5.34352e-05	0.00374082	3.04735	aminopeptidase M1
Glyma10g26690	183.338	54.9443	311.732	5.67361	2.50427	1.11818e-06	0.000162541	2.67618	ammonium transporter 1;1
Glyma20g21030	176.289	47.3256	305.253	6.45006	2.68931	6.40078e-07	0.000100004	2.88309	ammonium transporter 1;1
Glyma05g28390	9.99898	18.9565	1.04151	0.054942	-4.18595	0.000899757	0.0321567	-4.01149	AMP-dependent synthetase and ligase family protein
Glyma10g01400	369.054	567.34	170.767	0.300996	-1.73219	0.000675879	0.0261709	-1.58979	AMP-dependent synthetase and ligase family protein
Glyma11g13901	6.11645	1.27602	10.9569	8.58679	3.10212	0.00067397	0.0261131	3.57872	AMP-dependent synthetase and ligase family protein
Glyma12g05856	29.345	4.15688	54.5332	13.1188	3.71356	1.67139e-08	4.56446e-06	4.19058	AMP-dependent synthetase and ligase family protein
Glyma02g43587	66.0703	130.854	1.28691	0.00983471	-6.6679	1.14937e-06	0.000166302	-6.35772	Ankyrin repeat family protein
Glyma07g16001	26.2668	51.7376	0.796104	0.0153873	-6.02211	1.77802e-08	4.78088e-06	-5.87507	Ankyrin repeat family protein
Glyma09g06041	19.859	6.69306	33.025	4.93422	2.30282	0.000306045	0.0143219	2.41676	Ankyrin repeat family protein
Glyma09g40191	41.5063	83.0126	0	0	#NAME?	1.29623e-13	1.72787e-10	-9.13593	Ankyrin repeat family protein
Glyma13g29675	40.8401	79.6898	1.99026	0.0249751	-5.32337	3.43651e-10	1.65616e-07	-5.30348	Ankyrin repeat family protein
Glyma13g29836	13.7456	25.9588	1.53231	0.0590284	-4.08245	0.000294652	0.0139551	-3.81056	Ankyrin repeat family protein
Glyma13g29848	19.3443	38.1979	0.490803	0.012849	-6.2822	1.33585e-06	0.000187651	-5.45726	Ankyrin repeat family protein
Glyma14g05375	20.8525	41.705	0	0	#NAME?	1.52929e-08	4.20226e-06	-8.17766	Ankyrin repeat family protein
Glyma15g09316	10.5531	20.3699	0.736205	0.0361418	-4.79019	0.00133689	0.0432185	-4.2168	Ankyrin repeat family protein
Glyma15g09391	9.38322	18.2756	0.490803	0.0268556	-5.21863	0.0012765	0.0418274	-4.40032	Ankyrin repeat family protein
Glyma02g43571	13.3748	26.7497	0	0	#NAME?	1.95732e-06	0.00026091	-7.52466	ankyrin-like1
Glyma18g11752	11.0537	22.1073	0	0	#NAME?	1.53921e-05	0.0014119	-7.23768	Ankyrin-repeat containing protein
Glyma13g26990	58.1979	103.706	12.6897	0.122362	-3.03077	8.84302e-06	0.000896479	-2.86075	annexin 8
Glyma15g38040	38.8989	67.1195	10.6783	0.159094	-2.65205	0.000400197	0.0177569	-2.47068	annexin 8
Glyma02g11060	157.29	36.8886	277.692	7.52785	2.91224	1.80671e-06	0.000242902	2.96677	AP2/B3 transcription factor family protein
Glyma02g36090	27.074	48.5246	5.62343	0.115888	-3.10919	0.000519466	0.0215245	-2.80545	AP2/B3-like transcriptional factor family protein
Glyma10g08871	65.011	120.421	9.60083	0.0797271	-3.64879	4.62818e-08	1.10672e-05	-3.43711	AP2/B3-like transcriptional factor family protein
Glyma15g11540	494.883	198.814	790.951	3.97834	1.99217	0.000364787	0.0164183	2.12968	APS reductase 3
Glyma16g04760	3957.64	7178.31	736.971	0.102666	-3.28396	8.21099e-07	0.000124559	-3.15193	apyrase 2
Glyma03g15850	76.6281	34.9065	118.35	3.39048	1.76149	0.000892921	0.0319671	1.99139	Arabidopsis Inositol phosphorylceramide synthase 1
Glyma01g39810	259.993	475.528	44.4586	0.0934931	-3.419	1.85655e-09	6.60879e-07	-3.2737	arabinogalactan protein 18
Glyma11g05470	184.551	336.851	32.2506	0.0957414	-3.38471	1.42162e-08	3.95495e-06	-3.22305	arabinogalactan protein 18
Glyma02g07961	8.25229	16.1305	0.374125	0.0231937	-5.43012	0.000943005	0.0331725	-4.99349	arabinogalactan protein 14
Glyma19g28950	199.12	369.736	28.5039	0.0770927	-3.69726	5.47954e-10	2.40512e-07	-3.5376	arabinogalactan protein 14
Glyma11g02130	20.3971	38.8997	1.89455	0.0487035	-4.35983	4.97986e-06	0.000553258	-4.3272	arabinogalactan protein 16
Glyma01g00771	18.9504	34.848	3.05274	0.0876014	-3.5129	0.00135733	0.0437168	-3.28126	arabinogalactan protein 20
Glyma03g03270	89.8904	179.781	0	0	#NAME?	0.0003003	0.0141459	-10.2083	Arginase/deacetylase superfamily protein
Glyma07g02380	38.9992	69.3071	8.69133	0.125403	-2.99535	4.66556e-05	0.00337142	-2.89741	ARIA-interacting double AP2 domain protein
Glyma02g03050	68.0428	116.5	19.5855	0.168115	-2.57248	0.000198772	0.0103347	-2.4604	ARM repeat superfamily protein
Glyma08g06400	16.0312	30.2727	1.78976	0.0591212	-4.08018	5.32903e-06	0.000580642	-3.99292	ARM repeat superfamily protein
Glyma13g32040	25.6795	49.0097	2.34938	0.0479371	-4.38271	3.5657e-06	0.000422296	-4.04888	ARM repeat superfamily protein
Glyma16g07590	9.22589	18.4518	0	0	#NAME?	6.68217e-05	0.00442435	-7.0013	ARM repeat superfamily protein
Glyma16g28630	8.38667	16.2825	0.490803	0.0301429	-5.05204	0.000243162	0.0120334	-4.12033	ARM repeat superfamily protein
Glyma01g34590	58.9421	108.852	9.03244	0.0829793	-3.5911	3.5639e-06	0.000422296	-3.45039	armadillo repeat kinesin 2
Glyma01g36940	30.66	61.32	0	0	#NAME?	2.40075e-10	1.24305e-07	-8.74206	ascorbate peroxidase 3
Glyma11g08320	54.3349	104.109	4.56112	0.0438111	-4.51256	5.44822e-07	8.70756e-05	-4.35826	ascorbate peroxidase 3
Glyma19g27500	189.817	298.283	81.3516	0.272733	-1.87444	0.00115768	0.0390366	-1.71548	aspartate kinase 1
Glyma17g04800	24.2472	44.9866	3.50773	0.0779727	-3.68089	5.28574e-05	0.00372086	-3.55071	aspartic proteinase A1
Glyma09g39650	95.5637	161.545	29.582	0.183119	-2.44915	2.40546e-05	0.00200448	-2.30577	AT hook motif DNA-binding family protein
Glyma10g38760	758.512	149.204	1367.82	9.16745	3.19652	3.42708e-08	8.41999e-06	3.30791	ATP sulfurylase 1
Glyma20g28980	578.229	127.944	1028.51	8.0388	3.00698	5.46636e-06	0.000590471	3.16558	ATP sulfurylase 1
Glyma15g42140	18.7761	35.2356	2.31653	0.0657439	-3.927	0.000522199	0.0215695	-3.82556	ATP-citrate lyase A-1
Glyma06g03140	68.4894	24.9528	112.026	4.48951	2.16656	0.000709454	0.0269996	2.24982	ATP-dependent protease La (LON) domain protein
Glyma18g00730	64.6924	21.45	107.935	5.03194	2.33111	6.07278e-05	0.00411759	2.44085	ATP-dependent RNA helicase, putative
Glyma03g31520	29.8196	49.8045	9.83467	0.197465	-2.34033	0.00115587	0.0389963	-2.20424	AUX/IAA transcriptional regulator family protein
Glyma01g36030	16.4966	6.53642	26.4567	4.04759	2.01706	0.000802542	0.0295807	2.39663	Auxin efflux carrier family protein
Glyma01g36030	16.4966	6.53642	26.4567	4.04759	2.01706	0.000802542	0.0295807	3.25981	Auxin efflux carrier family protein
Glyma01g36030	16.4966	6.53642	26.4567	4.04759	2.01706	0.000802542	0.0295807	2.75246	Auxin efflux carrier family protein
Glyma03g26640	47.1677	81.6037	12.7318	0.156019	-2.6802	1.34785e-05	0.00127367	-2.5559	Auxin efflux carrier family protein
Glyma07g11550	11.1423	21.6651	0.619526	0.0285955	-5.12807	0.000128931	0.00743801	-4.72987	Auxin efflux carrier family protein
Glyma07g22340	15.1544	28.8004	1.50838	0.0523736	-4.25502	0.000141957	0.00796425	-3.92082	Auxin efflux carrier family protein
Glyma07g34190	261.573	411.704	111.442	0.270686	-1.88531	0.000363918	0.0164028	-1.7351	Auxin efflux carrier family protein
Glyma09g20580	82.6693	153.008	12.3304	0.0805867	-3.63332	3.53006e-07	6.09261e-05	-3.46853	Auxin efflux carrier family protein
Glyma09g30700	45.1788	88.0889	2.26868	0.0257544	-5.27904	1.27568e-10	7.20025e-08	-5.22935	Auxin efflux carrier family protein
Glyma17g12080	13.2883	25.161	1.41563	0.0562629	-4.15167	6.89932e-05	0.00454044	-3.95869	auxin-induced protein 13
Glyma14g02470	36.4162	70.4441	2.38831	0.0339036	-4.88242	6.2954e-09	1.90538e-06	-4.85653	Auxin-responsive family protein
Glyma18g30900	32.9281	13.7503	52.1058	3.78943	1.92198	0.00129497	0.0422557	2.18939	Auxin-responsive family protein
Glyma16g03011	15.044	3.57754	26.5105	7.41027	2.88953	0.000143731	0.00804313	3.20182	Auxin-responsive GH3 family protein
Glyma16g03011	15.044	3.57754	26.5105	7.41027	2.88953	0.000143731	0.00804313	2.11941	Auxin-responsive GH3 family protein
Glyma16g03011	15.044	3.57754	26.5105	7.41027	2.88953	0.000143731	0.00804313	3.41871	Auxin-responsive GH3 family protein
Glyma09g10510	15.1427	29.5132	0.772177	0.0261637	-5.25629	1.83389e-05	0.00160917	-5.05599	AWPM-19-like family protein
Glyma15g23230	12.178	23.8652	0.490803	0.0205657	-5.60362	0.000101188	0.00614298	-4.79863	AWPM-19-like family protein
Glyma10g42090	26.2454	6.78724	45.7035	6.73374	2.75141	0.000191035	0.0100155	3.06722	B-box type zinc finger protein with CCT domain
Glyma02g46210	10.5287	20.6594	0.398052	0.0192673	-5.6977	6.66742e-05	0.00442354	-5.43062	B-cell receptor-associated 31-like
Glyma07g15910	41.0986	73.5207	8.67649	0.118014	-3.08297	3.0759e-06	0.000374919	-2.96548	Barwin-like endoglucanases superfamily protein
Glyma16g22680	6.33001	0	12.66	Inf	Inf	0.00120785	0.0404238	6.57818	basic chitinase
Glyma03g29710	19.5768	35.2	3.95363	0.112319	-3.15432	0.000434811	0.0189439	-3.02438	basic helix-loop-helix (bHLH) DNA-binding superfamily protein
Glyma03g39010	22.9746	43.7734	2.17576	0.0497052	-4.33046	0.000171844	0.00927319	-4.10462	basic helix-loop-helix (bHLH) DNA-binding superfamily protein
Glyma04g37750	54.7422	105.719	3.76501	0.0356133	-4.81144	7.19489e-10	3.02528e-07	-4.58323	basic helix-loop-helix (bHLH) DNA-binding superfamily protein
Glyma06g17330	127.67	221.589	33.7506	0.152312	-2.7149	0.000160649	0.0088056	-2.54273	basic helix-loop-helix (bHLH) DNA-binding superfamily protein
Glyma06g35330	90.9686	181.937	0	0	#NAME?	3.9584e-06	0.000458406	-10.2398	basic helix-loop-helix (bHLH) DNA-binding superfamily protein
Glyma07g05500	221.754	443.11	0.398052	0.000898314	-10.1205	0.000500212	0.0210294	-9.71022	basic helix-loop-helix (bHLH) DNA-binding superfamily protein
Glyma08g16190	59.1747	18.5139	99.8354	5.39244	2.43094	0.000187384	0.00988201	2.45086	basic helix-loop-helix (bHLH) DNA-binding superfamily protein
Glyma08g23035	53.105	91.1228	15.0873	0.165571	-2.59448	4.47014e-05	0.00326029	-2.46894	basic helix-loop-helix (bHLH) DNA-binding superfamily protein
Glyma08g36590	134.395	268.79	0	0	#NAME?	1.78718e-05	0.00158148	-10.8095	basic helix-loop-helix (bHLH) DNA-binding superfamily protein
Glyma09g03920	294.461	470.797	118.125	0.250905	-1.99479	0.000103001	0.00622886	-1.85264	basic helix-loop-helix (bHLH) DNA-binding superfamily protein
Glyma11g04681	105.581	198.614	12.5489	0.0631825	-3.98433	7.01156e-10	2.96812e-07	-3.818	basic helix-loop-helix (bHLH) DNA-binding superfamily protein
Glyma16g05390	69.3111	126.211	12.4116	0.0983404	-3.34607	5.93607e-05	0.0040424	-3.20656	basic helix-loop-helix (bHLH) DNA-binding superfamily protein
Glyma16g05390	69.3111	126.211	12.4116	0.0983404	-3.34607	5.93607e-05	0.0040424	-3.01389	basic helix-loop-helix (bHLH) DNA-binding superfamily protein
Glyma19g27483	296.009	487.068	104.951	0.215475	-2.21441	4.02372e-05	0.00301543	-2.06562	basic helix-loop-helix (bHLH) DNA-binding superfamily protein
Glyma19g41580	97.1325	183.635	10.6305	0.0578892	-4.11056	3.37856e-05	0.00264257	-3.93626	basic helix-loop-helix (bHLH) DNA-binding superfamily protein
Glyma20g37550	15.4708	30.9416	0	0	#NAME?	9.8986e-05	0.00605069	-7.64492	basic helix-loop-helix (bHLH) DNA-binding superfamily protein
Glyma14g20040	65.602	105.573	25.6306	0.242775	-2.04231	0.000536505	0.022041	-1.88382	basic leucine zipper 9
Glyma05g03520	28.8661	52.2822	5.44997	0.104241	-3.262	5.98813e-05	0.0040646	-3.0981	BCL-2-associated athanogene 1
Glyma17g14080	23.2327	42.5477	3.91766	0.092077	-3.44101	0.000171346	0.00925433	-3.22878	BCL-2-associated athanogene 1
Glyma11g18270	8.52671	1.37384	15.6796	11.413	3.5126	0.0005782	0.0234162	3.24516	BEL1-like homeodomain 1
Glyma12g10030	151.79	50.6807	252.898	4.99004	2.31905	7.00462e-05	0.00459525	2.40567	BEL1-like homeodomain 1
Glyma13g38910	859.473	407.838	1311.11	3.21478	1.68472	0.00113548	0.0384952	1.82491	BEL1-like homeodomain 1
Glyma12g36060	21.9146	43.0331	0.796104	0.0184998	-5.75635	1.27104e-07	2.61948e-05	-5.61054	BES1/BZR1 homolog 4
Glyma13g34170	36.5104	67.478	5.54288	0.0821436	-3.60571	4.96618e-06	0.000553258	-3.46929	BES1/BZR1 homolog 4
Glyma17g06280	96.4318	157.1	35.7639	0.22765	-2.13511	0.00124437	0.041322	-1.93405	beta galactosidase 1
Glyma02g02230	4.27974	0	8.55949	Inf	Inf	8.77091e-05	0.00551713	6.07899	beta glucosidase 11
Glyma02g17490	4.65989	0	9.31978	Inf	Inf	7.71096e-05	0.00494979	6.1541	beta glucosidase 11
Glyma15g42590	6.7502	13.5004	0	0	#NAME?	0.000561737	0.0228974	-6.57431	beta glucosidase 17
Glyma15g42590	6.7502	13.5004	0	0	#NAME?	0.000561737	0.0228974	-7.2005	beta glucosidase 17
Glyma03g28870	22.1178	0.947184	43.2884	45.7022	5.51419	0.00028359	0.0136147	6.24137	beta-1,3-glucanase 1
Glyma10g13700	214.94	29.8643	400.016	13.3945	3.74356	8.37895e-11	4.95236e-08	3.91096	Beta-1,3-N-Acetylglucosaminyltransferase family protein
Glyma19g00620	522.73	146.832	898.628	6.1201	2.61356	2.53827e-06	0.000321005	2.74925	beta-1,4-N-acetylglucosaminyltransferase family protein
Glyma05g37860	157.27	16.4041	298.137	18.1745	4.18384	2.74954e-11	1.77589e-08	4.2434	beta-6 tubulin
Glyma08g01740	79.0739	11.0261	147.122	13.3431	3.73802	1.17377e-07	2.44312e-05	3.80503	beta-6 tubulin
Glyma15g05720	44.4832	18.158	70.8083	3.89957	1.96331	0.00103263	0.0356842	2.22836	beta-D-xylosidase 4
Glyma01g37541	218.024	424.352	11.696	0.0275622	-5.18117	2.15076e-15	4.93597e-12	-5.00784	beta-galactosidase 3
Glyma14g07700	9.44758	18.2756	0.619526	0.033899	-4.88261	0.00107733	0.0368026	-4.37327	beta-galactosidase 5
Glyma13g40200	91.1198	158.076	24.164	0.152863	-2.70969	9.04072e-05	0.0056641	-2.56078	beta-galactosidase 8
Glyma08g13750	13.1342	26.2685	0	0	#NAME?	1.47174e-06	0.000203996	-7.54828	beta-ketoacyl reductase 2
Glyma02g01660	17.9859	34.9303	1.04151	0.0298167	-5.06773	6.6661e-06	0.000700734	-4.82638	beta-xylosidase 2
Glyma20g25660	25.3577	2.012	48.7035	24.2065	4.59732	5.10227e-08	1.20174e-05	4.29206	bidirectional amino acid transporter 1
Glyma04g06970	5493.77	8487.61	2499.93	0.294538	-1.76347	0.000187701	0.00989039	-1.62581	Bifunctional inhibitor/lipid-transfer protein/seed storage 2S albumin superfamily protein
Glyma05g24730	65.6206	108.801	22.4401	0.206248	-2.27754	0.000194204	0.0101477	-2.11222	Bifunctional inhibitor/lipid-transfer protein/seed storage 2S albumin superfamily protein
Glyma07g10820	51.1252	102.25	0	0	#NAME?	2.63899e-14	4.37556e-11	-9.41354	Bifunctional inhibitor/lipid-transfer protein/seed storage 2S albumin superfamily protein
Glyma08g45820	245.733	487.99	3.47471	0.00712046	-7.13381	0.00045791	0.0197253	-6.95733	Bifunctional inhibitor/lipid-transfer protein/seed storage 2S albumin superfamily protein
Glyma09g31260	114.178	226.389	1.96633	0.00868564	-6.84715	1.27119e-09	4.79769e-07	-6.78553	Bifunctional inhibitor/lipid-transfer protein/seed storage 2S albumin superfamily protein
Glyma13g03810	411.682	792.272	31.0921	0.0392443	-4.67137	3.18188e-07	5.58397e-05	-4.47795	Bifunctional inhibitor/lipid-transfer protein/seed storage 2S albumin superfamily protein
Glyma13g11090	67.1987	129.33	5.06692	0.0391781	-4.67381	1.30899e-08	3.67756e-06	-4.56609	Bifunctional inhibitor/lipid-transfer protein/seed storage 2S albumin superfamily protein
Glyma14g14220	7864.03	15528	200.007	0.0128804	-6.27868	5.45763e-05	0.00377819	-6.11662	Bifunctional inhibitor/lipid-transfer protein/seed storage 2S albumin superfamily protein
Glyma17g14910	35.6545	3.13502	68.174	21.7459	4.44267	7.48103e-07	0.000115727	4.28772	Bifunctional inhibitor/lipid-transfer protein/seed storage 2S albumin superfamily protein
Glyma17g32100	3520.05	7025.24	14.8511	0.00211396	-8.88583	0.00155276	0.048231	-8.71639	Bifunctional inhibitor/lipid-transfer protein/seed storage 2S albumin superfamily protein
Glyma19g34090	9.56714	18.6435	0.490803	0.0263257	-5.24738	0.00108654	0.0370365	-4.42829	Bifunctional inhibitor/lipid-transfer protein/seed storage 2S albumin superfamily protein
Glyma20g28490	89.7804	148.301	31.2601	0.210789	-2.24613	0.000453594	0.0195852	-2.05268	Bifunctional inhibitor/lipid-transfer protein/seed storage 2S albumin superfamily protein
Glyma06g20000	59.7667	96.5987	22.9346	0.237422	-2.07448	0.00104794	0.0361135	-1.91311	BIG PETAL P
Glyma19g03530	180.488	338.416	22.56	0.0666636	-3.90696	4.26273e-10	1.96371e-07	-3.72462	biotin carboxyl carrier protein 2
Glyma06g03700	12.4489	23.9042	0.993651	0.0415681	-4.58838	0.000283813	0.013615	-4.26198	Brassinosteroid signalling positive regulator (BZR1) family protein
Glyma11g02470	62.565	98.9422	26.1877	0.264677	-1.9177	0.000856421	0.0310597	-1.81708	brassinosteroid-responsive RING-H2
Glyma04g36500	122.349	19.8055	224.893	11.3551	3.50527	2.90486e-05	0.00232726	3.64308	BTB and TAZ domain protein 2
Glyma03g36080	11.8499	1.0255	22.6742	22.1103	4.46665	0.000540412	0.0221725	4.14598	BTB/POZ domain-containing protein
Glyma04g35360	9.01241	18.0248	0	0	#NAME?	0.000125676	0.00730403	-6.89179	BURP domain-containing protein
Glyma13g36250	85.5654	15.6526	155.478	9.93308	3.31224	0.000499405	0.0210154	3.32521	C-terminal cysteine residue is changed to a serine 1
Glyma05g01340	51.5953	84.5602	18.6305	0.220322	-2.18231	0.000447282	0.0193661	-2.02968	C2 calcium/lipid-binding plant phosphoribosyltransferase family protein
Glyma15g42630	6.22755	12.4551	0	0	#NAME?	0.00148158	0.0465274	-6.39098	C2 calcium/lipid-binding plant phosphoribosyltransferase family protein
Glyma19g33260	30.3528	50.2903	10.4152	0.207102	-2.27159	0.000927266	0.032766	-2.18214	C2H2 and C2HC zinc fingers superfamily protein
Glyma19g42280	24.9131	43.4634	6.36276	0.146393	-2.77208	6.29737e-05	0.00422869	-2.62439	C2H2 and C2HC zinc fingers superfamily protein
Glyma05g04690	33.6339	55.1015	12.1662	0.220796	-2.17921	0.000677903	0.0262331	-2.08772	C2H2-like zinc finger protein
Glyma06g11510	17.3092	33.9989	0.619526	0.0182219	-5.77818	4.49703e-06	0.000512606	-5.26858	C2H2-like zinc finger protein
Glyma19g37010	6.48004	12.9601	0	0	#NAME?	0.000119957	0.00703694	-6.55648	C2H2-type zinc finger family protein
Glyma19g17230	133.368	252.931	13.806	0.0545841	-4.19538	2.62841e-05	0.00215822	-3.99503	calcium exchanger 7
Glyma04g00810	30.8168	52.9813	8.65224	0.163307	-2.61434	0.000609443	0.0243976	-2.41189	Calcium-binding EF-hand family protein
Glyma05g33880	133.038	47.7889	218.286	4.56772	2.19148	7.04344e-05	0.00461588	2.35801	Calcium-binding EF-hand family protein
Glyma07g11384	46.4727	78.2926	14.6529	0.187156	-2.41769	0.000341747	0.0156782	-2.23887	Calcium-binding EF-hand family protein
Glyma11g06030	20.7733	2.07051	39.476	19.0658	4.25292	1.18223e-06	0.000169491	4.01026	Calcium-binding EF-hand family protein
Glyma14g09051	95.7479	38.0372	153.459	4.03443	2.01237	0.00143492	0.0456572	2.0551	Calcium-binding EF-hand family protein
Glyma02g38490	18.0429	4.83405	31.2517	6.4649	2.69263	0.000838753	0.0305871	3.01631	Calcium-dependent lipid-binding (CaLB domain) family protein
Glyma13g33580	797.356	167.601	1427.11	8.51493	3.09	7.42e-08	1.65434e-05	3.20455	Calcium-dependent lipid-binding (CaLB domain) family protein
Glyma03g40210	11.4865	22.2009	0.772177	0.0347813	-4.84554	0.00012931	0.00745301	-4.57155	Calcium-dependent phospholipid-binding Copine family protein
Glyma11g08180	78.3206	32.1274	124.514	3.87562	1.95443	0.000391531	0.0173847	2.09303	calcium-dependent protein kinase 28
Glyma17g38050	47.2837	75.5296	19.0378	0.252057	-1.98818	0.000956656	0.0335397	-1.86356	calcium-dependent protein kinase 29
Glyma05g13900	863.405	320.934	1405.88	4.38058	2.13112	9.50432e-06	0.000955069	2.30683	calmodulin 5
Glyma03g39190	252.195	75.4341	428.956	5.6865	2.50754	2.30737e-05	0.00194039	2.60155	Calmodulin-binding protein
Glyma19g41740	40.106	10.3495	69.8624	6.7503	2.75495	7.89116e-05	0.00502939	2.68399	Calmodulin-binding protein
Glyma18g07140	32.5652	6.36422	58.7662	9.23383	3.20693	0.000430056	0.0188021	3.31033	calmodulin-binding receptor-like cytoplasmic kinase 1
Glyma10g32190	25.8127	4.62285	47.0025	10.1674	3.34588	0.000727363	0.0275848	3.34551	calmodulin-like 11
Glyma17g36110	11.116	20.1968	2.03516	0.100766	-3.31092	0.00139498	0.0446131	-3.18842	calmodulin-like 38
Glyma15g15380	42.5913	68.668	16.5146	0.240499	-2.0559	0.000812963	0.0298961	-1.95126	cAMP-regulated phosphoprotein 19-related protein
Glyma01g38690	195.426	390.851	0	0	#NAME?	0.000271206	0.0131005	-11.3416	CAP (Cysteine-rich secretory proteins, Antigen 5, and Pathogenesis-related 1 protein) superfamily protein
Glyma13g01250	471.957	942.499	1.41563	0.001502	-9.3789	4.9685e-05	0.00353729	-9.15743	CAP (Cysteine-rich secretory proteins, Antigen 5, and Pathogenesis-related 1 protein) superfamily protein
Glyma16g25830	29.707	59.0398	0.374125	0.00633682	-7.30203	0.000775899	0.0288546	-6.88201	CAP (Cysteine-rich secretory proteins, Antigen 5, and Pathogenesis-related 1 protein) superfamily protein
Glyma20g06250	46.2802	89.4716	3.08871	0.0345216	-4.85636	7.63247e-10	3.13843e-07	-4.80366	Carbohydrate-binding X8 domain superfamily protein
Glyma09g27550	71.5046	135.419	7.58992	0.0560476	-4.1572	4.30919e-05	0.00316501	-3.99114	carboxyesterase 20
Glyma16g32571	164.053	313.015	15.0902	0.0482093	-4.37455	7.74903e-07	0.000119369	-4.24981	carboxyesterase 20
Glyma04g01920	602.902	260.118	945.685	3.63559	1.86219	0.00132093	0.0428575	1.98433	catalase 2
Glyma04g01920	602.902	260.118	945.685	3.63559	1.86219	0.00132093	0.0428575	2.10689	catalase 2
Glyma09g28490	50.0571	24.056	76.0582	3.16172	1.66071	0.000768611	0.0287145	1.95199	catalytic LigB subunit of aromatic ring-opening dioxygenase family
Glyma02g39150	47.1397	89.6585	4.62102	0.0515402	-4.27816	2.38437e-06	0.000306741	-4.14438	cation exchanger 1
Glyma14g37250	62.0892	116.065	8.11342	0.0699041	-3.83848	1.61648e-07	3.17474e-05	-3.61144	cation exchanger 1
Glyma18g07060	143.323	268.963	17.6816	0.0657396	-3.92709	1.08259e-08	3.11127e-06	-3.72337	cation exchanger 1
Glyma18g12270	13.087	24.4442	1.72986	0.0707675	-3.82077	0.00150173	0.0469955	-3.38459	CBL-interacting protein kinase 25
Glyma01g43700	42.1712	71.0034	13.339	0.187864	-2.41224	0.000762732	0.0285459	-2.20273	CCCH-type zinc fingerfamily protein with RNA-binding domain
Glyma05g10202	151.383	242.645	60.1212	0.247775	-2.0129	0.000244466	0.0120884	-1.86701	CDPK-related kinase
Glyma08g15380	164.208	266.667	61.7481	0.231555	-2.11058	0.000158576	0.00870721	-1.95451	cellulose synthase 6
Glyma08g09350	28.3422	55.4215	1.26298	0.0227886	-5.45554	1.55354e-05	0.00142297	-5.18967	cellulose synthase A4
Glyma06g47420	20.7341	41.4682	0	0	#NAME?	4.17319e-05	0.00310203	-8.16062	Cellulose synthase family protein
Glyma11g19490	207.512	384.988	30.0367	0.0780199	-3.68001	0.000135551	0.00769796	-3.52889	cellulose synthase-like A02
Glyma12g08990	298.076	498.856	97.2947	0.195036	-2.35819	1.85157e-05	0.00161717	-2.20362	cellulose synthase-like A02
Glyma12g10300	22.9629	43.283	2.6428	0.0610585	-4.03366	1.33287e-05	0.00126321	-3.93673	cellulose synthase-like B3
Glyma12g10300	22.9629	43.283	2.6428	0.0610585	-4.03366	1.33287e-05	0.00126321	-3.47465	cellulose synthase-like B3
Glyma12g31810	199.092	331.518	66.6658	0.201092	-2.31407	1.83073e-05	0.00160865	-2.17106	cellulose synthase-like B4
Glyma08g23820	17.0859	31.0593	3.11263	0.100216	-3.31882	0.000576155	0.0233787	-3.24372	Cellulose-synthase-like C5
Glyma19g27930	7254.08	13797.3	710.832	0.0515195	-4.27874	2.70354e-05	0.00219973	-4.11551	Chalcone and stilbene synthase family protein
Glyma01g37090	45.7038	8.51306	82.8945	9.73734	3.28353	3.01004e-06	0.000369045	3.23863	Chaperone DnaJ-domain superfamily protein
Glyma02g13790	352.436	179.799	525.073	2.92033	1.54613	0.000165035	0.00898315	1.74599	Chaperone protein htpG family protein
Glyma09g28620	30.6172	8.95588	52.2785	5.83734	2.54531	7.1573e-05	0.00467583	2.58091	chloride channel C
Glyma09g31250	21.1739	41.5996	0.748249	0.0179869	-5.79691	6.20578e-07	9.75078e-05	-5.52254	chlorophyllase 1
Glyma01g41190	19.1459	0.986497	37.3052	37.8159	5.24092	4.1754e-09	1.32788e-06	4.91694	chloroplast beta-amylase
Glyma05g05750	398.695	161.035	636.354	3.95165	1.98246	0.000826088	0.0302308	2.08592	chloroplast beta-amylase
Glyma16g17720	204.335	354.57	54.0995	0.152578	-2.71238	5.06046e-05	0.0035878	-2.55521	chromomethylase 2
Glyma02g40290	382.246	581.926	182.566	0.313728	-1.67241	0.000776772	0.0288645	-1.53075	cinnamate-4-hydroxylase
Glyma14g38580	51.2506	92.2684	10.2327	0.110902	-3.17265	4.5163e-06	0.000513523	-3.00417	cinnamate-4-hydroxylase
Glyma05g32130	40.9744	71.2853	10.6635	0.149589	-2.74093	0.00130588	0.0425127	-2.50405	cinnamyl alcohol dehydrogenase 9
Glyma02g14870	31.8064	58.4081	5.20473	0.0891097	-3.48827	8.62315e-06	0.000875606	-3.38514	Class I glutamine amidotransferase-like superfamily protein
Glyma02g37080	69.2891	111.28	27.2979	0.245307	-2.02734	0.0015658	0.048468	-1.85558	Class-II DAHP synthetase family protein
Glyma02g44235	32.3688	9.82474	54.9128	5.58923	2.48265	0.000511649	0.021271	2.6431	Clathrin adaptor complex small chain family protein
Glyma02g39360	11.2426	20.9648	1.52043	0.0725228	-3.78542	0.000491173	0.0208063	-3.66849	Clathrin, heavy chain
Glyma20g02191	28.6787	55.8131	1.54435	0.0276701	-5.17553	9.47908e-05	0.00588577	-5.0642	CLAVATA3/ESR-RELATED 16
Glyma07g34450	36.401	70.8596	1.94241	0.027412	-5.18905	6.14153e-05	0.00414333	-5.10546	CLAVATA3/ESR-RELATED 17
Glyma01g06850	94.6273	149.857	39.3979	0.262904	-1.92739	0.000897366	0.0320895	-1.77564	CLAVATA3/ESR-RELATED 9
Glyma09g06810	29.0656	56.1648	1.96633	0.0350101	-4.83609	1.36642e-07	2.77047e-05	-4.79014	Clp amino terminal domain-containing protein
Glyma15g18110	15.8535	28.8757	2.83126	0.09805	-3.35034	0.000643043	0.0252747	-3.23071	Clp amino terminal domain-containing protein
Glyma08g43430	26.1871	7.60123	44.773	5.89023	2.55832	0.000704163	0.0269076	2.70818	Co-chaperone GrpE family protein
Glyma06g01471	43.5222	11.6447	75.3997	6.475	2.69488	5.29194e-05	0.00372105	1.89542	cold, circadian rhythm, and RNA binding 1
Glyma06g01471	43.5222	11.6447	75.3997	6.475	2.69488	5.29194e-05	0.00372105	2.72062	cold, circadian rhythm, and rna binding 2
Glyma06g01471	43.5222	11.6447	75.3997	6.475	2.69488	5.29194e-05	0.00372105	2.18725	cold, circadian rhythm, and rna binding 2
Glyma11g12505	2046.76	1025.22	3068.3	2.99283	1.58151	0.0012751	0.0418253	1.73637	cold, circadian rhythm, and rna binding 2
Glyma01g26940	23.9067	41.2171	6.59627	0.160037	-2.64352	0.000732952	0.0277296	-2.51011	Concanavalin A-like lectin family protein
Glyma08g08000	38.4898	63.1943	13.7853	0.218142	-2.19666	0.000492656	0.020842	-2.08029	Concanavalin A-like lectin protein kinase family protein
Glyma09g16972	42.8823	8.43504	77.3296	9.16766	3.19655	2.33207e-06	0.000302499	3.1252	Concanavalin A-like lectin protein kinase family protein
Glyma10g13450	25.1098	50.2196	0	0	#NAME?	3.63971e-05	0.00280482	-8.4713	Concanavalin A-like lectin protein kinase family protein
Glyma14g39180	41.5426	78.2548	4.83045	0.0617272	-4.01795	0.000115097	0.00679955	-3.83774	Concanavalin A-like lectin protein kinase family protein
Glyma17g34160	394.856	166.32	623.391	3.74815	1.90618	0.000511325	0.021271	2.03039	Concanavalin A-like lectin protein kinase family protein
Glyma10g14110	4008.53	1482.81	6534.25	4.40666	2.13969	5.12546e-05	0.00362432	2.29277	copper chaperone
Glyma14g05621	190.511	6.07501	374.947	61.7196	5.94766	1.8431e-05	0.00161499	5.90152	Copper transport protein family
Glyma18g41640	10.6127	20.8274	0.398052	0.019112	-5.70938	0.00129001	0.042116	-5.26283	copper transporter 1
Glyma12g30260	75.4164	130.466	20.3669	0.156109	-2.67938	0.000288846	0.0137762	-2.53541	copper/zinc superoxide dismutase 2
Glyma03g29730	6.31411	0.947184	11.681	12.3324	3.62438	0.00156511	0.048468	4.42271	Cornichon family protein
Glyma12g05630	11.0912	22.1823	0	0	#NAME?	0.000825533	0.0302282	-7.21804	crinkly4
Glyma06g14050	53.8313	23.113	84.5496	3.65809	1.87109	0.00141537	0.0451729	2.03842	CTC-interacting domain 11
Glyma08g33510	46.8322	82.3754	11.2891	0.137044	-2.86729	1.60302e-05	0.00145975	-2.74988	CTP synthase family protein
Glyma02g16440	19.0665	36.5199	1.61318	0.0441726	-4.50071	6.29886e-06	0.000668864	-4.27597	cupin family protein
Glyma01g44940	19.852	37.4235	2.28056	0.0609392	-4.03648	7.66465e-05	0.00492511	-3.78504	Cupredoxin superfamily protein
Glyma05g14800	162.899	314.821	10.9778	0.03487	-4.84187	1.58759e-14	2.92541e-11	-4.71338	Cupredoxin superfamily protein
Glyma06g10500	89.3473	174.142	4.55219	0.0261406	-5.25756	0.000666083	0.0259141	-5.13852	Cupredoxin superfamily protein
Glyma14g35530	35.5281	68.2938	2.76244	0.0404493	-4.62774	5.15794e-08	1.2103e-05	-4.58726	Cupredoxin superfamily protein
Glyma19g25570	136.76	270.138	3.38196	0.0125194	-6.31969	5.01858e-18	3.1082e-14	-6.2557	Cupredoxin superfamily protein
Glyma19g44430	69.6703	34.6164	104.724	3.02528	1.59707	0.000478278	0.0203979	1.83098	cyclic nucleotide gated channel 1
Glyma19g44451	82.9883	4.75968	161.217	33.8714	5.08199	0.00063289	0.025009	5.00722	cyclic nucleotide gated channel 1
Glyma01g04220	21.7483	39.7884	3.70823	0.0931989	-3.42354	5.72506e-05	0.00394588	-3.39231	CYCLIN D1;1
Glyma02g03490	235.286	392.035	78.5367	0.200331	-2.31954	7.2758e-06	0.000752906	-2.18129	CYCLIN D1;1
Glyma10g40230	15.8247	31.2513	0.398052	0.0127372	-6.29481	0.000572337	0.0232601	-5.88391	CYCLIN D1;1
Glyma10g33310	8.38175	16.5181	0.245402	0.0148565	-6.07276	0.000577214	0.0234065	-5.09234	Cyclopropane-fatty-acyl-phospholipid synthase
Glyma20g34340	73.1327	140.767	5.49799	0.0390573	-4.67827	0.00053139	0.0218648	-4.55081	Cyclopropane-fatty-acyl-phospholipid synthase
Glyma13g04250	52.0397	20.8313	83.2482	3.9963	1.99866	0.000656317	0.0255874	2.13536	cystatin B
Glyma04g36470	22.7953	0	45.5906	Inf	Inf	2.94233e-06	0.000363122	8.41046	Cysteine proteinases superfamily protein
Glyma09g08100	163.321	40.1239	286.518	7.14084	2.83609	2.03593e-06	0.000269099	2.87055	Cysteine proteinases superfamily protein
Glyma09g08100	163.321	40.1239	286.518	7.14084	2.83609	2.03593e-06	0.000269099	2.97851	Cysteine proteinases superfamily protein
Glyma15g19580	559.015	121.198	996.832	8.22485	3.03999	5.75917e-08	1.32168e-05	3.14614	Cysteine proteinases superfamily protein
Glyma15g19580	559.015	121.198	996.832	8.22485	3.03999	5.75917e-08	1.32168e-05	3.66828	Cysteine proteinases superfamily protein
Glyma10g30130	16.6141	0.677168	32.5509	48.0692	5.58704	4.45994e-05	0.00325664	5.15921	cysteine synthase D1
Glyma10g30130	16.6141	0.677168	32.5509	48.0692	5.58704	4.45994e-05	0.00325664	6.26293	cysteine synthase D1
Glyma10g30130	16.6141	0.677168	32.5509	48.0692	5.58704	4.45994e-05	0.00325664	6.27786	cysteine synthase D1
Glyma10g30130	16.6141	0.677168	32.5509	48.0692	5.58704	4.45994e-05	0.00325664	7.61695	cysteine synthase D1
Glyma10g30130	16.6141	0.677168	32.5509	48.0692	5.58704	4.45994e-05	0.00325664	8.13195	cysteine synthase D1
Glyma09g27850	7.96393	0.328832	15.599	47.4376	5.56796	7.23977e-06	0.000750958	4.88326	cysteine-rich RLK (RECEPTOR-like protein kinase) 10
Glyma11g32070	79.7379	4.54453	154.931	34.0918	5.09135	2.86437e-12	2.45829e-09	5.23623	cysteine-rich RLK (RECEPTOR-like protein kinase) 2
Glyma11g32315	90.2215	19.4377	161.005	8.28316	3.05018	3.42487e-07	5.92739e-05	3.21443	cysteine-rich RLK (RECEPTOR-like protein kinase) 2
Glyma18g05240	10.7208	1.64386	19.7977	12.0435	3.59018	9.98518e-05	0.00607951	3.91854	cysteine-rich RLK (RECEPTOR-like protein kinase) 2
Glyma10g39890	57.0305	88.5226	25.5385	0.288496	-1.79337	0.00127257	0.0417867	-1.66115	cysteine-rich RLK (RECEPTOR-like protein kinase) 25
Glyma13g25811	12.4908	2.012	22.9695	11.4163	3.51302	1.60213e-05	0.00145975	3.32638	cysteine-rich RLK (RECEPTOR-like protein kinase) 25
Glyma20g27750	64.9166	21.0312	108.802	5.17336	2.3711	0.00136723	0.0439048	2.38651	cysteine-rich RLK (RECEPTOR-like protein kinase) 25
Glyma10g39981	26.9428	9.3231	44.5625	4.77979	2.25695	5.36967e-05	0.00374903	2.44676	cysteine-rich RLK (RECEPTOR-like protein kinase) 26
Glyma18g47250	22.5148	1.35434	43.6753	32.2485	5.01116	0.0016102	0.0496634	4.72602	cysteine-rich RLK (RECEPTOR-like protein kinase) 29
Glyma11g32301	51.413	18.0321	84.7939	4.70238	2.23339	0.000706596	0.0269276	2.24657	cysteine-rich RLK (RECEPTOR-like protein kinase) 3
Glyma09g27850	7.96393	0.328832	15.599	47.4376	5.56796	7.23977e-06	0.000750958	4.59976	cysteine-rich RLK (RECEPTOR-like protein kinase) 32
Glyma19g13770	122.189	197.174	47.2037	0.239401	-2.0625	0.00014731	0.0081891	-1.93184	cysteine-rich RLK (RECEPTOR-like protein kinase) 42
Glyma05g26970	62.1288	120.023	4.23501	0.0352851	-4.8248	1.6858e-05	0.00151425	-4.74771	Cytochrome b561/ferric reductase transmembrane protein family
Glyma07g27950	17.1589	33.9197	0.398052	0.0117351	-6.41302	0.000750181	0.028211	-5.97826	Cytochrome b561/ferric reductase transmembrane protein family
Glyma10g38070	164.066	69.7856	258.347	3.70201	1.88831	0.000240692	0.0120032	2.03771	Cytochrome b561/ferric reductase transmembrane protein family
Glyma16g24700	10.3211	0.348336	20.2939	58.2595	5.86442	0.00106207	0.0365218	5.32433	cytochrome BC1 synthesis
Glyma08g14890	65.2113	28.1622	102.26	3.63112	1.86041	0.000949603	0.0333298	1.99278	Cytochrome P450 superfamily protein
Glyma11g07240	29.9065	58.6787	1.13426	0.0193299	-5.69302	9.11427e-07	0.000136281	-5.23553	Cytochrome P450 superfamily protein
Glyma05g02730	9.45154	1.37384	17.5292	12.7593	3.67348	0.000127094	0.0073591	3.3855	cytochrome P450, family 71, subfamily A, polypeptide 20
Glyma07g31380	174.28	65.3735	283.186	4.33181	2.11497	0.000575039	0.0233485	2.17888	cytochrome P450, family 71, subfamily A, polypeptide 26
Glyma07g09960	115.52	52.3248	178.715	3.41548	1.77209	0.00150336	0.0470229	1.87674	cytochrome P450, family 71, subfamily B, polypeptide 10
Glyma19g32630	32.9785	0	65.957	Inf	Inf	2.6981e-06	0.000338077	8.94977	cytochrome P450, family 712, subfamily A, polypeptide 1
Glyma13g35230	249.988	116.12	383.856	3.30567	1.72494	0.0010371	0.0357992	1.85404	cytochrome P450, family 72, subfamily A, polypeptide 15
Glyma15g39150	326.977	84.8764	569.077	6.70478	2.74519	4.05486e-06	0.000467583	2.82691	cytochrome P450, family 72, subfamily A, polypeptide 15
Glyma04g03250	12.9627	25.4347	0.490803	0.0192966	-5.69551	3.14383e-05	0.00248379	-4.93856	cytochrome P450, family 722, subfamily A, polypeptide 1
Glyma10g34630	66.8321	127.679	5.98551	0.0468795	-4.4149	2.97537e-09	9.91542e-07	-4.14071	cytochrome P450, family 77, subfamily A, polypeptide 4
Glyma02g13210	53.9522	14.2507	93.6538	6.57186	2.7163	5.39538e-07	8.64517e-05	3.0252	cytochrome P450, family 78, subfamily A, polypeptide 5
Glyma16g02400	421.079	158.088	684.07	4.32715	2.11342	0.000735932	0.0278087	2.22206	cytochrome P450, family 78, subfamily A, polypeptide 6
Glyma09g05440	29.6022	55.601	3.60344	0.0648089	-3.94766	2.05111e-06	0.000269967	-3.79854	cytochrome P450, family 81, subfamily D, polypeptide 3
Glyma13g04710	8.39911	16.4002	0.398052	0.0242712	-5.36461	0.000681901	0.0263227	-4.94338	cytochrome P450, family 82, subfamily C, polypeptide 2
Glyma19g01831	5.27903	0.696672	9.8614	14.155	3.82324	0.00110301	0.0374748	3.45122	cytochrome P450, family 82, subfamily C, polypeptide 4
Glyma03g03560	623.872	34.6603	1213.08	34.9993	5.12925	5.60618e-07	8.89196e-05	5.26113	cytochrome P450, family 83, subfamily B, polypeptide 1
Glyma03g03590	9.12359	1.70267	16.5445	9.71679	3.28048	0.00149291	0.046813	3.0373	cytochrome P450, family 83, subfamily B, polypeptide 1
Glyma03g01050	26.9418	53.8837	0	0	#NAME?	4.16066e-10	1.93692e-07	-8.51584	cytochrome P450, family 86, subfamily A, polypeptide 8
Glyma05g37700	142.078	237.233	46.923	0.197793	-2.33794	9.74542e-05	0.00598002	-2.22537	cytochrome P450, family 86, subfamily A, polypeptide 8
Glyma07g07560	76.2665	148.017	4.51622	0.0305115	-5.0345	1.06908e-11	7.52235e-09	-4.89316	cytochrome P450, family 86, subfamily A, polypeptide 8
Glyma20g02310	496.388	104.323	888.454	8.51641	3.09025	6.92534e-08	1.56004e-05	3.20559	cytochrome P450, family 87, subfamily A, polypeptide 6
Glyma10g12060	697.531	128.244	1266.82	9.87818	3.30424	1.18011e-08	3.34546e-06	3.40526	cytochrome P450, family 93, subfamily D, polypeptide 1
Glyma12g07190	27.286	51.9055	2.66657	0.0513735	-4.28283	0.00090357	0.0322562	-3.92005	cytochrome P450, family 93, subfamily D, polypeptide 1
Glyma19g09290	441.171	787.503	94.8395	0.120431	-3.05372	1.64503e-06	0.00022405	-2.90701	cytochrome P450, family 96, subfamily A, polypeptide 1
Glyma04g05840	57.6316	6.20789	109.055	17.5672	4.13481	0.000113521	0.00672866	4.32478	cytokinin oxidase 7
Glyma11g02140	82.4023	161.599	3.20539	0.0198354	-5.65578	5.58668e-14	7.77803e-11	-5.55168	cytokinin response factor 2
Glyma01g43350	30.5646	60.1355	0.993651	0.0165235	-5.91933	6.0822e-05	0.00411867	-5.64206	cytokinin response factor 4
Glyma17g28450	103.282	171.006	35.5581	0.207934	-2.2658	0.000231673	0.011698	-2.1038	D-arabinono-1,4-lactone oxidase family protein
Glyma19g44880	17.4775	33.4827	1.47241	0.0439753	-4.50716	0.000108827	0.00652453	-4.0041	D-arabinono-1,4-lactone oxidase family protein
Glyma07g09000	114.637	32.996	196.277	5.94851	2.57253	7.59461e-06	0.000781297	2.737	D-isomer specific 2-hydroxyacid dehydrogenase family protein
Glyma15g01920	86.1375	31.6813	140.594	4.43776	2.14983	0.000277913	0.0133832	2.28998	D-isomer specific 2-hydroxyacid dehydrogenase family protein
Glyma17g24193	1272.68	270.451	2274.9	8.41149	3.07236	5.50494e-08	1.27266e-05	3.30271	dehydrin family protein
Glyma17g24193	1272.68	270.451	2274.9	8.41149	3.07236	5.50494e-08	1.27266e-05	3.4743	dehydrin family protein
Glyma18g04510	290.529	451.507	129.552	0.286932	-1.80122	0.00150536	0.0470357	-1.63445	dehydroascorbate reductase 1
Glyma18g03830	318.433	602.448	34.4186	0.0571313	-4.12958	1.44391e-10	7.93533e-08	-3.98403	delta 1-pyrroline-5-carboxylate synthase 2
Glyma07g02060	64.0204	125.21	2.83126	0.0226122	-5.46676	2.6672e-06	0.000334877	-5.33055	delta tonoplast integral protein
Glyma13g21460	52.4852	84.2152	20.7553	0.246455	-2.0206	0.0013245	0.0429446	-1.85508	demeter-like 1
Glyma10g37660	66.0511	108.573	23.5297	0.216719	-2.2061	0.000290129	0.0138017	-2.07018	detoxifying efflux carrier 35
Glyma01g06450	47.3798	77.8857	16.8739	0.216649	-2.20657	0.000595494	0.0239469	-2.06194	DHHC-type zinc finger family protein
Glyma07g35420	113.713	206.037	21.3901	0.103817	-3.26789	9.83579e-08	2.08889e-05	-3.11949	DHHC-type zinc finger family protein
Glyma20g03770	70.1496	132.742	7.55691	0.0569292	-4.13469	0.000234623	0.0117972	-3.94001	DHHC-type zinc finger family protein
Glyma16g28670	21.0049	0	42.0098	Inf	Inf	0.000297154	0.0140505	8.31929	disease resistance family protein / LRR family protein
Glyma16g29274	4.56558	0	9.13116	Inf	Inf	0.000633497	0.025009	6.14875	disease resistance family protein / LRR family protein
Glyma07g06898	17.0085	29.5367	4.48041	0.15169	-2.72081	0.000634652	0.0250388	-2.64769	Disease resistance protein (CC-NBS-LRR class) family
Glyma15g13170	6.47912	0.657665	12.3006	18.7034	4.22523	0.000887286	0.031815	3.80468	Disease resistance protein (CC-NBS-LRR class) family
Glyma18g08671	31.6966	5.14307	58.2502	11.326	3.50156	6.57501e-08	1.48712e-05	4.01353	Disease resistance protein (CC-NBS-LRR class) family
Glyma08g41270	139.954	56.0108	223.898	3.9974	1.99906	0.000517662	0.0214639	2.07768	Disease resistance protein (TIR-NBS-LRR class) family
Glyma19g07650	9.44458	1.72218	17.167	9.9682	3.31733	0.000745573	0.0280883	3.07135	Disease resistance protein (TIR-NBS-LRR class) family
Glyma19g07650	9.44458	1.72218	17.167	9.9682	3.31733	0.000745573	0.0280883	3.22792	Disease resistance protein (TIR-NBS-LRR class) family
Glyma06g41290	86.4551	23.5555	149.355	6.34053	2.6646	1.35083e-06	0.000188909	2.86037	disease resistance protein (TIR-NBS-LRR class), putative
Glyma06g41880	4.80624	0.328832	9.28365	28.2322	4.81927	0.00101479	0.0352232	4.23101	disease resistance protein (TIR-NBS-LRR class), putative
Glyma06g42730	118.914	184.824	53.0034	0.286777	-1.802	0.00136256	0.0438449	-1.64634	disease resistance protein (TIR-NBS-LRR class), putative
Glyma13g03770	9.61164	0	19.2233	Inf	Inf	3.38142e-06	0.000405065	7.1778	disease resistance protein (TIR-NBS-LRR class), putative
Glyma13g15590	24.8428	6.71256	42.9731	6.40189	2.6785	0.000806456	0.0297033	2.78332	disease resistance protein (TIR-NBS-LRR class), putative
Glyma01g31750	21.5963	1.66367	41.529	24.9623	4.64168	2.30391e-05	0.00194008	4.42252	Disease resistance-responsive (dirigent-like protein) family protein
Glyma07g19360	13.6178	25.7632	1.47241	0.0571517	-4.12906	0.000911919	0.0324351	-3.57152	Disease resistance-responsive (dirigent-like protein) family protein
Glyma19g33290	111.605	189.996	33.2149	0.174819	-2.51606	2.20471e-05	0.00187419	-2.35442	Disease resistance-responsive (dirigent-like protein) family protein
Glyma19g33330	155.784	299.09	12.477	0.0417165	-4.58324	0.000273099	0.0131818	-4.38731	Disease resistance-responsive (dirigent-like protein) family protein
Glyma08g17280	25.0411	44.5396	5.54272	0.124445	-3.00642	0.0008136	0.0298961	-2.75318	DNA glycosylase superfamily protein
Glyma08g23391	41.7005	66.3266	17.0744	0.257429	-1.95775	0.00135064	0.0435731	-1.85202	DNA glycosylase superfamily protein
Glyma08g11580	190.163	76.0983	304.228	3.99783	1.99922	0.00040291	0.017852	2.11511	DNAJ-like 20
Glyma04g35650	61.854	119.485	4.22296	0.0353431	-4.82243	2.25169e-10	1.18547e-07	-4.69615	Dof-type zinc finger DNA-binding family protein
Glyma05g02220	48.4995	95.362	1.6371	0.0171673	-5.8642	5.12407e-06	0.000564432	-5.58655	Dof-type zinc finger DNA-binding family protein
Glyma06g19330	107.826	211.03	4.62102	0.0218974	-5.5131	3.00347e-06	0.000368962	-5.38033	Dof-type zinc finger DNA-binding family protein
Glyma11g15761	47.2364	84.36	10.1129	0.119878	-3.06036	1.61583e-05	0.0014629	-2.86476	Dof-type zinc finger DNA-binding family protein
Glyma12g07710	74.0295	127.333	20.726	0.16277	-2.61909	2.9182e-05	0.00233497	-2.47667	Dof-type zinc finger DNA-binding family protein
Glyma17g09710	19.7161	39.4321	0	0	#NAME?	5.95077e-05	0.00404801	-8.02799	Dof-type zinc finger DNA-binding family protein
Glyma17g21540	123.375	200.763	45.9862	0.229057	-2.12622	6.29348e-05	0.00422869	-1.99492	Dof-type zinc finger DNA-binding family protein
Glyma12g34290	62.6196	101.577	23.6621	0.232947	-2.10193	0.000447014	0.0193661	-1.9704	Domain of unknown function (DUF1995)
Glyma08g40440	119.827	7.52687	232.127	30.8398	4.94672	6.75412e-13	7.05254e-10	4.78412	Domain of unknown function (DUF23)
Glyma15g16630	153.725	243.816	63.6331	0.260988	-1.93795	0.00121787	0.0406664	-1.76822	Domain of unknown function (DUF23)
Glyma18g17190	105.578	5.82419	205.333	35.2551	5.13976	3.79428e-13	4.24491e-10	4.96445	Domain of unknown function (DUF23)
Glyma20g26520	625.929	1096.87	154.986	0.141298	-2.82318	0.000697721	0.0267685	-2.6624	Domain of unknown function (DUF303)
Glyma13g31060	55.507	16.4666	94.5474	5.74178	2.5215	0.000486258	0.020682	2.50445	dormancy-associated protein-like 1
Glyma19g42060	45.3587	12.6901	78.0273	6.14869	2.62028	0.000133791	0.00764795	2.57005	Dormancy/auxin associated family protein
Glyma19g42060	45.3587	12.6901	78.0273	6.14869	2.62028	0.000133791	0.00764795	2.54003	Dormancy/auxin associated family protein
Glyma19g42060	45.3587	12.6901	78.0273	6.14869	2.62028	0.000133791	0.00764795	2.39532	Dormancy/auxin associated family protein
Glyma19g42060	45.3587	12.6901	78.0273	6.14869	2.62028	0.000133791	0.00764795	2.44441	Dormancy/auxin associated family protein
Glyma02g35690	13.605	25.8184	1.3917	0.0539036	-4.21347	3.04504e-05	0.00241793	-3.98533	Double Clp-N motif-containing P-loop nucleoside triphosphate hydrolases superfamily protein
Glyma10g34020	10.8534	21.0632	0.643454	0.0305487	-5.03275	0.000105187	0.00632818	-4.67176	Double Clp-N motif-containing P-loop nucleoside triphosphate hydrolases superfamily protein
Glyma20g17560	8.15192	14.8194	1.48445	0.10017	-3.31948	0.000563464	0.0229529	-3.12641	Double Clp-N motif-containing P-loop nucleoside triphosphate hydrolases superfamily protein
Glyma06g12250	2523.89	986.408	4061.37	4.11734	2.04171	0.00023788	0.0118942	2.17147	DPP6 N-terminal domain-like protein
Glyma08g44050	10.6967	1.64386	19.7496	12.0142	3.58667	3.23245e-05	0.00254098	3.93589	Drug/metabolite transporter superfamily protein
Glyma19g30950	109.977	43.233	176.72	4.08761	2.03126	0.000856569	0.0310597	2.08811	dual specificity protein phosphatase-related
Glyma10g07730	81.0383	129.156	32.9208	0.254892	-1.97204	0.0012982	0.0423391	-1.81845	Duplicated homeodomain-like superfamily protein
Glyma13g37160	16.964	0	33.9279	Inf	Inf	1.8559e-05	0.00161717	7.97916	early nodulin-like protein 3
Glyma06g42110	51.9814	101.88	2.08301	0.0204458	-5.61205	1.49155e-10	8.12584e-08	-5.47101	early nodulin-like protein 9
Glyma12g16340	83.746	166.346	1.1463	0.00689107	-7.18106	3.44891e-17	1.35049e-13	-7.07516	early nodulin-like protein 9
Glyma12g34100	172.674	335.106	10.2413	0.0305615	-5.03214	7.56973e-14	1.03098e-10	-4.78237	early nodulin-like protein 9
Glyma01g02570	326.309	633.761	18.8582	0.029756	-5.07068	0.000114636	0.00678836	-4.92053	elicitor-activated gene 3-1
Glyma08g04060	29.3564	49.6354	9.0775	0.182884	-2.451	0.000302083	0.0142086	-2.36171	elongation factor Ts family protein
Glyma09g13210	130.411	234.805	26.017	0.110803	-3.17393	5.1395e-05	0.00363016	-3.04319	Endomembrane protein 70 protein family
Glyma15g24670	75.4479	135.174	15.7216	0.116306	-3.104	9.10329e-07	0.000136281	-2.97937	Endomembrane protein 70 protein family
Glyma06g02250	52.4905	21.2778	83.7033	3.93383	1.97594	0.00121826	0.0406664	2.04893	enoyl-CoA hydratase 2
Glyma06g10450	32.6398	13.167	52.1125	3.95781	1.9847	0.000316096	0.014724	2.36759	ENTH/ANTH/VHS superfamily protein
Glyma14g04550	219.978	91.3257	348.629	3.81743	1.9326	0.00037103	0.016592	2.04362	Ethylene insensitive 3 family protein
Glyma02g43560	39.3449	16.032	62.6578	3.90829	1.96654	0.000119378	0.00700952	2.23525	ethylene-forming enzyme
Glyma02g43560	39.3449	16.032	62.6578	3.90829	1.96654	0.000119378	0.00700952	2.00594	ethylene-forming enzyme
Glyma07g37410	114.004	0.696672	227.312	326.282	8.34998	1.52482e-07	3.0424e-05	7.9628	ethylene-responsive element binding protein
Glyma09g04630	60.4108	102.816	18.0053	0.175121	-2.51357	6.37867e-05	0.004265	-2.39421	ethylene-responsive element binding protein
Glyma0048s00310	11.3609	21.7401	0.981606	0.0451519	-4.46907	0.00115205	0.0389094	-3.8902	Eukaryotic aspartyl protease family protein
Glyma01g21480	39.9946	70.2445	9.74472	0.138726	-2.84969	0.000102657	0.0062141	-2.69279	Eukaryotic aspartyl protease family protein
Glyma02g11200	34.9146	67.8659	1.96321	0.0289278	-5.1114	0.0001266	0.00733731	-4.72199	Eukaryotic aspartyl protease family protein
Glyma02g35730	110.852	208.981	12.7226	0.0608791	-4.03791	3.70453e-10	1.74506e-07	-3.8514	Eukaryotic aspartyl protease family protein
Glyma03g30860	266.321	509.345	23.2967	0.0457386	-4.45045	1.35524e-13	1.73623e-10	-4.31447	Eukaryotic aspartyl protease family protein
Glyma03g35900	47.4034	89.8477	4.95917	0.0551953	-4.17931	0.00154231	0.0480255	-3.97845	Eukaryotic aspartyl protease family protein
Glyma03g41880	89.7664	171.264	8.26919	0.0482834	-4.37233	3.3154e-10	1.62276e-07	-4.1872	Eukaryotic aspartyl protease family protein
Glyma06g16450	12.227	23.6579	0.796104	0.0336506	-4.89322	0.00131803	0.0427855	-4.8283	Eukaryotic aspartyl protease family protein
Glyma08g17230	74.0675	126.972	21.163	0.166675	-2.58489	2.23973e-05	0.0018988	-2.45004	Eukaryotic aspartyl protease family protein
Glyma08g17660	117.902	213.688	22.1172	0.103503	-3.27226	8.54049e-08	1.84507e-05	-3.11994	Eukaryotic aspartyl protease family protein
Glyma08g43330	1015.22	240.891	1789.55	7.42891	2.89315	1.81302e-06	0.000243228	2.99301	Eukaryotic aspartyl protease family protein
Glyma09g31780	29.4092	11.1044	47.7141	4.29686	2.10328	0.00108383	0.0369841	2.14874	Eukaryotic aspartyl protease family protein
Glyma15g13000	142.381	252.749	32.0144	0.126665	-2.98091	0.000629658	0.024936	-2.84158	Eukaryotic aspartyl protease family protein
Glyma16g23120	8.9635	17.927	0	0	#NAME?	7.26662e-05	0.00472753	-6.84845	Eukaryotic aspartyl protease family protein
Glyma16g23140	96.6853	33.5049	159.866	4.77141	2.25442	0.00127147	0.0417867	2.34392	Eukaryotic aspartyl protease family protein
Glyma17g01990	56.9795	24.4281	89.531	3.66509	1.87385	0.000932211	0.0328775	2.05089	Eukaryotic aspartyl protease family protein
Glyma20g23400	29.6627	55.9106	3.41482	0.0610763	-4.03324	4.12878e-05	0.00307943	-3.75928	Eukaryotic aspartyl protease family protein
Glyma02g12520	770.914	173.284	1368.55	7.89772	2.98144	2.26061e-05	0.00190925	3.10707	eukaryotic elongation factor 5A-1
Glyma02g12520	770.914	173.284	1368.55	7.89772	2.98144	2.26061e-05	0.00190925	3.60133	eukaryotic elongation factor 5A-1
Glyma19g35880	5.86297	0	11.7259	Inf	Inf	1.92669e-05	0.00166725	6.51803	exocyst subunit exo70 family protein H4
Glyma20g00760	109.378	189.641	29.1141	0.153522	-2.70348	9.97461e-06	0.000996681	-2.53317	Exostosin family protein
Glyma17g37990	12.9969	25.9939	0	0	#NAME?	4.06004e-06	0.000467583	-7.43391	expansin 11
Glyma01g06030	20.4892	39.458	1.52043	0.0385327	-4.69777	4.54048e-06	0.000514404	-4.60066	expansin A1
Glyma01g06030	20.4892	39.458	1.52043	0.0385327	-4.69777	4.54048e-06	0.000514404	-4.76651	expansin A1
Glyma02g12140	472.26	909.09	35.4297	0.0389727	-4.68139	7.28774e-07	0.000113016	-4.54757	expansin A1
Glyma04g33350	18.5666	34.8526	2.28056	0.0654345	-3.93381	6.48376e-05	0.00432603	-3.72327	expansin A15
Glyma07g35620	210.472	400.725	20.2194	0.0504571	-4.3088	0.000417835	0.0183704	-4.11051	expansin A15
Glyma02g41590	29.058	55.0034	3.11263	0.0565899	-4.14331	0.000167792	0.00910074	-4.07651	expansin A4
Glyma11g14800	6.8459	13.6918	0	0	#NAME?	0.00100022	0.0348718	-6.44714	expansin A4
Glyma13g41160	19.1055	37.4628	0.748249	0.0199731	-5.6458	1.50015e-07	3.00275e-05	-5.37381	expansin A4
Glyma18g39850	18.064	33.9401	2.18781	0.0644608	-3.95543	5.63428e-05	0.00389188	-3.79016	expansin A4
Glyma11g10240	7.912	0.677168	15.1468	22.3679	4.48336	0.00154742	0.0481608	4.07677	expansin-like A1
Glyma11g10240	7.912	0.677168	15.1468	22.3679	4.48336	0.00154742	0.0481608	5.83012	expansin-like A2
Glyma17g16210	15.3294	30.2846	0.374125	0.0123536	-6.33892	0.000486657	0.0206825	-5.8508	expansin-like B1
Glyma16g25990	71.1467	124.375	17.9185	0.144069	-2.79517	0.000247822	0.012187	-2.65222	extra-large G-protein 1
Glyma16g06890	49.3941	12.8037	85.9845	6.71558	2.74751	1.26255e-05	0.00120396	2.84035	F-box and associated interaction domains-containing protein
Glyma19g23910	2.79373	0	5.58746	Inf	Inf	0.000666351	0.0259141	5.54598	F-box and associated interaction domains-containing protein
Glyma03g28210	323.086	505.117	141.055	0.279252	-1.84036	0.000439966	0.0191419	-1.69797	F-box family protein
Glyma10g43670	18.974	6.28621	31.6618	5.0367	2.33248	0.00156319	0.048459	2.38376	F-box family protein
Glyma17g02300	429.795	749.7	109.889	0.146577	-2.77027	5.59633e-07	8.89196e-05	-2.611	F-box/RNI-like superfamily protein
Glyma19g39420	72.3257	124.363	20.2885	0.16314	-2.61582	3.73709e-05	0.00286072	-2.44485	F-box/RNI-like superfamily protein
Glyma07g00640	9.93764	1.74168	18.1336	10.4116	3.38011	0.00130691	0.0425127	3.17047	F-box/RNI-like/FBD-like domains-containing protein
Glyma08g08540	33.1729	56.3674	9.9784	0.177024	-2.49798	0.000304878	0.0142864	-2.42997	FAD-binding Berberine family protein
Glyma08g08550	200.114	310.357	89.8706	0.289571	-1.78801	0.000328837	0.015182	-1.66036	FAD-binding Berberine family protein
Glyma04g08070	258.376	88.6616	428.09	4.82836	2.27153	2.96383e-05	0.00236544	2.41169	FAD-dependent oxidoreductase family protein
Glyma11g18320	15.8015	2.72818	28.8748	10.5839	3.4038	0.000111471	0.00663227	3.22276	FAD/NAD(P)-binding oxidoreductase family protein
Glyma15g06730	181.197	284.337	78.0565	0.274521	-1.86501	0.000600668	0.0241234	-1.71749	FAD/NAD(P)-binding oxidoreductase family protein
Glyma17g35450	18.015	30.5201	5.50987	0.180532	-2.46967	0.000128603	0.00742592	-2.37396	Family of unknown function (DUF566)
Glyma10g42570	30.9099	57.926	3.89374	0.0672192	-3.89498	6.72139e-06	0.000705363	-3.68841	Family of unknown function (DUF716)
Glyma11g09690	754.619	143.527	1365.71	9.51534	3.25026	5.05138e-09	1.55899e-06	3.3839	farnesylated protein 6
Glyma08g44210	216.185	412.725	19.6453	0.0475989	-4.39293	9.74059e-05	0.00598002	-4.22511	FASCICLIN-like arabinogalactan 1
Glyma18g08530	17.2295	32.2024	2.25663	0.0700765	-3.83493	0.000219871	0.0112176	-3.59972	FASCICLIN-like arabinogalactan 1
Glyma13g38010	14.0452	0.657665	27.4327	41.7123	5.3824	2.70185e-05	0.00219973	4.93234	FASCICLIN-like arabinogalactan protein 21 precursor
Glyma18g45420	230.412	437.56	23.2635	0.0531664	-4.23334	0.00146952	0.0463295	-4.08777	FASCICLIN-like arabinogalactan protein 8
Glyma09g40420	125.359	216.25	34.4688	0.159393	-2.64934	7.28258e-06	0.000752906	-2.49716	FASCICLIN-like arabinogalactan-protein 10
Glyma14g00830	16.8392	30.4013	3.27717	0.107797	-3.21361	0.00133555	0.0432185	-3.05878	FASCICLIN-like arabinoogalactan 7
Glyma05g32911	63.0885	20.7365	105.44	5.08477	2.34618	0.000252393	0.0123529	2.45674	fatty acid amide hydrolase
Glyma03g30070	104.96	175.76	34.1608	0.194361	-2.36319	0.000180933	0.00965555	-2.24584	fatty acid desaturase 2
Glyma03g30070	104.96	175.76	34.1608	0.194361	-2.36319	0.000180933	0.00965555	-2.23291	fatty acid desaturase 2
Glyma03g30070	104.96	175.76	34.1608	0.194361	-2.36319	0.000180933	0.00965555	-1.77478	fatty acid desaturase 2
Glyma02g39230	70.9805	131.118	10.8432	0.0826979	-3.59601	0.000796148	0.0294448	-3.42584	fatty acid desaturase 8
Glyma07g14010	116.507	232.218	0.796104	0.00342827	-8.18831	2.04282e-05	0.00175321	-8.00371	Fatty acid hydroxylase superfamily
Glyma13g01560	1085.4	1908.26	262.54	0.137581	-2.86165	1.39155e-06	0.000193738	-2.69509	Fatty acid hydroxylase superfamily
Glyma17g07670	321.934	568.101	75.7664	0.133368	-2.90652	1.71778e-07	3.33191e-05	-2.75354	Fatty acid hydroxylase superfamily
Glyma17g07670	321.934	568.101	75.7664	0.133368	-2.90652	1.71778e-07	3.33191e-05	-2.70866	Fatty acid hydroxylase superfamily
Glyma17g07670	321.934	568.101	75.7664	0.133368	-2.90652	1.71778e-07	3.33191e-05	-2.63796	Fatty acid hydroxylase superfamily
Glyma04g21910	527.154	989.421	64.8873	0.0655811	-3.93058	7.51596e-05	0.00485446	-3.75074	fatty acyl-ACP thioesterases B
Glyma11g18980	422.621	202.701	642.541	3.1699	1.66444	0.000183701	0.00973693	1.8558	ferredoxin 3
Glyma12g09501	49.1416	16.9832	81.3001	4.7871	2.25915	0.000237579	0.0118942	2.4024	ferredoxin 3
Glyma03g06420	50.8249	5.14307	96.5066	18.7644	4.22993	3.4462e-09	1.12452e-06	4.73149	ferretin 1
Glyma03g06420	50.8249	5.14307	96.5066	18.7644	4.22993	3.4462e-09	1.12452e-06	4.16024	ferretin 1
Glyma19g30630	11.1943	21.371	1.01758	0.0476148	-4.39245	0.000509052	0.0212193	-4.07116	FKBP-type peptidyl-prolyl cis-trans isomerase family protein
Glyma02g05450	203.58	372.098	35.0611	0.0942254	-3.40774	1.42666e-08	3.95495e-06	-3.23698	flavanone 3-hydroxylase
Glyma02g05450	203.58	372.098	35.0611	0.0942254	-3.40774	1.42666e-08	3.95495e-06	-3.49415	flavanone 3-hydroxylase
Glyma04g32870	59.4813	106.68	12.2829	0.115138	-3.11856	4.49904e-05	0.00327477	-2.98333	Flavin-binding monooxygenase family protein
Glyma05g00730	43.003	83.6416	2.36439	0.0282681	-5.14468	3.38513e-10	1.64405e-07	-5.1314	Flavin-binding monooxygenase family protein
Glyma05g00740	112.07	210.973	13.1656	0.0624041	-4.00221	3.04979e-10	1.53638e-07	-3.86743	Flavin-binding monooxygenase family protein
Glyma08g40360	69.7338	115.213	24.2541	0.210514	-2.24801	0.000155447	0.00855793	-2.07388	formin 8
Glyma07g32720	8.70419	16.6123	0.796104	0.0479226	-4.38315	0.00147831	0.046448	-4.20548	formin homology 1
Glyma16g03050	185.377	304.72	66.035	0.216707	-2.20618	2.64182e-05	0.00216435	-2.08092	formin homology 1
Glyma11g27411	27.3495	45.942	8.75703	0.190611	-2.3913	0.000460704	0.0197831	-2.24687	fructose-2,6-bisphosphatase
Glyma01g40270	78.0388	151.388	4.68984	0.030979	-5.01257	0.000469895	0.0200952	-4.83139	Galactosyl transferase GMA12/MNN10 family protein
Glyma11g05020	216.768	417.839	15.6975	0.0375684	-4.73434	1.93322e-05	0.00167059	-4.57022	Galactosyl transferase GMA12/MNN10 family protein
Glyma03g02250	68.909	115.476	22.3418	0.193476	-2.36978	0.000262703	0.0127487	-2.21105	galacturonosyltransferase 1
Glyma02g15990	111.566	183.991	39.1405	0.21273	-2.2329	0.000208602	0.0107477	-2.07125	galacturonosyltransferase 6
Glyma12g01680	213.825	11.5314	416.119	36.0859	5.17336	2.66067e-14	4.37556e-11	5.0606	gamma-tocopherol methyltransferase
Glyma12g01680	213.825	11.5314	416.119	36.0859	5.17336	2.66067e-14	4.37556e-11	3.64983	gamma-tocopherol methyltransferase
Glyma12g01690	2064.85	789.726	3339.98	4.22929	2.08041	4.79281e-05	0.00344351	2.22684	gamma-tocopherol methyltransferase
Glyma17g37760	62.733	7.91087	117.555	14.86	3.89336	1.17404e-06	0.000168807	3.94455	GAST1 protein homolog 1
Glyma17g37760	62.733	7.91087	117.555	14.86	3.89336	1.17404e-06	0.000168807	3.05849	GAST1 protein homolog 1
Glyma04g33610	217.174	428.218	6.12956	0.0143141	-6.12642	2.26119e-05	0.00190925	-6.00965	GAST1 protein homolog 4
Glyma09g37290	11.6382	22.8784	0.398052	0.0173986	-5.84488	9.15257e-05	0.00571653	-5.42516	GAST1 protein homolog 4
Glyma19g02650	352.1	692.943	11.2561	0.0162438	-5.94396	2.49407e-20	7.81279e-16	-5.79178	GAST1 protein homolog 4
Glyma11g20480	132.984	245.242	20.7255	0.0845106	-3.56472	0.000141567	0.00795457	-3.39362	GATA transcription factor 11
Glyma06g09080	22.26	44.5201	0	0	#NAME?	6.4588e-09	1.94543e-06	-8.20254	GATA transcription factor 12
Glyma07g14750	73.6924	137.113	10.2715	0.0749125	-3.73865	2.52252e-08	6.51689e-06	-3.59754	GATA transcription factor 2
Glyma01g37450	71.1169	117.297	24.9369	0.212597	-2.23381	0.000111788	0.00664482	-2.09675	GATA transcription factor 5
Glyma02g07850	49.9511	87.4188	12.4834	0.1428	-2.80793	4.17394e-05	0.00310203	-2.68003	GATA transcription factor 9
Glyma04g08990	6.58579	13.1716	0	0	#NAME?	0.000794622	0.0294231	-6.53635	GATA transcription factor 9
Glyma10g35470	45.1298	75.9118	14.3478	0.189006	-2.4035	0.000367499	0.0164812	-2.2238	GATA transcription factor 9
Glyma19g28650	103.482	165.228	41.7354	0.252592	-1.98512	0.0010062	0.0350219	-1.8287	GATA transcription factor 9
Glyma08g15061	15.4553	28.0105	2.90008	0.103536	-3.2718	0.000249426	0.0122371	-3.14122	GATA type zinc finger transcription factor family protein
Glyma13g00200	428.015	655.996	200.034	0.304931	-1.71344	0.00159697	0.0493108	-1.55279	GATA type zinc finger transcription factor family protein
Glyma15g18380	195.677	334.165	57.1875	0.171135	-2.54679	9.51242e-06	0.000955069	-2.39181	GATA type zinc finger transcription factor family protein
Glyma02g39820	10.3096	20.6192	0	0	#NAME?	0.000355586	0.0161043	-7.12595	GDSL-like Lipase/Acylhydrolase family protein
Glyma02g05210	7.14394	0	14.2879	Inf	Inf	4.25288e-05	0.00314723	6.76842	GDSL-like Lipase/Acylhydrolase superfamily protein
Glyma02g43440	36.85	72.9638	0.736205	0.01009	-6.63093	1.43382e-10	7.93533e-08	-5.96587	GDSL-like Lipase/Acylhydrolase superfamily protein
Glyma03g41330	1218.41	2436.82	0	0	#NAME?	4.11795e-18	2.8666e-14	-14.014	GDSL-like Lipase/Acylhydrolase superfamily protein
Glyma04g43490	8.18089	16.3618	0	0	#NAME?	0.00032297	0.0149663	-6.80298	GDSL-like Lipase/Acylhydrolase superfamily protein
Glyma05g02950	81.6609	155.507	7.81436	0.0502507	-4.31471	3.09413e-10	1.5385e-07	-4.18628	GDSL-like Lipase/Acylhydrolase superfamily protein
Glyma05g08540	13.8252	26.4562	1.19416	0.0451371	-4.46954	0.000130558	0.0075042	-4.3536	GDSL-like Lipase/Acylhydrolase superfamily protein
Glyma05g24330	53.461	105.776	1.1463	0.0108371	-6.52788	6.31727e-13	6.70819e-10	-6.38317	GDSL-like Lipase/Acylhydrolase superfamily protein
Glyma06g02530	165.22	324.436	6.00363	0.0185048	-5.75595	3.16609e-17	1.32239e-13	-5.61146	GDSL-like Lipase/Acylhydrolase superfamily protein
Glyma06g48240	24.0607	48.1213	0	0	#NAME?	1.08698e-09	4.15245e-07	-8.35598	GDSL-like Lipase/Acylhydrolase superfamily protein
Glyma08g42010	17.7969	33.4778	2.11602	0.0632068	-3.98378	0.000128459	0.00742445	-3.80197	GDSL-like Lipase/Acylhydrolase superfamily protein
Glyma10g04830	18.9524	37.9047	0	0	#NAME?	2.15976e-06	0.000281899	-7.94636	GDSL-like Lipase/Acylhydrolase superfamily protein
Glyma13g07770	17.5918	34.0373	1.1463	0.0336778	-4.89206	3.67625e-05	0.00282949	-4.7082	GDSL-like Lipase/Acylhydrolase superfamily protein
Glyma13g19220	48.8216	96.8471	0.796104	0.00822022	-6.92661	0.0013303	0.0430722	-6.7307	GDSL-like Lipase/Acylhydrolase superfamily protein
Glyma13g30680	21.6486	43.0517	0.245402	0.00570016	-7.45478	7.64271e-08	1.69796e-05	-6.3892	GDSL-like Lipase/Acylhydrolase superfamily protein
Glyma13g42960	891.996	1559.36	224.629	0.144052	-2.79534	2.60111e-07	4.74988e-05	-2.63991	GDSL-like Lipase/Acylhydrolase superfamily protein
Glyma14g23820	137.633	49.2319	226.034	4.59122	2.19888	0.000143938	0.00804449	2.29518	GDSL-like Lipase/Acylhydrolase superfamily protein
Glyma14g23820	137.633	49.2319	226.034	4.59122	2.19888	0.000143938	0.00804449	3.30399	GDSL-like Lipase/Acylhydrolase superfamily protein
Glyma15g08770	25.9292	50.8648	0.993651	0.0195351	-5.67778	9.82833e-08	2.08889e-05	-5.34643	GDSL-like Lipase/Acylhydrolase superfamily protein
Glyma16g07430	169.67	326.121	13.2198	0.0405364	-4.62464	1.482e-05	0.00138168	-4.49134	GDSL-like Lipase/Acylhydrolase superfamily protein
Glyma17g13600	155.387	288.442	22.3329	0.077426	-3.69104	2.18915e-05	0.00186348	-3.57311	GDSL-like Lipase/Acylhydrolase superfamily protein
Glyma17g37900	726.87	1453.74	0	0	#NAME?	1.74612e-09	6.39745e-07	-13.2844	GDSL-like Lipase/Acylhydrolase superfamily protein
Glyma19g06890	36.0053	70.2208	1.78976	0.0254875	-5.29406	8.51059e-06	0.00086558	-5.11528	GDSL-like Lipase/Acylhydrolase superfamily protein
Glyma19g07000	52.5638	104.508	0.619526	0.00592803	-7.39823	2.0105e-06	0.000266864	-6.88374	GDSL-like Lipase/Acylhydrolase superfamily protein
Glyma19g07055	14.6925	28.7416	0.643454	0.0223876	-5.48116	2.1395e-05	0.00182524	-5.05129	GDSL-like Lipase/Acylhydrolase superfamily protein
Glyma19g07080	228.809	456.822	0.796104	0.0017427	-9.16446	3.14241e-05	0.00248379	-8.9764	GDSL-like Lipase/Acylhydrolase superfamily protein
Glyma19g37810	17.8712	33.3452	2.39724	0.0718915	-3.79804	0.000190939	0.0100155	-3.51134	GDSL-like Lipase/Acylhydrolase superfamily protein
Glyma19g41470	61.8143	115.982	7.6467	0.0659302	-3.92292	1.54778e-07	3.07841e-05	-3.6844	GDSL-like Lipase/Acylhydrolase superfamily protein
Glyma10g28010	57.1516	104.873	9.43049	0.0899232	-3.47516	4.30786e-07	7.19711e-05	-3.35968	germin-like protein 10
Glyma10g28020	69.2381	121.186	17.2901	0.142674	-2.80921	1.48872e-05	0.00138209	-2.67545	germin-like protein 10
Glyma15g10070	30.9444	6.71287	55.1759	8.21943	3.03904	0.000492835	0.020842	3.02854	gibberellin 2-oxidase
Glyma15g39750	36.8043	3.24871	70.3598	21.6578	4.43681	6.69479e-10	2.87284e-07	4.76994	gibberellin 2-oxidase
Glyma09g27490	64.1258	127.877	0.374125	0.00292565	-8.41703	0.000354885	0.0160882	-7.95347	gibberellin 20 oxidase 2
Glyma13g43850	43.9112	12.5133	75.3092	6.01833	2.58936	6.67228e-05	0.00442354	2.79239	gibberellin 3-oxidase 1
Glyma06g04740	2650.35	34.0971	5266.61	154.459	7.27108	9.1323e-20	1.77813e-15	7.42044	Gibberellin-regulated family protein
Glyma06g41300	20.5941	4.91206	36.2761	7.3851	2.88462	8.91212e-06	0.000902025	3.21953	glucan synthase-like 10
Glyma15g39420	11.2779	20.4638	2.09194	0.102226	-3.29016	0.00105214	0.0362185	-2.88332	glucan synthase-like 4
Glyma12g04630	353.597	22.8817	684.313	29.9065	4.90239	3.21248e-12	2.68353e-09	5.05003	Glucose-1-phosphate adenylyltransferase family protein
Glyma17g09630	432.325	132.114	732.536	5.54471	2.47111	6.06936e-06	0.000651116	2.638	Glucose-6-phosphate/phosphate translocator-related
Glyma01g05890	6.90456	13.8091	0	0	#NAME?	0.0006674	0.0259246	-6.51233	Glucose-methanol-choline (GMC) oxidoreductase family protein
Glyma05g03580	224.576	419.606	29.5461	0.0704139	-3.828	0.00161687	0.0498271	-3.72214	Glucose-methanol-choline (GMC) oxidoreductase family protein
Glyma17g14130	28.4744	55.7098	1.23905	0.0222412	-5.49062	3.82222e-07	6.54239e-05	-5.17643	Glucose-methanol-choline (GMC) oxidoreductase family protein
Glyma13g30660	240.117	21.2976	458.937	21.5488	4.42953	1.74959e-06	0.000236236	4.5315	glutamate receptor 2.7
Glyma02g39320	39.0221	1.66367	76.3805	45.911	5.52077	0.00102046	0.0353416	5.24822	glutamine-dependent asparagine synthase 1
Glyma02g39320	39.0221	1.66367	76.3805	45.911	5.52077	0.00102046	0.0353416	7.10127	glutamine-dependent asparagine synthase 1
Glyma02g39320	39.0221	1.66367	76.3805	45.911	5.52077	0.00102046	0.0353416	7.17033	glutamine-dependent asparagine synthase 1
Glyma14g37440	638.086	18.2211	1257.95	69.0382	6.10932	2.13536e-12	1.93887e-09	6.19475	glutamine-dependent asparagine synthase 1
Glyma11g29280	79.0733	129.502	28.645	0.221194	-2.17661	6.08752e-05	0.00411867	-2.06504	Glutaredoxin family protein
Glyma18g49301	18.6284	34.3119	2.94482	0.085825	-3.54246	0.000434136	0.0189408	-3.15007	Glutaredoxin family protein
Glyma05g34490	17.9501	4.99038	30.9098	6.19386	2.63084	0.000496621	0.0209316	2.7973	glutathione peroxidase 3
Glyma04g02520	275.883	98.7103	453.055	4.58974	2.19841	0.000319852	0.0148658	2.37529	Glutathione S-transferase family protein
Glyma10g05480	607.074	205.288	1008.86	4.91435	2.297	6.35342e-05	0.00425265	2.41598	Glutathione S-transferase family protein
Glyma08g18640	2342.65	1051.33	3633.96	3.45652	1.78932	0.000587114	0.0237006	1.93161	glutathione S-transferase TAU 19
Glyma15g40190	1128.23	277.34	1979.12	7.13608	2.83513	2.44482e-05	0.00202875	3.02181	glutathione S-transferase TAU 19
Glyma15g40250	285.325	133.784	436.866	3.26546	1.70729	0.000105249	0.00632818	1.90575	glutathione S-transferase TAU 19
Glyma07g16855	38.091	11.4332	64.7488	5.66321	2.50162	4.0929e-05	0.00305849	2.55005	glutathione S-transferase TAU 8
Glyma20g23420	78.8598	7.54637	150.173	19.9001	4.3147	3.03718e-10	1.53638e-07	4.18591	glutathione S-transferase TAU 8
Glyma19g40590	78.8773	2.012	155.743	77.4068	6.27439	1.44198e-09	5.37747e-07	6.04675	glycerol-3-phosphate acyltransferase 2
Glyma18g42580	75.0848	144.615	5.55477	0.0384108	-4.70234	2.73647e-05	0.00221502	-4.54653	glycerol-3-phosphate acyltransferase 6
Glyma13g31840	541.715	1048.04	35.3932	0.0337709	-4.88808	5.45514e-05	0.00377819	-4.70037	glycine-rich protein
Glyma14g05650	435.331	870.661	0	0	#NAME?	6.04076e-18	3.15383e-14	-12.5182	glycine-rich protein 3 short isoform
Glyma10g29620	9.97941	19.9588	0	0	#NAME?	4.13419e-05	0.0030798	-7.068	Glycoprotein membrane precursor GPI-anchored
Glyma11g11910	97.5735	185.345	9.80166	0.0528832	-4.24105	0.000150026	0.00832534	-4.06843	glycosyl hydrolase 9B18
Glyma04g02740	68.4735	130.407	6.53949	0.0501466	-4.3177	0.000289373	0.0137762	-4.2014	glycosyl hydrolase 9B7
Glyma06g02760	62.6592	113.051	12.2677	0.108515	-3.20403	2.33966e-06	0.000302856	-3.04374	glycosyl hydrolase 9B7
Glyma02g43680	51.7295	103.459	0	0	#NAME?	2.20598e-15	4.93597e-12	-9.45289	glycosyl hydrolase 9B8
Glyma05g36930	178.259	341.72	14.797	0.0433014	-4.52944	6.80125e-05	0.00448532	-4.38981	glycosyl hydrolase 9C2
Glyma08g02610	118.982	233.881	4.08236	0.0174548	-5.84023	0.000111134	0.00662454	-5.71277	glycosyl hydrolase 9C2
Glyma13g07240	21.5536	41.3774	1.72986	0.0418068	-4.58012	0.00011685	0.0068804	-4.26905	glycosyl hydrolase family 81 protein
Glyma20g27011	271.835	530.938	12.7318	0.0239797	-5.38204	1.7973e-13	2.12458e-10	-5.26811	Glycosyl hydrolase family protein
Glyma04g03270	131.045	224.484	37.6057	0.16752	-2.57759	0.00127075	0.0417867	-2.41135	Glycosyl hydrolase superfamily protein
Glyma09g41000	22.2626	43.753	0.772177	0.0176486	-5.82431	9.7011e-08	2.07435e-05	-5.6752	Glycosyl hydrolase superfamily protein
Glyma11g07580	157.854	300.328	15.3805	0.0512122	-4.28737	8.19604e-10	3.29161e-07	-4.14498	Glycosyl hydrolase superfamily protein
Glyma18g44810	16.6312	32.0683	1.19416	0.0372379	-4.74708	1.91849e-05	0.00166245	-4.66074	Glycosyl hydrolase superfamily protein
Glyma19g41090	224.039	0.947184	447.132	472.064	8.88284	0.00106212	0.0365218	9.49798	Glycosyl hydrolase superfamily protein
Glyma17g14750	156.591	262.985	50.1968	0.190873	-2.38931	0.000521712	0.0215695	-2.27901	Glycosyl hydrolases family 32 protein
Glyma06g02900	8.19033	16.3807	0	0	#NAME?	0.000294047	0.0139551	-6.72264	glyoxal oxidase-related protein
Glyma13g33590	485.035	209.617	760.454	3.62783	1.85911	0.00108483	0.0369983	1.97455	glyoxalase II 3
Glyma02g38000	37.6005	8.81905	66.3819	7.52711	2.9121	1.81982e-05	0.00160356	2.99397	Golgi-body localisation protein domain ;RNA pol II promoter Fmp27 protein domain
Glyma20g23500	21.0635	38.5118	3.61532	0.0938758	-3.4131	4.54862e-05	0.00330215	-3.26926	GRAM domain-containing protein / ABA-responsive protein-related
Glyma03g10320	37.116	16.7485	57.4835	3.43216	1.77912	0.0012889	0.0421017	2.03794	GRAS family transcription factor
Glyma07g18130	102.488	191.157	13.8183	0.0722878	-3.7901	1.67823e-06	0.000228076	-3.68167	GroES-like zinc-binding dehydrogenase family protein
Glyma17g35090	65.0299	119.043	11.0168	0.0925445	-3.43371	5.10591e-07	8.26591e-05	-3.28605	growth-regulating factor 1
Glyma17g35100	64.5963	108.836	20.357	0.187044	-2.41855	0.000225662	0.0114663	-2.2306	growth-regulating factor 1
Glyma10g35700	33.9468	6.71287	61.1807	9.11394	3.18807	0.000131487	0.00754559	3.21215	GTP binding Elongation factor Tu family protein
Glyma10g35700	33.9468	6.71287	61.1807	9.11394	3.18807	0.000131487	0.00754559	3.56286	GTP binding Elongation factor Tu family protein
Glyma02g44930	409.527	125.205	693.849	5.54171	2.47033	2.04512e-06	0.000269745	2.64342	GTP-binding protein, HflX
Glyma07g01730	3145.66	5625.62	665.694	0.118333	-3.07908	0.00161076	0.0496634	-2.94728	HAD superfamily, subfamily IIIB acid phosphatase
Glyma07g01730	3145.66	5625.62	665.694	0.118333	-3.07908	0.00161076	0.0496634	-2.95654	HAD superfamily, subfamily IIIB acid phosphatase
Glyma07g01740	652.482	1298.86	6.10843	0.00470293	-7.73222	2.28174e-08	5.93168e-06	-7.58525	HAD superfamily, subfamily IIIB acid phosphatase
Glyma07g15110	635.496	1010.61	260.383	0.257649	-1.95652	0.000163155	0.00889281	-1.80953	HAD superfamily, subfamily IIIB acid phosphatase
Glyma08g21410	964.236	1679.57	248.901	0.148193	-2.75445	3.41695e-06	0.000408541	-2.61272	HAD superfamily, subfamily IIIB acid phosphatase
Glyma13g30830	166.327	253.596	79.0571	0.311744	-1.68157	0.000883388	0.0317164	-1.5531	HAESA-like 1
Glyma08g44060	48.3308	14.177	82.4847	5.81822	2.54058	0.000361434	0.016326	2.69451	Haloacid dehalogenase-like hydrolase (HAD) superfamily protein
Glyma13g41290	28.0223	47.6557	8.38899	0.176033	-2.50608	0.0011468	0.0387948	-2.37803	Haloacid dehalogenase-like hydrolase (HAD) superfamily protein
Glyma15g09340	6.70129	13.4026	0	0	#NAME?	0.00107727	0.0368026	-6.51503	Haloacid dehalogenase-like hydrolase (HAD) superfamily protein
Glyma09g22318	36.6776	61.7787	11.5766	0.187388	-2.4159	0.000449116	0.0194186	-2.30358	hAT dimerisation domain-containing protein / transposase-related
Glyma15g01390	158.577	6.68911	310.465	46.4135	5.53647	1.90496e-07	3.63865e-05	5.97485	HCO3- transporter family
Glyma17g09660	48.458	82.1197	14.7964	0.18018	-2.47249	0.00152826	0.0476353	-2.26249	HCO3- transporter family
Glyma18g10760	128.89	17.9901	239.79	13.329	3.7365	2.60947e-08	6.6729e-06	3.80293	heat shock protein 21
Glyma18g52471	27.5886	0.328832	54.8484	166.797	7.38195	0.00114147	0.0386716	6.76361	heat shock protein 70
Glyma18g52480	244.195	33.0594	455.331	13.7731	3.78378	4.5549e-06	0.000515107	3.88252	heat shock protein 70
Glyma16g29750	83.9651	23.1914	144.739	6.24107	2.64179	0.000242808	0.0120334	2.7789	heat shock protein 90.1
Glyma10g01720	46.441	82.6256	10.2565	0.124132	-3.01005	2.57221e-05	0.00212321	-2.84015	Heat shock protein DnaJ with tetratricopeptide repeat
Glyma13g29760	19.4051	3.44435	35.3658	10.2678	3.36005	1.36212e-05	0.00128522	3.21234	heat shock transcription factor A4A
Glyma02g38760	6.42122	12.8424	0	0	#NAME?	0.000468702	0.0200578	-6.44198	Heavy metal transport/detoxification superfamily protein
Glyma03g34040	92.5532	152.898	32.2083	0.210652	-2.24707	0.000671763	0.0260598	-2.06423	Heavy metal transport/detoxification superfamily protein
Glyma04g12040	55.7162	11.0099	100.422	9.12109	3.18921	1.52898e-05	0.00140457	3.19207	Heavy metal transport/detoxification superfamily protein
Glyma05g37420	64.2074	9.30452	119.11	12.8013	3.67822	0.000326839	0.0151009	3.69012	Heavy metal transport/detoxification superfamily protein
Glyma06g11190	19.6688	2.43835	36.8992	15.1328	3.91961	1.40761e-05	0.00132019	3.71435	Heavy metal transport/detoxification superfamily protein
Glyma07g38680	127.543	213.625	41.46	0.194078	-2.36529	0.000364255	0.0164061	-2.19149	Heavy metal transport/detoxification superfamily protein
Glyma09g24170	16.5637	2.26251	30.8649	13.6419	3.76997	2.01407e-05	0.00173329	3.90683	Heavy metal transport/detoxification superfamily protein
Glyma09g24170	16.5637	2.26251	30.8649	13.6419	3.76997	2.01407e-05	0.00173329	4.19837	Heavy metal transport/detoxification superfamily protein
Glyma10g29710	32.39	60.1501	4.62994	0.0769731	-3.6995	5.1262e-06	0.000564432	-3.47808	Heavy metal transport/detoxification superfamily protein
Glyma13g27900	28.4866	56.2011	0.772177	0.0137395	-6.18552	4.28857e-05	0.0031641	-5.97806	Heavy metal transport/detoxification superfamily protein
Glyma14g05960	177.734	18.6121	336.856	18.0988	4.17782	7.67232e-10	3.13843e-07	4.17135	Heavy metal transport/detoxification superfamily protein
Glyma15g11120	55.5146	107.719	3.31018	0.0307298	-5.02422	2.72345e-05	0.00221019	-4.90747	Heavy metal transport/detoxification superfamily protein
Glyma16g29650	14.8194	4.87306	24.7658	5.0822	2.34545	0.000488529	0.0207083	2.68822	Heavy metal transport/detoxification superfamily protein
Glyma16g29650	14.8194	4.87306	24.7658	5.0822	2.34545	0.000488529	0.0207083	5.22896	Heavy metal transport/detoxification superfamily protein
Glyma16g31260	17.5368	34.6755	0.398052	0.0114793	-6.44482	2.02044e-06	0.000267617	-6.02859	Heavy metal transport/detoxification superfamily protein
Glyma17g02020	115.006	221.711	8.3022	0.0374461	-4.73904	2.50864e-05	0.0020762	-4.54449	Heavy metal transport/detoxification superfamily protein
Glyma20g26250	9.68611	18.624	0.748249	0.0401767	-4.6375	0.000590593	0.0238103	-4.38037	Heavy metal transport/detoxification superfamily protein
Glyma11g08000	2551.67	1116.64	3986.7	3.57027	1.83603	0.000622373	0.0247247	1.9814	histone H1-3
Glyma19g02490	34.5499	61.0729	8.02691	0.131432	-2.92762	0.000434605	0.0189439	-2.78459	homeobox 3
Glyma15g42380	105.158	47.7913	162.524	3.40071	1.76584	0.000667448	0.0259246	1.94527	homeobox from Arabidopsis thaliana
Glyma19g33100	16.1167	30.2102	2.02311	0.0669678	-3.90039	0.000289184	0.0137762	-3.55595	homeobox from Arabidopsis thaliana
Glyma07g40190	135.04	265.181	4.89927	0.0184752	-5.75827	1.01546e-06	0.000150047	-5.52903	homeobox protein 21
Glyma02g37481	101.441	199.27	3.61236	0.018128	-5.78564	2.72377e-14	4.37556e-11	-5.50019	homeobox protein 22
Glyma04g09910	106.364	198.518	14.2104	0.0715826	-3.80425	9.44957e-10	3.74653e-07	-3.67967	homeobox protein 22
Glyma14g35770	125.702	245.535	5.86899	0.0239029	-5.38667	3.71891e-14	5.68277e-11	-5.15619	homeobox protein 22
Glyma01g37993	12.4382	23.1914	1.68496	0.0726547	-3.7828	0.00102627	0.035484	-3.58821	homeobox protein 24
Glyma17g00590	98.1248	180.66	15.5896	0.0862926	-3.53462	0.000728839	0.027624	-3.35218	homeobox protein 31
Glyma15g13640	23.4931	45.8159	1.17023	0.025542	-5.29098	2.946e-07	5.24346e-05	-5.1642	Homeobox-leucine zipper family protein / lipid-binding START domain-containing protein
Glyma06g46000	17.2451	33.2273	1.26298	0.0380103	-4.71747	2.25984e-05	0.00190925	-4.37403	homeodomain GLABROUS 2
Glyma09g34461	121.524	188.266	54.7808	0.290975	-1.78103	0.00124869	0.0414363	-1.6405	Homeodomain-like superfamily protein
Glyma11g18990	73.3162	27.4107	119.222	4.34946	2.12084	0.000693765	0.0266493	2.19497	Homeodomain-like superfamily protein
Glyma20g04630	13.0819	24.35	1.81368	0.0744838	-3.74693	0.000667921	0.0259268	-3.60396	Homeodomain-like superfamily protein
Glyma20g28720	7.2922	1.006	13.5784	13.4974	3.75461	0.000593789	0.0239084	3.43454	homocysteine S-methyltransferase 3
Glyma05g38351	30.5202	49.5388	11.5016	0.232174	-2.10672	0.000770796	0.0287618	-2.03444	homolog of Medicago truncatula MTN3
Glyma08g01300	428.032	664.79	191.274	0.287721	-1.79726	0.000572491	0.0232601	-1.64847	homolog of Medicago truncatula MTN3
Glyma02g08980	29.915	52.6263	7.20376	0.136885	-2.86896	0.000352711	0.0160466	-2.66384	HSP20-like chaperones superfamily protein
Glyma02g41150	210.136	23.2489	397.023	17.077	4.09399	5.7119e-12	4.3641e-09	4.27921	HSP20-like chaperones superfamily protein
Glyma02g44030	24.8056	48.7223	0.888855	0.0182433	-5.77649	4.95228e-05	0.00352975	-5.3237	HSP20-like chaperones superfamily protein
Glyma04g16140	37.5414	72.2276	2.85519	0.0395305	-4.66089	2.07755e-08	5.492e-06	-4.56354	HSP20-like chaperones superfamily protein
Glyma06g20270	28.5794	53.6362	3.52257	0.0656752	-3.92851	3.59321e-06	0.000423951	-3.81601	HSP20-like chaperones superfamily protein
Glyma08g24710	44.8961	85.0094	4.78275	0.0562615	-4.15171	2.9291e-08	7.36992e-06	-4.06608	HSP20-like chaperones superfamily protein
Glyma09g29510	81.6483	156.605	6.69198	0.0427317	-4.54855	7.7037e-08	1.70546e-05	-4.40979	HSP20-like chaperones superfamily protein
Glyma14g04970	22.7112	44.1354	1.28691	0.0291581	-5.09996	2.08396e-06	0.000273142	-4.77091	HSP20-like chaperones superfamily protein
Glyma14g04980	12.0575	23.2502	0.864928	0.0372009	-4.74852	0.000279201	0.0134349	-4.30736	HSP20-like chaperones superfamily protein
Glyma18g41650	337.14	104.58	569.699	5.44749	2.44559	2.58323e-05	0.0021295	2.55082	HSP20-like chaperones superfamily protein
Glyma04g37440	35.3493	67.9512	2.74743	0.0404324	-4.62834	6.53075e-08	1.48246e-05	-4.38416	HVA22 homologue E
Glyma14g03090	7.1278	14.2556	0	0	#NAME?	0.000443467	0.0192541	-6.66509	HVA22-like protein F
Glyma03g40670	91.7084	168.611	14.8054	0.0878078	-3.50951	2.19484e-07	4.11703e-05	-3.30329	HXXXD-type acyl-transferase family protein
Glyma08g11560	30.4669	58.2314	2.70254	0.0464104	-4.42941	2.89761e-06	0.000358771	-4.22084	HXXXD-type acyl-transferase family protein
Glyma09g24900	380.328	628.466	132.19	0.210338	-2.24922	0.000347613	0.015885	-2.10984	HXXXD-type acyl-transferase family protein
Glyma11g04000	326.271	651.746	0.796104	0.00122149	-9.67714	1.58421e-09	5.83838e-07	-9.50297	HXXXD-type acyl-transferase family protein
Glyma13g06230	315.958	46.1097	585.807	12.7046	3.66728	1.38471e-10	7.74583e-08	3.81095	HXXXD-type acyl-transferase family protein
Glyma16g29960	192.591	363.466	21.7157	0.0597462	-4.06501	5.14362e-11	3.15935e-08	-3.88068	HXXXD-type acyl-transferase family protein
Glyma18g50330	49.5535	18.2397	80.8673	4.4336	2.14848	0.000324612	0.0150202	2.29982	HXXXD-type acyl-transferase family protein
Glyma19g40900	66.3015	129.212	3.39105	0.0262441	-5.25186	1.39518e-11	9.50103e-09	-5.15444	HXXXD-type acyl-transferase family protein
Glyma19g43340	112.292	220.257	4.3276	0.0196479	-5.66948	2.94434e-06	0.000363122	-5.42087	HXXXD-type acyl-transferase family protein
Glyma09g32850	461.789	864.859	58.7197	0.0678951	-3.88055	4.80264e-07	7.81532e-05	-3.73863	hydroxy methylglutaryl CoA reductase 1
Glyma16g21620	341.861	624.328	59.3942	0.095133	-3.39391	3.03038e-10	1.53638e-07	-3.25156	hydroxy methylglutaryl CoA reductase 1
Glyma06g23330	56.8481	97.4358	16.2604	0.166884	-2.58309	9.67907e-05	0.00596267	-2.45168	Hydroxyproline-rich glycoprotein family protein
Glyma07g22970	493.019	209.708	776.33	3.70195	1.88829	0.000709499	0.0269996	2.02012	hydroxyproline-rich glycoprotein family protein
Glyma09g37691	10.1383	19.7857	0.490803	0.024806	-5.33317	0.000664739	0.0258835	-4.50302	hydroxyproline-rich glycoprotein family protein
Glyma13g18981	37.9693	63.9373	12.0013	0.187705	-2.41346	0.00144228	0.0457667	-2.23043	hydroxyproline-rich glycoprotein family protein
Glyma14g10200	573.095	943.208	202.983	0.215205	-2.21622	2.4634e-05	0.00204146	-2.07104	hydroxyproline-rich glycoprotein family protein
Glyma16g04731	7.30495	14.2358	0.374125	0.0262806	-5.24986	0.00132516	0.0429446	-4.82753	hydroxyproline-rich glycoprotein family protein
Glyma19g30570	185.279	285.659	84.8984	0.297202	-1.75049	0.000774973	0.028851	-1.60551	hydroxyproline-rich glycoprotein family protein
Glyma20g32630	230.893	386.833	74.9527	0.19376	-2.36766	0.000104047	0.00627399	-2.19012	Hydroxyproline-rich glycoprotein family protein
Glyma02g42770	7.52291	15.0458	0	0	#NAME?	0.000590189	0.0238094	-6.57228	Hypoxia-responsive family protein
Glyma10g03541	22.972	39.4166	6.52745	0.165602	-2.59421	0.000855033	0.0310597	-2.47621	indeterminate(ID)-domain 12
Glyma07g12170	70.858	112.832	28.8841	0.255993	-1.96583	0.000857589	0.0310751	-1.81532	indeterminate(ID)-domain 14
Glyma03g31530	201.325	332.003	70.6468	0.212789	-2.2325	2.02365e-05	0.00173914	-2.08858	indole-3-acetic acid inducible 14
Glyma07g03840	66.0937	115.514	16.6732	0.144339	-2.79247	0.00125586	0.0416081	-2.62692	indole-3-acetic acid inducible 19
Glyma15g11980	106.958	163.755	50.1607	0.306316	-1.70691	0.000612542	0.0244591	-1.60213	indole-3-butyric acid response 1
Glyma17g02440	137.242	267.699	6.78474	0.0253446	-5.30218	0.000516843	0.0214442	-5.09366	inosine-uridine preferring nucleoside hydrolase family protein
Glyma04g07140	80.5513	144.774	16.3289	0.11279	-3.14829	0.000779766	0.0289414	-3.02158	Integrase-type DNA-binding superfamily protein
Glyma05g32040	53.196	1.006	105.386	104.757	6.71091	1.01989e-05	0.00101263	6.34856	Integrase-type DNA-binding superfamily protein
Glyma06g07240	17.1739	33.5756	0.772177	0.0229981	-5.44234	5.1424e-06	0.000565222	-5.2386	Integrase-type DNA-binding superfamily protein
Glyma06g08990	65.4599	121.546	9.37371	0.0771207	-3.69674	0.00114486	0.0387503	-3.54649	Integrase-type DNA-binding superfamily protein
Glyma07g06080	117.763	214.963	20.564	0.0956628	-3.3859	3.30521e-07	5.75208e-05	-3.24247	Integrase-type DNA-binding superfamily protein
Glyma09g36840	18.2633	0.696672	35.8298	51.43	5.68454	0.00136651	0.0439042	5.3208	Integrase-type DNA-binding superfamily protein
Glyma13g38030	41.1491	71.2697	11.0285	0.154743	-2.69205	0.000219873	0.0112176	-2.47469	Integrase-type DNA-binding superfamily protein
Glyma20g16920	116.462	11.4881	221.436	19.2752	4.26868	3.19319e-05	0.00251961	4.44135	Integrase-type DNA-binding superfamily protein
Glyma20g33890	99.0558	174.133	23.9788	0.137704	-2.86035	0.000552756	0.0226049	-2.67758	Integrase-type DNA-binding superfamily protein
Glyma16g22935	6.57604	13.1521	0	0	#NAME?	0.000651696	0.025481	-6.53037	IQ-domain 20
Glyma06g13470	204.071	376.653	31.4883	0.0836002	-3.58035	0.000190675	0.0100155	-3.42708	IQ-domain 21
Glyma14g25860	233.361	369.672	97.05	0.26253	-1.92944	0.000205479	0.0106217	-1.78799	IQ-domain 21
Glyma10g38310	59.8928	98.518	21.2675	0.215874	-2.21174	0.00144304	0.0457667	-2.07886	IQ-domain 24
Glyma01g25690	161.64	307.594	15.6858	0.0509952	-4.29349	0.00015429	0.00850172	-4.16148	isochorismate synthase 2
Glyma11g19160	31.5013	63.0026	0	0	#NAME?	0.000432613	0.0189007	-8.68211	Jojoba acyl CoA reductase-related male sterility protein
Glyma11g19190	34.6654	63.9016	5.42916	0.0849613	-3.55705	4.8874e-05	0.00349146	-3.44671	Jojoba acyl CoA reductase-related male sterility protein
Glyma18g18810	4.68226	0	9.36451	Inf	Inf	0.000988016	0.0344939	6.20213	K+ uptake permease 6
Glyma08g38220	16.1405	29.9198	2.36127	0.0789199	-3.66347	0.00100894	0.0350978	-3.21855	Kinase interacting (KIP1-like) family protein
Glyma04g06810	11.73	2.0315	21.4284	10.5481	3.39891	0.000252574	0.0123529	3.20514	KNOTTED1-like homeobox gene 3
Glyma16g33800	28.3056	56.6113	0	0	#NAME?	9.99698e-11	5.74606e-08	-8.58183	Kunitz family trypsin and protease inhibitor protein
Glyma08g45580	332.569	650.957	14.1804	0.0217839	-5.52059	4.86665e-19	6.09801e-15	-5.40471	kunitz trypsin inhibitor 1
Glyma04g08540	59.4828	24.4908	94.4747	3.85756	1.94769	0.00140763	0.0449488	2.01118	La protein 1
Glyma08g47380	27.9711	55.9423	0	0	#NAME?	1.68545e-08	4.57121e-06	-8.61306	laccase 17
Glyma18g38710	9.87563	19.7513	0	0	#NAME?	0.000298723	0.0140929	-7.17547	laccase 17
Glyma13g16440	57.0654	109.522	4.60897	0.0420827	-4.57063	1.07101e-09	4.11657e-07	-4.41668	Lactate/malate dehydrogenase family protein
Glyma01g37360	158.831	288.75	28.9114	0.100126	-3.32011	3.10985e-08	7.70099e-06	-3.17607	Lactoylglutathione lyase / glyoxalase I family protein
Glyma08g02361	4.29179	0	8.58358	Inf	Inf	0.000422974	0.0185443	6.02206	Lactoylglutathione lyase / glyoxalase I family protein
Glyma11g07940	108.746	194.573	22.9191	0.117792	-3.08569	8.29088e-07	0.000125164	-2.90981	Lactoylglutathione lyase / glyoxalase I family protein
Glyma08g22050	31.9976	61.7147	2.28056	0.0369532	-4.75816	2.46163e-07	4.54937e-05	-4.50695	Late embryogenesis abundant (LEA) hydroxyproline-rich glycoprotein family
Glyma08g22060	43.14	84.6879	1.59221	0.0188009	-5.73305	3.61825e-07	6.22766e-05	-5.65882	Late embryogenesis abundant (LEA) hydroxyproline-rich glycoprotein family
Glyma12g31320	17.6893	33.8463	1.53231	0.0452726	-4.46522	1.76591e-05	0.00156487	-4.13061	Late embryogenesis abundant (LEA) hydroxyproline-rich glycoprotein family
Glyma13g32226	29.7629	58.2868	1.23905	0.0212578	-5.55586	0.000502464	0.0210568	-5.17697	Late embryogenesis abundant (LEA) hydroxyproline-rich glycoprotein family
Glyma13g43610	63.4889	109.889	17.0891	0.155513	-2.6849	0.000733831	0.0277461	-2.55096	Late embryogenesis abundant (LEA) hydroxyproline-rich glycoprotein family
Glyma18g47361	12.7429	1.95318	23.5327	12.0484	3.59077	0.000115151	0.00679955	3.78679	Late embryogenesis abundant protein
Glyma07g27370	75.1496	28.4134	121.886	4.28973	2.10089	0.000800038	0.0295712	2.23253	lectin protein kinase family protein
Glyma19g29130	70.5159	6.54037	134.491	20.5633	4.362	2.84828e-07	5.08397e-05	4.30019	LEM3 (ligand-effect modulator 3) family protein / CDC50 family protein
Glyma05g23260	52.4558	97.612	7.29963	0.0747821	-3.74116	2.7512e-07	4.98167e-05	-3.60885	Leucine-rich receptor-like protein kinase family protein
Glyma09g41110	15.7579	28.5109	3.00488	0.105394	-3.24613	0.000198997	0.0103378	-3.07971	Leucine-rich receptor-like protein kinase family protein
Glyma17g16780	73.1725	118.502	27.8427	0.234954	-2.08955	0.000813364	0.0298961	-1.93176	Leucine-rich receptor-like protein kinase family protein
Glyma01g45570	36.9714	72.2818	1.66103	0.0229799	-5.44348	0.000842829	0.0307	-5.23606	Leucine-rich repeat (LRR) family protein
Glyma08g03610	10.2487	20.252	0.245402	0.0121174	-6.36677	0.000131639	0.00754559	-5.38466	Leucine-rich repeat (LRR) family protein
Glyma08g16220	258.604	511.754	5.45309	0.0106557	-6.55223	4.01123e-16	1.1967e-12	-6.47761	Leucine-rich repeat (LRR) family protein
Glyma08g16220	258.604	511.754	5.45309	0.0106557	-6.55223	4.01123e-16	1.1967e-12	-6.59067	Leucine-rich repeat (LRR) family protein
Glyma08g41820	10.1705	19.943	0.398052	0.0199595	-5.64678	9.67084e-05	0.00596267	-5.36001	Leucine-rich repeat (LRR) family protein
Glyma09g32080	422.218	670.44	173.995	0.259524	-1.94606	0.000314981	0.0146939	-1.79301	Leucine-rich repeat (LRR) family protein
Glyma11g00240	14.2944	28.5889	0	0	#NAME?	5.81842e-07	9.2053e-05	-7.63033	Leucine-rich repeat (LRR) family protein
Glyma11g00320	310.731	42.8134	578.648	13.5156	3.75655	4.50006e-06	0.000512606	3.83604	Leucine-rich repeat (LRR) family protein
Glyma11g00320	310.731	42.8134	578.648	13.5156	3.75655	4.50006e-06	0.000512606	3.38445	Leucine-rich repeat (LRR) family protein
Glyma13g11150	22.7032	39.9804	5.42604	0.135718	-2.88132	0.000625366	0.0247974	-2.72305	Leucine-rich repeat (LRR) family protein
Glyma18g13650	7.07873	14.1575	0	0	#NAME?	0.000619258	0.0246487	-6.55652	Leucine-rich repeat (LRR) family protein
Glyma01g00481	6.82806	13.6561	0	0	#NAME?	0.000683696	0.0263757	-6.54612	Leucine-rich repeat protein kinase family protein
Glyma01g43340	14.9876	29.9752	0	0	#NAME?	5.91636e-05	0.00403776	-7.62758	Leucine-rich repeat protein kinase family protein
Glyma02g35550	34.0955	57.677	10.5139	0.18229	-2.45569	0.00025081	0.0122874	-2.32242	Leucine-rich repeat protein kinase family protein
Glyma03g34750	38.3042	75.3693	1.23905	0.0164397	-5.92667	1.30782e-05	0.00124523	-5.57772	Leucine-rich repeat protein kinase family protein
Glyma06g14770	41.4235	80.3899	2.45714	0.0305652	-5.03196	0.000742394	0.0279854	-4.84427	Leucine-rich repeat protein kinase family protein
Glyma06g18420	193.583	66.0127	321.154	4.86503	2.28245	0.00135581	0.0437168	2.42899	Leucine-rich repeat protein kinase family protein
Glyma06g23590	152.335	298.75	5.91997	0.0198158	-5.6572	0.000795775	0.0294448	-5.54271	Leucine-rich repeat protein kinase family protein
Glyma07g19200	50.0027	80.5666	19.4388	0.241276	-2.05124	0.000544512	0.0223157	-1.94765	Leucine-rich repeat protein kinase family protein
Glyma08g02450	222.736	419.497	25.9755	0.0619206	-4.01344	7.60898e-06	0.000781492	-3.87814	Leucine-rich repeat protein kinase family protein
Glyma08g12350	39.7491	7.13557	72.3626	10.1411	3.34214	2.02935e-08	5.38733e-06	3.6368	Leucine-rich repeat protein kinase family protein
Glyma09g02205	2358.63	265.84	4451.41	16.7447	4.06563	7.51885e-11	4.52946e-08	4.17185	Leucine-rich repeat protein kinase family protein
Glyma09g36460	17.2492	31.4667	3.03177	0.0963484	-3.3756	0.000427697	0.0187382	-3.28208	Leucine-rich repeat protein kinase family protein
Glyma10g40780	93.0927	170.299	15.8865	0.0932859	-3.4222	0.000179212	0.00958006	-3.30369	Leucine-rich repeat protein kinase family protein
Glyma12g00890	21.2334	40.2312	2.23566	0.0555704	-4.16954	0.000658012	0.0256375	-4.09575	Leucine-rich repeat protein kinase family protein
Glyma15g29880	50.6662	99.6953	1.6371	0.0164211	-5.92831	2.28679e-07	4.25133e-05	-5.65472	Leucine-rich repeat protein kinase family protein
Glyma16g18090	25.1566	44.3485	5.9647	0.134496	-2.89436	0.000649389	0.025444	-2.69212	Leucine-rich repeat protein kinase family protein
Glyma17g08190	31.9494	53.9029	9.99592	0.185443	-2.43095	0.00143885	0.0457359	-2.19571	Leucine-rich repeat protein kinase family protein
Glyma17g12880	97.6238	167.941	27.307	0.162599	-2.62061	1.32936e-05	0.00126321	-2.47613	Leucine-rich repeat protein kinase family protein
Glyma17g18520	36.2957	65.8875	6.70403	0.10175	-3.2969	0.00107254	0.0367389	-3.13996	Leucine-rich repeat protein kinase family protein
Glyma18g43730	51.1244	99.0224	3.22635	0.0325821	-4.93978	2.82546e-09	9.53558e-07	-4.72051	Leucine-rich repeat protein kinase family protein
Glyma18g44930	33.0652	3.07651	63.0539	20.4952	4.35722	1.96888e-08	5.24902e-06	4.13798	Leucine-rich repeat protein kinase family protein
Glyma18g44930	33.0652	3.07651	63.0539	20.4952	4.35722	1.96888e-08	5.24902e-06	5.35529	Leucine-rich repeat protein kinase family protein
Glyma19g22370	31.2341	52.0469	10.4212	0.200227	-2.32029	0.00147741	0.046448	-2.17621	Leucine-rich repeat protein kinase family protein
Glyma19g32200	7.34905	14.6981	0	0	#NAME?	0.000500804	0.0210294	-6.62497	Leucine-rich repeat protein kinase family protein
Glyma20g26510	84.9962	157.186	12.8067	0.0814749	-3.6175	0.000239079	0.0119351	-3.49887	Leucine-rich repeat protein kinase family protein
Glyma08g40560	43.1119	76.4131	9.81058	0.128389	-2.96141	8.81697e-05	0.00553681	-2.75982	Leucine-rich repeat receptor-like protein kinase family protein
Glyma16g06950	15.0378	0.677168	29.3984	43.4138	5.44008	0.000359487	0.0162498	5.04658	Leucine-rich repeat receptor-like protein kinase family protein
Glyma16g07100	9.36797	0.348336	18.3876	52.787	5.72211	9.50498e-05	0.005896	5.18858	Leucine-rich repeat receptor-like protein kinase family protein
Glyma02g45800	43.7377	11.8172	75.6582	6.40236	2.6786	0.000234453	0.0117972	2.80713	Leucine-rich repeat transmembrane protein kinase
Glyma12g25460	51.8051	88.7506	14.8597	0.167432	-2.57835	0.000139168	0.00785496	-2.39848	Leucine-rich repeat transmembrane protein kinase
Glyma09g13540	10.6595	19.9393	1.37966	0.0691929	-3.85323	0.00107639	0.0368026	-3.38628	Leucine-rich repeat transmembrane protein kinase family protein
Glyma03g41310	56.2269	112.208	0.245402	0.00218702	-8.83682	0.00147115	0.0463295	-7.80901	Li-tolerant lipase 1
Glyma19g43920	23.7375	47.2296	0.245402	0.00519592	-7.5884	1.91285e-06	0.000255527	-6.56012	Li-tolerant lipase 1
Glyma19g43940	148.129	296.259	0	0	#NAME?	3.73035e-11	2.3848e-08	-10.9861	Li-tolerant lipase 1
Glyma13g33987	77.0856	25.5718	128.599	5.02895	2.33026	0.000362146	0.0163464	2.40827	light-regulated zinc finger protein 1
Glyma11g11310	15.7507	31.5015	0	0	#NAME?	0.00100431	0.0349754	-7.66738	like AUXIN RESISTANT 2
Glyma03g04920	3188.55	6359.71	17.3939	0.00273502	-8.51423	4.8925e-09	1.52497e-06	-8.32981	lipid transfer protein 1
Glyma15g15310	293.8	482.774	104.825	0.217131	-2.20336	0.00044835	0.0193989	-2.03556	lipoamide dehydrogenase 1
Glyma08g20250	16.3064	32.6129	0	0	#NAME?	1.48457e-07	2.98108e-05	-7.83547	lipoxygenase 1
Glyma07g10180	73.6985	21.8565	125.54	5.74385	2.52202	1.72963e-05	0.00154363	2.66518	LOB domain-containing protein 41
Glyma08g48040	59.9855	4.83405	115.137	23.8179	4.57398	0.000494239	0.0208797	4.86592	LOB domain-containing protein 41
Glyma07g20860	12.1462	22.808	1.48445	0.0650849	-3.94153	0.000749666	0.0282086	-3.67188	long-chain acyl-CoA synthetase 2
Glyma12g05140	13.2053	25.7671	0.643454	0.0249719	-5.32355	1.70853e-05	0.00153135	-4.98262	long-chain acyl-CoA synthetase 2
Glyma12g05140	13.2053	25.7671	0.643454	0.0249719	-5.32355	1.70853e-05	0.00153135	-3.85771	long-chain acyl-CoA synthetase 2
Glyma19g34960	2753.45	809.118	4697.79	5.80606	2.53756	3.34622e-06	0.000402388	2.68298	Long-chain fatty alcohol dehydrogenase family protein
Glyma16g18480	1530.72	2670.52	390.92	0.146383	-2.77218	0.000102608	0.0062141	-2.62739	low-molecular-weight cysteine-rich 69
Glyma07g04590	34.6539	58.3721	10.9358	0.187345	-2.41623	0.00114192	0.0386716	-2.22917	Lung seven transmembrane receptor family protein
Glyma13g39150	135.761	34.759	236.763	6.81157	2.76799	1.02785e-05	0.0010141	2.83831	lycopene cyclase
Glyma03g33840	38.2704	73.7812	2.75948	0.0374008	-4.74079	2.1413e-05	0.00182524	-4.55045	lysine decarboxylase family protein
Glyma16g06740	102.94	8.74437	197.135	22.5442	4.49469	8.31689e-12	5.98921e-09	4.43847	lysine histidine transporter 1
Glyma18g00750	16.6473	2.34053	30.9541	13.2252	3.72522	1.60025e-05	0.00145975	3.87038	MAC/Perforin domain-containing protein
Glyma01g25890	63.9069	12.3219	115.492	9.37289	3.22849	7.75457e-07	0.000119369	3.27099	Major facilitator superfamily protein
Glyma03g08916	35.2493	0	70.4986	Inf	Inf	3.055e-08	7.62546e-06	9.03812	Major facilitator superfamily protein
Glyma04g00600	10.3733	1.97299	18.7736	9.51528	3.25025	0.000306094	0.0143219	3.05927	Major facilitator superfamily protein
Glyma04g11140	43.2588	9.36242	77.1552	8.24095	3.04281	1.04852e-06	0.000153483	3.14918	Major facilitator superfamily protein
Glyma05g01450	45.2034	77.8247	12.5821	0.161672	-2.62886	0.000250842	0.0122874	-2.45219	Major facilitator superfamily protein
Glyma06g47470	113.161	30.546	195.775	6.40918	2.68014	1.68703e-05	0.00151425	2.76464	Major facilitator superfamily protein
Glyma07g38275	33.0737	11.9105	54.2368	4.5537	2.18704	0.000181623	0.00966994	2.63245	Major facilitator superfamily protein
Glyma10g39521	27.6088	50.5606	4.65699	0.092107	-3.44054	1.55916e-05	0.00142602	-3.37324	Major facilitator superfamily protein
Glyma10g42340	3.37298	0	6.74596	Inf	Inf	0.000316822	0.0147468	5.69692	Major facilitator superfamily protein
Glyma11g35890	33.9437	8.97538	58.9121	6.56375	2.71452	0.000109141	0.00653708	2.69237	Major facilitator superfamily protein
Glyma12g28510	37.3517	69.9209	4.78243	0.0683977	-3.86991	0.00013526	0.00769667	-3.62747	Major facilitator superfamily protein
Glyma13g17730	15.5643	1.27602	29.8525	23.3951	4.54813	1.07187e-08	3.10898e-06	4.97294	Major facilitator superfamily protein
Glyma17g02461	24.9762	6.10976	43.8426	7.17583	2.84315	0.0013077	0.0425162	3.37169	Major facilitator superfamily protein
Glyma17g10450	174.154	67.8123	280.496	4.13636	2.04836	9.37132e-05	0.00582582	2.20163	Major facilitator superfamily protein
Glyma13g06505	9.62764	2.0315	17.2238	8.47833	3.08378	0.00159471	0.0492654	2.86067	Malectin/receptor-like protein kinase family protein
Glyma13g06620	18.4827	2.37984	34.5856	14.5327	3.86124	1.44516e-05	0.00135135	3.64217	Malectin/receptor-like protein kinase family protein
Glyma17g32782	5.70734	0	11.4147	Inf	Inf	1.03986e-05	0.00102434	4.62275	Malectin/receptor-like protein kinase family protein
Glyma18g50660	18.5454	4.60304	32.4878	7.05789	2.81924	0.000385623	0.017171	2.97776	Malectin/receptor-like protein kinase family protein
Glyma18g50670	154.041	23.9346	284.147	11.8718	3.56947	2.6621e-08	6.77979e-06	3.59078	Malectin/receptor-like protein kinase family protein
Glyma19g04150	111.708	223.417	0	0	#NAME?	4.58776e-13	5.0426e-10	-10.5505	Malectin/receptor-like protein kinase family protein
Glyma13g42860	40.0205	7.56587	72.4752	9.57923	3.25991	3.49777e-05	0.00271884	3.18583	Mannose-binding lectin superfamily protein
Glyma09g30300	19.0822	3.59735	34.5671	9.60904	3.26439	1.17678e-05	0.001136	3.29972	MAP kinase kinase 9
Glyma04g09410	27.0845	0	54.1691	Inf	Inf	1.08192e-06	0.000157635	8.65062	MATE efflux family protein
Glyma09g24830	21.1241	42.0028	0.245402	0.00584251	-7.4192	0.000641515	0.0252707	-6.32232	MATE efflux family protein
Glyma09g31030	592.624	264.38	920.868	3.48312	1.80038	0.000688778	0.0265228	1.93827	MATE efflux family protein
Glyma10g41370	27.9563	5.12752	50.7851	9.90442	3.30807	5.35696e-06	0.000582672	3.18298	MATE efflux family protein
Glyma12g10620	29.4518	4.45035	54.4532	12.2357	3.61302	4.48396e-06	0.000512606	3.45388	MATE efflux family protein
Glyma15g11410	115.344	22.7522	207.937	9.1392	3.19207	1.35371e-07	2.75361e-05	3.26038	MATE efflux family protein
Glyma18g07520	51.3807	10.4821	92.2794	8.80352	3.13808	6.28175e-07	9.83895e-05	3.36542	maternal effect embryo arrest 59
Glyma18g07520	51.3807	10.4821	92.2794	8.80352	3.13808	6.28175e-07	9.83895e-05	3.46479	maternal effect embryo arrest 59
Glyma02g37990	3218.34	18.78	6417.9	341.741	8.41676	1.79055e-07	3.44109e-05	8.57172	matrix metalloproteinase
Glyma15g19320	7.68931	15.3786	0	0	#NAME?	0.000210866	0.0108464	-6.77988	mechanosensitive channel of small conductance-like 10
Glyma04g37810	63.0808	108.33	17.8314	0.164602	-2.60294	0.000800618	0.0295752	-2.43314	MEI2-like 4
Glyma07g15800	20818.3	9891.68	31745	3.20926	1.68224	0.00137342	0.0440809	1.82366	metallothionein 2A
Glyma14g10660	115.366	27.6679	203.063	7.33931	2.87564	5.17563e-06	0.000566885	2.92976	metallothionein 2A
Glyma14g10660	115.366	27.6679	203.063	7.33931	2.87564	5.17563e-06	0.000566885	2.94632	metallothionein 2A
Glyma17g34870	1428.95	138.548	2719.34	19.6274	4.2948	2.961e-13	3.3729e-10	4.41084	metallothionein 2A
Glyma06g37260	661.232	193.466	1129	5.83566	2.54489	3.22476e-05	0.00253812	2.63639	metallothionein 3
Glyma12g24840	8934.53	1860.58	16008.5	8.60404	3.10501	1.61537e-07	3.17474e-05	3.21387	metallothionein 3
Glyma03g34120	14.776	29.5519	0	0	#NAME?	1.04242e-06	0.000152947	-7.61038	methionine adenosyltransferase 3
Glyma11g06330	112.206	176.883	47.5298	0.268707	-1.89589	0.00112648	0.0382314	-1.73461	methyl esterase 1
Glyma02g38410	238.224	103.788	372.66	3.59059	1.84422	0.00142581	0.0454367	1.95339	methyl esterase 17
Glyma11g06320	250.4	387.452	113.349	0.292549	-1.77325	0.000646299	0.0253546	-1.62662	methyl esterase 3
Glyma13g44230	241.713	426.622	56.8049	0.13315	-2.90887	1.00835e-07	2.12707e-05	-2.76907	methyl-CPG-binding domain 10
Glyma15g01040	595.962	1034.6	157.33	0.152069	-2.7172	3.3726e-07	5.8531e-05	-2.56661	methyl-CPG-binding domain 10
Glyma18g43970	38.0005	63.0657	12.9353	0.205108	-2.28555	0.00136559	0.0438971	-2.11821	methyltransferases
Glyma19g31040	91.3317	153.857	28.8063	0.187227	-2.41714	6.11444e-05	0.00413243	-2.26466	microtubule-associated proteins 70-1
Glyma14g07130	22.8831	3.2292	42.537	13.1726	3.71947	1.49778e-05	0.00138812	4.04386	Mitochondrial glycoprotein family protein
Glyma09g00800	9.01439	18.0288	0	0	#NAME?	3.00604e-05	0.00239303	-7.0018	mitogen-activated protein kinase kinase kinase 17
Glyma14g16130	15.4841	28.6876	2.28056	0.0794962	-3.65297	0.00144999	0.04595	-3.5138	mitotic-like cyclin 3B from Arabidopsis
Glyma09g15450	4250.31	478.151	8022.47	16.7781	4.06851	6.97631e-12	5.22335e-09	4.18661	MLP-like protein 34
Glyma01g04070	80.7042	159.068	2.34046	0.0147136	-6.08671	3.69306e-05	0.00283894	-6.01054	MLP-like protein 423
Glyma02g03680	208.429	402.86	13.9977	0.0347458	-4.84702	2.37017e-07	4.39329e-05	-4.72633	MLP-like protein 423
Glyma07g37280	5.98389	0.696672	11.2711	16.1785	4.01601	0.00153455	0.0478075	3.65844	MLP-like protein 423
Glyma17g29950	7.41647	0	14.8329	Inf	Inf	1.02732e-05	0.0010141	6.76887	molybdate transporter 1
Glyma01g01570	42.1478	74.8921	9.40361	0.125562	-2.99353	0.000276663	0.0133332	-2.85161	Mono-/di-acylglycerol lipase, N-terminal;Lipase, class 3
Glyma17g05320	122.448	189.184	55.7125	0.294488	-1.76372	0.000915737	0.0324501	-1.62658	MORN (Membrane Occupation and Recognition Nexus) repeat-containing protein
Glyma16g28891	13.5858	24.7383	2.43321	0.098358	-3.34581	0.00082715	0.0302344	-3.22992	multidrug resistance-associated protein 14
Glyma08g10710	39.776	72.1596	7.39238	0.102445	-3.28708	5.01222e-05	0.00356437	-3.14313	multidrug resistance-associated protein 3
Glyma17g03070	83.0497	149.324	16.7752	0.112341	-3.15405	1.28245e-07	2.62523e-05	-3.05335	multifunctional protein 2
Glyma09g37010	11.9771	22.808	1.1463	0.0502588	-4.31448	0.000672283	0.0260639	-4.25959	myb domain protein 113
Glyma05g35050	13.4344	0	26.8687	Inf	Inf	4.17367e-10	1.93692e-07	7.69246	myb domain protein 116
Glyma03g37640	32.7894	65.3334	0.245402	0.00375614	-8.05653	4.6729e-06	0.00052655	-7.03294	myb domain protein 12
Glyma03g31980	32.7287	65.0832	0.374125	0.00574841	-7.44262	2.77275e-05	0.0022386	-7.00333	myb domain protein 15
Glyma13g05550	55.9416	99.7651	12.1182	0.121467	-3.04136	5.26353e-06	0.000575056	-2.93564	myb domain protein 16
Glyma14g07510	6.91447	13.8289	0	0	#NAME?	0.000631368	0.0249721	-6.56822	myb domain protein 4
Glyma15g04620	6.87524	0.348336	13.4021	38.4748	5.26584	0.000219257	0.0112136	4.67275	myb domain protein 48
Glyma15g04620	6.87524	0.348336	13.4021	38.4748	5.26584	0.000219257	0.0112136	3.7716	myb domain protein 48
Glyma13g41470	9.04182	18.0836	0	0	#NAME?	9.94506e-05	0.00606097	-6.93404	myb domain protein 83
Glyma08g40950	20.0987	36.0103	4.18699	0.116272	-3.10442	0.000717958	0.0272942	-2.85655	myb domain protein 88
Glyma01g00600	286.022	473.974	98.0703	0.206911	-2.27292	6.33183e-05	0.00424721	-2.11332	myb-like transcription factor family protein
Glyma08g40460	535.962	174.156	897.768	5.15497	2.36597	9.18123e-05	0.00572351	2.46337	myb-like transcription factor family protein
Glyma17g35650	275.545	528.89	22.2005	0.0419756	-4.57431	3.13187e-12	2.65155e-09	-4.3908	N-terminal nucleophile aminohydrolases (Ntn hydrolases) superfamily protein
Glyma11g03340	15.0437	28.8004	1.28691	0.0446837	-4.48411	3.21283e-05	0.00253191	-4.20128	NAC 007
Glyma17g14700	12.2515	24.503	0	0	#NAME?	8.00293e-06	0.000819267	-7.33674	NAC 007
Glyma06g38440	52.1523	5.72637	98.5783	17.2148	4.10558	2.69583e-09	9.17914e-07	4.05725	NAC domain containing protein 2
Glyma12g34990	14.7163	3.34683	26.0858	7.79416	2.96239	0.000231716	0.011698	2.74764	NAC domain containing protein 2
Glyma13g35560	62.8809	3.67536	122.086	33.2175	5.05387	9.33178e-13	9.27456e-10	5.07337	NAC domain containing protein 2
Glyma15g07620	3.82491	0	7.64982	Inf	Inf	0.000338897	0.0155662	5.81425	NAC domain containing protein 25
Glyma11g33210	7.45632	14.9126	0	0	#NAME?	0.000477888	0.0203952	-6.64814	NAC domain containing protein 28
Glyma11g18770	28.7248	3.09602	54.3536	17.556	4.13389	1.1161e-05	0.00108669	3.93891	NAC domain containing protein 90
Glyma02g38310	85.0637	140.025	30.1023	0.214977	-2.21774	0.000301454	0.0141896	-2.04674	NAD-dependent glycerol-3-phosphate dehydrogenase family protein
Glyma01g37270	109.673	189.463	29.8837	0.157728	-2.66448	0.000409123	0.0180634	-2.51663	NAD(P)-binding Rossmann-fold superfamily protein
Glyma03g38150	14.0383	25.6882	2.38831	0.0929731	-3.42704	0.000526333	0.0217085	-3.35186	NAD(P)-binding Rossmann-fold superfamily protein
Glyma03g41740	41.8613	15.7465	67.976	4.31691	2.11	0.000404716	0.0179067	2.18769	NAD(P)-binding Rossmann-fold superfamily protein
Glyma05g10390	248.546	397.431	99.6613	0.250764	-1.9956	0.000181308	0.00966734	-1.84944	NAD(P)-binding Rossmann-fold superfamily protein
Glyma07g08040	73.1239	10.7948	135.453	12.548	3.64939	4.37626e-07	7.29194e-05	3.72569	NAD(P)-binding Rossmann-fold superfamily protein
Glyma07g08090	20.6905	2.07051	39.3105	18.9859	4.24686	0.000913814	0.0324456	4.04979	NAD(P)-binding Rossmann-fold superfamily protein
Glyma07g08090	20.6905	2.07051	39.3105	18.9859	4.24686	0.000913814	0.0324456	5.02306	NAD(P)-binding Rossmann-fold superfamily protein
Glyma07g16310	459.703	754.663	164.743	0.218301	-2.19561	6.20739e-05	0.00417722	-2.04014	NAD(P)-binding Rossmann-fold superfamily protein
Glyma07g16340	64.1699	1.39334	126.946	91.1092	6.50953	1.75386e-15	4.57839e-12	6.2411	NAD(P)-binding Rossmann-fold superfamily protein
Glyma07g37120	54.8397	95.0447	14.6346	0.153976	-2.69922	0.000243022	0.0120334	-2.49641	NAD(P)-binding Rossmann-fold superfamily protein
Glyma09g25056	95.2168	4.8572	185.576	38.2065	5.25574	9.47426e-13	9.27456e-10	5.12669	NAD(P)-binding Rossmann-fold superfamily protein
Glyma09g25056	95.2168	4.8572	185.576	38.2065	5.25574	9.47426e-13	9.27456e-10	3.90213	NAD(P)-binding Rossmann-fold superfamily protein
Glyma11g21180	52.066	22.1616	81.9705	3.69876	1.88704	0.000241441	0.012009	2.21023	NAD(P)-binding Rossmann-fold superfamily protein
Glyma12g02250	16.602	0.657665	32.5463	49.4876	5.629	2.44075e-05	0.00202805	5.23414	NAD(P)-binding Rossmann-fold superfamily protein
Glyma12g09800	38.981	7.75787	70.204	9.04939	3.17782	0.000139298	0.00785525	3.16461	NAD(P)-binding Rossmann-fold superfamily protein
Glyma12g34390	43.596	87.192	0	0	#NAME?	0.000165616	0.00900696	-9.25047	NAD(P)-binding Rossmann-fold superfamily protein
Glyma18g02330	53.5716	22.0686	85.0745	3.855	1.94673	0.00122992	0.0409297	2.05682	NAD(P)-binding Rossmann-fold superfamily protein
Glyma19g38380	37.6658	75.3316	0	0	#NAME?	0.000653183	0.0254872	-8.99924	NAD(P)-binding Rossmann-fold superfamily protein
Glyma03g11580	17.7033	4.99038	30.4162	6.09495	2.60761	0.000177462	0.00950272	2.78859	NAD(P)-linked oxidoreductase superfamily protein
Glyma03g11610	50.7365	18.8193	82.6536	4.39196	2.13486	0.000237264	0.0118942	2.2828	NAD(P)-linked oxidoreductase superfamily protein
Glyma09g29991	49.1102	88.0444	10.1759	0.115577	-3.11307	1.21698e-06	0.000173284	-3.02708	NAD(P)-linked oxidoreductase superfamily protein
Glyma16g34580	73.2365	13.5037	132.969	9.84685	3.29966	0.000494895	0.0208933	3.30787	NAD(P)-linked oxidoreductase superfamily protein
Glyma15g34620	9.93297	19.0698	0.796104	0.0417468	-4.58219	0.000876899	0.0315669	-4.41518	NADH:cytochrome B5 reductase 1
Glyma13g26630	29.4664	12.5682	46.3646	3.68905	1.88325	6.7716e-05	0.00447518	2.28978	NADPH:quinone oxidoreductase
Glyma14g32190	63.8869	126.978	0.796104	0.00626964	-7.3174	2.08481e-15	4.93597e-12	-7.18095	NagB/RpiA/CoA transferase-like superfamily protein
Glyma14g32220	73.3137	137.413	9.21482	0.0670595	-3.89841	3.49687e-08	8.5579e-06	-3.66537	NagB/RpiA/CoA transferase-like superfamily protein
Glyma05g01120	25.2703	9.10795	41.4326	4.54906	2.18557	0.000319762	0.0148658	2.52951	NAP1-related protein 2
Glyma07g06866	46.3781	79.0907	13.6655	0.172783	-2.53297	6.97769e-05	0.00458238	-2.41336	NB-ARC domain-containing disease resistance protein
Glyma07g07110	20.2792	35.4944	5.06396	0.14267	-2.80925	0.000237402	0.0118942	-2.7153	NB-ARC domain-containing disease resistance protein
Glyma11g17875	63.5622	10.7171	116.407	10.8619	3.4412	0.000234311	0.0117972	3.49108	NB-ARC domain-containing disease resistance protein
Glyma14g38500	14.7279	28.8364	0.619526	0.0214842	-5.54058	1.71534e-05	0.00153526	-5.05954	NB-ARC domain-containing disease resistance protein
Glyma18g52390	12.0569	2.41885	21.695	8.96914	3.16497	0.000862174	0.0312231	2.99925	NB-ARC domain-containing disease resistance protein
Glyma18g52400	151.891	60.7236	243.058	4.00269	2.00097	0.000353038	0.0160466	2.09366	NB-ARC domain-containing disease resistance protein
Glyma18g05370	8.15117	16.3023	0	0	#NAME?	0.000617647	0.0246159	-6.6779	NC domain-containing protein-related
Glyma02g07880	31.6231	56.8234	6.42282	0.113031	-3.14521	5.09162e-05	0.00360446	-3.0269	NDH-dependent cyclic electron flow 5
Glyma10g09760	755.555	1208.14	302.974	0.250778	-1.99551	0.000124206	0.0072387	-1.84376	NDR1/HIN1-like 1
Glyma19g38600	34.5854	66.8782	2.2926	0.0342803	-4.86648	2.26755e-08	5.91934e-06	-4.79419	NDR1/HIN1-like 1
Glyma10g09640	19.2389	35.2396	3.23824	0.091892	-3.44392	0.000384824	0.0171477	-3.14018	NDR1/HIN1-like 2
Glyma19g01410	90.5156	179.301	1.72986	0.00964776	-6.69559	5.02255e-13	5.4253e-10	-6.30042	NHL domain-containing protein
Glyma19g41630	44.4621	2.09002	86.8341	41.5471	5.37668	8.00702e-05	0.00509287	5.16605	nicotianamine synthase 2
Glyma09g04100	41.5866	1.89437	81.2789	42.9055	5.42309	1.33584e-12	1.26806e-09	6.3358	nicotianamine synthase 4
Glyma08g07210	250.426	65.8475	435.004	6.60624	2.72383	7.94247e-07	0.000120778	2.83735	nicotinamidase 1
Glyma11g18340	45.5613	87.4057	3.717	0.0425258	-4.55552	3.48837e-06	0.000414705	-4.22649	NIMA (never in mitosis, gene A)-related 6
Glyma12g09910	28.5299	50.5594	6.5004	0.12857	-2.95938	0.000411014	0.0181341	-2.7083	NIMA (never in mitosis, gene A)-related 6
Glyma12g31330	39.2496	65.2231	13.2762	0.203551	-2.29654	0.000652369	0.025481	-2.16811	NIMA (never in mitosis, gene A)-related 6
Glyma13g38980	58.3192	97.0591	19.5792	0.201725	-2.30954	0.00033867	0.0155662	-2.16374	NIMA (never in mitosis, gene A)-related 6
Glyma19g43290	11.6899	22.491	0.888855	0.0395204	-4.66126	0.000610586	0.0244157	-4.15506	NIMA-related kinase 2
Glyma14g33480	742.447	1484.89	0	0	#NAME?	4.79304e-07	7.81532e-05	-13.297	nitrate reductase 1
Glyma14g33490	660.803	1319.99	1.61318	0.00122211	-9.67641	0.000242838	0.0120334	-9.4111	nitrate reductase 1
Glyma17g13390	47.005	18.4353	75.5747	4.09945	2.03543	0.000684367	0.0263854	2.12882	nitrate transmembrane transporters
Glyma02g14910	983.378	1601.07	365.686	0.228401	-2.13036	2.43537e-05	0.00202627	-1.98282	nitrite reductase 1
Glyma01g37810	12.2209	22.8046	1.6371	0.0717883	-3.80011	1.04984e-05	0.00103093	-3.58563	NmrA-like negative transcriptional regulator family protein
Glyma11g07490	8.90603	16.6897	1.12237	0.0672495	-3.89433	0.000442991	0.0192541	-3.64901	NmrA-like negative transcriptional regulator family protein
Glyma18g49410	64.0503	113.031	15.0694	0.133321	-2.90703	2.66721e-06	0.000334877	-2.7834	NOD26-like intrinsic protein 4;2
Glyma06g12840	31.0208	4.37234	57.6692	13.1896	3.72132	9.59469e-05	0.00593989	3.59008	nodulin MtN21 /EamA-like transporter family protein
Glyma13g02960	25.4281	50.084	0.772177	0.0154176	-6.01928	0.000266533	0.0128946	-5.77039	nodulin MtN21 /EamA-like transporter family protein
Glyma19g01450	118.112	13.9307	222.293	15.9571	3.99612	1.92364e-09	6.80894e-07	3.92471	nodulin MtN21 /EamA-like transporter family protein
Glyma19g35720	33.5321	1.95318	65.1111	33.3359	5.059	5.88717e-10	2.56137e-07	5.21709	nodulin MtN21 /EamA-like transporter family protein
Glyma06g13110	10.0459	0.677168	19.4147	28.6704	4.84149	0.00046197	0.0197968	4.41517	Nodulin MtN3 family protein
Glyma20g08030	151.39	276.922	25.8582	0.0933772	-3.42079	2.25757e-08	5.91795e-06	-3.25079	non-specific phospholipase C2
Glyma17g14210	42.1591	84.3182	0	0	#NAME?	2.81214e-06	0.000350266	-9.11382	non-yellowing 1
Glyma14g03510	10.4058	2.07051	18.7411	9.05142	3.17814	0.000369625	0.0165528	2.98446	NPR1-like protein 3
Glyma15g00590	13.8849	2.36034	25.4095	10.7652	3.4283	0.000110957	0.00662056	3.2005	NRAMP metal ion transporter 6
Glyma02g35190	4.32174	0	8.64347	Inf	Inf	0.0014422	0.0457667	5.99165	nuclear factor Y, subunit A10
Glyma05g31681	26.3939	0	52.7879	Inf	Inf	3.06535e-10	1.53638e-07	8.63371	nuclear factor Y, subunit B3
Glyma08g14931	7.30855	0	14.6171	Inf	Inf	0.000388791	0.0172917	6.79662	nuclear factor Y, subunit B3
Glyma09g01650	230.419	58.007	402.832	6.94453	2.79588	4.28146e-07	7.19029e-05	2.94328	nuclear factor Y, subunit B3
Glyma15g12570	153.775	52.3443	255.206	4.87552	2.28556	7.76158e-05	0.00497718	2.39454	nuclear factor Y, subunit B3
Glyma09g05150	30.2858	60.5716	0	0	#NAME?	4.24788e-09	1.33067e-06	-8.64014	nuclear factor Y, subunit B5
Glyma13g26190	37.5071	12.4548	62.5595	5.02293	2.32853	0.000134129	0.00765331	2.53324	nuclear RNA polymerase A2
Glyma04g41845	32.5661	62.7439	2.38831	0.0380645	-4.71541	5.05014e-08	1.19395e-05	-4.67468	Nuclear transport factor 2 (NTF2) family protein
Glyma03g20380	151.926	260.088	43.7644	0.168268	-2.57117	0.0002414	0.012009	-2.42777	nuclear transport factor 2 (NTF2) family protein / RNA recognition motif (RRM)-containing protein
Glyma08g09360	146.759	223.558	69.9611	0.312944	-1.67602	0.00134151	0.0433456	-1.53861	Nucleotide-diphospho-sugar transferase family protein
Glyma16g34280	68.424	10.4623	126.386	12.0801	3.59456	1.16604e-09	4.42748e-07	3.90159	Nucleotide-diphospho-sugar transferase family protein
Glyma20g24350	19.1304	34.9507	3.31018	0.09471	-3.40034	0.000354784	0.0160882	-3.338	Nucleotide-diphospho-sugar transferase family protein
Glyma03g34800	45.4387	74.8625	16.0149	0.213924	-2.22483	0.00086959	0.0314212	-2.13458	Nucleotide-diphospho-sugar transferases superfamily protein
Glyma11g01050	149.064	234.012	64.1162	0.273987	-1.86782	0.00085143	0.0309593	-1.71899	Nucleotide-diphospho-sugar transferases superfamily protein
Glyma13g21440	56.4942	107.616	5.37222	0.0499202	-4.32423	2.54723e-09	8.76848e-07	-4.23411	Nucleotide-diphospho-sugar transferases superfamily protein
Glyma17g15060	6.72533	0.348336	13.1023	37.614	5.2332	0.000157454	0.00865321	4.71793	Nucleotide-diphospho-sugar transferases superfamily protein
Glyma15g08666	32.2217	63.0038	1.43956	0.0228487	-5.45174	4.22109e-05	0.00313336	-5.32883	nudix hydrolase homolog 15
Glyma08g44230	18.6324	3.34683	33.9179	10.1343	3.34118	0.000286905	0.0137108	3.14319	nudix hydrolase homolog 2
Glyma01g41542	296.386	461.328	131.444	0.284925	-1.81134	0.000705296	0.0269076	-1.69467	nudix hydrolase homolog 8
Glyma19g43150	137.956	40.0773	235.836	5.88452	2.55692	0.000126078	0.0073138	2.69669	O-acetylserine (thiol) lyase (OAS-TL) isoform A1
Glyma12g13020	104.084	13.8359	194.332	14.0455	3.81203	1.39017e-08	3.8882e-06	3.81087	O-acyltransferase (WSD1-like) family protein
Glyma12g13020	104.084	13.8359	194.332	14.0455	3.81203	1.39017e-08	3.8882e-06	3.86698	O-acyltransferase (WSD1-like) family protein
Glyma19g06160	44.0719	88.1438	0	0	#NAME?	2.59961e-14	4.37556e-11	-9.24048	O-acyltransferase (WSD1-like) family protein
Glyma07g00620	27.0706	46.9971	7.14402	0.15201	-2.71776	0.00121951	0.0406835	-2.51622	O-fucosyltransferase family protein
Glyma08g23770	88.7973	147.319	30.2759	0.205513	-2.2827	0.000217869	0.0111608	-2.12276	O-fucosyltransferase family protein
Glyma15g19530	249.569	54.7586	444.379	8.11523	3.02063	1.24588e-07	2.5761e-05	3.15323	O-fucosyltransferase family protein
Glyma18g51090	82.1998	138.062	26.3372	0.190763	-2.39014	6.17236e-05	0.00415811	-2.24865	O-fucosyltransferase family protein
Glyma11g05230	36.8024	72.9852	0.619526	0.00848838	-6.8803	0.000182122	0.009686	-6.37887	O-Glycosyl hydrolases family 17 protein
Glyma14g08200	21.5404	39.8426	3.23824	0.0812757	-3.62103	0.000154068	0.00849695	-3.31466	O-Glycosyl hydrolases family 17 protein
Glyma07g05480	22.2749	2.63035	41.9194	15.9368	3.99429	3.95344e-07	6.71238e-05	4.09952	O-methyltransferase 1
Glyma06g44010	63.3404	117.687	8.99367	0.0764201	-3.7099	5.40491e-08	1.25882e-05	-3.57806	O-methyltransferase family protein
Glyma08g27070	50.321	11.5232	89.1189	7.73389	2.9512	2.25151e-08	5.91795e-06	3.29	O-methyltransferase family protein
Glyma14g38101	541.917	856.888	226.947	0.26485	-1.91675	0.000228995	0.0115886	-1.77119	O-methyltransferase family protein
Glyma02g10250	41.4266	71.8335	11.0197	0.153407	-2.70457	5.33624e-05	0.00374082	-2.57867	OBF-binding protein 3
Glyma06g18770	183.728	68.9115	298.545	4.3323	2.11513	0.000560474	0.0228608	2.28524	Octicosapeptide/Phox/Bem1p family protein
Glyma12g34450	12.1716	23.5949	0.748249	0.0317124	-4.97881	0.000163117	0.00889281	-4.72619	organic cation/carnitine transporter4
Glyma11g37650	94.3033	150.798	37.8085	0.250723	-1.99583	0.00126428	0.041714	-1.81575	OSBP(oxysterol binding protein)-related protein 1D
Glyma06g10780	483.42	139.347	827.492	5.93834	2.57006	2.38061e-06	0.000306741	2.69521	Outer arm dynein light chain 1 protein
Glyma12g31310	8.35475	16.7095	0	0	#NAME?	0.000259871	0.0126505	-6.75797	ovate family protein 6
Glyma02g16870	75.7277	116.684	34.7714	0.297997	-1.74663	0.000443226	0.0192541	-1.65074	oxidoreductase, 2OG-Fe(II) oxygenase family protein
Glyma04g03340	6.14145	12.2829	0	0	#NAME?	0.00102626	0.035484	-6.47797	oxidoreductases, acting on NADH or NADPH
Glyma14g08030	35.9762	66.0566	5.89588	0.089255	-3.48592	3.05103e-06	0.000372612	-3.35037	oxidoreductases, acting on NADH or NADPH
Glyma08g36450	138.668	257.081	20.2559	0.0787918	-3.66581	5.42576e-05	0.00376862	-3.54848	P-glycoprotein 2
Glyma09g33880	27.0557	53.3632	0.748249	0.0140218	-6.15618	5.69693e-09	1.74106e-06	-5.94503	P-glycoprotein 2
Glyma01g37670	57.135	104.81	9.46023	0.0902609	-3.46975	0.00129966	0.0423648	-3.26096	P-loop containing nucleoside triphosphate hydrolases superfamily protein
Glyma05g24890	37.224	60.1927	14.2552	0.236826	-2.0781	0.00127152	0.0417867	-1.9549	P-loop containing nucleoside triphosphate hydrolases superfamily protein
Glyma06g17345	472.734	939.548	5.91997	0.00630087	-7.31023	5.45725e-18	3.1082e-14	-7.18908	P-loop containing nucleoside triphosphate hydrolases superfamily protein
Glyma17g07120	52.2578	16.4632	88.0523	5.34842	2.41911	0.000315566	0.0147102	2.42858	P-loop containing nucleoside triphosphate hydrolases superfamily protein
Glyma13g00580	10.1169	19.5904	0.643454	0.0328454	-4.92816	0.000736734	0.0278222	-4.42409	PA-domain containing subtilase family protein
Glyma13g00580	10.1169	19.5904	0.643454	0.0328454	-4.92816	0.000736734	0.0278222	-5.13064	PA-domain containing subtilase family protein
Glyma15g07260	49.3318	10.9676	87.696	7.99594	2.99927	1.0846e-05	0.00106174	3.07278	PapD-like superfamily protein
Glyma09g02550	39.6744	78.9508	0.398052	0.00504177	-7.63185	7.88704e-09	2.33081e-06	-7.27809	patatin-like protein 6
Glyma15g13460	40.5271	79.6865	1.36778	0.0171645	-5.86443	1.83167e-09	6.55747e-07	-5.64995	patatin-like protein 6
Glyma03g31060	13.6159	27.2318	0	0	#NAME?	7.50331e-05	0.00485129	-7.54626	PATATIN-like protein 9
Glyma19g43470	32.5705	14.1572	50.9838	3.60127	1.84851	0.00160708	0.0495985	2.08918	pathogenesis-related 4
Glyma06g12900	146.983	39.9435	254.023	6.35957	2.66893	2.99722e-06	0.000368917	2.81602	pathogenesis-related family protein
Glyma13g34420	127.4	215.135	39.6647	0.184371	-2.43931	0.000201137	0.0104317	-2.29501	pathogenesis-related family protein
Glyma13g02680	14.0334	26.3819	1.68496	0.0638681	-3.96876	0.000285906	0.0136749	-3.77374	Pathogenesis-related thaumatin superfamily protein
Glyma19g02160	46.4679	84.4483	8.48754	0.100506	-3.31465	1.37461e-05	0.00129311	-3.07614	Pathogenesis-related thaumatin superfamily protein
Glyma12g07260	38.7102	65.5629	11.8575	0.180856	-2.46708	0.00134947	0.0435578	-2.25526	PDI-like 1-4
Glyma08g47816	40.9614	0	81.9228	Inf	Inf	8.8714e-15	1.79291e-11	9.24793	PEBP (phosphatidylethanolamine-binding protein) family protein
Glyma08g47823	38.7159	0.947184	76.4845	80.7494	6.33538	2.50275e-13	2.9037e-10	7.08274	PEBP (phosphatidylethanolamine-binding protein) family protein
Glyma16g04830	648.501	93.5198	1203.48	12.8687	3.6858	3.03362e-08	7.60236e-06	3.76438	PEBP (phosphatidylethanolamine-binding protein) family protein
Glyma16g26660	289.415	26.1965	552.633	21.0957	4.39888	4.02738e-12	3.23487e-09	4.44837	PEBP (phosphatidylethanolamine-binding protein) family protein
Glyma16g26690	28.7129	0.348336	57.0775	163.858	7.3563	1.46181e-08	4.03454e-06	6.7599	PEBP (phosphatidylethanolamine-binding protein) family protein
Glyma18g01560	14.8577	29.3173	0.398052	0.0135774	-6.20265	0.000255499	0.0124667	-5.77486	Pectate lyase family protein
Glyma05g08730	56.3102	3.2097	109.411	34.0876	5.09117	1.24014e-05	0.0011862	5.32225	Pectin lyase-like superfamily protein
Glyma05g37490	49.4049	88.0384	10.7714	0.122349	-3.03093	1.51716e-05	0.00140194	-2.88188	Pectin lyase-like superfamily protein
Glyma08g39340	23.9732	47.9464	0	0	#NAME?	4.37216e-05	0.0032	-8.35868	Pectin lyase-like superfamily protein
Glyma08g39340	23.9732	47.9464	0	0	#NAME?	4.37216e-05	0.0032	-7.10021	Pectin lyase-like superfamily protein
Glyma08g41530	21.155	38.6257	3.68431	0.0953847	-3.3901	7.40238e-05	0.00480587	-3.33203	Pectin lyase-like superfamily protein
Glyma08g47161	14.2911	27.8099	0.772177	0.0277662	-5.17053	5.3868e-05	0.00375404	-4.91714	Pectin lyase-like superfamily protein
Glyma09g03620	94.8066	189.613	0	0	#NAME?	9.01417e-06	0.000910882	-10.2987	Pectin lyase-like superfamily protein
Glyma09g39200	54.5425	99.5649	9.52012	0.0956173	-3.38658	4.53945e-06	0.000514404	-3.16395	Pectin lyase-like superfamily protein
Glyma10g24630	130.298	260.35	0.245402	0.000942583	-10.0511	0.000241517	0.012009	-9.01004	Pectin lyase-like superfamily protein
Glyma15g14540	88.6717	176.197	1.1463	0.00650579	-7.26406	2.97572e-17	1.32239e-13	-7.14069	Pectin lyase-like superfamily protein
Glyma16g22488	368.693	2.99819	734.388	244.944	7.93631	2.78259e-05	0.00224365	7.99776	Pectin lyase-like superfamily protein
Glyma17g05550	82.9364	141.816	24.0565	0.169632	-2.55952	0.000140505	0.00790908	-2.38173	Pectin lyase-like superfamily protein
Glyma18g14640	86.989	136.864	37.1144	0.271178	-1.88269	0.00125156	0.0415095	-1.7379	Pectin lyase-like superfamily protein
Glyma19g32760	75.2125	150.425	0	0	#NAME?	7.30523e-13	7.38193e-10	-9.96832	Pectin lyase-like superfamily protein
Glyma19g37180	13.2564	25.1211	1.3917	0.0553998	-4.17398	0.00109955	0.0373927	-3.89995	Pectin lyase-like superfamily protein
Glyma20g19200	174.706	346.629	2.78341	0.00802994	-6.9604	1.85589e-05	0.00161717	-6.78122	Pectin lyase-like superfamily protein
Glyma07g05145	56.2171	101.594	10.8402	0.106701	-3.22835	1.21966e-05	0.00117019	-3.05919	pectin methylesterase 3
Glyma04g41460	58.1404	111.708	4.57316	0.0409387	-4.61039	9.62779e-10	3.74653e-07	-4.47649	pectin methylesterase PCR fragment F
Glyma06g13400	83.5969	162.28	4.91427	0.0302828	-5.04536	4.55681e-07	7.5526e-05	-4.90263	pectin methylesterase PCR fragment F
Glyma01g35480	6.17845	0.696672	11.6602	16.7371	4.06497	0.00121406	0.0406098	3.66072	Pectinacetylesterase family protein
Glyma01g35480	6.17845	0.696672	11.6602	16.7371	4.06497	0.00121406	0.0406098	2.8648	Pectinacetylesterase family protein
Glyma07g15737	24.7676	43.1276	6.40765	0.148574	-2.75074	0.000511445	0.021271	-2.51911	Pectinacetylesterase family protein
Glyma10g28230	12.0691	1.68317	22.4551	13.3409	3.73779	0.000607836	0.0243488	3.49341	Pectinacetylesterase family protein
Glyma10g28230	12.0691	1.68317	22.4551	13.3409	3.73779	0.000607836	0.0243488	3.29832	Pectinacetylesterase family protein
Glyma17g04770	30.3473	58.7522	1.94241	0.033061	-4.91873	5.76941e-05	0.00397208	-4.8262	Pectinacetylesterase family protein
Glyma20g22210	15.5981	2.91987	28.2764	9.68411	3.27562	0.00013028	0.00750197	3.65213	Pectinacetylesterase family protein
Glyma01g33910	82.297	148.307	16.2871	0.10982	-3.18679	7.84973e-07	0.000119658	-3.00935	Pentatricopeptide repeat (PPR) superfamily protein
Glyma03g03100	226.756	401.51	52.0017	0.129515	-2.94881	9.0476e-08	1.94124e-05	-2.80815	Pentatricopeptide repeat (PPR) superfamily protein
Glyma16g06130	961.995	378.012	1545.98	4.08975	2.03201	0.000176401	0.00947018	2.16841	Peptidase family M48 family protein
Glyma08g22520	51.7324	84.8908	18.574	0.218799	-2.19232	0.000460336	0.0197809	-2.07954	peptide deformylase 1A
Glyma14g37020	20.8647	6.71256	35.0168	5.21662	2.38311	0.000949541	0.0333298	2.43053	peptide transporter 1
Glyma04g36480	963.814	8.58773	1919.04	223.463	7.80389	7.00327e-12	5.22335e-09	7.91492	peptidemethionine sulfoxide reductase 2
Glyma08g04560	65.5681	130.388	0.748249	0.00573864	-7.44508	1.49471e-15	4.07151e-12	-7.22703	Peptidoglycan-binding LysM domain-containing protein
Glyma09g27390	24.7724	47.9525	1.59221	0.0332039	-4.9125	2.1596e-07	4.06309e-05	-4.89984	Peroxidase superfamily protein
Glyma13g04410	124.142	208.948	39.336	0.188257	-2.40922	0.000381231	0.0170239	-2.26477	Peroxidase superfamily protein
Glyma14g05850	42.7382	84.9856	0.490803	0.00577513	-7.43593	4.67403e-12	3.66041e-09	-6.64204	Peroxidase superfamily protein
Glyma14g38210	48.823	4.77918	92.8668	19.4315	4.28033	5.34395e-05	0.00374082	4.18014	Peroxidase superfamily protein
Glyma16g27880	18.7491	37.4982	0	0	#NAME?	1.18179e-07	2.45167e-05	-7.96214	Peroxidase superfamily protein
Glyma17g01720	737.58	1257.2	217.958	0.173368	-2.52809	0.000458413	0.0197253	-2.37328	Peroxidase superfamily protein
Glyma19g25980	212.751	7.15872	418.343	58.4383	5.86884	3.70223e-17	1.3644e-13	5.82092	Peroxidase superfamily protein
Glyma20g30910	41.4279	71.3035	11.5523	0.162016	-2.62579	6.33851e-05	0.00424721	-2.46411	Peroxidase superfamily protein
Glyma05g35461	14.8184	26.3627	3.27421	0.124199	-3.00928	0.000908701	0.0323656	-2.85345	Peroxisomal membrane 22 kDa (Mpv17/PMP22) family protein
Glyma15g03430	18.8953	33.5915	4.19904	0.125003	-2.99997	0.00150602	0.0470357	-2.81457	pfkB-like carbohydrate kinase family protein
Glyma03g33890	4.50264	8.60723	0.398052	0.0462462	-4.43452	0.00155067	0.0481899	-4.09268	PHE ammonia lyase 1
Glyma10g06600	357.623	616.686	98.5594	0.159821	-2.64547	1.67778e-07	3.26442e-05	-2.5104	PHE ammonia lyase 1
Glyma11g16070	52.9536	12.5172	93.3899	7.46089	2.89935	0.00162207	0.0499136	2.93737	pheophytinase
Glyma03g41460	134.25	207.027	61.4728	0.296932	-1.7518	0.00116107	0.0390666	-1.60654	phloem protein 2-B1
Glyma10g33030	117.996	43.8432	192.148	4.38263	2.1318	0.000872118	0.0314787	2.30876	phosphate transporter 1;7
Glyma20g34610	39.5465	15.0458	64.0473	4.25681	2.08977	0.000161517	0.00884543	2.32928	phosphate transporter 1;7
Glyma07g34870	35.994	3.63605	68.3519	18.7984	4.23254	1.9494e-10	1.04386e-07	4.51483	phosphate transporter 1;9
Glyma07g17440	166.083	286.258	45.908	0.160373	-2.6405	1.78222e-06	0.000240125	-2.50576	phosphate transporter 4;2
Glyma04g38340	16.6319	31.7553	1.50838	0.0475001	-4.39593	0.000346737	0.0158681	-3.98167	phosphatidylinositol-4-phosphate 5-kinase 1
Glyma06g16710	23.2591	46.1441	0.374125	0.00810774	-6.94648	2.52766e-08	6.51689e-06	-6.45696	phosphatidylinositol-4-phosphate 5-kinase 1
Glyma02g14545	68.2429	112.321	24.1648	0.21514	-2.21665	0.000905959	0.0323046	-2.05821	phosphoenolpyruvate carboxylase 4
Glyma15g11890	13.4738	25.8373	1.11033	0.042974	-4.54039	0.000506945	0.021192	-3.98683	Phosphofructokinase family protein
Glyma13g01970	107.871	212.863	2.87912	0.0135257	-6.20815	1.10848e-07	2.31491e-05	-6.10042	Phosphoglycerate mutase family protein
Glyma10g06855	291.489	479.814	103.165	0.21501	-2.21752	9.90887e-05	0.00605069	-2.0936	Phosphoinositide phosphatase family protein
Glyma07g15580	31.9795	61.1277	2.83126	0.0463171	-4.43231	6.66218e-06	0.000700734	-4.34904	Phospholipase A2 family protein
Glyma15g02710	15.257	29.6491	0.864928	0.0291721	-5.09927	0.000294447	0.0139551	-4.57377	phospholipase D alpha 4
Glyma01g42420	215.933	86.7111	345.154	3.98051	1.99295	0.000208433	0.0107477	2.12326	phospholipase D beta 1
Glyma07g37200	224.861	364.118	85.6039	0.235099	-2.08866	0.000128098	0.00741038	-1.93934	phospholipases;galactolipases
Glyma20g36934	19.3665	5.01019	33.7229	6.73086	2.75079	0.000701558	0.026879	2.75322	phosphoribosylaminoimidazole carboxylase, putative / AIR carboxylase, putative
Glyma20g36934	19.3665	5.01019	33.7229	6.73086	2.75079	0.000701558	0.026879	2.86628	phosphoribosylaminoimidazole carboxylase, putative / AIR carboxylase, putative
Glyma08g38750	61.651	113.159	10.1428	0.0896328	-3.47983	3.98118e-07	6.74121e-05	-3.31372	Phototropic-responsive NPH3 family protein
Glyma14g11850	33.5352	57.9034	9.16697	0.158315	-2.65913	0.000499465	0.0210154	-2.42085	Phototropic-responsive NPH3 family protein
Glyma17g17440	156.855	313.71	0	0	#NAME?	2.80746e-07	5.04959e-05	-11.0255	Phototropic-responsive NPH3 family protein
Glyma14g03180	61.9745	121.959	1.99026	0.0163191	-5.93729	2.21541e-12	1.98283e-09	-5.88591	phy rapidly regulated 2
Glyma20g02150	18.7234	4.64235	32.8045	7.06634	2.82096	0.000461076	0.0197855	2.80364	phytanoyl-CoA dioxygenase (PhyH) family protein
Glyma03g32210	35.8776	15.2025	56.5527	3.71997	1.89529	0.00128007	0.0419008	2.0557	phytochelatin synthase 1 (PCS1)
Glyma18g15180	48.572	4.41135	92.7326	21.0214	4.39379	1.67567e-08	4.56446e-06	4.23398	phytochrome kinase substrate 2
Glyma08g04070	60.308	103.515	17.1011	0.165205	-2.59767	4.29152e-05	0.0031641	-2.44645	phytochrome-associated protein 2
Glyma09g32570	97.3471	181.606	13.0879	0.0720675	-3.79451	9.73304e-05	0.00598002	-3.64325	phytochrome-associated protein 2
Glyma11g04930	12.7446	0.696672	24.7926	35.5872	5.15328	8.62997e-05	0.00544487	4.78957	phytosulfokine 4 precursor
Glyma01g36860	19.2209	37.5768	0.864928	0.0230176	-5.44112	4.86425e-05	0.00348685	-4.93521	PLAC8 family protein
Glyma11g08430	115.57	203.168	27.9715	0.137676	-2.86065	2.70944e-06	0.000338821	-2.71016	PLAC8 family protein
Glyma15g01990	11.1463	3.92587	18.3668	4.6784	2.22601	0.000522273	0.0215695	2.49443	PLAC8 family protein
Glyma05g34870	33.2941	9.92226	56.666	5.71099	2.51374	0.000882019	0.0316854	2.68007	PLANT CADMIUM RESISTANCE 2
Glyma0214s00200	8.38474	16.15	0.619526	0.0383609	-4.70422	0.00120197	0.0403031	-4.23429	plant glycogenin-like starch initiation protein 2
Glyma17g06490	315.027	81.6525	548.401	6.71628	2.74766	2.21134e-07	4.12717e-05	2.94051	plant intracellular ras group-related LRR 6
Glyma04g15960	4.09044	8.18089	0	0	#NAME?	0.000729997	0.0276345	-5.82138	Plant invertase/pectin methylesterase inhibitor superfamily
Glyma05g34810	8.43353	0.696672	16.1704	23.2109	4.53673	0.00026474	0.0128376	4.17504	Plant invertase/pectin methylesterase inhibitor superfamily
Glyma06g15711	109.018	189.936	28.1001	0.147945	-2.75687	2.31537e-05	0.00194451	-2.60561	Plant invertase/pectin methylesterase inhibitor superfamily
Glyma09g08900	38.2735	70.4865	6.06057	0.0859821	-3.53982	1.3249e-06	0.000186531	-3.45888	Plant invertase/pectin methylesterase inhibitor superfamily
Glyma15g20550	64.378	105.211	23.5449	0.223787	-2.1598	0.000220511	0.011241	-2.05112	Plant invertase/pectin methylesterase inhibitor superfamily
Glyma19g40020	417.999	765.225	70.772	0.0924852	-3.43463	0.000295985	0.0140059	-3.27167	Plant invertase/pectin methylesterase inhibitor superfamily
Glyma19g41950	201.487	396.82	6.15333	0.0155066	-6.01097	6.96633e-19	6.23497e-15	-5.8834	Plant invertase/pectin methylesterase inhibitor superfamily
Glyma02g08800	15.355	30.312	0.398052	0.0131318	-6.25079	1.52455e-05	0.00140362	-5.96247	Plant invertase/pectin methylesterase inhibitor superfamily protein
Glyma05g05850	31.5051	55.2917	7.71849	0.139596	-2.84067	0.000855314	0.0310597	-2.59277	Plant invertase/pectin methylesterase inhibitor superfamily protein
Glyma05g34830	41.0661	69.6996	12.4326	0.178374	-2.48703	0.00119928	0.0402443	-2.32961	Plant invertase/pectin methylesterase inhibitor superfamily protein
Glyma09g08410	14.6826	29.3651	0	0	#NAME?	0.00140141	0.0447731	-7.72146	Plant invertase/pectin methylesterase inhibitor superfamily protein
Glyma15g20060	106.048	209.183	2.91197	0.0139206	-6.16663	3.70757e-12	3.01667e-09	-5.83824	Plant invertase/pectin methylesterase inhibitor superfamily protein
Glyma18g06910	13.371	24.6591	2.08301	0.0844725	-3.56538	0.000862677	0.0312233	-3.36539	plant peptide containing sulfated tyrosine 1
Glyma03g33110	6.29557	0	12.5911	Inf	Inf	0.000601231	0.0241305	6.53315	Plant protein 1589 of unknown function
Glyma05g14860	12.3343	23.4416	1.22701	0.0523433	-4.25585	0.00152325	0.0475263	-3.63915	Plant protein of unknown function (DUF247)
Glyma07g14390	49.4764	88.2413	10.7115	0.121389	-3.0423	9.81258e-06	0.000982057	-2.9018	Plant protein of unknown function (DUF247)
Glyma16g27690	13.084	2.09002	24.078	11.5205	3.52613	7.08101e-05	0.00463565	3.2751	Plant protein of unknown function (DUF247)
Glyma20g11740	36.4838	6.88506	66.0825	9.59796	3.26273	2.47472e-06	0.00031513	3.43758	Plant protein of unknown function (DUF247)
Glyma20g11740	36.4838	6.88506	66.0825	9.59796	3.26273	2.47472e-06	0.00031513	2.78199	Plant protein of unknown function (DUF247)
Glyma18g07530	423.31	841.459	5.15967	0.00613182	-7.34947	2.40598e-05	0.00200448	-7.18372	Plant protein of unknown function (DUF641)
Glyma02g42696	43.3534	71.7516	14.9553	0.208431	-2.26236	0.00127598	0.0418274	-2.05718	Plant protein of unknown function (DUF827)
Glyma03g07520	26.8621	48.0826	5.64155	0.11733	-3.09135	9.85567e-05	0.00603585	-2.99269	Plant protein of unknown function (DUF828)
Glyma18g02980	42.6678	74.2679	11.0676	0.149023	-2.7464	0.000103767	0.00626772	-2.60297	Plant protein of unknown function (DUF828)
Glyma07g33810	27.3955	54.791	0	0	#NAME?	2.31037e-10	1.20623e-07	-8.51524	Plant protein of unknown function (DUF869)
Glyma15g42160	39.0062	76.0371	1.97526	0.0259776	-5.26659	0.000204859	0.0105984	-4.83509	Plant protein of unknown function (DUF946)
Glyma13g08986	16.8156	31.8535	1.77771	0.055809	-4.16336	0.000226749	0.0115029	-3.77945	Plant stearoyl-acyl-carrier-protein desaturase family protein
Glyma05g04260	112.005	216.803	7.20688	0.0332416	-4.91087	4.12655e-06	0.000473502	-4.78005	Plant-specific transcription factor YABBY family protein
Glyma05g30380	112.437	219.561	5.31233	0.0241952	-5.36914	2.66809e-14	4.37556e-11	-5.25295	plantacyanin
Glyma18g42630	223.92	395.283	52.5578	0.132962	-2.91091	2.47652e-07	4.5572e-05	-2.76113	plasma membrane intrinsic protein 1;4
Glyma18g03330	19.7389	4.66155	34.8163	7.46882	2.90088	0.000216557	0.0111027	3.04826	plasma membrane intrinsic protein 1;5
Glyma01g42950	37.8474	73.6118	2.08301	0.0282973	-5.14319	1.38863e-06	0.000193738	-4.97419	plasma membrane intrinsic protein 1C
Glyma03g33803	204.666	404.409	4.92336	0.0121742	-6.36003	1.13526e-19	1.77813e-15	-6.24154	plasma membrane intrinsic protein 2
Glyma10g35521	68.6335	108.176	29.0908	0.26892	-1.89475	0.000912328	0.0324351	-1.75588	plasma membrane intrinsic protein 2
Glyma10g35521	68.6335	108.176	29.0908	0.26892	-1.89475	0.000912328	0.0324351	-1.92683	plasma membrane intrinsic protein 2
Glyma09g05230	295.863	83.9387	507.786	6.04949	2.59681	3.82336e-05	0.00291408	2.6975	plasma-membrane associated cation-binding protein 1
Glyma15g16560	334.992	106.467	563.517	5.2929	2.40406	3.92071e-05	0.00295948	2.49722	plasma-membrane associated cation-binding protein 1
Glyma06g21982	36.5781	63.1449	10.0112	0.158544	-2.65705	0.0015498	0.0481869	-2.51325	plasmodesmata callose-binding protein 3
Glyma05g32170	92.4981	142.335	42.6609	0.299721	-1.73831	0.00145843	0.0461045	-1.60629	Plastid-lipid associated protein PAP / fibrillin family protein
Glyma08g10840	84.2663	138.024	30.5091	0.221042	-2.1776	0.000201902	0.010454	-2.02304	PLAT/LH2 domain-containing lipoxygenase family protein
Glyma01g11390	29.1484	7.33152	50.9653	6.95152	2.79733	7.55282e-05	0.00485823	2.73809	PLATZ transcription factor family protein
Glyma01g11390	29.1484	7.33152	50.9653	6.95152	2.79733	7.55282e-05	0.00485823	2.34507	PLATZ transcription factor family protein
Glyma01g44430	91.7464	26.4123	157.08	5.94725	2.57222	9.70892e-05	0.00597518	2.58238	PLATZ transcription factor family protein
Glyma11g11640	173.839	70.1616	277.517	3.9554	1.98382	0.00126422	0.041714	2.08256	PLATZ transcription factor family protein
Glyma01g39410	17.8857	32.7665	3.00488	0.0917059	-3.44684	0.000178103	0.0095289	-3.32242	PLC-like phosphodiesterases superfamily protein
Glyma02g18670	18.4392	31.0782	5.80017	0.186632	-2.42173	0.00149689	0.0468909	-2.15596	pleiotropic drug resistance 11
Glyma05g08100	45.46	77.3292	13.5908	0.175752	-2.50839	0.000142052	0.00796425	-2.40573	pleiotropic drug resistance 4
Glyma17g12910	48.0186	85.0084	11.0287	0.129736	-2.94635	2.0063e-05	0.00172898	-2.79782	pleiotropic drug resistance 4
Glyma04g00680	309.229	609.766	8.69133	0.0142536	-6.13253	9.18678e-06	0.000926829	-6.02348	Pollen Ole e 1 allergen and extensin family protein
Glyma06g00720	75.0876	139.967	10.2085	0.072935	-3.77724	3.56158e-08	8.68235e-06	-3.57843	Pollen Ole e 1 allergen and extensin family protein
Glyma08g27760	130.533	261.066	0	0	#NAME?	1.48011e-07	2.98108e-05	-10.7745	Pollen Ole e 1 allergen and extensin family protein
Glyma11g18810	870.233	1543.99	196.476	0.127252	-2.97424	0.000123873	0.00722603	-2.83679	Pollen Ole e 1 allergen and extensin family protein
Glyma12g09660	81.0298	151.603	10.457	0.0689764	-3.85775	1.06393e-08	3.1003e-06	-3.69981	Pollen Ole e 1 allergen and extensin family protein
Glyma13g06860	255.748	471.46	40.0356	0.0849183	-3.55778	0.000459316	0.0197506	-3.42551	Pollen Ole e 1 allergen and extensin family protein
Glyma13g24720	81.3403	161.487	1.19416	0.00739477	-7.07928	1.02409e-06	0.000150965	-6.97837	Pollen Ole e 1 allergen and extensin family protein
Glyma13g39170	143.618	284.231	3.00472	0.0105714	-6.56369	1.7198e-17	8.28825e-14	-6.17737	Pollen Ole e 1 allergen and extensin family protein
Glyma18g53890	45.6731	86.7941	4.55219	0.0524482	-4.25296	0.000153031	0.00844719	-4.13896	Pollen Ole e 1 allergen and extensin family protein
Glyma19g04410	444.733	879.021	10.445	0.0118825	-6.39502	2.83802e-06	0.000352788	-6.21831	Pollen Ole e 1 allergen and extensin family protein
Glyma08g41570	95.1957	161.522	28.8696	0.178735	-2.48411	4.92302e-06	0.00054979	-2.3862	polyamine oxidase 2
Glyma11g33090	84.1188	42.0022	126.236	3.00545	1.58758	0.00115282	0.0389147	1.83305	polyamine oxidase 4
Glyma09g07110	45.6872	80.8245	10.5499	0.130529	-2.93756	3.83178e-05	0.00291695	-2.79718	polyamine oxidase 5
Glyma17g06270	53.0756	99.6447	6.50648	0.0652968	-3.93684	4.01281e-08	9.66948e-06	-3.81807	polyamine oxidase 5
Glyma01g03760	8.53442	16.6708	0.398052	0.0238772	-5.38822	0.000383198	0.0170995	-5.00474	polygalacturonase 2
Glyma02g03960	305.538	546.304	64.772	0.118564	-3.07626	2.6827e-05	0.00218846	-2.924	polygalacturonase 2
Glyma06g19480	14.6687	29.3374	0	0	#NAME?	8.22791e-05	0.00522806	-7.60564	polygalacturonase 2
Glyma08g39700	158.475	316.551	0.398052	0.00125746	-9.63527	9.1392e-05	0.00571437	-9.23643	polygalacturonase 2
Glyma18g18980	78.8904	156.985	0.796104	0.00507122	-7.62345	0.000699251	0.0268108	-7.40292	polygalacturonase 2
Glyma04g37700	32.8818	7.10052	58.663	8.26179	3.04646	6.68762e-05	0.00442435	2.9684	Polynucleotide adenylyltransferase family protein
Glyma13g04491	12.5708	2.36034	22.7813	9.65173	3.27079	0.00107234	0.0367389	3.05225	Polynucleotidyl transferase, ribonuclease H-like superfamily protein
Glyma11g12720	121.576	56.9587	186.194	3.26893	1.70882	0.0013636	0.0438558	1.8707	polyol/monosaccharide transporter 5
Glyma12g04890	197.716	63.2174	332.214	5.2551	2.39372	3.54555e-05	0.00274916	2.4833	polyol/monosaccharide transporter 5
Glyma08g09720	35.5001	15.0854	55.9148	3.70654	1.89007	0.00112773	0.038253	2.06742	potassium transporter 1
Glyma01g43040	24.6138	8.91656	40.311	4.52092	2.17662	0.00135746	0.0437168	2.26659	POX (plant homeobox) family protein
Glyma05g37550	26.179	5.0492	47.3088	9.36956	3.22798	2.7305e-05	0.00221304	3.17238	POX (plant homeobox) family protein
Glyma05g37550	26.179	5.0492	47.3088	9.36956	3.22798	2.7305e-05	0.00221304	3.27296	POX (plant homeobox) family protein
Glyma05g37550	26.179	5.0492	47.3088	9.36956	3.22798	2.7305e-05	0.00221304	3.45738	POX (plant homeobox) family protein
Glyma08g02020	308.347	13.4849	603.209	44.7324	5.48325	3.95867e-16	1.1967e-12	5.3819	POX (plant homeobox) family protein
Glyma11g02450	190.811	73.1367	308.485	4.21792	2.07653	0.000152507	0.0084331	2.18425	POX (plant homeobox) family protein
Glyma07g02910	19.4377	36.8402	2.03516	0.0552428	-4.17807	0.000623139	0.0247247	-3.928	PPPDE putative thiol peptidase family protein
Glyma02g06650	13.7979	26.8475	0.748249	0.0278703	-5.16513	2.83277e-05	0.00227533	-4.98206	PQ-loop repeat family protein / transmembrane family protein
Glyma02g06650	13.7979	26.8475	0.748249	0.0278703	-5.16513	2.83277e-05	0.00227533	-4.91402	PQ-loop repeat family protein / transmembrane family protein
Glyma16g07110	157.61	66.1764	249.044	3.76334	1.91201	0.000184797	0.0097785	2.12795	PQ-loop repeat family protein / transmembrane family protein
Glyma16g25700	107.71	185.197	30.2224	0.16319	-2.61538	0.000651917	0.025481	-2.46624	PQ-loop repeat family protein / transmembrane family protein
Glyma19g07740	72.0732	14.0246	130.122	9.27812	3.21383	0.00104954	0.0361488	3.28557	PQ-loop repeat family protein / transmembrane family protein
Glyma17g32731	5.65855	0.348336	10.9688	31.4891	4.97678	0.000123684	0.00722175	3.98147	PR5-like receptor kinase
Glyma03g39070	16.7477	3.32702	30.1684	9.06768	3.18073	0.000545402	0.0223333	3.19569	Predicted AT-hook DNA-binding family protein
Glyma03g39090	50.3041	18.9918	81.6164	4.29745	2.10348	0.000905558	0.0323046	2.26633	Predicted AT-hook DNA-binding family protein
Glyma10g40250	22.062	7.0222	37.1019	5.28352	2.4015	0.000724384	0.0275218	2.39604	proline-rich family protein
Glyma10g40250	22.062	7.0222	37.1019	5.28352	2.4015	0.000724384	0.0275218	1.93201	proline-rich family protein
Glyma12g07270	275.032	430.361	119.702	0.278143	-1.8461	0.000935015	0.0329469	-1.6847	proline-rich family protein
Glyma11g10460	1760.23	3502.56	17.8916	0.00510816	-7.61298	5.51071e-11	3.35196e-08	-7.48793	proline-rich protein 4
Glyma09g06650	113.886	57.361	170.411	2.97085	1.57088	0.000822313	0.0301279	1.78838	proteasome inhibitor-related
Glyma02g16970	10.8607	21.1019	0.619526	0.0293587	-5.09007	0.000161759	0.00885099	-4.66403	Protein kinase family protein
Glyma03g30516	28.0428	53.347	2.73851	0.0513339	-4.28394	4.83458e-07	7.84692e-05	-4.28123	Protein kinase family protein
Glyma15g17421	21.3202	4.52503	38.1154	8.42325	3.07438	7.84174e-07	0.000119658	3.25747	Protein kinase family protein
Glyma16g08560	168.491	58.9436	278.038	4.71703	2.23788	0.00116607	0.039214	2.43741	Protein kinase family protein with leucine-rich repeat domain
Glyma13g09620	224.241	363.227	85.2556	0.234717	-2.09101	0.000131588	0.00754559	-1.94747	Protein kinase protein with adenine nucleotide alpha hydrolases-like domain
Glyma13g42760	36.4413	62.3325	10.5501	0.169255	-2.56273	0.000705643	0.0269076	-2.41914	Protein kinase protein with adenine nucleotide alpha hydrolases-like domain
Glyma01g26690	18.2647	34.9851	1.54435	0.0441431	-4.50167	2.40111e-05	0.00200448	-4.38717	Protein kinase protein with tetratricopeptide repeat domain
Glyma01g41200	16.626	4.81424	28.4378	5.90701	2.56243	0.000188144	0.00990537	3.13056	Protein kinase superfamily protein
Glyma02g31692	12.0426	0.657665	23.4275	35.6222	5.1547	0.000486084	0.020682	4.75375	Protein kinase superfamily protein
Glyma02g37490	163.14	268.602	57.6787	0.214736	-2.21936	4.76962e-05	0.00343079	-2.0813	Protein kinase superfamily protein
Glyma04g01890	12.2144	2.68886	21.74	8.0852	3.01528	0.000375287	0.0167704	3.12535	Protein kinase superfamily protein
Glyma04g09900	32.7811	59.7591	5.80313	0.0971087	-3.36426	0.000912671	0.0324351	-3.2027	Protein kinase superfamily protein
Glyma04g35270	72.0488	123.025	21.0723	0.171284	-2.54554	0.000173479	0.0093293	-2.34968	Protein kinase superfamily protein
Glyma06g08610	50.4744	96.3996	4.54923	0.0471914	-4.40533	5.38447e-09	1.65364e-06	-4.29673	Protein kinase superfamily protein
Glyma06g08610	50.4744	96.3996	4.54923	0.0471914	-4.40533	5.38447e-09	1.65364e-06	-7.98457	Protein kinase superfamily protein
Glyma07g00680	177.796	307.617	47.9757	0.155959	-2.68076	3.87936e-06	0.00045092	-2.51768	Protein kinase superfamily protein
Glyma07g13440	17.076	5.28021	28.8718	5.46793	2.45099	0.00120361	0.0403031	2.60056	Protein kinase superfamily protein
Glyma07g31700	121.344	35.2436	207.445	5.88604	2.5573	8.34284e-06	0.000849898	2.63998	Protein kinase superfamily protein
Glyma08g18520	10.87	1.74168	19.9984	11.4823	3.52133	0.000207088	0.010696	3.2611	Protein kinase superfamily protein
Glyma10g29721	85.7883	145.231	26.3458	0.181407	-2.4627	7.49729e-05	0.00485129	-2.28097	Protein kinase superfamily protein
Glyma11g02516	13.1946	24.39	1.99918	0.0819675	-3.6088	0.00120275	0.0403031	-3.28314	Protein kinase superfamily protein
Glyma12g06760	100.872	44.3668	157.378	3.54721	1.82668	0.000694672	0.0266678	2.00782	Protein kinase superfamily protein
Glyma13g09742	23.539	8.54842	38.5296	4.50722	2.17224	0.000341838	0.0156782	2.39103	Protein kinase superfamily protein
Glyma13g29190	50.2128	92.9166	7.50906	0.080815	-3.62923	4.27354e-07	7.19029e-05	-3.46498	Protein kinase superfamily protein
Glyma13g42601	76.9463	150.639	3.25324	0.0215962	-5.53308	7.89241e-08	1.74108e-05	-5.413	Protein kinase superfamily protein
Glyma15g02800	37.4507	73.2403	1.66103	0.0226792	-5.46249	0.000532073	0.0218733	-5.21994	Protein kinase superfamily protein
Glyma15g10693	15.4882	26.7893	4.18715	0.156299	-2.67762	0.00146697	0.0462937	-2.64187	Protein kinase superfamily protein
Glyma16g19520	24.4918	47.4393	1.54435	0.0325543	-4.94101	5.37363e-05	0.00374903	-4.81142	Protein kinase superfamily protein
Glyma17g06430	26.9224	3.57754	50.2672	14.0508	3.81258	6.94725e-08	1.56004e-05	4.10661	Protein kinase superfamily protein
Glyma17g09770	18.6484	35.0281	2.26868	0.0647673	-3.94859	3.87773e-05	0.00293765	-3.89253	Protein kinase superfamily protein
Glyma17g32691	7.86251	0.677168	15.0478	22.2217	4.4739	7.55169e-05	0.00485823	4.09953	Protein kinase superfamily protein
Glyma17g32731	5.65855	0.348336	10.9688	31.4891	4.97678	0.000123684	0.00722175	4.41879	Protein kinase superfamily protein
Glyma17g32782	5.70734	0	11.4147	Inf	Inf	1.03986e-05	0.00102434	6.44642	Protein kinase superfamily protein
Glyma18g51520	209.017	330.992	87.0415	0.262971	-1.92702	0.000461695	0.0197968	-1.77085	Protein kinase superfamily protein
Glyma20g25240	17.9774	3.92587	32.029	8.15844	3.02829	1.11435e-05	0.00108669	3.28634	Protein kinase superfamily protein
Glyma20g25471	22.2742	7.68017	36.8682	4.80045	2.26317	0.0011685	0.0392747	2.20978	Protein kinase superfamily protein
Glyma05g36000	31.8079	57.7108	5.90496	0.10232	-3.28884	5.41137e-05	0.00376279	-3.09731	Protein of unknown function (DUF1005)
Glyma08g03620	6.71104	13.4221	0	0	#NAME?	0.000578192	0.0234162	-6.51738	Protein of unknown function (DUF1005)
Glyma03g40070	13.9205	26.554	1.28691	0.0484637	-4.36695	0.000281657	0.0135323	-4.04924	Protein of unknown function (DUF1068)
Glyma09g40800	21.0212	39.8786	2.16388	0.0542617	-4.20392	0.000759894	0.0284908	-4.06334	Protein of unknown function (DUF1191)
Glyma16g34770	86.8539	146.188	27.5195	0.188247	-2.4093	0.000308604	0.0144284	-2.24806	Protein of unknown function (DUF1191)
Glyma09g04420	33.6811	56.9321	10.4301	0.183203	-2.44849	0.000488244	0.0207083	-2.33128	Protein of unknown function (DUF1218)
Glyma15g15470	33.0652	60.8181	5.31233	0.0873478	-3.51708	4.74737e-05	0.00342264	-3.4377	Protein of unknown function (DUF1218)
Glyma19g05620	78.1688	141.858	14.4795	0.10207	-3.29237	3.16152e-07	5.56384e-05	-3.11955	Protein of unknown function (DUF1262)
Glyma03g02980	106.494	207.582	5.40508	0.0260383	-5.26322	4.32629e-14	6.30341e-11	-5.12708	Protein of unknown function (DUF1442)
Glyma19g02591	57.3302	10.6424	104.018	9.77393	3.28894	4.65366e-07	7.65239e-05	3.2368	Protein of unknown function (DUF1666)
Glyma07g04530	69.8607	22.4788	117.243	5.21569	2.38286	0.00013837	0.007824	2.42075	Protein of unknown function (DUF1677)
Glyma03g41280	46.2675	92.1608	0.374125	0.00405948	-7.94449	1.69215e-13	2.03875e-10	-7.50204	Protein of Unknown Function (DUF239)
Glyma15g42010	133.277	241.448	25.1069	0.103985	-3.26555	1.72424e-07	3.33411e-05	-3.08387	Protein of Unknown Function (DUF239)
Glyma12g35250	505.926	86.8358	925.017	10.6525	3.41312	2.6271e-06	0.000331168	3.52047	Protein of unknown function (DUF2921)
Glyma06g39620	32.3099	11.7423	52.8775	4.50318	2.17094	0.00132567	0.0429446	2.23249	Protein of unknown function (DUF300)
Glyma11g18160	92.813	24.8624	160.764	6.46614	2.69291	6.88826e-06	0.000720461	2.99662	Protein of unknown function (DUF3049)
Glyma12g10100	333.216	110.418	556.013	5.03551	2.33214	7.86626e-06	0.000806595	2.48986	Protein of unknown function (DUF3049)
Glyma12g02260	11.6286	21.9943	1.26298	0.0574231	-4.12222	0.000232884	0.0117475	-3.89897	Protein of unknown function (DUF3411)
Glyma18g41130	49.5021	16.9445	82.0598	4.84287	2.27586	0.000488108	0.0207083	2.38992	Protein of unknown function (DUF3411)
Glyma13g32970	337.083	552.594	121.571	0.220001	-2.18442	1.39935e-05	0.0013144	-2.04685	Protein of unknown function (DUF3506)
Glyma15g03010	30.9999	58.9829	3.01692	0.0511491	-4.28915	0.000175096	0.00940819	-4.16329	Protein of unknown function (DUF3511)
Glyma13g19200	55.6573	95.6317	15.6829	0.163992	-2.6083	0.000828855	0.0302791	-2.44813	Protein of unknown function (DUF3741)
Glyma01g44210	62.5411	24.095	100.987	4.19121	2.06737	9.54655e-05	0.00591593	2.30904	Protein of unknown function (DUF506)
Glyma08g15630	108.679	15.6684	201.69	12.8724	3.6862	2.07194e-09	7.25189e-07	3.75247	Protein of unknown function (DUF506)
Glyma08g22690	143.506	40.2495	246.762	6.13082	2.61608	6.2727e-06	0.000667217	2.75806	Protein of unknown function (DUF567)
Glyma18g44141	191.076	73.3826	308.769	4.20766	2.07302	9.9996e-05	0.00608238	2.22128	Protein of unknown function (DUF567)
Glyma02g11720	50.6976	99.2912	2.10398	0.02119	-5.56047	3.14881e-10	1.55336e-07	-5.22022	Protein of unknown function (DUF579)
Glyma04g43510	171.619	267.913	75.3253	0.281156	-1.83056	0.00025756	0.0125575	-1.70068	Protein of unknown function (DUF579)
Glyma01g00500	168.873	12.9948	324.751	24.9908	4.64333	8.67968e-08	1.8687e-05	4.89023	Protein of unknown function (DUF581)
Glyma01g41170	196.572	102.104	291.04	2.85042	1.51117	0.0013865	0.0443871	1.71476	Protein of unknown function (DUF581)
Glyma04g11460	85.3036	28.428	142.179	5.00138	2.32233	8.30478e-06	0.000847399	2.57783	Protein of unknown function (DUF581)
Glyma01g24870	16.1217	31.4472	0.796104	0.0253156	-5.30383	1.85409e-05	0.00161717	-5.14986	Protein of unknown function (DUF594)
Glyma08g42680	83.9808	158.815	9.14632	0.0575909	-4.11801	2.89757e-05	0.0023244	-3.98076	Protein of unknown function (DUF594)
Glyma11g02440	221.388	440.354	2.42116	0.00549822	-7.50682	3.72604e-05	0.00286072	-7.20459	Protein of unknown function (DUF604)
Glyma08g08320	124.868	31.9583	217.777	6.81441	2.76859	5.5182e-06	0.000595044	2.85167	Protein of unknown function (DUF640)
Glyma17g37790	4.4532	0	8.9064	Inf	Inf	2.59919e-05	0.00213984	6.17526	Protein of unknown function (DUF668)
Glyma17g37790	4.4532	0	8.9064	Inf	Inf	2.59919e-05	0.00213984	5.56617	Protein of unknown function (DUF668)
Glyma01g27040	114.467	217.406	11.5284	0.053027	-4.23713	4.29802e-05	0.0031641	-4.03309	Protein of unknown function (DUF674)
Glyma13g30840	25.0378	45.7958	4.2799	0.0934563	-3.41956	5.30754e-05	0.00372783	-3.26872	Protein of unknown function (DUF679)
Glyma07g06050	26.244	45.5416	6.94631	0.152527	-2.71287	0.000352411	0.0160466	-2.41028	Protein of unknown function (DUF688)
Glyma02g04531	17.921	34.8483	0.993651	0.0285136	-5.13221	0.00050154	0.0210462	-4.77566	Protein of unknown function (DUF707)
Glyma20g36160	66.3579	4.25471	128.461	30.1927	4.91613	9.3388e-11	5.46809e-08	5.09932	Protein of unknown function (DUF707)
Glyma01g27360	38.1003	72.0018	4.19888	0.0583163	-4.09996	6.26994e-06	0.000667217	-3.84456	Protein of unknown function (DUF740)
Glyma13g16410	561.048	183.067	939.028	5.12943	2.3588	1.16655e-05	0.00112787	2.48942	Protein of unknown function (DUF761)
Glyma13g35750	36.5291	63.4332	9.62492	0.151733	-2.72039	0.000358317	0.0162086	-2.48281	Protein of unknown function (DUF761)
Glyma04g00690	14.2903	27.5991	0.981606	0.0355667	-4.81333	0.000190787	0.0100155	-4.1583	Protein of unknown function (DUF803)
Glyma08g45780	133.871	52.8481	214.894	4.06626	2.0237	0.000262417	0.0127447	2.13666	Protein of unknown function, DUF538
Glyma07g39000	87.2788	32.1314	142.426	4.43262	2.14816	0.000369593	0.0165528	2.23078	Protein of unknown function, DUF584
Glyma15g11470	161.136	65.2673	257.004	3.93772	1.97736	0.000121127	0.0070989	2.17411	Protein of unknown function, DUF584
Glyma15g06420	32.7057	56.1605	9.25096	0.164723	-2.60188	0.000819052	0.030026	-2.39199	Protein of unknown function, DUF593
Glyma09g28750	225.776	81.6134	369.938	4.53281	2.18041	4.59395e-05	0.0033312	2.29916	Protein of unknown function, DUF599
Glyma14g15120	411.84	796.483	27.1968	0.0341462	-4.87213	5.34127e-08	1.24864e-05	-4.72776	Protein of unknown function, DUF642
Glyma17g31330	165.202	321.211	9.19418	0.0286235	-5.12666	1.00488e-14	1.96741e-11	-5.00964	Protein of unknown function, DUF642
Glyma03g39300	11.4603	3.24871	19.672	6.05533	2.59821	0.00120302	0.0403031	2.96103	Protein phosphatase 2C family protein
Glyma05g24410	113.516	53.6164	173.416	3.23438	1.69349	0.00143789	0.0457285	1.8362	Protein phosphatase 2C family protein
Glyma17g03250	124.314	32.2408	216.387	6.71159	2.74665	7.79953e-07	0.000119528	2.93514	Protein phosphatase 2C family protein
Glyma17g36150	22.1724	4.00419	40.3406	10.0746	3.33265	0.000125565	0.00730403	3.34178	Protein phosphatase 2C family protein
Glyma09g15000	6.74993	0.657665	12.8422	19.527	4.28739	0.00107728	0.0368026	3.88215	protein serine/threonine kinases;protein kinases;ATP binding;sugar binding;kinases;carbohydrate binding
Glyma02g45690	480.021	955.775	4.2677	0.00446517	-7.80707	1.03395e-07	2.16649e-05	-7.50166	protodermal factor 1
Glyma02g10540	126.203	198.601	53.8064	0.270928	-1.88402	0.000428773	0.0187722	-1.75027	PsbP-like protein 1
Glyma11g14020	11.1189	1.93368	20.304	10.5002	3.39234	0.00080762	0.0297287	3.53453	Putative glycosyl hydrolase of unknown function (DUF1680)
Glyma11g20450	111.174	175.818	46.5299	0.264648	-1.91785	0.000351286	0.0160178	-1.78866	Putative lysine decarboxylase family protein
Glyma13g39980	27.9534	48.0235	7.88318	0.164152	-2.60689	0.000531517	0.0218648	-2.44273	Putative lysine decarboxylase family protein
Glyma02g02890	6.77931	13.5586	0	0	#NAME?	0.00065334	0.0254872	-6.53389	Putative membrane lipoprotein
Glyma13g04860	15.3587	29.7238	0.993651	0.0334294	-4.90274	0.0015267	0.0476103	-4.51905	Putative membrane lipoprotein
Glyma04g37260	6.27729	1.29552	11.2591	8.69077	3.11948	0.000334762	0.0154101	3.63663	Pyridoxal phosphate (PLP)-dependent transferases superfamily protein
Glyma19g44930	46.6741	76.8425	16.5057	0.214799	-2.21894	0.000835862	0.0304995	-2.07855	pyruvate dehydrogenase E1 alpha
Glyma05g02710	105.616	161.654	49.5773	0.306688	-1.70515	0.0012583	0.0416624	-1.57164	quinolinate synthase
Glyma14g37150	38.6819	13.4449	63.9188	4.75412	2.24918	0.00147096	0.0463295	2.28593	Quinone reductase family protein
Glyma07g05860	11.8374	22.8787	0.796104	0.0347968	-4.8449	0.000219779	0.0112176	-4.66538	RAB GTPase homolog A3
Glyma19g40860	11.2384	1.64386	20.833	12.6733	3.66372	5.87848e-05	0.00402505	3.99391	RAD-like 6
Glyma01g39370	195.11	375.696	14.5243	0.0386598	-4.69302	1.64125e-06	0.000224022	-4.53232	ralf-like 34
Glyma01g29410	50.2252	98.2627	2.18781	0.0222649	-5.48909	3.44854e-06	0.000410749	-5.35046	RAN binding protein 1
Glyma05g08260	106.335	19.7665	192.903	9.75906	3.28674	3.3253e-06	0.000400641	3.44588	RAS-related nuclear protein-1
Glyma06g46120	20.0451	35.2627	4.82749	0.1369	-2.8688	0.000951265	0.0333694	-2.66642	Ras-related small GTP-binding family protein
Glyma12g21640	9.47682	1.70267	17.251	10.1317	3.34081	0.000815499	0.0299308	3.06214	receptor kinase 1
Glyma06g41050	4.1142	0.348336	7.88006	22.622	4.49966	0.000761674	0.0285234	4.01129	receptor kinase 3
Glyma06g41117	240.749	78.6097	402.889	5.12518	2.3576	9.92195e-05	0.00605278	2.43568	receptor kinase 3
Glyma12g17280	158.782	19.1557	298.409	15.578	3.96144	7.99741e-10	3.23255e-07	3.96965	receptor kinase 3
Glyma18g42204	371.886	43.0273	700.744	16.286	4.02556	0.000152403	0.0084331	4.11729	receptor like protein 13
Glyma12g36241	12.9546	0	25.9093	Inf	Inf	5.00826e-09	1.55333e-06	7.59416	receptor like protein 14
Glyma14g02300	296.475	511.561	81.3888	0.159099	-2.652	1.47566e-05	0.00137782	-2.49999	receptor like protein 32
Glyma14g12540	76.085	125.48	26.6906	0.212708	-2.23305	0.000760406	0.0284929	-2.08916	receptor like protein 33
Glyma15g09130	19.1054	34.8288	3.38196	0.0971025	-3.36435	0.000738791	0.0278831	-3.22657	receptor like protein 51
Glyma12g36241	12.9546	0	25.9093	Inf	Inf	5.00826e-09	1.55333e-06	3.64328	receptor like protein 56
Glyma14g01911	199.328	16.4471	382.209	23.2388	4.53846	4.30797e-12	3.41644e-09	4.52109	receptor like protein 6
Glyma17g32691	7.86251	0.677168	15.0478	22.2217	4.4739	7.55169e-05	0.00485823	4.77357	receptor serine/threonine kinase, putative
Glyma17g32830	3.98704	0.348336	7.62574	21.8919	4.45233	0.00162142	0.0499136	3.89977	receptor serine/threonine kinase, putative
Glyma20g25260	6.63479	0.328832	12.9407	39.3536	5.29842	0.000285935	0.0136749	4.7065	receptor serine/threonine kinase, putative
Glyma20g25315	5.47155	0.947184	9.99592	10.5533	3.39962	0.000902162	0.0322243	4.25061	receptor serine/threonine kinase, putative
Glyma07g11680	19.9501	38.4847	1.41563	0.0367843	-4.76477	0.000320989	0.0149076	-4.54159	receptor-like kinase 1
Glyma08g06020	67.588	111.688	23.488	0.2103	-2.24948	0.000528256	0.0217735	-2.0871	receptor-like kinase 1
Glyma03g22510	8.70214	0.348336	17.056	48.9641	5.61365	1.75877e-05	0.00156114	5.07599	receptor-like protein kinase 1
Glyma03g22560	9.37979	1.04501	17.7146	16.9516	4.08335	7.19929e-05	0.00469836	3.80146	receptor-like protein kinase 1
Glyma11g03930	30.2711	8.30155	52.2407	6.29288	2.65372	0.000254644	0.0124347	2.58037	receptor-like protein kinase 1
Glyma15g40080	23.0466	44.1059	1.9873	0.0450575	-4.47209	0.00148825	0.0466903	-4.30661	receptor-like protein kinase 1
Glyma07g07510	63.1128	109.72	16.5058	0.150437	-2.73277	7.18394e-06	0.000747643	-2.59289	receptor-like protein kinase 4
Glyma18g25910	54.628	19.8756	89.3803	4.49698	2.16896	3.554e-05	0.00275231	2.51296	receptor-like protein kinase-related family protein
Glyma08g41046	23.8571	45.3737	2.34046	0.0515819	-4.27699	2.8879e-06	0.000358277	-4.24416	Regulator of chromosome condensation (RCC1) family with FYVE zinc finger domain
Glyma02g31460	87.0991	18.1455	156.053	8.60009	3.10435	3.93344e-05	0.00296194	3.2041	Remorin family protein
Glyma06g04370	193.338	301.027	85.6495	0.284524	-1.81338	0.000702318	0.026879	-1.66437	Remorin family protein
Glyma10g21570	93.5389	26.7332	160.345	5.99795	2.58447	1.2143e-05	0.00116683	2.69488	Remorin family protein
Glyma14g09170	43.5374	80.9933	6.08154	0.075087	-3.73529	0.000422758	0.0185443	-3.56368	Remorin family protein
Glyma19g32280	1027.72	388.238	1667.2	4.29428	2.10241	0.000138985	0.00785174	2.22545	Remorin family protein
Glyma06g26810	330.468	542.568	118.367	0.218161	-2.19653	9.08895e-05	0.00568863	-2.03481	Reticulon family protein
Glyma07g10870	12.8129	25.6258	0	0	#NAME?	5.91418e-06	0.000635556	-7.38931	Reticulon family protein
Glyma13g06690	65.492	130.364	0.619526	0.00475226	-7.71717	1.62462e-11	1.09445e-08	-7.25083	reversibly glycosylated polypeptide 2
Glyma18g04500	364.93	575.671	154.19	0.267844	-1.90054	0.000188697	0.00992618	-1.75912	RGA-like 2
Glyma12g09560	21.1503	40.2653	2.03516	0.0505436	-4.30633	1.62066e-05	0.00146305	-4.08201	Rho GTPase activating protein with PAK-box/P21-Rho-binding domain
Glyma07g16690	59.069	0.657665	117.48	178.632	7.48085	3.25445e-07	5.67951e-05	7.08568	RHO guanyl-nucleotide exchange factor 11
Glyma11g04020	68.2517	109.837	26.6666	0.242784	-2.04225	0.000763785	0.0285683	-1.90733	Ribosomal protein L19 family protein
Glyma06g48426	178.684	275.576	81.7922	0.296805	-1.75241	0.000493015	0.020842	-1.62203	Ribosomal protein L22p/L17e family protein
Glyma09g06860	134.591	65.8554	203.327	3.08748	1.62643	0.00147158	0.0463295	1.79652	Ribosomal protein L30/L7 family protein
Glyma03g33460	33.3504	52.4458	14.255	0.271805	-1.87936	0.001441	0.0457667	-1.79253	Ribosomal protein L4/L1 family
Glyma18g41730	48.9552	0	97.9104	Inf	Inf	1.87376e-15	4.69572e-12	9.50818	ribosomal protein L5 B
Glyma02g39510	121.887	49.5954	194.178	3.91523	1.9691	0.00028907	0.0137762	2.10888	Ribosomal protein L7Ae/L30e/S12e/Gadd45 family protein
Glyma02g10331	151.682	23.65	279.715	11.8272	3.56404	7.55938e-06	0.000778952	3.75398	Ribosomal RNA processing Brix domain protein
Glyma06g45850	50.2078	15.0501	85.3656	5.6721	2.50388	0.000102583	0.0062141	2.52917	RING membrane-anchor 1
Glyma09g39300	24.2062	9.24509	39.1672	4.23654	2.08289	0.00142856	0.045482	2.28797	RING-H2 finger B1A
Glyma17g01920	30.743	53.5311	7.95496	0.148605	-2.75045	0.000308829	0.0144284	-2.56349	RING-H2 group F1A
Glyma05g31600	157.149	56.3796	257.919	4.57468	2.19367	6.85432e-05	0.00451556	2.35349	RING/FYVE/PHD zinc finger superfamily protein
Glyma04g09690	9.80013	19.1095	0.490803	0.0256838	-5.283	0.000481003	0.0205002	-4.53198	RING/U-box superfamily protein
Glyma04g10610	42.1375	12.3996	71.8754	5.79658	2.5352	4.29355e-05	0.0031641	2.65516	RING/U-box superfamily protein
Glyma04g15820	55.3608	94.4495	16.2722	0.172284	-2.53714	6.50871e-05	0.00433806	-2.40907	RING/U-box superfamily protein
Glyma04g42810	16.6437	31.7791	1.50838	0.0474646	-4.397	7.83151e-05	0.00500809	-4.06191	RING/U-box superfamily protein
Glyma06g19520	13.0171	24.2565	1.77771	0.0732881	-3.77028	0.000783346	0.0290571	-3.49103	RING/U-box superfamily protein
Glyma07g08560	59.7573	16.8107	102.704	6.10946	2.61104	4.24121e-05	0.00314457	2.69854	RING/U-box superfamily protein
Glyma08g05410	72.8881	128.145	17.631	0.137586	-2.86159	0.000228595	0.0115778	-2.71095	RING/U-box superfamily protein
Glyma08g36600	18.0665	35.3368	0.796104	0.022529	-5.47207	2.31742e-06	0.000301222	-5.31993	RING/U-box superfamily protein
Glyma09g01090	8.39406	16.7881	0	0	#NAME?	8.71587e-05	0.00549152	-6.84699	RING/U-box superfamily protein
Glyma11g37890	16.1169	0.947184	31.2866	33.0311	5.04575	3.76858e-05	0.00287583	5.81407	RING/U-box superfamily protein
Glyma13g04100	577.991	269.182	886.8	3.29443	1.72003	0.000756748	0.0284074	1.86646	RING/U-box superfamily protein
Glyma15g16661	9.39046	18.7809	0	0	#NAME?	0.0002245	0.0114165	-7.05095	RING/U-box superfamily protein
Glyma18g01801	13.4567	1.66367	25.2498	15.1772	3.92383	0.000304411	0.0142752	3.73085	RING/U-box superfamily protein
Glyma18g06751	7.17488	14.3498	0	0	#NAME?	0.000483388	0.0205879	-6.58684	RING/U-box superfamily protein
Glyma18g07090	19.9649	1.72218	38.2076	22.1856	4.47155	4.05823e-06	0.000467583	4.21143	RING/U-box superfamily protein
Glyma06g15930	7.39508	14.3921	0.398052	0.0276577	-5.17618	0.00116035	0.0390635	-4.87472	RmlC-like cupins superfamily protein
Glyma08g24320	9.1788	18.3576	0	0	#NAME?	5.02352e-05	0.00356835	-7.05222	RmlC-like cupins superfamily protein
Glyma10g08360	25.4008	50.8017	0	0	#NAME?	0.000184173	0.00975369	-8.36313	RmlC-like cupins superfamily protein
Glyma07g26900	20.5909	40.6911	0.490803	0.0120617	-6.37342	1.61815e-05	0.0014629	-5.53329	RNA-dependent RNA polymerase 1
Glyma02g03500	33.7318	59.8258	7.63778	0.127667	-2.96954	2.27052e-05	0.00191454	-2.85035	RNI-like superfamily protein
Glyma13g33771	12.7096	22.9052	2.51408	0.10976	-3.18757	0.000109429	0.00654808	-3.13924	RNI-like superfamily protein
Glyma05g22180	90.3537	11.567	169.14	14.6226	3.87013	1.23018e-05	0.00117847	3.9113	root hair specific 19
Glyma18g29390	132.177	9.09271	255.262	28.0733	4.81113	2.40988e-12	2.1265e-09	4.75329	ROP binding protein kinases 1
Glyma11g15780	71.0807	138.746	3.41482	0.0246119	-5.3445	7.47484e-12	5.50948e-09	-5.08879	ROP interactive partner 5
Glyma12g07690	31.6717	60.1861	3.15737	0.0524601	-4.25263	0.001464	0.0462303	-3.98767	ROP interactive partner 5
Glyma12g07690	31.6717	60.1861	3.15737	0.0524601	-4.25263	0.001464	0.0462303	-5.17878	ROP interactive partner 5
Glyma18g47700	12.0144	22.5892	1.43956	0.0637278	-3.97193	0.00093252	0.0328775	-3.79898	ROP-interactive CRIB motif-containing protein 4
Glyma04g37940	206.549	313.916	99.1812	0.315948	-1.66224	0.00145854	0.0461045	-1.52197	Rubredoxin-like superfamily protein
Glyma11g36620	402.156	741.336	62.9766	0.0849501	-3.55724	1.63587e-06	0.000223775	-3.40513	S-adenosyl-L-homocysteine hydrolase
Glyma03g28490	838.845	274.392	1403.3	5.11422	2.35451	0.000242784	0.0120334	2.49373	S-adenosyl-L-methionine-dependent methyltransferases superfamily protein
Glyma04g02800	247.392	407.572	87.2132	0.213983	-2.22443	2.65313e-05	0.00216999	-2.07997	S-adenosyl-L-methionine-dependent methyltransferases superfamily protein
Glyma14g11320	79.2111	132.034	26.3884	0.199861	-2.32293	3.85336e-05	0.00292982	-2.21793	S-adenosyl-L-methionine-dependent methyltransferases superfamily protein
Glyma16g32180	7.99426	15.7431	0.245402	0.0155879	-6.00343	0.00104172	0.0359189	-4.97502	S-adenosyl-L-methionine-dependent methyltransferases superfamily protein
Glyma20g28340	16.1941	31.254	1.13426	0.0362916	-4.78422	0.00017012	0.00919602	-4.28535	S-adenosyl-L-methionine-dependent methyltransferases superfamily protein
Glyma04g28420	116.049	31.5676	200.531	6.35242	2.66731	2.79016e-06	0.00034822	2.78545	S-locus lectin protein kinase family protein
Glyma07g08780	182.511	76.8078	288.214	3.75241	1.90782	0.000887657	0.031815	2.04066	S-locus lectin protein kinase family protein
Glyma12g32460	158.154	21.7696	294.539	13.5298	3.75807	3.61445e-09	1.17331e-06	3.77882	S-locus lectin protein kinase family protein
Glyma13g37980	165.229	60.0141	270.445	4.50635	2.17196	0.000261266	0.0127085	2.25477	S-locus lectin protein kinase family protein
Glyma07g05760	293.015	67.5849	518.446	7.67103	2.93942	2.70671e-07	4.9153e-05	3.06233	SAUR-like auxin-responsive protein family
Glyma08g00640	621.393	188.289	1054.5	5.60042	2.48553	5.17458e-05	0.00364671	2.57911	SAUR-like auxin-responsive protein family
Glyma09g35620	37.0856	73.7971	0.374125	0.00506964	-7.6239	1.02252e-05	0.00101364	-7.12882	SAUR-like auxin-responsive protein family
Glyma10g06440	77.1801	15.6916	138.669	8.83714	3.14358	3.74898e-06	0.000439023	3.11062	SAUR-like auxin-responsive protein family
Glyma12g03920	14.0924	27.0624	1.12237	0.0414736	-4.59166	3.31215e-05	0.00259711	-4.44431	SAUR-like auxin-responsive protein family
Glyma16g02350	453.861	183.804	723.919	3.93854	1.97766	0.000545864	0.0223377	2.09851	SAUR-like auxin-responsive protein family
Glyma19g44805	120.82	22.0918	219.549	9.93802	3.31296	9.1609e-05	0.00571653	3.36715	SAUR-like auxin-responsive protein family
Glyma01g41180	152.753	65.1938	240.312	3.68612	1.8821	0.000134908	0.00768823	2.0848	SBP (S-ribonuclease binding protein) family protein
Glyma04g00490	58.6983	7.0612	110.335	15.6256	3.96584	3.83243e-07	6.54239e-05	3.90832	SBP (S-ribonuclease binding protein) family protein
Glyma07g34920	428.18	170.681	685.68	4.01733	2.00624	0.000474086	0.0202605	2.10964	SBP (S-ribonuclease binding protein) family protein
Glyma01g33866	62.5145	103.486	21.5429	0.208172	-2.26415	0.000363583	0.0163995	-2.10459	SEC6
Glyma09g01940	542.777	930.503	155.051	0.166632	-2.58527	3.1254e-07	5.51577e-05	-2.44518	seed imbibition 2
Glyma0079s00290	34.205	57.7404	10.6695	0.184785	-2.43608	5.93507e-05	0.0040424	-2.35527	senescence-associated gene 12
Glyma02g13810	13.3289	3.86736	22.7904	5.89301	2.55901	0.000134987	0.00768823	2.81475	senescence-related gene 1
Glyma07g28910	12.1094	23.4227	0.796104	0.0339886	-4.8788	5.44158e-05	0.00377542	-4.74728	senescence-related gene 1
Glyma13g29390	65.84	130.183	1.4965	0.0114953	-6.44281	0.00128238	0.0419324	-6.26614	senescence-related gene 1
Glyma15g37451	33.4578	58.9277	7.98798	0.135556	-2.88304	0.000244915	0.0120949	-2.68988	sequence-specific DNA binding transcription factors
Glyma09g06290	54.9722	105.533	4.41143	0.0418014	-4.5803	0.000770423	0.0287618	-4.38943	sequence-specific DNA binding transcription factors;transcription regulators
Glyma15g17550	70.2658	136.904	3.62737	0.0264956	-5.2381	3.63229e-05	0.00280254	-5.10776	sequence-specific DNA binding transcription factors;transcription regulators
Glyma07g36500	25.9531	8.0672	43.8389	5.43422	2.44207	0.000420279	0.0184519	2.3911	serine carboxypeptidase-like 33
Glyma04g37720	18.3227	35.7805	0.864928	0.0241731	-5.37045	6.44826e-05	0.00430693	-4.90222	serine carboxypeptidase-like 45
Glyma09g05470	54.2911	1.006	107.576	106.934	6.74058	3.20403e-14	5.01839e-11	6.35297	SERINE CARBOXYPEPTIDASE-LIKE 49
Glyma15g16790	25.2643	2.34053	48.1881	20.5886	4.36377	6.86571e-09	2.0483e-06	4.50016	SERINE CARBOXYPEPTIDASE-LIKE 49
Glyma04g04420	26.045	50.1955	1.89455	0.0377434	-4.72763	2.8142e-07	5.04959e-05	-4.68301	Serine/threonine-protein kinase WNK (With No Lysine)-related
Glyma04g04420	26.045	50.1955	1.89455	0.0377434	-4.72763	2.8142e-07	5.04959e-05	-3.61988	Serine/threonine-protein kinase WNK (With No Lysine)-related
Glyma06g04550	52.2688	99.7191	4.81856	0.0483214	-4.37119	8.33658e-08	1.82621e-05	-4.22901	Serine/threonine-protein kinase WNK (With No Lysine)-related
Glyma13g34980	25.5154	46.0356	4.99514	0.108506	-3.20415	5.80107e-05	0.00398949	-3.13546	Serine/threonine-protein kinase WNK (With No Lysine)-related
Glyma03g33660	27.9125	2.72818	53.0969	19.4624	4.28262	8.82871e-05	0.00553681	4.06198	Seven transmembrane MLO family protein
Glyma09g32920	15.4154	29.4151	1.41563	0.048126	-4.37704	6.54113e-05	0.00434737	-4.14547	Seven transmembrane MLO family protein
Glyma10g35640	49.2635	21.4101	77.1169	3.6019	1.84876	0.00138065	0.0442226	2.05164	Seven transmembrane MLO family protein
Glyma12g29330	9.10901	1.60485	16.6132	10.3519	3.37182	0.000118383	0.00695761	3.70406	Seven transmembrane MLO family protein
Glyma07g18170	32.4639	60.2708	4.65699	0.0772678	-3.69399	1.99823e-06	0.000265799	-3.65999	SGNH hydrolase-type esterase superfamily protein
Glyma18g09516	65.2907	0.657665	129.924	197.553	7.6261	3.76334e-06	0.000439882	7.17853	SHV3-like 1
Glyma08g40420	31.1304	7.71856	54.5423	7.06638	2.82097	0.000152885	0.00844656	2.85192	SIN3-like 3
Glyma08g40420	31.1304	7.71856	54.5423	7.06638	2.82097	0.000152885	0.00844656	3.00038	SIN3-like 3
Glyma08g40420	31.1304	7.71856	54.5423	7.06638	2.82097	0.000152885	0.00844656	2.78103	SIN3-like 3
Glyma08g40420	31.1304	7.71856	54.5423	7.06638	2.82097	0.000152885	0.00844656	2.44992	SIN3-like 3
Glyma06g46350	78.0559	152.508	3.60344	0.0236278	-5.40337	5.09492e-06	0.000563961	-5.30742	SKU5 similar 5
Glyma06g46350	78.0559	152.508	3.60344	0.0236278	-5.40337	5.09492e-06	0.000563961	-4.37715	SKU5 similar 5
Glyma11g10320	25.4585	48.1217	2.79529	0.058088	-4.10562	3.67933e-06	0.000432484	-3.86812	SKU5 similar 5
Glyma12g02610	14.843	29.686	0	0	#NAME?	0.000288416	0.0137725	-7.63832	SKU5 similar 5
Glyma12g10420	134.854	257.272	12.4354	0.0483355	-4.37077	1.10054e-11	7.57688e-09	-4.23918	SKU5 similar 5
Glyma16g29020	243.473	437.529	49.4166	0.112945	-3.14631	3.96628e-09	1.27431e-06	-3.01516	SLAC1 homologue 3
Glyma11g36210	45.7971	13.6525	77.9418	5.70898	2.51323	4.87803e-05	0.00348976	2.76207	slufate transporter 2;1
Glyma18g02240	15.6292	1.04501	30.2134	28.9122	4.85361	0.000186373	0.00983694	4.54031	slufate transporter 2;1
Glyma08g45790	211.143	96.712	325.574	3.36643	1.75122	0.00158884	0.0491326	1.87503	Sodium Bile acid symporter family
Glyma07g38160	25.9653	51.9305	0	0	#NAME?	9.82464e-10	3.79953e-07	-8.46517	sodium hydrogen exchanger 2
Glyma04g14790	578.611	121.842	1035.38	8.49774	3.08708	1.88164e-08	5.0379e-06	3.21477	solute:sodium symporters;urea transmembrane transporters
Glyma20g31320	9.87523	18.6042	1.1463	0.0616153	-4.02057	0.00084383	0.0307186	-3.83267	somatic embryogenesis receptor-like kinase 1
Glyma09g41300	539.027	199.595	878.458	4.40119	2.1379	9.6619e-05	0.00596267	2.27416	SOS3-interacting protein 4
Glyma18g44510	893.072	284.147	1502	5.28597	2.40217	1.79442e-05	0.00158565	2.52124	SOS3-interacting protein 4
Glyma15g16360	332.937	99.1976	566.677	5.7126	2.51415	0.00089566	0.0320468	2.67552	soybean gene regulated by cold-2
Glyma17g10010	64.7326	122.68	6.7849	0.0553055	-4.17643	2.63276e-09	9.01339e-07	-4.04811	spermidine synthase 1
Glyma17g10010	64.7326	122.68	6.7849	0.0553055	-4.17643	2.63276e-09	9.01339e-07	-4.05426	spermidine synthase 1
Glyma19g02370	12.6288	2.012	23.2456	11.5535	3.53025	0.000321818	0.014935	3.2975	SPFH/Band 7/PHB domain-containing membrane-associated protein family
Glyma19g02370	12.6288	2.012	23.2456	11.5535	3.53025	0.000321818	0.014935	2.41647	SPFH/Band 7/PHB domain-containing membrane-associated protein family
Glyma19g02370	12.6288	2.012	23.2456	11.5535	3.53025	0.000321818	0.014935	2.10148	SPFH/Band 7/PHB domain-containing membrane-associated protein family
Glyma08g06300	6.06227	0.677168	11.4474	16.9048	4.07936	0.000987811	0.0344939	3.72947	sphingosine kinase 1
Glyma07g14610	58.6433	108.083	9.20326	0.0851496	-3.55386	1.62966e-07	3.19063e-05	-3.44715	squamosa promoter binding protein-like 8
Glyma04g32002	117.908	193.761	42.0553	0.217048	-2.20392	0.000971379	0.0339798	-2.02248	Squamosa promoter-binding protein-like (SBP domain) transcription factor family protein
Glyma17g08840	25.7524	44.6063	6.89862	0.154656	-2.69287	0.000121661	0.00711026	-2.59172	Squamosa promoter-binding protein-like (SBP domain) transcription factor family protein
Glyma17g12850	9.65099	18.5298	0.772177	0.0416722	-4.58477	0.000412537	0.0181885	-4.44078	Stabilizer of iron transporter SufD / Polynucleotidyl transferase
Glyma15g00830	99.5627	21.6996	177.426	8.17647	3.03148	1.56018e-07	3.09325e-05	3.24184	Sterile alpha motif (SAM) domain-containing protein
Glyma12g01160	261.732	17.0231	506.44	29.7502	4.89483	4.13839e-14	6.1732e-11	4.9647	sterol methyltransferase 1
Glyma18g25845	10.1273	19.8805	0.374125	0.0188187	-5.73169	0.000322862	0.0149663	-5.24527	stomagen
Glyma05g31710	269.351	84.2362	454.467	5.39515	2.43166	5.26858e-06	0.000575056	2.57395	stress enhanced protein 2
Glyma12g30730	166.185	314.017	18.3523	0.0584438	-4.09681	5.40725e-06	0.000586107	-3.94315	Stress responsive A/B Barrel Domain
Glyma03g28590	215.79	348.21	83.3698	0.239424	-2.06236	3.99682e-05	0.00300246	-1.93888	strictosidine synthase-like 2
Glyma09g08170	520.7	101.925	939.475	9.21728	3.20434	1.61499e-06	0.000221402	3.29538	strictosidine synthase-like 4
Glyma09g08170	520.7	101.925	939.475	9.21728	3.20434	1.61499e-06	0.000221402	3.09675	strictosidine synthase-like 4
Glyma06g45150	80.6036	145.851	15.3563	0.105287	-3.2476	0.000756763	0.0284074	-3.04353	STRUBBELIG-receptor family 3
Glyma16g01790	56.761	10.3687	103.153	9.9485	3.31448	0.0012647	0.041714	3.35136	STRUBBELIG-receptor family 6
Glyma01g41120	27.1059	4.33333	49.8784	11.5104	3.52487	5.56239e-06	0.000598778	3.36465	SU(VAR)3-9 homolog 6
Glyma20g29100	23.3035	46.607	0	0	#NAME?	4.81832e-05	0.00345788	-8.27302	subtilase 1.3
Glyma03g42440	17.5634	35.1268	0	0	#NAME?	8.26349e-06	0.000844561	-7.95125	Subtilase family protein
Glyma07g04960	44.9594	72.7813	17.1374	0.235464	-2.08642	0.000912724	0.0324351	-1.9667	Subtilase family protein
Glyma07g08760	7.9746	15.7038	0.245402	0.0156269	-5.99983	0.00145231	0.0460005	-4.92671	subtilase family protein
Glyma09g08120	246.015	485.595	6.4347	0.0132512	-6.23774	0.00128524	0.0420039	-6.06503	Subtilase family protein
Glyma11g11940	19.9187	34.6447	5.19269	0.149884	-2.73808	0.000703995	0.0269076	-2.66601	Subtilase family protein
Glyma13g29470	9.60537	18.0644	1.1463	0.0634562	-3.97809	0.000404396	0.0179052	-3.88719	subtilase family protein
Glyma14g06990	246.19	492.38	0	0	#NAME?	0.000249401	0.0122371	-11.6693	Subtilase family protein
Glyma14g06990	246.19	492.38	0	0	#NAME?	0.000249401	0.0122371	-11.5991	Subtilase family protein
Glyma14g09670	83.9686	1.68317	166.254	98.7744	6.62607	9.77144e-11	5.66843e-08	6.36677	Subtilase family protein
Glyma17g17850	334.829	511.528	158.131	0.309134	-1.69369	0.00125225	0.0415105	-1.54161	Subtilase family protein
Glyma17g35490	98.313	19.2819	177.344	9.19742	3.20123	3.023e-07	5.35511e-05	3.32945	Subtilase family protein
Glyma19g45190	25.7469	50.2668	1.22701	0.0244099	-5.35639	4.73265e-07	7.76192e-05	-4.76368	Subtilase family protein
Glyma14g05250	789.651	1490.15	89.1514	0.0598271	-4.06306	0.00149552	0.0468712	-3.88368	Subtilisin-like serine endopeptidase family protein
Glyma18g47450	12.4817	3.2292	21.7342	6.73053	2.75072	0.000881329	0.0316788	3.09917	Subtilisin-like serine endopeptidase family protein
Glyma18g48520	85.3203	132.529	38.1115	0.287571	-1.79801	0.000417038	0.0183482	-1.69827	Subtilisin-like serine endopeptidase family protein
Glyma11g33240	35.3704	68.9033	1.83761	0.0266694	-5.22867	0.00106752	0.0366271	-5.13692	sucrose synthase 6
Glyma06g48200	986.013	199.548	1772.48	8.88244	3.15096	0.000303726	0.0142644	3.32569	Sucrose-phosphate synthase family protein
Glyma19g02031	603.426	944.814	262.038	0.277344	-1.85025	0.000365665	0.0164342	-1.69831	Sugar isomerase (SIS) family protein
Glyma08g03940	26.4178	5.93787	46.8976	7.89805	2.9815	6.12497e-06	0.000655958	3.08579	sugar transporter 14
Glyma04g11582	5.56207	0.328832	10.7953	32.8292	5.03691	0.000366974	0.0164694	4.34856	sulfate transporter 1;3
Glyma06g11140	46.5954	17.6219	75.5689	4.28834	2.10042	0.000571668	0.0232569	2.17007	sulfate transporter 1;3
Glyma13g02060	131.596	56.8288	206.364	3.63132	1.86049	0.000751711	0.0282516	1.99768	sulfate transporter 1;3
Glyma01g38130	273.917	512.605	35.2291	0.0687256	-3.86301	0.000451743	0.0195187	-3.70055	Sulfite exporter TauE/SafE family protein
Glyma06g04451	29.7943	52.313	7.2757	0.13908	-2.84601	0.00106698	0.0366271	-2.68035	Sulfite exporter TauE/SafE family protein
Glyma13g09690	7.0497	1.006	13.0934	13.0153	3.70214	0.000495251	0.0208943	3.42692	suppressor of npr1-1 constitutive 4
Glyma17g01230	24.8949	42.7235	7.06627	0.165395	-2.59601	0.000679429	0.0262596	-2.52064	SWIB complex BAF60b domain-containing protein
Glyma06g09040	9.15995	17.5238	0.796104	0.0454299	-4.46021	0.00123016	0.0409297	-4.34405	SWIM zinc finger family protein / mitogen-activated protein kinase kinase kinase (MAPKKK)-related
Glyma15g08230	31.3377	50.5841	12.0913	0.239034	-2.06471	0.000651115	0.025481	-1.98533	TARGET OF MONOPTEROS 6
Glyma18g43830	84.1371	154.327	13.947	0.0903732	-3.46796	2.58036e-08	6.62549e-06	-3.33885	Tautomerase/MIF superfamily protein
Glyma09g42140	55.3269	93.1814	17.4723	0.187508	-2.41497	0.000240827	0.0120032	-2.23456	TCP family transcription factor
Glyma20g35760	14.6474	27.8103	1.48445	0.0533779	-4.22761	0.000353455	0.0160466	-3.81789	TCP-1/cpn60 chaperonin family protein
Glyma17g10760	72.7067	119.857	25.5563	0.213223	-2.22956	0.000216082	0.0110875	-2.0894	TEOSINTE BRANCHED, cycloidea and PCF (TCP) 14
Glyma03g27620	37.4445	4.46986	70.4191	15.7542	3.97767	1.24431e-06	0.000176774	3.84603	Terpenoid cyclases family protein
Glyma04g19880	442.985	755.559	130.411	0.172601	-2.53448	1.0461e-05	0.00102887	-2.38937	tetraspanin7
Glyma17g07700	46.7835	11.7539	81.8132	6.96054	2.7992	7.53776e-05	0.00485823	3.24502	tetraspanin8
Glyma04g11230	59.2519	6.63485	111.869	16.8608	4.0756	2.83095e-09	9.53558e-07	4.02462	tetratricopeptide repeat (TPR)-containing protein
Glyma06g10970	76.9699	3.59704	150.343	41.7962	5.3853	1.07895e-14	2.0484e-11	5.68359	tetratricopeptide repeat (TPR)-containing protein
Glyma03g32430	228.747	110.671	346.823	3.13381	1.64792	0.000906888	0.0323194	1.81527	Tetratricopeptide repeat (TPR)-like superfamily protein
Glyma06g23620	66.7751	112.851	20.6988	0.183417	-2.4468	6.78342e-05	0.00447827	-2.29252	Tetratricopeptide repeat (TPR)-like superfamily protein
Glyma07g03427	191.66	17.2772	366.043	21.1864	4.40507	4.54199e-05	0.00330116	4.44711	Tetratricopeptide repeat (TPR)-like superfamily protein
Glyma07g03427	191.66	17.2772	366.043	21.1864	4.40507	4.54199e-05	0.00330116	4.34716	Tetratricopeptide repeat (TPR)-like superfamily protein
Glyma07g03427	191.66	17.2772	366.043	21.1864	4.40507	4.54199e-05	0.00330116	4.31301	Tetratricopeptide repeat (TPR)-like superfamily protein
Glyma08g45240	827.15	256.04	1398.26	5.46111	2.44919	3.63159e-06	0.000427674	2.59719	Tetratricopeptide repeat (TPR)-like superfamily protein
Glyma13g18010	218.992	351.476	86.5075	0.246127	-2.02253	7.55238e-05	0.00485823	-1.89442	Tetratricopeptide repeat (TPR)-like superfamily protein
Glyma13g23470	136.228	38.5618	233.894	6.06543	2.60061	4.85542e-06	0.00054418	2.80076	Tetratricopeptide repeat (TPR)-like superfamily protein
Glyma13g44210	125.306	2.76718	247.845	89.5658	6.48488	0.00155443	0.0482408	6.31219	Tetratricopeptide repeat (TPR)-like superfamily protein
Glyma15g01060	16.899	0.328832	33.4692	101.782	6.66934	4.78194e-08	1.13914e-05	5.99274	Tetratricopeptide repeat (TPR)-like superfamily protein
Glyma16g02600	134.053	234.601	33.5053	0.142819	-2.80774	4.29303e-06	0.000491705	-2.65724	Tetratricopeptide repeat (TPR)-like superfamily protein
Glyma16g21950	110.394	44.4314	176.357	3.96919	1.98885	0.000400715	0.0177673	2.09286	Tetratricopeptide repeat (TPR)-like superfamily protein
Glyma17g12240	47.4355	20.1499	74.721	3.70826	1.89074	0.00159067	0.0491648	2.1417	Tetratricopeptide repeat (TPR)-like superfamily protein
Glyma17g12240	47.4355	20.1499	74.721	3.70826	1.89074	0.00159067	0.0491648	2.83342	Tetratricopeptide repeat (TPR)-like superfamily protein
Glyma18g07380	559.269	163.627	954.911	5.83591	2.54496	3.59048e-06	0.000423951	2.68526	Tetratricopeptide repeat (TPR)-like superfamily protein
Glyma19g35160	551.57	269.335	833.805	3.09579	1.63031	0.00146114	0.0461632	1.77968	Tetratricopeptide repeat (TPR)-like superfamily protein
Glyma06g33850	54.8016	97.4761	12.1271	0.124411	-3.00681	1.0581e-05	0.00103741	-2.84215	tetratricopetide-repeat thioredoxin-like 1
Glyma12g35780	206.961	331.135	82.7877	0.250012	-1.99993	0.00123673	0.0411267	-1.83646	tetratricopetide-repeat thioredoxin-like 1
Glyma17g37810	11.91	23.3291	0.490803	0.0210382	-5.57084	0.00126774	0.0417807	-4.88059	THAUMATIN-LIKE PROTEIN 1
Glyma02g02730	200.519	58.4352	342.602	5.86294	2.55163	1.81909e-05	0.00160356	2.65741	thioredoxin 2
Glyma08g40680	67.7356	17.3516	118.12	6.80742	2.76711	4.3029e-05	0.0031641	2.84468	thioredoxin 2
Glyma09g37600	52.1184	17.6646	86.5722	4.90089	2.29304	0.00147829	0.046448	2.25965	thioredoxin 2
Glyma18g49020	30.2502	0.947184	59.5532	62.8739	5.97439	2.47187e-06	0.00031513	6.71378	thioredoxin 2
Glyma18g49020	30.2502	0.947184	59.5532	62.8739	5.97439	2.47187e-06	0.00031513	4.95041	thioredoxin 2
Glyma18g49020	30.2502	0.947184	59.5532	62.8739	5.97439	2.47187e-06	0.00031513	4.38032	thioredoxin 2
Glyma18g49031	642.387	41.8418	1242.93	29.7055	4.89266	0.00162286	0.0499136	4.99979	thioredoxin H-type 5
Glyma04g02360	1175.83	519.311	1832.34	3.52841	1.81902	0.00088618	0.0317984	1.9581	Thioredoxin superfamily protein
Glyma17g03155	5.69351	0.696672	10.6904	15.3449	3.93969	0.000877058	0.0315669	3.58251	TOXICOS EN LEVADURA 2
Glyma20g36900	35.4395	60.9608	9.91834	0.1627	-2.61971	0.00130034	0.0423649	-2.46116	TPX2 (targeting protein for Xklp2) protein family
Glyma14g28050	17.6421	34.9102	0.374125	0.0107168	-6.54398	9.36178e-07	0.000139091	-6.07172	tracheary element differentiation-related 6
Glyma14g28090	46.5496	91.5787	1.52043	0.0166024	-5.91246	4.43184e-11	2.74923e-08	-5.80054	tracheary element differentiation-related 7
Glyma01g01860	10.2898	19.164	1.41563	0.0738692	-3.75888	0.000705447	0.0269076	-3.49377	Transcription factor jumonji (jmj) family protein / zinc finger (C5HC2 type) family protein
Glyma09g34040	30.9897	54.6346	7.34468	0.134433	-2.89504	0.000280142	0.0134698	-2.76453	Transcription factor jumonji (jmj) family protein / zinc finger (C5HC2 type) family protein
Glyma01g04340	34.6734	4.95138	64.3954	13.0056	3.70106	1.34628e-06	0.000188693	3.82652	Transducin/WD40 repeat-like superfamily protein
Glyma06g08920	32.4834	64.1708	0.796104	0.012406	-6.33281	3.4001e-05	0.0026528	-6.1733	Transducin/WD40 repeat-like superfamily protein
Glyma09g02371	8.19347	16.0128	0.374125	0.0233641	-5.41957	0.00118464	0.0397958	-4.89425	Transducin/WD40 repeat-like superfamily protein
Glyma09g02371	8.19347	16.0128	0.374125	0.0233641	-5.41957	0.00118464	0.0397958	-6.83996	Transducin/WD40 repeat-like superfamily protein
Glyma09g02371	8.19347	16.0128	0.374125	0.0233641	-5.41957	0.00118464	0.0397958	-3.73352	Transducin/WD40 repeat-like superfamily protein
Glyma09g35890	28.7411	49.4406	8.04147	0.162649	-2.62017	0.000961161	0.0336603	-2.37738	Transducin/WD40 repeat-like superfamily protein
Glyma08g42861	935.463	279.107	1591.82	5.70326	2.51179	1.18537e-05	0.00114253	2.62497	Translation initiation factor SUI1 family protein
Glyma14g02660	20.6417	6.26671	35.0167	5.58773	2.48226	0.00144347	0.0457667	2.54617	Translation initiation factor SUI1 family protein
Glyma18g11010	263.23	94.0487	432.411	4.59774	2.20092	0.000508032	0.0212156	2.32254	Translation initiation factor SUI1 family protein
Glyma18g11010	263.23	94.0487	432.411	4.59774	2.20092	0.000508032	0.0212156	2.17433	Translation initiation factor SUI1 family protein
Glyma05g37000	105.528	30.5104	180.547	5.91755	2.565	3.06013e-05	0.00242684	2.59771	Transmembrane amino acid transporter family protein
Glyma05g37000	105.528	30.5104	180.547	5.91755	2.565	3.06013e-05	0.00242684	3.22198	Transmembrane amino acid transporter family protein
Glyma14g10260	48.8731	93.257	4.48917	0.0481376	-4.37669	4.40164e-05	0.00321782	-4.06174	Transmembrane amino acid transporter family protein
Glyma17g05381	7.53277	0	15.0655	Inf	Inf	9.91144e-08	2.09784e-05	6.90046	Transmembrane amino acid transporter family protein
Glyma10g09990	212.907	349.005	76.8093	0.220081	-2.1839	4.75541e-05	0.0034245	-2.04165	transmembrane kinase 1
Glyma11g33430	7.03972	14.0794	0	0	#NAME?	0.000303104	0.0142459	-6.55953	transmembrane kinase 1
Glyma13g07180	26.5858	4.12152	49.0501	11.901	3.57301	2.38456e-05	0.0019946	3.41314	TRICHOME BIREFRINGENCE-LIKE 19
Glyma19g05700	15.0215	29.5522	0.490803	0.016608	-5.91198	1.02429e-05	0.00101379	-5.09624	TRICHOME BIREFRINGENCE-LIKE 19
Glyma19g05760	22.0041	3.42485	40.5833	11.8497	3.56678	8.23658e-05	0.00522827	3.36846	TRICHOME BIREFRINGENCE-LIKE 19
Glyma01g04130	272.676	476.393	68.96	0.144755	-2.78832	1.76573e-07	3.40384e-05	-2.65025	TRICHOME BIREFRINGENCE-LIKE 27
Glyma01g04151	28.041	56.0819	0	0	#NAME?	3.86346e-05	0.00293326	-8.51242	TRICHOME BIREFRINGENCE-LIKE 27
Glyma02g03570	388.808	658.632	118.984	0.180653	-2.4687	4.91091e-06	0.000549417	-2.31651	TRICHOME BIREFRINGENCE-LIKE 27
Glyma02g03580	134.249	238.803	29.695	0.124349	-3.00753	9.31214e-07	0.000138908	-2.83894	TRICHOME BIREFRINGENCE-LIKE 27
Glyma19g40421	49.5142	84.4797	14.5486	0.172214	-2.53772	0.000197608	0.0102912	-2.39387	TRICHOME BIREFRINGENCE-LIKE 6
Glyma10g26471	170.363	66.738	273.988	4.10543	2.03753	0.000846746	0.0308069	2.11237	triglyceride lipases;triglyceride lipases
Glyma18g12090	72.1651	119.474	24.8559	0.208044	-2.26504	8.72143e-05	0.00549152	-2.14937	tryptophan synthase beta-subunit 2
Glyma11g04750	59.7763	103.37	16.1825	0.15655	-2.67531	0.00126422	0.041714	-2.53381	tubulin alpha-2 chain
Glyma20g34590	64.7883	15.5161	114.06	7.35112	2.87796	1.33476e-05	0.00126321	2.80517	type one serine/threonine protein phosphatase 4
Glyma18g47720	27.9908	47.6316	8.35006	0.175305	-2.51206	0.000999878	0.0348718	-2.28128	Tyrosine phosphatase family protein
Glyma03g01110	6.7193	0.348336	13.0903	37.5795	5.23187	0.00146748	0.0462937	4.71469	U-box domain-containing protein kinase family protein
Glyma03g01110	6.7193	0.348336	13.0903	37.5795	5.23187	0.00146748	0.0462937	4.56142	U-box domain-containing protein kinase family protein
Glyma07g07650	190.84	50.4173	331.262	6.5704	2.71598	2.52933e-06	0.000320779	2.80749	U-box domain-containing protein kinase family protein
Glyma01g41480	155.608	73.4963	237.719	3.23444	1.69351	0.00131069	0.0425693	1.85626	ubiquitin C-terminal hydrolase 3
Glyma16g18421	30.1547	60.3095	0	0	#NAME?	1.08061e-11	7.52235e-09	-8.68194	ubiquitin-associated (UBA)/TS-N domain-containing protein
Glyma06g37361	7.84199	15.684	0	0	#NAME?	0.000457667	0.0197253	-6.6452	ubiquitin-conjugating enzyme 25
Glyma15g09800	865.931	395.705	1336.16	3.37664	1.75559	0.000692859	0.0266429	1.90785	ubiquitin-like protein 5
Glyma03g36450	27.4102	9.20639	45.614	4.9546	2.30877	0.000874468	0.0315407	2.41091	ubiquitin-specific protease 12
Glyma19g39121	15.3628	2.72818	27.9975	10.2624	3.35929	5.66054e-05	0.00390571	3.20298	ubiquitin-specific protease 12
Glyma09g01250	131.061	203.59	58.532	0.2875	-1.79837	0.00150422	0.0470262	-1.64715	uclacyanin 1
Glyma15g12080	63.3157	116.177	10.4539	0.089982	-3.47422	1.27437e-06	0.000180634	-3.24165	uclacyanin 1
Glyma18g46240	109.39	179.395	39.3863	0.219551	-2.18737	9.37324e-05	0.00582582	-2.06429	UDP-galactose transporter 2
Glyma14g37170	11.5621	1.0255	22.0988	21.5492	4.42956	1.13856e-05	0.00110593	4.14174	UDP-glucosyl transferase 71C4
Glyma02g11680	11.6201	22.7494	0.490803	0.0215743	-5.53454	0.000134069	0.00765331	-4.85324	UDP-glucosyl transferase 73B3
Glyma07g38465	28.1929	7.62104	48.7648	6.39871	2.67778	3.74421e-05	0.00286072	2.7444	UDP-glucosyl transferase 73B3
Glyma11g00230	317.741	87.1649	548.318	6.29059	2.65319	1.21657e-06	0.000173284	2.76893	UDP-glucosyl transferase 73B3
Glyma03g34410	79.8482	16.4236	143.273	8.72359	3.12492	6.91285e-07	0.000107468	3.17667	UDP-glucosyl transferase 73C2
Glyma19g37108	79.9457	37.6545	122.237	3.24628	1.69879	0.00109998	0.0373927	1.89382	UDP-glucosyl transferase 73C2
Glyma13g32910	102.969	179.248	26.6907	0.148904	-2.74754	7.21614e-06	0.000749749	-2.60637	UDP-glucosyl transferase 78D2
Glyma15g05700	28.7116	55.8311	1.59221	0.0285183	-5.13197	0.000980074	0.0342649	-5.02543	UDP-glucosyl transferase 85A2
Glyma20g05700	1833.2	3143.18	523.212	0.166459	-2.58676	8.70268e-07	0.000130751	-2.43289	UDP-glucosyl transferase 85A2
Glyma01g02670	78.6061	10.0984	147.114	14.568	3.86473	0.000509936	0.021242	3.90829	UDP-glucosyl transferase 85A3
Glyma15g37520	256.655	451.792	61.5185	0.136165	-2.87657	8.39637e-08	1.8329e-05	-2.73813	UDP-glucosyl transferase 85A3
Glyma15g05991	27.168	1.64416	52.6918	32.0478	5.00215	0.000111235	0.00662454	4.81599	UDP-glucosyl transferase 85A7
Glyma16g29330	211.566	61.7531	361.38	5.85201	2.54893	2.53183e-05	0.00209263	2.63138	UDP-glucosyl transferase 88A1
Glyma02g11610	36.5537	13.6567	59.4507	4.35321	2.12208	0.000829704	0.0302924	2.19098	UDP-glycosyltransferase 73B4
Glyma02g11630	23.6594	3.69486	43.6239	11.8066	3.56153	1.57846e-06	0.000216868	3.58746	UDP-glycosyltransferase 73B4
Glyma01g09160	297.405	138.748	456.062	3.28699	1.71677	0.000507044	0.021192	1.8939	UDP-Glycosyltransferase superfamily protein
Glyma03g03850	20.7657	40.3044	1.22701	0.0304436	-5.03772	6.90979e-06	0.000721509	-4.40878	UDP-Glycosyltransferase superfamily protein
Glyma06g35110	1186.47	2351.89	21.046	0.00894856	-6.80413	0.000176554	0.0094703	-6.63186	UDP-Glycosyltransferase superfamily protein
Glyma08g26830	415.806	48.3545	783.259	16.1983	4.01777	1.89477e-12	1.77178e-09	4.18462	UDP-Glycosyltransferase superfamily protein
Glyma10g33790	514.558	1026.73	2.38535	0.00232325	-8.74964	3.02582e-07	5.35511e-05	-8.54402	UDP-Glycosyltransferase superfamily protein
Glyma12g15870	428.865	12.4392	845.292	67.9537	6.08648	1.03412e-11	7.36233e-09	6.11314	UDP-Glycosyltransferase superfamily protein
Glyma13g06151	104.22	2.78669	205.653	73.7985	6.20552	1.37676e-13	1.73623e-10	6.02044	UDP-Glycosyltransferase superfamily protein
Glyma13g36500	188.421	56.5314	320.31	5.66606	2.50235	2.94693e-05	0.00235495	2.57343	UDP-Glycosyltransferase superfamily protein
Glyma16g03715	42.9503	85.1523	0.748249	0.00878718	-6.83038	3.3284e-08	8.20975e-06	-6.56849	UDP-Glycosyltransferase superfamily protein
Glyma17g37230	197.125	320.238	74.013	0.231119	-2.11329	0.000324027	0.0150042	-1.9392	UDP-Glycosyltransferase superfamily protein
Glyma18g48230	77.9971	19.3435	136.651	7.06443	2.82057	5.17096e-06	0.000566885	2.92018	UDP-Glycosyltransferase superfamily protein
Glyma18g50060	712.168	174.163	1250.17	7.17817	2.84362	2.76032e-05	0.00223144	2.98879	UDP-Glycosyltransferase superfamily protein
Glyma20g26420	339.498	3.0372	675.959	222.56	7.79805	3.18083e-15	6.8718e-12	7.8655	UDP-Glycosyltransferase superfamily protein
Glyma12g34470	33.2755	63.4415	3.10951	0.0490139	-4.35066	8.66644e-07	0.00013052	-4.0164	Uncharacterised conserved protein (UCP012943)
Glyma13g36041	149.183	277.626	20.7404	0.0747065	-3.74262	1.23305e-08	3.47982e-06	-3.56395	Uncharacterised conserved protein (UCP012943)
Glyma19g25070	33.8138	1.35434	66.2733	48.9341	5.61277	7.5697e-10	3.13843e-07	5.32781	Uncharacterised protein family (UPF0041)
Glyma03g36800	21.8731	43.7463	0	0	#NAME?	0.000347036	0.0158702	-8.20156	Uncharacterised protein family (UPF0497)
Glyma07g31610	47.5934	93.4091	1.77771	0.0190315	-5.71547	1.52569e-05	0.00140362	-5.34645	Uncharacterised protein family (UPF0497)
Glyma14g37190	482.287	77.7583	886.816	11.4048	3.51157	9.54019e-10	3.74653e-07	3.63446	Undecaprenyl pyrophosphate synthetase family protein
Glyma08g19390	67.2614	5.60904	128.914	22.9832	4.52251	5.48966e-10	2.40512e-07	4.62649	Vacuolar iron transporter (VIT) family protein
Glyma09g30660	145.84	243.904	47.7755	0.195878	-2.35197	1.60793e-05	0.0014621	-2.20843	Vacuolar protein sorting-associated protein 26
Glyma15g16810	222.792	80.9545	364.629	4.50412	2.17124	0.000940415	0.0331	2.30101	VACUOLAR SORTING RECEPTOR 6
Glyma02g37135	5.80287	11.6057	0	0	#NAME?	0.000872246	0.0314787	-6.38547	VQ motif-containing protein
Glyma03g28360	108.704	17.3083	200.1	11.5609	3.53118	2.9514e-09	9.88815e-07	3.77231	VQ motif-containing protein
Glyma11g38180	48.2633	17.2693	79.2572	4.58948	2.19833	0.000103843	0.00626772	2.44613	VQ motif-containing protein
Glyma18g02140	115.745	40.0218	191.468	4.7841	2.25825	7.83377e-05	0.00500809	2.35903	VQ motif-containing protein
Glyma19g31080	100.918	46.0426	155.793	3.38366	1.75859	0.00152273	0.0475263	1.96696	VQ motif-containing protein
Glyma06g12530	56.0331	11.1395	100.927	9.06029	3.17956	4.18192e-07	7.06204e-05	3.44161	wall associated kinase 3
Glyma13g09445	22.0429	0	44.0857	Inf	Inf	7.88018e-11	4.70192e-08	8.35253	wall associated kinase 5
Glyma04g42280	57.9235	8.0864	107.761	13.3262	3.73619	0.00106484	0.0365955	3.81168	wall-associated kinase 2
Glyma09g01750	73.6408	10.2745	137.007	13.3346	3.7371	2.83208e-05	0.00227533	3.71855	Wall-associated kinase family protein
Glyma09g03230	47.3263	15.2022	79.4504	5.22626	2.38578	3.73297e-05	0.00286072	2.57497	Wall-associated kinase family protein
Glyma04g03040	35.3626	66.1431	4.58209	0.0692753	-3.85152	0.00024851	0.0122113	-3.61283	Walls Are Thin 1
Glyma04g03040	35.3626	66.1431	4.58209	0.0692753	-3.85152	0.00024851	0.0122113	-4.40803	Walls Are Thin 1
Glyma06g03080	83.6187	143.669	23.5685	0.164047	-2.60781	4.87946e-05	0.00348976	-2.44246	Walls Are Thin 1
Glyma14g40680	49.4894	98.5808	0.398052	0.00403783	-7.95221	3.18414e-09	1.04994e-06	-7.59223	Walls Are Thin 1
Glyma07g11451	72.5345	127.83	17.2386	0.134855	-2.89052	1.61359e-05	0.0014629	-2.67135	winged-helix DNA-binding transcription factor family protein
Glyma01g32450	143.461	21.0498	265.872	12.6306	3.65885	9.31727e-09	2.74055e-06	3.68626	with no lysine (K) kinase 5
Glyma14g38010	36.4587	9.2844	63.6331	6.85376	2.7769	1.86978e-05	0.00162473	2.88982	WRKY DNA-binding protein 26
Glyma02g39870	51.7275	17.9501	85.5048	4.76346	2.25201	6.94112e-05	0.00456315	2.3839	WRKY DNA-binding protein 33
Glyma07g16040	5.77361	11.5472	0	0	#NAME?	0.00100976	0.0351067	-6.3745	WRKY DNA-binding protein 49
Glyma06g15220	165.869	11.6252	320.113	27.536	4.78325	4.13883e-09	1.32297e-06	4.8679	WRKY DNA-binding protein 51
Glyma08g15050	57.674	2.0315	113.317	55.7796	5.80167	1.50752e-05	0.00139509	5.64797	WRKY DNA-binding protein 51
Glyma01g06870	9.36534	1.31533	17.4154	13.2403	3.72686	0.000337631	0.0155308	3.39281	WRKY DNA-binding protein 57
Glyma02g12830	61.642	15.5709	107.713	6.91758	2.79027	6.88077e-06	0.000720461	2.84007	WRKY DNA-binding protein 57
Glyma05g29310	28.0634	6.22709	49.8997	8.01332	3.0024	6.20989e-07	9.75078e-05	3.42128	WRKY DNA-binding protein 65
Glyma17g04710	8.90982	0	17.8196	Inf	Inf	1.90934e-05	0.00165682	7.05232	WRKY family transcription factor
Glyma05g33850	10.7916	21.5832	0	0	#NAME?	2.33008e-05	0.00195163	-7.17134	WUSCHEL related homeobox 1
Glyma05g33850	10.7916	21.5832	0	0	#NAME?	2.33008e-05	0.00195163	-7.46645	WUSCHEL related homeobox 1
Glyma12g06895	41.5611	81.4852	1.6371	0.0200908	-5.63732	4.94831e-10	2.23033e-07	-5.38397	WUSCHEL related homeobox 2
Glyma04g01640	59.996	117.254	2.73851	0.0233555	-5.4201	3.30772e-12	2.72673e-09	-5.4047	xylem cysteine peptidase 2
Glyma06g01710	26.409	52.818	0	0	#NAME?	4.70283e-10	2.13505e-07	-8.4557	xylem cysteine peptidase 2
Glyma06g01730	13.305	24.9489	1.66103	0.0665774	-3.90882	0.000914917	0.0324466	-3.64043	xylem cysteine peptidase 2
Glyma09g40210	19.0163	34.7584	3.27421	0.0941991	-3.40814	0.000299048	0.0140976	-3.25633	xylem serine peptidase 1
Glyma11g36730	150.519	22.4362	278.602	12.4175	3.63431	6.17634e-09	1.87842e-06	3.77001	xyloglucan endotransglucosylase/hydrolase 16
Glyma18g35720	11.477	1.35434	21.5997	15.9486	3.99535	0.000180805	0.00965555	3.67634	xyloglucan endotransglucosylase/hydrolase 2
Glyma01g01770	36.7082	5.35884	68.0576	12.7001	3.66677	0.00013373	0.00764795	3.49432	xyloglucan endotransglucosylase/hydrolase 30
Glyma01g01770	36.7082	5.35884	68.0576	12.7001	3.66677	0.00013373	0.00764795	4.31496	xyloglucan endotransglucosylase/hydrolase 30
Glyma09g34140	59.4149	10.6387	108.191	10.1695	3.34618	2.05387e-07	3.91115e-05	3.41487	xyloglucan endotransglucosylase/hydrolase 30
Glyma02g07610	11.699	23.1527	0.245402	0.0105993	-6.55989	3.97799e-05	0.0029919	-5.57058	xyloglucan endotransglucosylase/hydrolase 5
Glyma05g23170	15.9814	2.91987	29.0429	9.94663	3.31421	0.000877207	0.0315669	3.72549	xyloglucan endotransglucosylase/hydrolase 6
Glyma06g45860	41.4261	75.8338	7.01841	0.09255	-3.43362	3.1036e-06	0.000377561	-3.32738	xyloglucan endotransglucosylase/hydrolase 9
Glyma09g07070	143.146	8.61088	277.682	32.2478	5.01113	2.85749e-08	7.21873e-06	4.96608	xyloglucan endotransglycosylase 6
Glyma15g18360	306.331	20.9164	591.746	28.291	4.82227	1.45448e-18	1.13905e-14	5.20447	xyloglucan endotransglycosylase 6
Glyma18g18931	40.6695	0	81.339	Inf	Inf	4.61084e-07	7.60194e-05	9.26016	xyloglucan:xyloglucosyl transferase 33
Glyma20g16600	105.239	7.79688	202.682	25.9953	4.70018	6.87095e-13	7.05692e-10	4.67799	YELLOW STRIPE like 1
Glyma18g07330	147.77	280.337	15.2036	0.0542334	-4.20467	4.71909e-06	0.0005308	-4.03812	zinc finger (C2H2 type) family protein
Glyma08g39400	28.6844	10.7914	46.5773	4.31614	2.10974	0.000915119	0.0324466	2.34225	Zinc finger (CCCH-type/C3HC4-type RING finger) family protein
Glyma07g27820	178.2	309.317	47.0841	0.15222	-2.71577	1.94857e-05	0.00168154	-2.55615	zinc finger protein 4
Glyma11g33420	9.06931	16.9445	1.19416	0.0704748	-3.82675	0.00141978	0.0452676	-3.74193	zinc finger protein 4
Glyma03g30340	32.713	58.8506	6.57531	0.111729	-3.16193	0.00102611	0.035484	-3.009	zinc finger protein 8
Glyma06g41530	221.809	342.308	101.309	0.29596	-1.75653	0.000433075	0.0189077	-1.62322	zinc finger protein-related
Glyma14g01970	85.8293	171.659	0	0	#NAME?	6.75228e-10	2.8778e-07	-10.1655	zinc finger protein-related
Glyma13g25620	165.84	12.0522	319.627	26.5202	4.72902	1.48276e-06	0.000205069	4.73681	zinc induced facilitator-like 1
Glyma08g44010	625.587	167.956	1083.22	6.44944	2.68917	3.22758e-07	5.64835e-05	2.84974	zinc transporter 11 precursor
[truncated: 4 more rows]

## Sheet: Leaf1_5
Gene	baseMean	baseMeanA	baseMeanB	foldChange	log2FoldChange	pval	padj	Annotation	Blast2Go
Glyma01g04330	15.4634	27.3909	3.53586	0.129089	-2.95356	0.0010445	0.0197131	0	---NA---
Glyma01g45440	68.3109	136.191	0.430919	0.00316409	-8.304	1.56471e-13	5.87456e-11	0	---NA---
Glyma02g04660	77.2504	24.6984	129.802	5.25551	2.39383	3.84947e-05	0.00140186	0	---NA---
Glyma02g09201	348.457	610.623	86.2919	0.141318	-2.82298	0.00076586	0.0154184	0	---NA---
Glyma03g08478	16.3598	32.3395	0.380135	0.0117545	-6.41064	2.5389e-06	0.000140472	0	---NA---
Glyma03g34920	22.9237	39.7527	6.09474	0.153316	-2.70542	0.000281422	0.00703265	0	---NA---
Glyma04g36243	37.7308	75.4617	0	0	#NAME?	5.16434e-08	4.87628e-06	0	---NA---
Glyma05g36940	9.90276	19.8055	0	0	#NAME?	3.88912e-05	0.00141466	0	---NA---
Glyma06g19830	19.07	35.0244	3.11553	0.088953	-3.49081	0.000201245	0.0053423	0	---NA---
Glyma06g41310	184.288	30.2291	338.347	11.1928	3.48449	1.07628e-09	1.62269e-07	0	---NA---
Glyma07g05791	51.141	80.2024	22.0796	0.275299	-1.86093	0.00053943	0.0117169	0	---NA---
Glyma07g23480	184.514	0	369.029	Inf	Inf	3.21647e-25	5.0719e-21	0	---NA---
Glyma08g16290	651.584	1243.59	59.5743	0.047905	-4.38368	9.96844e-10	1.5224e-07	0	---NA---
Glyma08g23297	18.5883	37.1766	0	0	#NAME?	1.37936e-08	1.50783e-06	0	---NA---
Glyma10g01910	426.06	850.396	1.72368	0.00202691	-8.9465	4.45392e-05	0.00157561	0	---NA---
Glyma10g06840	69.1083	109.312	28.9044	0.264421	-1.91909	0.000455297	0.0102782	0	---NA---
Glyma10g37080	1108.46	2210.65	6.27803	0.0028399	-8.45994	4.58946e-07	3.28204e-05	0	---NA---
Glyma12g08121	27.3474	50.0556	4.63922	0.0926812	-3.43158	1.52023e-05	0.000645271	0	---NA---
Glyma14g05710	110.525	2.55203	218.498	85.6174	6.41983	2.02163e-12	6.18993e-10	0	---NA---
Glyma15g12170	39.8866	71.9033	7.86987	0.109451	-3.19165	5.7213e-05	0.00192873	0	---NA---
Glyma16g20780	128.871	38.9543	218.787	5.61652	2.48968	1.09467e-05	0.000491427	0	---NA---
Glyma16g20780	128.871	38.9543	218.787	5.61652	2.48968	1.09467e-05	0.000491427	0	---NA---
Glyma17g10255	11.5862	23.1725	0	0	#NAME?	4.29446e-06	0.000218619	0	---NA---
Glyma17g14793	87.2843	25.9387	148.63	5.73004	2.51855	2.82612e-05	0.00109091	0	---NA---
Glyma17g24193	1104.8	270.451	1939.15	7.17004	2.84198	1.38069e-06	8.38168e-05	0	---NA---
Glyma18g39946	45.9655	70.7379	21.193	0.299599	-1.7389	0.00186305	0.0309471	0	---NA---
Glyma19g03948	97.0705	160.059	34.0817	0.212932	-2.23154	3.28639e-05	0.00123458	0	---NA---
Glyma19g04165	72.5087	143.395	1.62211	0.0113122	-6.46598	1.49651e-08	1.62743e-06	0	---NA---
Glyma19g22023	9.7419	0.696672	18.7871	26.967	4.75312	0.000242642	0.0062455	0	---NA---
Glyma20g38210	16.1993	3.40534	28.9932	8.51403	3.08984	0.000608857	0.0129043	0	---NA---
Glyma02g31121	130.089	240.219	19.9596	0.0830893	-3.58919	6.50329e-09	7.88174e-07	0	---NA---
Glyma05g10264	31.8133	58.0945	5.53199	0.0952239	-3.39253	0.00046276	0.0104095	0	---NA---
Glyma05g32770	12.9986	0	25.9971	Inf	Inf	4.59984e-08	4.42272e-06	0	---NA---
Glyma07g16350	8.10783	0	16.2157	Inf	Inf	0.00258268	0.0396543	0	---NA---
Glyma09g33560	61.7851	15.7425	107.828	6.84947	2.77599	1.01983e-06	6.45183e-05	0	---NA---
Glyma10g12370	1569.61	3074.36	64.8666	0.0210992	-5.56667	2.08935e-07	1.64729e-05	0	---NA---
Glyma10g42120	157.282	274.239	40.3255	0.147045	-2.76567	0.000113858	0.0033955	0	---NA---
Glyma18g00933	415.896	708.835	122.957	0.173463	-2.5273	3.09681e-06	0.000166237	0	---NA---
Glyma18g45430	47.1331	87.228	7.0383	0.0806886	-3.63149	0.000780293	0.0156636	0	---NA---
Glyma01g41411	27.9395	55.8789	0	0	#NAME?	4.84613e-11	1.06503e-08	0	50s ribosomal protein chloroplastic
Glyma11g04013	12.126	24.2519	0	0	#NAME?	4.6909e-06	0.000235944	0	50s ribosomal protein chloroplastic
Glyma08g26213	48.9123	85.255	12.5696	0.147436	-2.76184	4.83605e-05	0.0016806	0	abc transporter c family member 3
Glyma13g33780	62.7667	16.5763	108.957	6.57306	2.71657	0.000661321	0.01378	0	abscisic acid 8 -hydroxylase 1
Glyma07g05811	5.8883	0	11.7766	Inf	Inf	0.000177043	0.00481951	0	aldo keto reductase
Glyma10g02775	67.8362	109.695	25.9778	0.236819	-2.07814	0.000201532	0.00534767	0	ankyrin repeat domain-containing protein 50-like
Glyma18g45824	101.538	20.1575	182.919	9.0745	3.18182	7.53844e-07	5.02412e-05	0	argonaute family protein
Glyma10g35871	3799.32	7481.86	116.78	0.0156084	-6.00153	1.24012e-05	0.00054737	0	auxin down-regulated protein
Glyma19g39330	336.166	549.277	123.056	0.224033	-2.15822	6.71084e-05	0.0022	0	auxin response factor 7
Glyma13g43150	12.0558	23.7314	0.380135	0.0160183	-5.96414	8.99572e-05	0.00277999	0	avr9 cf-9 rapidly elicited protein
Glyma06g17150	13.9167	27.2699	0.563423	0.020661	-5.59695	7.22552e-06	0.000343868	0	bone sialoprotein 2-like
Glyma03g26650	40.3077	80.6154	0	0	#NAME?	1.43839e-13	5.46536e-11	0	calcium ion-binding
Glyma16g26990	57.1937	19.4023	94.9852	4.89556	2.29147	0.000420454	0.00963873	0	cation channel family protein
Glyma19g28970	100.079	23.1401	177.018	7.64983	2.93543	1.65794e-05	0.000692534	0	cation channel family protein
Glyma04g12100	34.5367	56.3062	12.7671	0.226745	-2.14086	0.00199233	0.0326062	0	centromere-associated protein e
Glyma10g30840	40.0268	67.1403	12.9134	0.192334	-2.37831	0.000271596	0.00683584	0	coatomer protein
Glyma10g30840	40.0268	67.1403	12.9134	0.192334	-2.37831	0.000271596	0.00683584	0	coatomer protein
Glyma20g36630	37.3641	64.3502	10.378	0.161273	-2.63242	9.77363e-05	0.00298384	0	coatomer protein
Glyma20g36630	37.3641	64.3502	10.378	0.161273	-2.63242	9.77363e-05	0.00298384	0	coatomer protein
Glyma20g36630	37.3641	64.3502	10.378	0.161273	-2.63242	9.77363e-05	0.00298384	0	coatomer protein
Glyma10g09382	16.0622	1.35434	30.7701	22.7197	4.50587	0.00160296	0.0275791	0	copii coat assembly protein
Glyma08g39010	14.8857	26.5339	3.23744	0.122011	-3.03491	0.00100992	0.0191924	0	cyclin-dependent protein kinase inhibitor smr3-like
Glyma19g31190	16.0483	5.87906	26.2176	4.45949	2.15688	0.00110253	0.0204713	0	cysteine-rich and transmembrane domain-containing protein a
Glyma17g02060	16.8398	30.4997	3.17987	0.104259	-3.26175	0.000556738	0.0120136	0	cytochrome p450 family
Glyma17g16850	108.005	199.736	16.2727	0.081471	-3.61757	3.27822e-09	4.28984e-07	0	dentin sialophospho
Glyma05g23210	341.795	635.174	48.4164	0.0762254	-3.71359	1.06821e-10	2.14574e-08	0	dentin sialophospho isoform x1
Glyma15g06270	18841.6	37154.7	528.468	0.0142234	-6.13558	9.59656e-24	7.56616e-20	0	differentially expressed in soybean precursor
Glyma19g38867	16.5362	30.7377	2.33474	0.0759569	-3.71868	2.71326e-05	0.00105509	0	dihydroneopterin aldolase
Glyma19g38867	16.5362	30.7377	2.33474	0.0759569	-3.71868	2.71326e-05	0.00105509	0	dihydroneopterin aldolase
Glyma12g35610	154.655	300.562	8.74909	0.0291091	-5.10239	8.08815e-15	4.32332e-12	0	dna ligase 1-like
Glyma09g01040	20.645	36.2063	5.0837	0.140409	-2.83229	0.00069353	0.0142907	0	dual specificity protein kinase shkd-like
Glyma06g42810	34.3701	12.8421	55.898	4.35271	2.12191	0.000846132	0.0166778	0	duf1685 family protein
Glyma10g35111	8.18255	16.3651	0	0	#NAME?	3.96682e-05	0.00143548	0	duf4050 family protein
Glyma10g35111	8.18255	16.3651	0	0	#NAME?	3.96682e-05	0.00143548	0	duf4050 family protein
Glyma20g32446	17.3453	33.6387	1.05191	0.0312707	-4.99904	8.63923e-07	5.60032e-05	0	duf4050 family protein
Glyma20g32446	17.3453	33.6387	1.05191	0.0312707	-4.99904	8.63923e-07	5.60032e-05	0	duf4050 family protein
Glyma09g27410	43.7908	80.5545	7.02721	0.0872356	-3.51894	2.77026e-07	2.08261e-05	0	duf4378 domain protein
Glyma16g32500	51.4108	100.877	1.94468	0.0192778	-5.69692	2.25372e-09	3.14494e-07	0	duf4378 domain protein
Glyma18g53330	7.45257	14.6234	0.281711	0.0192644	-5.69792	0.000847685	0.0166927	0	duf4378 domain protein
Glyma18g53330	7.45257	14.6234	0.281711	0.0192644	-5.69792	0.000847685	0.0166927	0	duf4378 domain protein
Glyma19g44610	178.732	291.933	65.5313	0.224474	-2.15538	7.6452e-05	0.00244282	0	duf688 family protein
Glyma06g11870	47.0934	83.8769	10.3098	0.122916	-3.02425	2.3958e-05	0.000945218	0	duf740 family protein
Glyma04g42890	82.263	134.394	30.1321	0.224208	-2.15709	8.14505e-05	0.00256182	0	duf740 family protein
Glyma02g30870	157.228	298.901	15.5563	0.052045	-4.2641	2.67126e-09	3.59727e-07	0	duf761 domain protein
Glyma11g19370	168.017	294.391	41.6434	0.141456	-2.82157	3.64108e-06	0.000189799	0	ecdysone receptor
Glyma18g52381	19.2964	0	38.5929	Inf	Inf	1.00993e-09	1.53865e-07	0	f-box protein
Glyma13g24555	14.1877	26.5193	1.85618	0.0699936	-3.83663	0.000109055	0.00327236	0	family protein
Glyma13g07516	22.5971	44.8141	0.380135	0.00848249	-6.8813	1.06453e-08	1.20981e-06	0	family transcriptional
Glyma04g40605	27.3607	0	54.7213	Inf	Inf	2.56979e-07	1.96073e-05	0	flavanone 3-dioxygenase
Glyma03g00400	22.9453	45.8906	0	0	#NAME?	0.000110398	0.00330324	0	flocculation protein flo11-like
Glyma16g34680	7.02022	14.0404	0	0	#NAME?	0.000596303	0.0126893	0	flocculation protein flo11-like
Glyma01g03670	9.8639	19.7278	0	0	#NAME?	2.40698e-05	0.000948665	0	gata zinc finger domain-containing protein 25-like
Glyma18g10685	101.524	203.047	0	0	#NAME?	0.00016213	0.00449702	0	glycine-rich cell wall structural
Glyma02g43360	417.428	723.865	110.991	0.153331	-2.70528	7.60577e-06	0.000359077	0	glycine-rich cell wall structural
Glyma06g46361	13.4023	26.8046	0	0	#NAME?	2.35507e-06	0.000132039	0	glycine-rich cell wall structural protein 1-like
Glyma16g08360	100.749	37.6103	163.887	4.35752	2.12351	0.000641771	0.0134885	0	glycine-rich protein a3
Glyma03g29647	61.7482	107.243	16.2535	0.151558	-2.72205	0.000446987	0.0101196	0	glycine-rich rna-binding protein mitochondrial-like
Glyma10g14660	85.0861	152.054	18.1183	0.119157	-3.06906	1.63891e-06	9.70634e-05	0	hemerythrin hhe cation-binding domain protein
Glyma08g44110	64.0418	113.056	15.0278	0.132924	-2.91133	1.32245e-05	0.000575513	0	histone chaperone rtt106-like
Glyma12g05157	88.5904	0.328832	176.852	537.818	9.07097	2.67319e-19	3.83201e-16	0	hydroperoxide lyase
Glyma16g24361	100.981	201.962	0	0	#NAME?	4.11165e-10	7.22391e-08	0	hypothetical protein glysoja_000167
Glyma20g32570	916.978	80.8003	1753.16	21.6974	4.43945	8.37395e-13	2.69479e-10	0	hypothetical protein glysoja_000555
Glyma09g34320	20.0957	37.6158	2.57559	0.068471	-3.86836	4.57158e-05	0.00160908	0	hypothetical protein glysoja_000911
Glyma19g41270	222.255	396.33	48.18	0.121565	-3.04019	9.27291e-06	0.000427544	0	hypothetical protein glysoja_001960
Glyma08g02695	14.5299	0	29.0597	Inf	Inf	5.45203e-05	0.00185982	0	hypothetical protein glysoja_002834
Glyma11g06191	90.7777	177.666	3.88936	0.0218914	-5.51349	2.60126e-13	9.5445e-11	0	hypothetical protein glysoja_003802
Glyma02g46311	260.124	482.731	37.5165	0.0777171	-3.68562	1.04695e-08	1.19413e-06	0	hypothetical protein glysoja_003918
Glyma11g03981	43.241	12.9954	73.4866	5.6548	2.49948	2.43289e-05	0.000955493	0	hypothetical protein glysoja_004666
Glyma08g44031	17.2378	33.152	1.32369	0.039928	-4.64646	0.00116973	0.0214601	0	hypothetical protein glysoja_006306
Glyma17g10260	17.5464	33.2465	1.84626	0.0555324	-4.17053	8.876e-05	0.00274973	0	hypothetical protein glysoja_006918
Glyma12g33901	19.3029	38.2256	0.380135	0.00994453	-6.65188	6.9148e-09	8.29172e-07	0	hypothetical protein glysoja_007680
Glyma11g15631	31.4052	6.27005	56.5403	9.01753	3.17273	1.31652e-05	0.000573865	0	hypothetical protein glysoja_008937
Glyma07g36986	138.289	37.3405	239.237	6.40689	2.67962	0.000838849	0.0165965	0	hypothetical protein glysoja_009768
Glyma07g38236	6.43559	0	12.8712	Inf	Inf	0.000508843	0.0111945	0	hypothetical protein glysoja_009879
Glyma05g29321	36.8195	62.2977	11.3414	0.182051	-2.45758	0.000245567	0.00630143	0	hypothetical protein glysoja_010763
Glyma10g03150	8.73249	17.465	0	0	#NAME?	0.000103806	0.00313725	0	hypothetical protein glysoja_011022
Glyma19g30271	59.9198	117.356	2.48395	0.021166	-5.56211	6.58631e-05	0.00216593	0	hypothetical protein glysoja_011137
Glyma10g35531	73.4474	127.047	19.8483	0.156228	-2.67827	1.13472e-05	0.000506877	0	hypothetical protein glysoja_011608
Glyma09g06840	14.2093	26.6948	1.72368	0.0645697	-3.953	2.20219e-05	0.000883033	0	hypothetical protein glysoja_013250
Glyma04g00721	35.4508	70.9016	0	0	#NAME?	1.97279e-12	6.06983e-10	0	hypothetical protein glysoja_013694
Glyma04g00741	57.0064	101.83	12.1827	0.119638	-3.06326	3.50427e-06	0.000184037	0	hypothetical protein glysoja_013696
Glyma11g37810	112.91	41.637	184.183	4.42353	2.1452	1.49302e-05	0.000635123	0	hypothetical protein glysoja_014409
Glyma06g00760	28.9109	51.6656	6.15612	0.119153	-3.06911	0.000288441	0.00716264	0	hypothetical protein glysoja_014586
Glyma06g02270	25.8922	50.094	1.69027	0.0337419	-4.88931	2.63505e-07	1.99764e-05	0	hypothetical protein glysoja_014710
Glyma02g13921	9.56417	19.1283	0	0	#NAME?	4.68763e-05	0.00164094	0	hypothetical protein glysoja_014737
Glyma02g13191	58.5747	113.148	4.00085	0.0353593	-4.82177	8.49942e-11	1.76928e-08	0	hypothetical protein glysoja_014794
Glyma09g33971	72.6851	138.44	6.92995	0.0500574	-4.32027	1.98128e-05	0.000807281	0	hypothetical protein glysoja_014938
Glyma05g00980	45.4342	89.7249	1.14355	0.0127451	-6.29392	2.57821e-12	7.59898e-10	0	hypothetical protein glysoja_015840
Glyma17g10910	28.9253	57.8507	0	0	#NAME?	2.53174e-11	6.02593e-09	0	hypothetical protein glysoja_015840
Glyma18g51470	138.705	26.882	250.529	9.31958	3.22026	2.24717e-08	2.34666e-06	0	hypothetical protein glysoja_016087
Glyma18g52821	59.723	113.476	5.96969	0.0526073	-4.24859	7.09365e-09	8.49003e-07	0	hypothetical protein glysoja_016194, partial
Glyma06g18710	684.386	139.804	1228.97	8.79068	3.13597	1.65129e-07	1.3353e-05	0	hypothetical protein glysoja_017491
Glyma06g12560	233.032	463.017	3.04737	0.00658156	-7.24735	5.82695e-15	3.28151e-12	0	hypothetical protein glysoja_018332
Glyma18g04697	9.94207	19.8841	0	0	#NAME?	1.66545e-05	0.000695211	0	hypothetical protein glysoja_019644
Glyma18g03745	13.8398	0.696672	26.9828	38.7311	5.27542	1.89991e-08	2.02995e-06	0	hypothetical protein glysoja_019719
Glyma09g04650	58.3022	13.9265	102.678	7.37288	2.88223	6.65073e-06	0.000320825	0	hypothetical protein glysoja_019762
Glyma13g40110	20.1254	40.2507	0	0	#NAME?	3.17133e-06	0.000169372	0	hypothetical protein glysoja_021099
Glyma10g40701	1902.74	596.554	3208.92	5.3791	2.42736	0.000141523	0.00402817	0	hypothetical protein glysoja_021321
Glyma06g10591	40.481	0	80.962	Inf	Inf	1.07626e-13	4.21641e-11	0	hypothetical protein glysoja_021777
Glyma18g01730	776.754	137.598	1415.91	10.2902	3.36319	2.61961e-09	3.54769e-07	0	hypothetical protein glysoja_023061
Glyma06g08421	20.0778	40.1556	0	0	#NAME?	1.58721e-09	2.29614e-07	0	hypothetical protein glysoja_025108
Glyma08g17615	37.349	66.6621	8.03579	0.120545	-3.05236	0.000468126	0.0105002	0	hypothetical protein glysoja_026588
Glyma05g32986	60.6837	117.723	3.64487	0.0309616	-5.01338	1.22992e-10	2.43184e-08	0	hypothetical protein glysoja_026957
Glyma07g11075	26.2896	3.90637	48.6727	12.4598	3.63921	3.4543e-08	3.42573e-06	0	hypothetical protein glysoja_027203
Glyma11g05010	123.679	242.702	4.65641	0.0191857	-5.70382	3.31167e-05	0.00124259	0	hypothetical protein glysoja_027297
Glyma10g44360	1729.25	3269.27	189.241	0.0578847	-4.11067	2.52586e-08	2.59896e-06	0	hypothetical protein glysoja_032904, partial
Glyma20g39191	40.14	76.9101	3.36994	0.0438166	-4.51238	3.84733e-09	4.9625e-07	0	hypothetical protein glysoja_032904, partial
Glyma16g05421	104.842	208.39	1.29276	0.00620354	-7.33269	0.000166509	0.00459646	0	hypothetical protein glysoja_034748
Glyma02g17351	233.999	27.6453	440.353	15.9287	3.99355	0.00202383	0.0330275	0	hypothetical protein glysoja_035212
Glyma01g07567	146.083	286.462	5.70468	0.0199143	-5.65005	7.30839e-09	8.73048e-07	0	hypothetical protein glysoja_036148
Glyma05g35630	12.5116	23.5162	1.50698	0.0640826	-3.96392	0.00182543	0.0304354	0	hypothetical protein glysoja_036392, partial
Glyma06g42960	15.2101	0	30.4203	Inf	Inf	2.58318e-06	0.000142672	0	hypothetical protein glysoja_036755
Glyma03g06640	12.7728	2.36034	23.1853	9.82288	3.29615	0.000457252	0.010315	0	hypothetical protein glysoja_037793
Glyma19g04000	84.1028	146.293	21.9131	0.149789	-2.73899	9.98939e-06	0.000456573	0	hypothetical protein glysoja_038032
Glyma02g31140	22.3091	43.7563	0.861839	0.0196963	-5.66593	2.15095e-07	1.68952e-05	0	hypothetical protein glysoja_041954
Glyma04g22480	20.3621	39.299	1.42526	0.0362672	-4.78519	1.61583e-06	9.60575e-05	0	hypothetical protein glysoja_042514
Glyma15g38091	3845.33	7668.24	22.4128	0.00292281	-8.41843	6.03426e-17	5.07473e-14	0	hypothetical protein glysoja_042647
Glyma04g29490	7.94364	0	15.8873	Inf	Inf	1.34832e-05	0.000583017	0	hypothetical protein glysoja_045477
Glyma04g29490	7.94364	0	15.8873	Inf	Inf	1.34832e-05	0.000583017	0	hypothetical protein glysoja_045477
Glyma04g29430	419.577	54.0455	785.108	14.5268	3.86065	3.52527e-09	4.56577e-07	0	hypothetical protein glysoja_045478
Glyma19g21730	43.5181	0	87.0362	Inf	Inf	1.00438e-08	1.15392e-06	0	hypothetical protein glysoja_046166
Glyma06g41360	368.408	92.9132	643.903	6.93016	2.79289	4.39573e-06	0.000222875	0	hypothetical protein glysoja_046757
Glyma18g33230	14.0755	27.7709	0.380135	0.0136882	-6.19092	5.09286e-05	0.00175342	0	hypothetical protein glysoja_047408
Glyma19g20427	94.644	163.224	26.0634	0.159679	-2.64676	2.17595e-05	0.000873622	0	hypothetical protein glysoja_048929
Glyma02g09590	44.8996	80.7617	9.0374	0.111902	-3.15969	4.83357e-05	0.0016806	0	hypothetical protein glysoja_049134
Glyma07g36805	57.7111	105.099	10.3236	0.0982274	-3.34773	0.000522794	0.0114535	0	hypothetical protein PHAVU_003G114700g
Glyma20g25750	34.4446	67.8473	1.04198	0.0153578	-6.02489	5.84033e-09	7.20886e-07	0	hypothetical protein PHAVU_007G033400g
Glyma20g37351	67.1916	3.48336	130.9	37.5787	5.23184	0.000842721	0.016647	0	interleukin enhancer-binding factor 3-like
Glyma16g17040	7.23339	14.4668	0	0	#NAME?	0.000480623	0.0107082	0	late embryogenesis abundant protein
Glyma15g01890	63.0064	97.4355	28.5773	0.293295	-1.76958	0.00105698	0.0198536	0	late embryogenesis abundant protein
Glyma01g24880	47.3848	16.9405	77.8291	4.59426	2.19983	0.000143955	0.00408266	0	legume-specific protein
Glyma07g29990	439.135	870.513	7.75771	0.00891165	-6.81009	2.06668e-06	0.000117967	0	leguminosin group485 secreted peptide
Glyma08g07380	1061.71	2118.69	4.72705	0.00223112	-8.80802	5.70485e-05	0.00192504	0	leguminosin group485 secreted peptide
Glyma02g01841	437.729	858.56	16.8975	0.0196812	-5.66704	1.02179e-07	8.9264e-06	0	leucine-rich repeat extensin-like protein 3-like
Glyma11g00280	69.414	138.017	0.811055	0.00587649	-7.41083	3.22111e-10	5.77183e-08	0	leucine-rich repeat extensin-like protein 3-like
Glyma11g10210	102.32	30.0767	174.563	5.80391	2.53703	2.03997e-05	0.000826924	0	leucine-rich repeat-containing protein ddb_g0290503-like isoform x1
Glyma11g33936	80.9256	154.446	7.40488	0.0479447	-4.38249	3.96409e-06	0.000204107	0	little protein 1
Glyma11g14471	6.79249	0	13.585	Inf	Inf	3.66541e-05	0.00134999	0	low-temperature-induced 65 kda
Glyma02g14400	18.4052	34.0614	2.74896	0.0807059	-3.63118	4.28717e-05	0.00152687	0	lysine-rich arabinogalactan protein 19-like
Glyma11g38170	49.3634	82.2568	16.4701	0.200227	-2.32029	0.000838239	0.016595	0	mediator of rna polymerase ii transcription subunit
Glyma18g47650	42.4054	71.9658	12.845	0.178488	-2.4861	0.000757013	0.0152856	0	meg related family
Glyma20g30370	49.4038	86.7059	12.1017	0.139571	-2.84093	1.96747e-05	0.000802693	0	membrane-associated kinase regulator 6
Glyma03g42060	228.167	403.818	52.5161	0.130049	-2.94287	7.5825e-08	6.81255e-06	0	mhc class ii regulatory factor rfx1-like
Glyma08g40370	27.8745	47.7331	8.01594	0.167933	-2.57405	0.00105297	0.0198135	0	microtubule-associated protein futsch isoform x2
Glyma08g40370	27.8745	47.7331	8.01594	0.167933	-2.57405	0.00105297	0.0198135	0	microtubule-associated protein futsch isoform x2
Glyma08g40370	27.8745	47.7331	8.01594	0.167933	-2.57405	0.00105297	0.0198135	0	microtubule-associated protein futsch isoform x2
Glyma02g37500	118.981	38.4283	199.533	5.19236	2.37639	4.79073e-06	0.000240508	0	myb-like protein h isoform x1
Glyma16g28040	39.9411	77.5133	2.36882	0.0305602	-5.0322	9.30112e-07	5.96198e-05	0	nestin-like isoform x1
Glyma06g01550	46.204	2.41885	89.9891	37.2033	5.21736	8.68678e-11	1.79643e-08	0	organ-specific protein s2-like
Glyma15g42220	158.618	53.717	263.519	4.90569	2.29446	0.000345077	0.00823511	0	oxidoreductase transition metal ion-binding protein
Glyma10g35801	7.45458	0	14.9092	Inf	Inf	1.77965e-05	0.000738331	0	pentatricopeptide repeat-containing protein at2g16880-like
Glyma16g32430	31.9598	54.4307	9.48884	0.174329	-2.52012	0.000535373	0.0116643	0	pentatricopeptide repeat-containing protein mitochondrial-like isoform x1
Glyma19g44840	6.82309	0	13.6462	Inf	Inf	2.78547e-05	0.00107852	0	permease transmembrane protein
Glyma17g09200	2945.98	1116.26	4775.71	4.27833	2.09705	0.000435152	0.00991932	0	phloem specific protein
Glyma02g07530	42.7433	85.4866	0	0	#NAME?	2.28006e-14	1.06528e-11	0	plant mac12-16 protein
Glyma19g28190	23.9967	46.0079	1.98554	0.0431565	-4.53428	0.000235215	0.0060803	0	plant mac12-16 protein
Glyma02g41430	31.7649	55.9146	7.61528	0.136195	-2.87625	0.000101316	0.00307722	0	plastid movement impaired protein
Glyma18g45895	591.781	1045.82	137.744	0.13171	-2.92456	2.97485e-05	0.0011365	0	polyphenol chloroplastic
Glyma04g14361	9.12325	0	18.2465	Inf	Inf	0.000174109	0.00476431	0	polyphenol oxidase chloroplastic-like
Glyma01g27890	10.4256	20.8511	0	0	#NAME?	2.0191e-06	0.000115775	0	PREDICTED: josephin-like protein-like
Glyma07g03580	357.887	156.325	559.449	3.57875	1.83946	0.00114793	0.02114	0	PREDICTED: uncharacterized protein At1g15400-like
Glyma08g22510	166.314	43.1105	289.518	6.71572	2.74754	8.94807e-07	5.75909e-05	0	PREDICTED: uncharacterized protein At1g15400-like
Glyma05g04000	25.202	49.1621	1.24197	0.0252628	-5.30684	2.61042e-07	1.98612e-05	0	PREDICTED: uncharacterized protein At4g22758-like
Glyma09g41930	6.55552	0	13.111	Inf	Inf	2.67342e-06	0.000147052	0	PREDICTED: uncharacterized protein At5g23160-like
Glyma09g04161	36.9448	66.9083	6.98123	0.10434	-3.26063	5.39894e-05	0.0018457	0	PREDICTED: uncharacterized protein DDB_G0292186-like
Glyma07g16750	134.269	55.7689	212.768	3.81518	1.93175	0.000538813	0.0117109	0	PREDICTED: uncharacterized protein LOC100305688
Glyma01g02215	137.796	14.3759	261.216	18.1703	4.18351	1.56363e-06	9.35714e-05	0	PREDICTED: uncharacterized protein LOC100305951 isoform X1
Glyma01g02215	137.796	14.3759	261.216	18.1703	4.18351	1.56363e-06	9.35714e-05	0	PREDICTED: uncharacterized protein LOC100305951 isoform X1
Glyma19g22270	171.272	71.0969	271.447	3.81799	1.93281	0.000290679	0.00720405	0	PREDICTED: uncharacterized protein LOC100306290 isoform X1
Glyma18g41290	58.807	6.48186	111.132	17.1451	4.09972	4.09117e-06	0.000209453	0	PREDICTED: uncharacterized protein LOC100500199
Glyma02g18260	12.2406	2.36034	22.1208	9.37189	3.22834	0.00121055	0.0220485	0	PREDICTED: uncharacterized protein LOC100527260 isoform X1
Glyma18g23000	27.6465	7.2532	48.0397	6.62324	2.72754	0.000111722	0.00333969	0	PREDICTED: uncharacterized protein LOC100775409
Glyma08g09020	43.4244	86.8489	0	0	#NAME?	1.22983e-14	6.25565e-12	0	PREDICTED: uncharacterized protein LOC100775548
Glyma14g14635	155.992	21.8919	290.093	13.2511	3.72805	1.61178e-06	9.5907e-05	0	PREDICTED: uncharacterized protein LOC100775685
Glyma03g00970	159.119	277.637	40.6009	0.146237	-2.77361	7.25904e-07	4.87082e-05	0	PREDICTED: uncharacterized protein LOC100776350
Glyma15g36645	579.435	1156.02	2.85052	0.00246581	-8.66372	0.00048698	0.0108116	0	PREDICTED: uncharacterized protein LOC100777664 isoform X2
Glyma13g29950	13.8392	26.3038	1.37448	0.0522539	-4.25832	0.000125022	0.00365583	0	PREDICTED: uncharacterized protein LOC100779414
Glyma03g25661	43.2091	3.78874	82.6294	21.8092	4.44687	2.87558e-13	1.04841e-10	0	PREDICTED: uncharacterized protein LOC100779874
Glyma08g27440	296.422	569.988	22.856	0.040099	-4.64029	4.99285e-14	2.20223e-11	0	PREDICTED: uncharacterized protein LOC100780709
Glyma11g34710	196.125	366.733	25.5176	0.0695807	-3.84517	0.000443294	0.010054	0	PREDICTED: uncharacterized protein LOC100782060
Glyma13g23380	12.526	23.4775	1.57447	0.0670628	-3.89834	0.000538616	0.0117107	0	PREDICTED: uncharacterized protein LOC100782109
Glyma13g01850	88.2626	161.964	14.5614	0.0899057	-3.47544	2.40074e-06	0.000134123	0	PREDICTED: uncharacterized protein LOC100782646
Glyma14g34790	73.9969	139.224	8.76943	0.0629878	-3.98878	2.97988e-09	3.94859e-07	0	PREDICTED: uncharacterized protein LOC100784445
Glyma03g25651	46.4112	0	92.8224	Inf	Inf	7.30152e-17	5.98099e-14	0	PREDICTED: uncharacterized protein LOC100785599 isoform X2
Glyma03g25651	46.4112	0	92.8224	Inf	Inf	7.30152e-17	5.98099e-14	0	PREDICTED: uncharacterized protein LOC100785599 isoform X2
Glyma19g36360	40.9752	64.8579	17.0925	0.263538	-1.92392	0.000387263	0.00903338	0	PREDICTED: uncharacterized protein LOC100786645
Glyma11g36940	83.7192	156.364	11.0742	0.0708233	-3.81963	7.4021e-05	0.00238359	0	PREDICTED: uncharacterized protein LOC100788444
Glyma05g25884	28.1247	5.12721	51.1221	9.97074	3.3177	6.07156e-06	0.000297558	0	PREDICTED: uncharacterized protein LOC100789707
Glyma12g02355	5.895	0	11.79	Inf	Inf	5.54727e-05	0.00188721	0	PREDICTED: uncharacterized protein LOC100789708
Glyma07g08011	6.75877	1.04501	12.4725	11.9354	3.57717	0.00291349	0.0434919	0	PREDICTED: uncharacterized protein LOC100790647 isoform X1
Glyma07g08011	6.75877	1.04501	12.4725	11.9354	3.57717	0.00291349	0.0434919	0	PREDICTED: uncharacterized protein LOC100790647 isoform X1
Glyma07g08011	6.75877	1.04501	12.4725	11.9354	3.57717	0.00291349	0.0434919	0	PREDICTED: uncharacterized protein LOC100790647 isoform X1
Glyma17g35110	192.732	7.2337	378.231	52.2873	5.70839	1.64554e-05	0.000687812	0	PREDICTED: uncharacterized protein LOC100791035
Glyma10g39840	23.8731	42.2892	5.45705	0.129041	-2.9541	0.00156189	0.0270273	0	PREDICTED: uncharacterized protein LOC100791649 isoform X1
Glyma10g39840	23.8731	42.2892	5.45705	0.129041	-2.9541	0.00156189	0.0270273	0	PREDICTED: uncharacterized protein LOC100791649 isoform X1
Glyma20g27850	54.9862	89.1355	20.837	0.233768	-2.09685	0.000192849	0.00517581	0	PREDICTED: uncharacterized protein LOC100791649 isoform X1
Glyma04g42240	61.9964	14.1023	109.891	7.79239	2.96207	0.000213243	0.00559256	0	PREDICTED: uncharacterized protein LOC100791820
Glyma15g43000	18.8177	37.2552	0.380135	0.0102035	-6.61479	3.01774e-07	2.2499e-05	0	PREDICTED: uncharacterized protein LOC100792233
Glyma15g09150	26.8852	53.7703	0	0	#NAME?	5.21632e-10	8.96496e-08	0	PREDICTED: uncharacterized protein LOC100792242
Glyma20g16531	6.09541	0	12.1908	Inf	Inf	0.000471774	0.010567	0	PREDICTED: uncharacterized protein LOC100793762
Glyma17g13110	64.4638	8.68586	120.242	13.8434	3.79112	5.55071e-08	5.1638e-06	0	PREDICTED: uncharacterized protein LOC100794201
Glyma02g36810	24.4675	40.2306	8.70441	0.216363	-2.20847	0.00273449	0.0414604	0	PREDICTED: uncharacterized protein LOC100794550 isoform X2
Glyma19g38940	107.904	12.6108	203.198	16.113	4.01015	1.80719e-10	3.42303e-08	0	PREDICTED: uncharacterized protein LOC100794951
Glyma19g26211	54.3245	90.7239	17.9251	0.197579	-2.3395	0.000463261	0.0104168	0	PREDICTED: uncharacterized protein LOC100795123
Glyma15g09720	5.53261	0.696672	10.3685	14.883	3.89559	0.00322155	0.0469926	0	PREDICTED: uncharacterized protein LOC100795398 isoform X1
Glyma15g09720	5.53261	0.696672	10.3685	14.883	3.89559	0.00322155	0.0469926	0	PREDICTED: uncharacterized protein LOC100795398 isoform X1
Glyma18g03580	85.9478	167.243	4.65278	0.0278205	-5.16771	2.66132e-12	7.80745e-10	0	PREDICTED: uncharacterized protein LOC100796164
Glyma11g10015	35.2415	0.986497	69.4965	70.4478	6.13848	4.00468e-11	8.98901e-09	0	PREDICTED: uncharacterized protein LOC100797793 isoform X1
Glyma06g12670	131.696	0.696672	262.694	377.071	8.55869	4.49919e-22	2.02702e-18	0	PREDICTED: uncharacterized protein LOC100798371
Glyma07g09570	73.6033	7.95321	139.253	17.5091	4.13003	5.73858e-09	7.09716e-07	0	PREDICTED: uncharacterized protein LOC100798389
Glyma02g01870	81.7219	155.13	8.31368	0.0535917	-4.22185	9.07308e-11	1.85804e-08	0	PREDICTED: uncharacterized protein LOC100798623
Glyma13g29350	3.6519	0	7.3038	Inf	Inf	0.000815082	0.016233	0	PREDICTED: uncharacterized protein LOC100800652 isoform 2
Glyma13g29350	3.6519	0	7.3038	Inf	Inf	0.000815082	0.016233	0	PREDICTED: uncharacterized protein LOC100800652 isoform 2
Glyma06g02591	788.455	52.8844	1524.02	28.8181	4.8489	3.57705e-15	2.10859e-12	0	PREDICTED: uncharacterized protein LOC100802281
Glyma07g01971	24.8084	5.29971	44.3171	8.36217	3.06388	5.38505e-05	0.00184196	0	PREDICTED: uncharacterized protein LOC100802992
Glyma10g13820	27.6384	55.2767	0	0	#NAME?	4.89315e-11	1.07163e-08	0	PREDICTED: uncharacterized protein LOC100803544
Glyma11g10445	5640.65	11251.7	29.5633	0.00262744	-8.57213	2.10345e-06	0.000119741	0	PREDICTED: uncharacterized protein LOC100805224
Glyma19g40210	15.3201	30.6402	0	0	#NAME?	7.89388e-08	7.06239e-06	0	PREDICTED: uncharacterized protein LOC100806287
Glyma10g01950	14.651	29.302	0	0	#NAME?	3.51439e-07	2.57452e-05	0	PREDICTED: uncharacterized protein LOC100806979
Glyma05g31720	153.582	249.718	57.4455	0.230042	-2.12003	7.60083e-05	0.00243189	0	PREDICTED: uncharacterized protein LOC100807209 isoform X1
Glyma01g01940	320.741	591.221	50.2605	0.0850112	-3.5562	9.19443e-10	1.42489e-07	0	PREDICTED: uncharacterized protein LOC100808005
Glyma12g06231	228.885	15.63	442.14	28.2878	4.82211	1.4745e-09	2.15284e-07	0	PREDICTED: uncharacterized protein LOC100808099
Glyma04g10730	22.1572	0.657665	43.6567	66.3814	6.05271	0.000153005	0.00428916	0	PREDICTED: uncharacterized protein LOC100808609
Glyma02g04561	13.0536	26.1073	0	0	#NAME?	0.000157493	0.00439157	0	PREDICTED: uncharacterized protein LOC100809459
Glyma06g05090	34.021	57.7724	10.2696	0.17776	-2.492	0.000913672	0.0177156	0	PREDICTED: uncharacterized protein LOC100811492
Glyma10g07773	51.4158	102.36	0.471779	0.00460903	-7.76132	0.000321713	0.00778356	0	PREDICTED: uncharacterized protein LOC100813767
Glyma19g29690	655.004	293.078	1016.93	3.46982	1.79486	0.00207793	0.0336663	0	PREDICTED: uncharacterized protein LOC100815187
Glyma10g33900	22.8566	43.8669	1.84626	0.0420876	-4.57046	1.67366e-06	9.85665e-05	0	PREDICTED: uncharacterized protein LOC100816062
Glyma16g34780	17.4003	33.6738	1.12685	0.0334636	-4.90126	6.72279e-06	0.00032295	0	PREDICTED: uncharacterized protein LOC100816878
Glyma04g42130	405.685	2.72818	808.642	296.404	8.21142	1.48402e-11	3.74412e-09	0	PREDICTED: uncharacterized protein LOC100817862
Glyma12g29530	33.7314	67.4627	0	0	#NAME?	1.20888e-07	1.0221e-05	0	PREDICTED: uncharacterized protein LOC100818411
Glyma08g05010	12.2059	0.696672	23.7151	34.0406	5.08919	0.000316305	0.00767816	0	PREDICTED: uncharacterized protein LOC100820614
Glyma19g22840	26.4413	49.0917	3.79094	0.0772216	-3.69485	1.97632e-05	0.000805781	0	PREDICTED: uncharacterized protein LOC102659553
Glyma15g06220	524.316	806.453	242.179	0.300302	-1.73551	0.000177525	0.00482846	0	PREDICTED: uncharacterized protein LOC102659744
Glyma08g28260	12.8556	25.2393	0.471779	0.0186922	-5.74142	5.41934e-05	0.00185067	0	PREDICTED: uncharacterized protein LOC102660012 isoform X1
Glyma10g30640	16.3487	0	32.6975	Inf	Inf	2.08274e-06	0.000118776	0	PREDICTED: uncharacterized protein LOC102660433
Glyma14g26700	72.2805	2.78669	141.774	50.8755	5.6689	4.39487e-14	1.96597e-11	0	PREDICTED: uncharacterized protein LOC102660467
Glyma01g43500	272.475	0.328832	544.621	1656.23	10.6937	1.05282e-06	6.64055e-05	0	PREDICTED: uncharacterized protein LOC102660531
Glyma03g36280	39.2	4.33272	74.0673	17.0949	4.09549	9.69233e-09	1.11761e-06	0	PREDICTED: uncharacterized protein LOC102660779
Glyma08g02660	17.516	2.72818	32.3039	11.8408	3.5657	3.46523e-05	0.00128871	0	PREDICTED: uncharacterized protein LOC102661054
Glyma19g27440	37.735	75.1883	0.281711	0.00374674	-8.06015	8.36704e-05	0.00261388	0	PREDICTED: uncharacterized protein LOC102661637
Glyma11g04774	91.7277	19.3282	164.127	8.49157	3.08603	6.25514e-06	0.000305369	0	PREDICTED: uncharacterized protein LOC102661842
Glyma13g00211	405.488	780.791	30.1857	0.0386604	-4.693	1.08781e-06	6.83391e-05	0	PREDICTED: uncharacterized protein LOC102662665
Glyma15g12480	44.5736	10.2904	78.8568	7.66314	2.93794	4.38285e-05	0.00155655	0	PREDICTED: uncharacterized protein LOC102663990
Glyma05g34660	7.10005	0.696672	13.5034	19.3828	4.2767	0.00144535	0.0253586	0	PREDICTED: uncharacterized protein LOC102664609
Glyma02g47390	13.9096	26.5772	1.24197	0.0467308	-4.41948	8.87203e-06	0.000410862	0	PREDICTED: uncharacterized protein LOC102664626
Glyma20g25370	24.7454	48.9274	0.563423	0.0115155	-6.44028	3.29883e-05	0.00123851	0	PREDICTED: uncharacterized protein LOC102665843
Glyma10g09626	27.5147	51.0991	3.93022	0.0769137	-3.70062	3.48232e-05	0.00129431	0	PREDICTED: uncharacterized protein LOC102666352
Glyma11g28580	32.9789	51.9765	13.9813	0.268993	-1.89436	0.00201096	0.0328343	0	PREDICTED: uncharacterized protein LOC102666634 isoform X1
Glyma11g28580	32.9789	51.9765	13.9813	0.268993	-1.89436	0.00201096	0.0328343	0	PREDICTED: uncharacterized protein LOC102666634 isoform X1
Glyma07g29570	86.5542	142.633	30.4751	0.21366	-2.22661	0.000239719	0.00618658	0	PREDICTED: uncharacterized protein LOC102667071
Glyma05g29340	7.61327	14.7956	0.430919	0.0291248	-5.10161	0.000590919	0.0126131	0	PREDICTED: uncharacterized protein LOC102667218
Glyma10g04600	13.7995	27.5991	0	0	#NAME?	1.33141e-06	8.16107e-05	0	PREDICTED: uncharacterized protein LOC102667717 isoform X1
Glyma14g09871	6.99536	1.89437	12.0964	6.38543	2.67478	0.000331004	0.00797165	0	PREDICTED: uncharacterized protein LOC102668716
Glyma08g13080	29.1198	56.5494	1.69027	0.0298901	-5.06419	0.000122029	0.00359118	0	PREDICTED: uncharacterized protein LOC102669680
Glyma11g01990	121.009	0	242.019	Inf	Inf	1.58787e-10	3.03495e-08	0	PREDICTED: uncharacterized protein LOC102669886
Glyma05g22020	152.581	241.248	63.9139	0.26493	-1.91632	0.000199975	0.00532047	0	probable membrane-associated kinase regulator 1-like
Glyma01g43220	22.6358	44.4265	0.845134	0.0190232	-5.7161	9.59353e-08	8.42761e-06	0	probable membrane-associated kinase regulator 2-like
Glyma10g37410	156.927	26.3578	287.497	10.9075	3.44724	6.94702e-10	1.12805e-07	0	probable membrane-associated kinase regulator 5-like
Glyma05g34290	120.291	238.54	2.0431	0.00856505	-6.86732	1.12365e-06	7.03806e-05	0	probable serine threonine-protein kinase ddb_g0267686-like
Glyma05g31290	53.5693	104.434	2.70495	0.0259011	-5.27084	1.3407e-06	8.21001e-05	0	probable serine threonine-protein kinase dyrk2-like
Glyma08g14510	29.3831	52.0466	6.71954	0.129106	-2.95337	0.00011777	0.00349729	0	probable serine threonine-protein kinase dyrk2-like
Glyma09g12198	30.1344	56.8444	3.42436	0.060241	-4.05311	1.33657e-05	0.000579798	0	proline-rich protein
Glyma09g12252	250.305	456.735	43.8749	0.096062	-3.37989	5.73121e-08	5.30045e-06	0	proline-rich protein
Glyma07g32150	108.75	216.55	0.950339	0.00438854	-7.83204	0.000144055	0.00408366	0	protein e6
Glyma18g07758	54.6388	10.7369	98.5407	9.17778	3.19815	1.80732e-06	0.000105453	0	protein ein4
Glyma18g50390	14.6648	26.554	2.77558	0.104526	-3.25807	0.000725039	0.014771	0	protein longifolia 1-like
Glyma19g03820	20.7665	36.0109	5.52206	0.153344	-2.70516	0.00281022	0.0422945	0	protein longifolia 1-like
Glyma18g06910	12.6112	24.6591	0.563423	0.0228485	-5.45176	2.39398e-05	0.000945218	0	protein psy1-like
Glyma08g04040	4.22499	0.328832	8.12114	24.6969	4.62626	0.00321145	0.0469212	0	protein tprxl-like
Glyma11g35940	29.0139	58.0277	0	0	#NAME?	2.62012e-11	6.18958e-09	0	protein tprxl-like isoform x1
Glyma17g01750	6.29404	11.8754	0.712631	0.0600088	-4.05868	0.00249031	0.0386388	0	protein weak chloroplast movement under blue light-like 2-like
Glyma03g32000	360.828	568.911	152.745	0.268487	-1.89707	0.000463774	0.0104211	0	protodermal factor 1-like
Glyma06g41370	336.586	106.24	566.931	5.33634	2.41585	4.28573e-05	0.00152687	0	replication protein a 70 kda dna-binding subunit
Glyma07g16371	101.549	0	203.098	Inf	Inf	5.1583e-08	4.87628e-06	0	retrotransposon protein
Glyma07g16371	101.549	0	203.098	Inf	Inf	5.1583e-08	4.87628e-06	0	retrotransposon protein
Glyma08g45620	63.813	108.787	18.8386	0.173169	-2.52975	7.39691e-05	0.00238359	0	retrotransposon-derived protein peg10-like
Glyma08g01090	7.68382	14.5058	0.861839	0.0594134	-4.07307	0.00140111	0.0247823	0	ribonuclease h partial
Glyma09g22324	62.5878	105.21	19.9654	0.189767	-2.3977	0.000130814	0.00378138	0	ribonuclease h protein at1g65750-like
Glyma09g27855	10.6392	0	21.2783	Inf	Inf	1.62301e-06	9.62272e-05	0	ribonuclease h protein at1g65750-like
Glyma02g32130	448.572	893.996	3.14894	0.00352232	-8.14926	5.98384e-09	7.3572e-07	0	ribosomal protein l11
Glyma03g29260	39.0024	70.5146	7.49023	0.106222	-3.23484	4.55581e-05	0.00160443	0	ribosomal protein l11
Glyma06g19600	43.6581	11.1788	76.1373	6.81089	2.76784	1.16102e-05	0.000515705	0	serine arginine repetitive matrix protein
Glyma06g15230	16.8134	32.6833	0.943558	0.0288697	-5.1143	5.26498e-05	0.0018048	0	serine arginine repetitive matrix protein 2-like
Glyma02g00280	65.6976	131.395	0	0	#NAME?	2.80607e-14	1.26421e-11	0	sieve element occlusion a
Glyma10g00250	174.869	348.414	1.32369	0.0037992	-8.04009	5.78209e-16	3.83894e-13	0	sieve element occlusion by forisomes 1
Glyma10g32930	34.2728	68.5455	0	0	#NAME?	2.23843e-12	6.72317e-10	0	sieve element occlusion by forisomes 1
Glyma10g32950	188.683	377.366	0	0	#NAME?	1.44485e-18	1.78691e-15	0	sieve element occlusion by forisomes 1
Glyma04g36440	59.4826	108.637	10.3277	0.0950656	-3.39493	0.00267189	0.0406578	0	sieve element occlusion c
Glyma08g13870	269.784	469.947	69.6215	0.148148	-2.75489	1.83048e-06	0.000106411	0	sieve element occlusion e
Glyma10g00260	77.2343	153.607	0.861839	0.00561069	-7.47761	2.45732e-15	1.47612e-12	0	sieve element occlusion f
Glyma16g07300	172.32	343.215	1.42526	0.00415268	-7.91174	2.15311e-23	1.50895e-19	0	sieve element occlusion m
Glyma20g12020	19.8529	39.7058	0	0	#NAME?	1.33088e-08	1.46499e-06	0	sieve element occlusion p
Glyma10g30340	2.28081	0	4.56162	Inf	Inf	0.00141883	0.0249976	0	slit protein c-
Glyma18g35431	47.3285	84.6729	9.9841	0.117914	-3.0842	1.45096e-05	0.000619201	0	sorting and assembly machinery component 50 homolog
Glyma04g42260	54.2732	101.861	6.68546	0.0656333	-3.92943	7.39598e-06	0.000349696	0	staygreen protein
Glyma06g12550	57.6729	91.7963	23.5496	0.256542	-1.96273	0.000943675	0.0181523	0	staygreen protein
Glyma06g12550	57.6729	91.7963	23.5496	0.256542	-1.96273	0.000943675	0.0181523	0	staygreen protein
Glyma17g11340	5.8537	0.348336	11.3591	32.6095	5.02722	0.00269235	0.040908	0	stress induced protein
Glyma07g37265	8.05406	0	16.1081	Inf	Inf	0.000125524	0.00366202	0	stress-induced protein sam22
Glyma17g03350	134.711	37.4232	231.999	6.19933	2.63211	1.53895e-07	1.26226e-05	0	stress-induced protein sam22
Glyma17g03360	28.5115	0.328832	56.6941	172.41	7.4297	8.29863e-09	9.76544e-07	0	stress-induced protein sam22
Glyma13g34820	433.736	843.344	24.129	0.0286112	-5.12728	3.21758e-17	2.98449e-14	0	sun domain-containing protein 2-like
Glyma16g07750	38.6767	3.98438	73.3691	18.4142	4.20274	2.13628e-05	0.000858788	0	titin-like isoform x6
Glyma16g07750	38.6767	3.98438	73.3691	18.4142	4.20274	2.13628e-05	0.000858788	0	titin-like isoform x6
Glyma16g07750	38.6767	3.98438	73.3691	18.4142	4.20274	2.13628e-05	0.000858788	0	titin-like isoform x6
Glyma16g07750	38.6767	3.98438	73.3691	18.4142	4.20274	2.13628e-05	0.000858788	0	titin-like isoform x6
Glyma15g04610	209.339	18.3417	400.336	21.8265	4.44801	1.71605e-07	1.38183e-05	0	transcription factor myb48
Glyma18g44280	16.5875	28.2646	4.91033	0.173727	-2.5251	0.00173146	0.0293024	0	transcription factor scream2
Glyma18g18870	47.449	9.41728	85.4808	9.07701	3.18222	9.20265e-08	8.15236e-06	0	transmembrane protein
Glyma08g06370	86.606	136.369	36.8429	0.270171	-1.88806	0.000234323	0.00606221	0	tripartite motif-containing protein 26-like
Glyma13g27540	25.2818	41.7608	8.80284	0.210792	-2.24611	0.00284886	0.0427526	0	uncharacterized gpi-anchored protein at1g61900-like
Glyma12g32590	434.139	866.173	2.10381	0.00242886	-8.68551	1.78679e-10	3.39459e-08	0	uncharacterized gpi-anchored protein at4g28100-like
Glyma13g26030	49.5109	98.7402	0.281711	0.00285306	-8.45328	1.7687e-14	8.45142e-12	0	uncharacterized loc100807591 isoform x1
Glyma12g22670	11.8102	2.07051	21.55	10.408	3.37963	0.000791622	0.0158359	0	uncharacterized loc101203862
Glyma06g35550	7.00708	0.696672	13.3175	19.1159	4.2567	0.000500945	0.0110594	0	uncharacterized loc101221005
Glyma13g23290	98.1552	152.557	43.7538	0.286804	-1.80186	0.00163417	0.0280016	0	uncharacterized membrane protein ymr155w-like
Glyma19g01860	921.88	1728.64	115.124	0.0665984	-3.90837	6.50656e-13	2.1714e-10	0	uncharacterized protein LOC100305542
Glyma14g37010	102.688	44.4134	160.963	3.6242	1.85766	0.000690975	0.0142427	0	uncharacterized protein LOC100305827
Glyma12g02705	47.147	77.5087	16.7854	0.216561	-2.20715	0.000398971	0.00924833	0	uncharacterized protein LOC100306014
Glyma14g07540	172.951	8.68586	337.216	38.8236	5.27886	2.37313e-05	0.000939626	0	uncharacterized protein LOC100306285
Glyma15g10321	156.881	244.912	68.8502	0.281122	-1.83073	0.000410577	0.00943759	0	uncharacterized protein LOC100306312
Glyma08g15730	62.4467	124.893	0	0	#NAME?	1.90761e-09	2.711e-07	0	uncharacterized protein LOC100306484
Glyma02g48170	269.187	486.086	52.2879	0.107569	-3.21666	2.33142e-09	3.22483e-07	0	uncharacterized protein LOC100500123
Glyma18g50570	757.454	1459.75	55.1625	0.0377891	-4.72588	9.66234e-06	0.000443553	0	uncharacterized protein LOC100500432 precursor
Glyma19g29600	26.5207	53.0413	0	0	#NAME?	9.91558e-10	1.518e-07	0	uncharacterized protein LOC100527025 precursor
Glyma13g35046	56.4242	111.291	1.55776	0.0139973	-6.15871	1.35308e-12	4.24598e-10	0	uncharacterized protein LOC100527172
Glyma06g18720	15905.5	1345.65	30465.4	22.64	4.5008	5.59675e-13	1.8871e-10	0	uncharacterized protein LOC100527175
Glyma07g32770	372.629	692.438	52.8207	0.0762823	-3.71251	8.52164e-06	0.000397555	0	uncharacterized protein LOC100527185
Glyma02g42713	23.5784	43.9602	3.19658	0.0727153	-3.7816	2.06427e-05	0.000834394	0	uncharacterized protein LOC100527370
Glyma16g02440	484.763	940.907	28.6184	0.0304157	-5.03904	8.42557e-15	4.42862e-12	0	uncharacterized protein LOC100780348
Glyma16g03286	4.08787	0	8.17574	Inf	Inf	0.00123798	0.022438	0	uncharacterized protein LOC100781804
Glyma0041s00280	28.9324	51.4438	6.42095	0.124815	-3.00214	0.00034628	0.00824821	0	uncharacterized protein LOC100796049
Glyma07g16130	472.126	873.592	70.6607	0.0808853	-3.62798	1.36714e-10	2.66969e-08	0	uncharacterized protein LOC100798036
Glyma02g07990	20.1206	5.39754	34.8436	6.45547	2.69052	0.000723312	0.0147415	0	uncharacterized protein LOC100810509
Glyma03g41410	22.4316	43.9605	0.902699	0.0205343	-5.60582	3.20893e-07	2.37838e-05	0	uncharacterized protein LOC100815552
Glyma13g09240	71.1067	8.21989	133.994	16.3011	4.0269	2.10527e-07	1.65778e-05	0	uncharacterized protein LOC100819866
Glyma02g05081	29.0425	47.972	10.113	0.21081	-2.24599	0.000403811	0.00932625	0	universal stress family protein
Glyma02g14460	45.4962	3.81219	87.1802	22.8688	4.51531	2.43774e-08	2.5165e-06	0	unknown
Glyma02g47310	27.2213	52.067	2.3756	0.0456258	-4.45401	6.65302e-07	4.5219e-05	0	unknown
Glyma04g40810	4572.54	750.036	8395.05	11.1929	3.48451	1.59034e-05	0.000669954	0	unknown
Glyma05g25851	308.807	37.3357	580.279	15.5422	3.95812	2.06163e-11	5.00135e-09	0	unknown
Glyma10g26183	14.7214	0.947184	28.4956	30.0845	4.91095	0.000143293	0.00406753	0	unknown
Glyma13g02231	83.278	6.81069	159.745	23.4551	4.55183	0.000232672	0.00603685	0	unknown
Glyma04g40861	98.3985	17.0597	179.737	10.5358	3.39723	8.20777e-07	5.37587e-05	0	unknown
Glyma20g35870	59.7324	106.026	13.4389	0.126751	-2.97993	1.10474e-05	0.000494888	0	upf0426 protein chloroplastic-like
Glyma13g23445	20.9893	3.88687	38.0918	9.80013	3.2928	3.92419e-05	0.00142495	0	uveal autoantigen with coiled-coil domains and ankyrin repeats isoform 1
Glyma02g41972	109.743	25.8845	193.602	7.47946	2.90293	7.22733e-06	0.000343868	0	vitellogenin-2-like isoform x1
Glyma03g40941	2.28081	0	4.56162	Inf	Inf	0.00240102	0.0375135	0	vq motif protein
Glyma15g11691	37.3319	73.0583	1.6054	0.0219743	-5.50804	2.20027e-09	3.09086e-07	0	wall-associated receptor kinase 3-like
Glyma05g02360	51.058	102.116	0	0	#NAME?	3.40368e-06	0.000179202	0	wall-associated receptor kinase galacturonan-binding protein
Glyma12g28890	70.7186	139.15	2.2871	0.0164362	-5.92698	6.13021e-10	1.03108e-07	0	web family protein at3g51220-like
Glyma07g11091	12.2507	1.35434	23.1471	17.0911	4.09517	0.000118751	0.00352309	0	wiskott-aldrich syndrome isoform x1
Glyma01g41960	47.7925	90.5248	5.06021	0.0558986	-4.16104	7.13044e-08	6.48006e-06	0	zinc finger (c2h2 type) family
Glyma11g03410	61.3408	113.671	9.01077	0.0792708	-3.65707	1.00446e-06	6.3738e-05	0	zinc finger (c2h2 type) family
Glyma17g14800	32.9893	63.3046	2.67402	0.0422405	-4.56523	4.90833e-08	4.6695e-06	0	zinc finger (c2h2 type) family
Glyma13g27050	1274.04	2544.06	4.01756	0.00157919	-9.3066	0.000458242	0.0103309	0	zinc finger protein 512b
Glyma15g38190	872.276	1736.1	8.45248	0.00486866	-7.68226	6.10436e-18	6.2101e-15	0	zinc finger protein 512b
Glyma15g38231	62.2982	124.165	0.430919	0.00347053	-8.17063	0.00159654	0.0274971	0	zinc finger protein 512b
Glyma01g01310	179.54	357.275	1.8054	0.00505325	-7.62857	0.0026352	0.0402451	0	hypothetical protein glysoja_000897
Glyma01g01450	11.9812	23.9624	0	0	#NAME?	4.24097e-06	0.00021642	0	hypothetical protein glysoja_000911
Glyma01g02990	148.084	12.651	283.518	22.4106	4.48611	0.000857061	0.0168353	0	probable wrky transcription factor 33-like isoform x1
Glyma01g03070	2113.9	3535.96	691.837	0.195658	-2.3536	3.37947e-05	0.00126278	0	---NA---
Glyma01g03470	92.0616	167.932	16.1915	0.0964172	-3.37457	0.000424425	0.00970637	0	early nodulin-36a
Glyma01g03910	7.94491	1.04501	14.8448	14.2055	3.82837	0.00214096	0.0345104	0	kinesin-related protein 4-like isoform x1
Glyma01g23040	18.479	35.1966	1.76139	0.0500444	-4.32065	0.000474816	0.0106101	0	lysine-rich arabinogalactan protein 19-like
Glyma01g32460	3.8538	0	7.7076	Inf	Inf	0.00213899	0.0344962	0	hypothetical protein PHAVU_010G068000g
Glyma01g37690	11.0413	0	22.0826	Inf	Inf	0.000974469	0.0186366	0	trna--methyltransferase non-catalytic subunit trm6mtase subunit
Glyma01g40455	6.68346	13.3669	0	0	#NAME?	0.000380636	0.00890183	0	cle33 protein
Glyma01g41440	131.26	56.9629	205.556	3.6086	1.85144	0.00143959	0.0252733	0	unknown
Glyma01g43733	191.949	52.5391	331.359	6.30691	2.65693	1.06665e-05	0.000481243	0	PREDICTED: uncharacterized protein LOC100791208 isoform X2
Glyma01g45370	61.9842	123.968	0	0	#NAME?	0.000463416	0.0104168	0	epidermal patterning factor-like protein
Glyma02g01110	9.86177	19.7235	0	0	#NAME?	0.00268481	0.0408052	0	PREDICTED: uncharacterized protein LOC100803234
Glyma02g04020	5.41537	10.8307	0	0	#NAME?	0.00207621	0.0336559	0	gata zinc finger domain-containing protein 25-like
Glyma02g07210	6.5741	12.7681	0.380135	0.0297724	-5.06988	0.00226961	0.0360315	0	PREDICTED: uncharacterized protein LOC100818889
Glyma02g09440	36.0875	64.1491	8.02586	0.125113	-2.9987	5.1787e-05	0.00177716	0	PREDICTED: uncharacterized protein LOC100810515
Glyma02g10140	138.009	242.84	33.1772	0.136621	-2.87174	0.00117105	0.0214779	0	PREDICTED: uncharacterized protein LOC100780746
Glyma02g15670	451.819	870.81	32.8287	0.037699	-4.72933	0.00207677	0.0336563	0	PREDICTED: myosin-5-like
Glyma02g25457	16.2057	28.8007	3.61079	0.125372	-2.99572	0.000399885	0.0092661	0	---NA---
Glyma02g29301	31.5717	55.4328	7.71056	0.139098	-2.84583	0.000204706	0.005412	0	kinesin-like protein kif11
Glyma02g33830	15.7175	27.9636	3.47151	0.124144	-3.00991	0.00132377	0.0236733	0	PREDICTED: uncharacterized protein LOC102665591
Glyma02g36921	24.4691	43.1078	5.83041	0.135252	-2.88628	0.000300194	0.00737898	0	hypothetical protein glysoja_042444
Glyma02g41030	6.62673	0	13.2535	Inf	Inf	0.00288203	0.0431288	0	hypothetical protein glysoja_013395
Glyma02g41420	413.748	35.7095	791.787	22.173	4.47073	4.26206e-05	0.00152136	0	PREDICTED: uncharacterized protein LOC100798625
Glyma02g42780	37.4281	74.8562	0	0	#NAME?	0.0013572	0.0241547	0	transcription factor bhlh61 isoform 1
Glyma02g47190	29.5516	47.8702	11.233	0.234656	-2.09138	0.00239398	0.0374267	0	transmembrane protein c9orf5
Glyma03g26783	11.9246	3.24871	20.6005	6.34113	2.66474	0.00274985	0.0416332	0	upf0481 protein
Glyma03g29770	97.3242	193.786	0.861839	0.00444736	-7.81283	8.21179e-05	0.00257431	0	unknown
Glyma03g30730	76.7603	30.1395	123.381	4.09367	2.03339	0.00231794	0.0365961	0	PREDICTED: uncharacterized protein LOC100792125 isoform X1
Glyma03g31595	8.79893	17.5979	0	0	#NAME?	0.000842044	0.0166388	0	hypothetical protein glysoja_019141
Glyma03g35430	36.1186	17.8484	54.3888	3.04727	1.60752	0.0021799	0.0349682	0	hypothetical protein glysoja_002241
Glyma03g35870	277.753	429.904	125.602	0.292162	-1.77516	0.0021513	0.0346328	0	uncharacterized protein LOC100305710
Glyma03g38701	329.075	501.329	156.821	0.31281	-1.67664	0.00338371	0.0487729	0	hydrophobic protein rci2b- partial
Glyma03g42145	59.3047	21.841	96.7684	4.43059	2.1475	0.00248407	0.0385842	0	hypothetical protein glysoja_033812
Glyma04g00730	7.30196	14.6039	0	0	#NAME?	0.000134619	0.00386303	0	hypothetical protein PHAVU_009G000200g
Glyma04g02021	15.5016	29.1061	1.89704	0.0651768	-3.9395	6.17123e-05	0.00205301	0	PREDICTED: uncharacterized protein LOC100820367 isoform 1
Glyma04g02560	72.8491	13.171	132.527	10.0621	3.33086	1.9322e-07	1.53402e-05	0	PREDICTED: uncharacterized protein LOC100817868
Glyma04g02560	72.8491	13.171	132.527	10.0621	3.33086	1.9322e-07	1.53402e-05	0	PREDICTED: uncharacterized protein LOC100817868
Glyma04g05460	27.695	51.4907	3.89929	0.0757279	-3.72303	1.59175e-06	9.50741e-05	0	protein ndr1-like
Glyma04g05590	17.6382	33.8511	1.42526	0.0421038	-4.56991	0.00203409	0.0331177	0	leucine-rich repeat extensin-like protein 3-like
Glyma04g06266	27.7251	50.2507	5.19949	0.103471	-3.2727	2.26975e-05	0.000905517	0	hypothetical protein glysoja_016269
Glyma04g14885	7.72313	14.5844	0.861839	0.0590931	-4.08087	0.00205908	0.033447	0	PREDICTED: uncharacterized protein LOC102669521
Glyma04g16080	18.5202	3.30752	33.7328	10.1988	3.35033	0.000145475	0.0041165	0	PREDICTED: uncharacterized protein LOC102665212
Glyma04g33010	23.6333	6.14907	41.1175	6.68678	2.74131	5.63564e-05	0.00191109	0	PREDICTED: uncharacterized protein LOC100797246
Glyma04g33543	41.8834	75.5199	8.24687	0.109201	-3.19494	4.00833e-05	0.00144718	0	hypothetical protein glysoja_041266
Glyma04g35770	44.3949	88.508	0.281711	0.00318289	-8.29545	0.000703675	0.0144478	0	PREDICTED: uncharacterized protein LOC100799543
Glyma04g40780	11.3442	22.4983	0.190068	0.00844808	-6.88716	7.64957e-05	0.00244296	0	duf4228 domain protein
Glyma05g02876	15.0088	28.5106	1.50698	0.0528569	-4.24176	4.41208e-05	0.00156517	0	---NA---
Glyma05g13330	73.772	35.1412	112.403	3.19861	1.67745	0.00190106	0.0314373	0	bystin-like
Glyma05g16286	713.848	1236.38	191.318	0.154741	-2.69208	8.59909e-07	5.58003e-05	0	hypothetical protein MTR_4g129340
Glyma05g22445	13.7761	27.1721	0.380135	0.0139899	-6.15947	1.78045e-05	0.000738331	0	hypothetical protein glysoja_031968
Glyma05g25511	32.2131	64.4262	0	0	#NAME?	0.00336895	0.0486032	0	---NA---
Glyma05g25920	37.0921	11.9343	62.2499	5.21607	2.38296	0.000292496	0.00724053	0	hypothetical protein glysoja_018745
Glyma05g31050	19.3168	33.3257	5.30784	0.159272	-2.65044	0.00202722	0.0330551	0	epidermal patterning factor-like protein 1
Glyma05g31060	5.97123	0.657665	11.2848	17.1589	4.10089	0.0024346	0.0379816	0	transmembrane protein
Glyma05g32001	6.89699	12.6504	1.14355	0.0903961	-3.4676	0.00141817	0.0249976	0	root meristem growth factor 9-like
Glyma05g34236	6.39505	0.328832	12.4613	37.8955	5.24396	0.000938811	0.0180808	0	hypothetical protein glysoja_023492
Glyma05g36883	16.1107	2.30152	29.9199	13.0001	3.70045	0.000434897	0.00991711	0	PREDICTED: uncharacterized protein LOC102662341
Glyma0682s100	100.299	32.5943	168.004	5.15439	2.3658	0.000295792	0.00729921	0	hypothetical protein Salmi_Mp085 (mitochondrion)
Glyma06g01300	93.2491	164.931	21.5673	0.130766	-2.93494	6.47153e-05	0.00213471	0	PREDICTED: uncharacterized protein LOC100805098
Glyma06g01600	14.0948	25.858	2.3316	0.0901693	-3.47122	0.00324855	0.0472893	0	phosphatidylinositol-glycan biosynthesis class x protein
Glyma06g02120	104.181	194.138	14.2233	0.073264	-3.77075	0.00140723	0.0248627	0	inactive purple acid phosphatase 1 -like protein
Glyma06g03731	8.94613	17.8923	0	0	#NAME?	2.43658e-05	0.000955752	0	---NA---
Glyma06g05220	5.38515	10.5802	0.190068	0.0179644	-5.79871	0.00181249	0.0302597	0	PREDICTED: uncharacterized protein LOC100778341 isoform X1
Glyma06g05490	7.89771	14.6042	1.19119	0.0815647	-3.61591	0.00336881	0.0486032	0	protein ndr1-like
Glyma06g06020	10.9286	21.8571	0	0	#NAME?	5.16077e-06	0.00025732	0	hypothetical protein glysoja_046007, partial
Glyma06g08410	13.3613	26.3425	0.380135	0.0144305	-6.11474	1.90065e-05	0.000779973	0	---NA---
Glyma06g10510	10.5081	19.9234	1.09277	0.0548482	-4.18841	0.000459685	0.0103551	0	---NA---
Glyma06g10980	12.3472	24.6944	0	0	#NAME?	0.000846707	0.0166834	0	protein phosphatase 1 regulatory subunit 15a-like
Glyma06g12580	134.357	51.427	217.287	4.22515	2.079	0.000100322	0.00305098	0	PREDICTED: vitellogenin-2-like
Glyma06g15116	8.82327	1.70267	15.9439	9.36403	3.22713	0.00349545	0.0497719	0	PREDICTED: uncharacterized protein LOC100793430 isoform X2
Glyma06g19240	14.0337	27.0155	1.05191	0.0389372	-4.68271	0.00181356	0.0302695	0	uncharacterized protein LOC100804037
Glyma06g36030	18.9132	37.8264	0	0	#NAME?	3.56986e-05	0.00132139	0	---NA---
Glyma06g37230	44.9638	76.4509	13.4766	0.176278	-2.50407	0.000603646	0.012824	0	hypothetical protein glysoja_048408
Glyma06g41220	894.009	224.153	1563.86	6.97676	2.80256	0.000858218	0.0168476	0	PREDICTED: uncharacterized protein LOC100785133
Glyma06g45210	5.11595	10.2319	0	0	#NAME?	0.00297198	0.0441361	0	micronuclear linker histone poly protein
Glyma06g45670	5.05713	10.1143	0	0	#NAME?	0.00100789	0.0191676	0	hypothetical protein glysoja_017231
Glyma06g47750	160.819	22.687	298.951	13.1772	3.71997	0.00120593	0.0219834	0	glucan -beta-glucosidase
Glyma07g00720	14.6141	28.4679	0.760271	0.0267062	-5.22668	4.52286e-05	0.0015946	0	atp-dependent rna helicase ddx11-like protein 8
Glyma07g03480	43.4801	11.7033	75.257	6.43043	2.68492	0.0020917	0.0338386	0	hypothetical protein glysoja_009541
Glyma07g06450	53.8968	103.338	4.45593	0.04312	-4.5355	0.000136216	0.00390354	0	mediator of rna polymerase ii transcription subunit 19a-like
Glyma07g06930	99.589	166.767	32.411	0.194349	-2.36328	0.0017312	0.0293024	0	disease resistance protein
Glyma07g08610	288.603	514.284	62.9232	0.122351	-3.0309	3.34041e-08	3.32849e-06	0	duf4378 domain protein
Glyma07g16551	8.10621	16.2124	0	0	#NAME?	0.00212367	0.0342842	0	---NA---
Glyma07g16970	127.242	213.665	40.8193	0.191043	-2.38803	3.39879e-05	0.00126774	0	PREDICTED: uncharacterized protein LOC100786732
Glyma07g19850	226.67	380.623	72.7178	0.191049	-2.38798	0.00130669	0.0234275	0	microtubule-associated protein futsch-like
Glyma07g31530	31.9524	59.3504	4.55435	0.0767366	-3.70394	0.000304051	0.00745056	0	uncharacterized protein LOC100500177
Glyma07g31961	60.6786	112.774	8.583	0.0761078	-3.71581	1.14623e-05	0.000510375	0	family protein
Glyma07g36973	535.641	224.735	846.547	3.76686	1.91336	0.00338638	0.0487877	0	hypothetical protein MTR_4g121930
Glyma07g37620	41.0572	79.9288	2.18553	0.0273435	-5.19266	6.87789e-07	4.65468e-05	0	PREDICTED: uncharacterized protein LOC100778375
Glyma07g38435	66.4607	106.122	26.7997	0.252538	-1.98543	0.000283077	0.00706561	0	---NA---
Glyma07g38640	58.9041	97.1743	20.6339	0.212339	-2.23556	0.000200902	0.00533996	0	cytochrome p450 family
Glyma07g39540	83.6287	150.14	17.1174	0.114009	-3.13278	1.04372e-07	9.0802e-06	0	---NA---
Glyma08g00951	4.35253	8.70506	0	0	#NAME?	0.00346052	0.0494682	0	hypothetical protein glysoja_002993
Glyma08g05383	21.844	40.6573	3.03067	0.0745418	-3.74581	1.34038e-05	0.000580654	0	probable serine threonine-protein kinase ddb_g0267686-like
Glyma08g05383	21.844	40.6573	3.03067	0.0745418	-3.74581	1.34038e-05	0.000580654	0	probable serine threonine-protein kinase ddb_g0267686-like
Glyma08g07410	4.29402	8.58804	0	0	#NAME?	0.00327114	0.0475307	0	hypothetical protein glysoja_034597
Glyma08g08241	12.2805	1.74168	22.8194	13.102	3.71171	0.000230039	0.00597824	0	hypothetical protein glysoja_027982
Glyma08g08280	99.1519	30.4912	167.813	5.50365	2.46039	0.000119757	0.00354627	0	PREDICTED: uncharacterized protein DDB_G0271670-like
Glyma08g09710	7.69318	15.1046	0.281711	0.0186506	-5.74463	0.00123353	0.0223702	0	protein xri1
Glyma08g13011	42.8285	71.8287	13.8283	0.192518	-2.37694	0.000489795	0.0108626	0	intersectin-1- partial
Glyma08g14270	140.619	13.8295	267.409	19.3361	4.27322	0.00156078	0.0270156	0	transmembrane protein
Glyma08g18170	32.8304	56.8102	8.85048	0.15579	-2.68232	4.4706e-05	0.00157971	0	cysteine-rich tm module stress tolerance protein
Glyma08g19880	51.4441	21.7203	81.1679	3.73696	1.90187	0.00303814	0.0449197	0	0
Glyma08g21640	26.8159	6.0552	47.5767	7.85716	2.97401	0.00170007	0.028903	0	PREDICTED: uncharacterized protein LOC102668214
Glyma08g28770	48.7844	96.7578	0.811055	0.00838232	-6.89843	0.000128054	0.00372378	0	family transcriptional
Glyma08g29180	37.9289	62.0597	13.798	0.222335	-2.16919	0.00142422	0.0250758	0	endonuclease exonuclease phosphatase family protein
Glyma08g36681	35.6175	69.9931	1.24197	0.0177442	-5.8165	0.000781715	0.0156726	0	---NA---
Glyma08g39210	22.8491	40.8181	4.88007	0.119556	-3.06424	0.0016969	0.0288647	0	early nodulin 36b
Glyma08g40510	637.817	1264.44	11.1951	0.00885385	-6.81948	0.000585962	0.0125327	0	zinc finger protein 512b
Glyma08g41090	27.6193	4.91206	50.3265	10.2455	3.35692	0.000355048	0.00841892	0	probable membrane-associated kinase regulator 6-like
Glyma08g47751	13.05	23.0353	3.06475	0.133045	-2.91001	0.00229096	0.0362793	0	---NA---
Glyma08g48190	54.3888	108.778	0	0	#NAME?	0.000229956	0.00597824	0	duf4378 domain protein
Glyma09g01520	15.2171	29.3989	1.0352	0.0352122	-4.82778	2.4554e-05	0.000962534	0	PREDICTED: uncharacterized protein LOC102666531
Glyma09g06610	178.719	0.986497	356.451	361.33	8.49717	8.7488e-05	0.002717	0	duf4228 domain protein
Glyma09g07081	64.7416	102.767	26.7162	0.259969	-1.94359	0.00152747	0.0265337	0	transcriptional regulator atrx homolog isoform x1
Glyma09g28090	5.18436	10.3687	0	0	#NAME?	0.00223618	0.0356625	0	atpase family aaa domain-containing protein 2-like
Glyma09g34625	124.161	51.9137	196.408	3.78336	1.91967	0.000894863	0.017424	0	hypothetical protein PHAVU_002G131300g
Glyma09g37030	160.148	263.19	57.1064	0.216978	-2.20438	0.000121193	0.00357535	0	---NA---
Glyma09g37771	6.983	13.4026	0.563423	0.0420384	-4.57215	0.0031124	0.0457602	0	---NA---
Glyma10g00620	17.1658	29.5327	4.79884	0.162492	-2.62156	0.00265171	0.0404679	0	neurogenic locus notch-like protein
Glyma10g03621	5.66365	11.0456	0.281711	0.0255044	-5.29311	0.00157934	0.0272619	0	protein longifolia 1-like
Glyma10g05100	320.628	156.234	485.022	3.10446	1.63434	0.00101174	0.0192212	0	bri1-kd interacting protein
Glyma10g05451	69.7923	139.154	0.430919	0.00309672	-8.33505	0.000293407	0.00726024	0	protein tprxl-like isoform x3
Glyma10g10450	123.87	51.3575	196.382	3.82383	1.93502	0.000886171	0.0172966	0	start-2 domain protein
Glyma10g12400	10.2435	20.4869	0	0	#NAME?	0.000340613	0.00815945	0	hypothetical protein glysoja_033062
Glyma10g13850	12.6427	25.0038	0.281711	0.0112668	-6.47178	0.00222841	0.0355564	0	recq-mediated genome instability protein 1-like
Glyma10g27770	13.9239	27.0944	0.75349	0.0278098	-5.16826	7.36766e-05	0.00237826	0	PREDICTED: uncharacterized protein LOC100803952
Glyma10g29841	10.3817	20.2916	0.471779	0.02325	-5.42663	6.19561e-05	0.00205892	0	hypothetical protein glysoja_012129
Glyma10g30040	1408.44	514.904	2301.97	4.47067	2.16049	0.000254085	0.00648045	0	interleukin enhancer-binding factor 3-like
Glyma10g35090	20.1356	40.2711	0	0	#NAME?	0.00333266	0.0482226	0	---NA---
Glyma10g35260	10.4938	20.9877	0	0	#NAME?	0.00100238	0.0190895	0	hypothetical protein glysoja_016912
Glyma10g40210	1071.56	1734.45	408.667	0.235617	-2.08548	4.15045e-05	0.00149165	0	photosystem i reaction center subunit n
Glyma10g41670	22.3228	37.5256	7.12002	0.189738	-2.39792	0.00171773	0.0291482	0	hypothetical protein glysoja_021239
Glyma10g42150	6.47013	12.9403	0	0	#NAME?	0.000441037	0.0100173	0	hypothetical protein glysoja_035773
Glyma10g42270	16.6595	2.39934	30.9197	12.8867	3.68781	0.000162916	0.00451485	0	PREDICTED: uncharacterized protein LOC100775242
Glyma10g42500	54.5795	95.0645	14.0945	0.148262	-2.75378	4.68811e-05	0.00164094	0	hemerythrin hhe cation-binding domain protein
Glyma11g02810	65.5788	24.5177	106.64	4.34952	2.12085	0.00132928	0.0237584	0	bon1-associated protein 2-like
Glyma11g03190	14.7028	25.3947	4.01078	0.157937	-2.66258	0.00256741	0.0394967	0	PREDICTED: uncharacterized protein LOC100803628
Glyma11g04520	21.7764	6.40354	37.1493	5.80137	2.53639	0.00149722	0.0260801	0	hypothetical protein glysoja_004623
Glyma11g10200	128.068	197.623	58.514	0.296089	-1.7559	0.00149412	0.0260404	0	---NA---
Glyma11g10300	28.6486	6.18839	51.1087	8.25881	3.04593	0.000540988	0.011746	0	late embryogenesis abundant protein
Glyma11g14300	194.88	26.7497	363.01	13.5706	3.76241	0.000643467	0.0135197	0	PREDICTED: uncharacterized protein LOC100787401
Glyma11g20070	15.5956	28.9141	2.27718	0.0787567	-3.66645	0.000317257	0.00769641	0	unknown
Glyma11g27750	40.9856	65.5321	16.4391	0.250856	-1.99507	0.0023505	0.036907	0	probable galacturonosyltransferase-like 7-like isoform x1
Glyma11g31660	36.793	59.5464	14.0396	0.235775	-2.08452	0.00220675	0.0352823	0	ycf54-like protein
Glyma12g00481	4.11136	0	8.22271	Inf	Inf	0.00294197	0.0438059	0	protein prune homolog
Glyma12g02941	5.84264	0.947184	10.7381	11.3369	3.50295	0.00108393	0.020239	0	Hypothetical protein glysoja_020420
Glyma12g03280	489.496	200.864	778.128	3.87391	1.95379	0.00236089	0.0370425	0	duf3067 family protein
Glyma12g05280	13.1612	23.3834	2.93902	0.125689	-2.99207	0.00254258	0.0392296	0	trigger factor
Glyma12g05900	28.809	51.4718	6.1462	0.119409	-3.06602	2.80657e-05	0.00108432	0	PREDICTED: uncharacterized protein LOC100814681
Glyma12g07610	236.304	422.872	49.7359	0.117615	-3.08786	5.0905e-08	4.82824e-06	0	uncharacterized protein LOC100526863
Glyma12g29060	131.684	52.9158	210.451	3.9771	1.99172	0.00113721	0.0210101	0	calcium-binding protein p-like
Glyma12g30055	14.7153	26.21	3.22073	0.122882	-3.02465	0.00117847	0.0215764	0	hypothetical protein glysoja_037612
Glyma12g32841	21.5415	36.8792	6.20376	0.168218	-2.57159	0.00310591	0.0456755	0	PREDICTED: uncharacterized protein LOC100790961
Glyma12g33220	10.1435	19.3435	0.943558	0.0487791	-4.35759	0.000719584	0.0146884	0	PREDICTED: uncharacterized protein LOC100820371
Glyma12g33690	79.3414	32.7065	125.976	3.85173	1.94551	0.00034199	0.0081769	0	hypothetical protein glysoja_001416
Glyma12g35290	56.5084	6.88475	106.132	15.4155	3.94631	0.0001032	0.00312194	0	PREDICTED: uncharacterized protein LOC100791650
Glyma12g35590	9.88504	19.2067	0.563423	0.0293348	-5.09125	0.000237826	0.00614276	0	serine arginine repetitive matrix protein
Glyma12g35600	63.0141	98.3486	27.6796	0.281444	-1.82908	0.00284789	0.0427481	0	PREDICTED: uncharacterized protein LOC100799393 isoform X1
Glyma13g03340	6.50731	13.0146	0	0	#NAME?	0.00104848	0.0197586	0	---NA---
Glyma13g04720	1242.72	2093.31	392.135	0.187328	-2.41636	1.08733e-05	0.000489526	0	hypothetical protein glysoja_016448
Glyma13g07151	6.56033	12.6897	0.430919	0.0339581	-4.8801	0.000364625	0.0085943	0	PREDICTED: uncharacterized protein LOC100527519 isoform X1
Glyma13g10771	6.7559	13.2301	0.281711	0.0212932	-5.55346	0.000422455	0.00967535	0	hypothetical protein glysoja_045361
Glyma13g17835	10.9773	21.3912	0.563423	0.026339	-5.24665	9.72392e-05	0.00297154	0	hypothetical protein glysoja_023586
Glyma13g19460	23.1792	8.56792	37.7904	4.41069	2.141	0.000848184	0.0166974	0	hypothetical protein glysoja_026513
Glyma13g20490	1312.56	2517.81	107.31	0.0426203	-4.55232	5.66088e-06	0.000279385	0	hypothetical protein glysoja_007949
Glyma13g23320	12.888	23.9706	1.8054	0.0753171	-3.73088	1.72182e-05	0.00071732	0	---NA---
Glyma13g23650	56.8181	99.5758	14.0604	0.141203	-2.82416	0.00139104	0.0246249	0	family methyltransferase
Glyma13g24380	83.3498	165.648	1.05191	0.00635026	-7.29897	0.000576998	0.0123619	0	protein e6
Glyma13g29880	38.1858	70.8601	5.51147	0.0777796	-3.68447	0.00131685	0.0235828	0	hypothetical protein glysoja_020267
Glyma13g31760	9.4189	18.6477	0.190068	0.0101925	-6.61634	0.000438983	0.00998141	0	serine arginine repetitive matrix protein 2-like
Glyma13g32060	108.871	199.002	18.7401	0.0941708	-3.40858	0.000637162	0.013423	0	vesicle-associated protein 4-2
Glyma13g32980	11.8286	23.0938	0.563423	0.0243971	-5.35715	4.19285e-05	0.00150355	0	copi associated protein
Glyma13g35220	26.7771	4.41135	49.1429	11.1401	3.47769	0.00262036	0.0400476	0	uncharacterized protein LOC100777109 precursor
Glyma13g37480	15.0231	28.6209	1.42526	0.0497979	-4.32777	0.00266484	0.0405799	0	hypothetical protein glysoja_001353
Glyma13g37621	29.6245	59.249	0	0	#NAME?	0.00333031	0.0482111	0	PREDICTED: uncharacterized protein LOC100790961
Glyma13g39310	62.721	100.701	24.7413	0.245691	-2.02508	0.00253961	0.0391934	0	---NA---
Glyma13g41050	60.2066	117.98	2.43316	0.0206235	-5.59957	0.00188715	0.0312723	0	cyclin-dependent protein kinase inhibitor smr3-like
Glyma13g44841	24.0434	46.0981	1.98868	0.0431403	-4.53482	4.77101e-05	0.00166534	0	PREDICTED: uncharacterized protein LOC102661958
Glyma14g00310	29.8056	58.576	1.0352	0.0176728	-5.82233	0.000234154	0.00606221	0	PREDICTED: uncharacterized protein LOC100527577
Glyma14g05641	5.70504	11.4101	0	0	#NAME?	0.00228296	0.0361788	0	unknown
Glyma14g05730	62.3485	15.2415	109.456	7.18143	2.84427	4.92583e-05	0.00170803	0	---NA---
Glyma14g11340	13.673	24.2138	3.13223	0.129357	-2.95057	0.00256942	0.0395125	0	PREDICTED: uncharacterized protein DDB_G0271670-like
Glyma14g17703	38.1642	68.689	7.63944	0.111218	-3.16854	0.00043868	0.0099781	0	t-complex protein 1 subunit eta-like isoform x1
Glyma14g25450	1000.39	1813.63	187.161	0.103197	-3.27653	0.000150722	0.00424594	0	hypothetical protein glysoja_046181
Glyma14g34231	37.1144	11.7029	62.5259	5.34275	2.41758	0.000258099	0.00656819	0	sulfate transporter
Glyma15g00695	26.8775	46.8999	6.85501	0.146163	-2.77435	0.000365311	0.00860725	0	beta-3 adrenergic
Glyma15g02210	24.2261	46.65	1.80225	0.0386335	-4.694	1.40302e-05	0.000602	0	avr9 cf-9 rapidly elicited protein
Glyma15g10080	48.2813	95.7008	0.861839	0.00900556	-6.79497	5.86741e-05	0.00196956	0	PREDICTED: uncharacterized protein LOC100809217
Glyma15g11420	26.0132	50.8419	1.18441	0.0232959	-5.42378	2.0354e-05	0.000826664	0	uncharacterized gpi-anchored protein at1g61900-like
Glyma15g11430	7.06483	0.348336	13.7813	39.5633	5.30609	0.000162063	0.00449702	0	PREDICTED: uncharacterized protein LOC100796265
Glyma15g14790	21.5269	37.6984	5.35548	0.142061	-2.81541	0.0001691	0.00464944	0	PREDICTED: uncharacterized protein LOC100811193 isoform X1
Glyma15g15500	51.108	102.216	0	0	#NAME?	0.000648041	0.0135886	0	PREDICTED: extensin-like
Glyma15g15600	6.82561	0.696672	12.9546	18.5949	4.21684	0.000858109	0.0168476	0	class-10 pathogenesis-related protein 1-like
Glyma15g15610	21.1361	42.2721	0	0	#NAME?	0.00259754	0.0397952	0	protein 18b
Glyma15g24610	27.1133	47.4862	6.74038	0.141944	-2.81661	0.000956346	0.0183465	0	PREDICTED: uncharacterized protein LOC100817756
Glyma15g42774	67.2407	128.916	5.5654	0.0431707	-4.5338	0.000247926	0.00634905	0	hypothetical protein PHAVU_005G019500g
Glyma16g03230	176.9	273.928	79.8731	0.291585	-1.77801	0.00196972	0.0323082	0	thylakoid membrane phosphoprotein 14 chloroplast
Glyma16g03230	176.9	273.928	79.8731	0.291585	-1.77801	0.00196972	0.0323082	0	thylakoid membrane phosphoprotein 14 chloroplast
Glyma16g05920	66.4007	19.512	113.289	5.80612	2.53757	1.62475e-05	0.00068138	0	PREDICTED: uncharacterized protein LOC100805879
Glyma16g05950	20.9527	37.6737	4.23178	0.112327	-3.15422	0.000473359	0.0105875	0	hypothetical protein glysoja_030564
Glyma16g06080	7.13476	14.0794	0.190068	0.0134997	-6.21093	0.00201002	0.0328279	0	PREDICTED: uncharacterized protein LOC100813171 isoform X1
Glyma16g06310	529.572	244.546	814.598	3.33106	1.73598	0.00219775	0.035174	0	uncharacterized protein LOC100781073
Glyma16g07380	22.3626	38.5864	6.13875	0.159091	-2.65208	0.000386527	0.00901954	0	PREDICTED: uncharacterized protein LOC102659553
Glyma16g09450	250.684	422.779	78.5889	0.185886	-2.42751	0.000394874	0.00916346	0	dctp pyrophosphatase 1
Glyma16g14385	291.228	549.004	33.4521	0.0609323	-4.03665	0.000112158	0.00334955	0	PREDICTED: uncharacterized protein LOC102667880
Glyma16g14720	71.2319	108.776	33.6883	0.309705	-1.69103	0.00298422	0.0442679	0	uncharacterized protein LOC100816881
Glyma16g21565	4.99069	9.98138	0	0	#NAME?	0.00113094	0.0209126	0	hypothetical protein glysoja_027894
Glyma16g25810	8.05313	0.657665	15.4486	23.4901	4.55398	0.000533038	0.0116214	0	---NA---
Glyma16g27510	41.2981	64.1646	18.4316	0.287255	-1.79959	0.00215315	0.0346495	0	---NA---
Glyma17g01100	85.4591	140.189	30.7296	0.219202	-2.18967	0.000142099	0.00404093	0	PREDICTED: uncharacterized protein LOC100800026
Glyma17g02040	7.68412	14.5064	0.861839	0.0594109	-4.07313	0.00105461	0.019832	0	ef-hand calcium-binding domain-containing protein 4a
Glyma17g06901	28.1117	10.7914	45.432	4.21001	2.07382	0.00217846	0.0349634	0	PREDICTED: uncharacterized protein LOC100500633
Glyma17g07880	201.497	350.597	52.3976	0.149452	-2.74224	5.52517e-05	0.00188274	0	PREDICTED: uncharacterized protein LOC100778234
Glyma17g07910	69.1525	108.914	29.3911	0.269856	-1.88974	0.00133098	0.0237819	0	PREDICTED: uncharacterized protein LOC100791924
Glyma17g08501	13.0152	24.8901	1.14041	0.0458177	-4.44795	0.000713773	0.0146028	0	diacylglycerol kinase 1-like isoform x1
Glyma17g10850	6.91447	13.8289	0	0	#NAME?	0.000478623	0.0106787	0	hypothetical protein glysoja_006966
Glyma17g11530	6.20804	12.4161	0	0	#NAME?	0.000817566	0.0162621	0	sam domain protein
Glyma17g13720	467.948	918.455	17.4416	0.0189901	-5.71861	0.00141214	0.0249075	0	PREDICTED: uncharacterized protein LOC100812834
Glyma17g14490	24.2338	47.6566	0.811055	0.0170187	-5.87673	5.63887e-05	0.00191116	0	PREDICTED: uncharacterized protein LOC100786268
Glyma17g17240	42.104	68.5531	15.6549	0.228361	-2.13061	0.000275496	0.00692296	0	PREDICTED: uncharacterized protein LOC102662938
Glyma17g17741	18.4088	0.328832	36.4887	110.965	6.79396	2.12241e-07	1.66919e-05	0	hypothetical protein glysoja_043496
Glyma17g17880	26.6638	44.4807	8.84684	0.198892	-2.32995	0.00149167	0.0260193	0	probable membrane-associated kinase regulator 1-like
Glyma17g29220	2101.96	780.217	3423.7	4.38814	2.13361	0.000316071	0.00767816	0	dna ligase 1-like
Glyma17g30875	9.90802	0	19.816	Inf	Inf	2.22237e-05	0.000889927	0	PREDICTED: uncharacterized protein LOC100811894
Glyma17g37740	12.1541	21.2775	3.03067	0.142435	-2.81162	0.00259153	0.0397709	0	PREDICTED: uncharacterized protein LOC100817798 isoform X4
Glyma18g04391	16.4053	27.486	5.32455	0.193719	-2.36797	0.00262941	0.0401665	0	formin-like protein 3-like
Glyma18g08705	23.8114	39.4751	8.14777	0.206403	-2.27647	0.00191152	0.0315869	0	PREDICTED: uncharacterized protein LOC100781118
Glyma18g12150	38.4041	76.8081	0	0	#NAME?	0.000522794	0.0114535	0	---NA---
Glyma18g20936	17.9788	31.485	4.47263	0.142056	-2.81547	0.00182324	0.030415	0	serine carboxypeptidase-like 34
Glyma18g38371	11.2859	19.9621	2.60967	0.130731	-2.93533	0.00189042	0.0312807	0	PREDICTED: uncharacterized protein At4g14450, chloroplastic-like
Glyma18g44880	18.3853	32.6638	4.10673	0.125727	-2.99163	0.00234118	0.036834	0	flocculation protein flo11-like
Glyma18g49158	11.2844	2.07051	20.4982	9.90007	3.30744	0.00143378	0.0251899	0	quinohemoprotein ethanol dehydrogenase type-1
Glyma18g49650	35.0423	56.1096	13.975	0.249067	-2.0054	0.00312151	0.0458302	0	---NA---
Glyma19g03390	138.571	59.2681	217.874	3.67607	1.87817	0.00104064	0.0196695	0	duf4336 domain protein
Glyma19g03745	8.56346	0.348336	16.7786	48.1678	5.59	0.000315788	0.00767554	0	hypothetical protein glysoja_030600
Glyma19g06062	15.7986	29.5919	2.00539	0.0677683	-3.88325	3.0854e-05	0.00117093	0	family transcriptional
Glyma19g06850	12.6628	24.4637	0.861839	0.0352293	-4.82708	5.37495e-05	0.0018395	0	PREDICTED: uncharacterized protein LOC100818205
Glyma19g22560	214.197	339.321	89.073	0.262504	-1.92959	0.000549467	0.0119076	0	PREDICTED: uncharacterized protein LOC102667957
Glyma19g22570	14.2985	28.5971	0	0	#NAME?	0.000436438	0.00994145	0	PREDICTED: uncharacterized protein LOC100804150
Glyma19g24606	66.2283	101.189	31.2674	0.309	-1.69432	0.00288282	0.0431288	0	transcription factor hbp-1a-like
Glyma19g25125	9.57741	1.74168	17.4131	9.9979	3.32162	0.0019613	0.0322154	0	ribosomal rna-processing protein
Glyma19g25160	24.0182	44.0864	3.95007	0.0895985	-3.48038	0.00171931	0.0291579	0	isoform 1
Glyma19g26250	19.3213	38.6425	0	0	#NAME?	0.00169576	0.0288609	0	PREDICTED: uncharacterized protein LOC100796708
Glyma19g30440	22.1225	38.6654	5.57963	0.144306	-2.7928	0.000393704	0.00914977	0	atp-dependent clp protease atp-binding subunit
Glyma19g31980	236.611	424.502	48.7206	0.114771	-3.12317	0.000556017	0.0120038	0	PREDICTED: uncharacterized protein LOC100789676
Glyma19g32620	33.655	65.8847	1.42526	0.0216327	-5.53065	0.000868683	0.0170212	0	---NA---
Glyma19g33070	258.708	398.533	118.883	0.298303	-1.74515	0.00216511	0.0348106	0	wrc protein
Glyma19g33580	394.101	146.57	641.632	4.37766	2.13016	0.000377176	0.00883609	0	PREDICTED: uncharacterized protein LOC100777424 isoform X1
Glyma19g37680	24.3367	47.1906	1.48283	0.031422	-4.99208	1.02103e-05	0.000463058	0	PREDICTED: uncharacterized protein LOC100814311
Glyma19g38440	12.9925	25.4149	0.570203	0.0224358	-5.47805	1.32786e-05	0.000577171	0	PREDICTED: uncharacterized protein LOC100788969 isoform X2
Glyma19g38920	8.46323	15.2028	1.72368	0.113379	-3.14077	0.00245837	0.0382957	0	---NA---
Glyma19g39430	45.7064	4.60365	86.809	18.8566	4.23699	1.2181e-05	0.000538405	0	hypothetical protein PHAVU_001G202700g
Glyma20g00351	18.2521	32.374	4.13021	0.127578	-2.97055	0.00297254	0.0441361	0	transcription factor tcp7-like
Glyma20g00910	59.5063	99.4375	19.5752	0.196859	-2.34476	0.000125441	0.0036613	0	s-antigen protein
Glyma20g02540	100.31	162.254	38.3659	0.236456	-2.08036	0.000193919	0.00519153	0	---NA---
Glyma20g06750	23.5342	40.8919	6.17646	0.151044	-2.72696	0.000240963	0.00621362	0	uncharacterized membrane protein at3g27390-like isoform x1
Glyma20g11232	13.1431	2.99819	23.288	7.76736	2.95742	0.000607007	0.0128737	0	---NA---
Glyma20g12835	9.55276	18.162	0.943558	0.0519524	-4.26666	0.00147478	0.0257959	0	triose phosphate phosphate chloroplastic
Glyma20g20355	140.039	2.34083	277.736	118.648	6.89055	0.000573192	0.0122968	0	hypothetical protein glysoja_046085
Glyma20g21911	38.4202	61.8567	14.9836	0.242231	-2.04555	0.0010696	0.0200607	0	PREDICTED: uncharacterized protein At4g14450, chloroplastic-like
Glyma20g26660	25.7623	42.1274	9.3972	0.223066	-2.16446	0.0033296	0.0482111	0	---NA---
Glyma20g39460	105.813	178.802	32.8232	0.183573	-2.44557	5.8636e-05	0.00196944	0	protein anoxia up-regulated-like isoform x1
Glyma08g02130	34.4694	63.3659	5.57285	0.0879472	-3.50722	4.62323e-06	0.000232912	1-aminocyclopropane-1-carboxylic acid (acc) synthase 6
Glyma20g26646	242.333	402.699	81.9673	0.203545	-2.29658	3.66638e-05	0.00134999	1,2-alpha-L-fucosidases
Glyma19g09320	93.8579	39.6305	148.085	3.73665	1.90175	0.000328191	0.00791599	12-oxophytodienoate reductase 2
Glyma18g00770	34.9783	60.4201	9.53648	0.157836	-2.6635	0.000313743	0.00764761	15-cis-zeta-carotene isomerase
Glyma05g29740	182.568	43.7523	321.384	7.34553	2.87687	9.22166e-05	0.00284177	16S rRNA processing protein RimM family
Glyma03g35860	16.6091	29.7665	3.45166	0.115958	-3.10833	0.00238012	0.0372886	2-cysteine peroxiredoxin B
Glyma19g29920	9.69948	19.399	0	0	#NAME?	3.71652e-05	0.00136316	2-isopropylmalate synthase 1
Glyma02g15360	56.0194	16.0954	95.9434	5.96092	2.57554	0.000511423	0.0112317	2-oxoglutarate (2OG) and Fe(II)-dependent oxygenase superfamily protein
Glyma02g15370	43.2463	5.95738	80.5352	13.5186	3.75687	0.00055992	0.0120781	2-oxoglutarate (2OG) and Fe(II)-dependent oxygenase superfamily protein
Glyma02g15390	11.4865	1.68317	21.2899	12.6487	3.66092	0.000168794	0.00464488	2-oxoglutarate (2OG) and Fe(II)-dependent oxygenase superfamily protein
Glyma02g15400	216.037	73.1885	358.885	4.90357	2.29383	0.00037875	0.00886579	2-oxoglutarate (2OG) and Fe(II)-dependent oxygenase superfamily protein
Glyma03g42250	48.6697	74.6028	22.7365	0.304768	-1.71422	0.00344602	0.0493202	2-oxoglutarate (2OG) and Fe(II)-dependent oxygenase superfamily protein
Glyma04g01066	115.509	12.8814	218.137	16.9342	4.08187	9.30837e-11	1.90005e-08	2-oxoglutarate (2OG) and Fe(II)-dependent oxygenase superfamily protein
Glyma05g04960	244.172	58.7503	429.594	7.31221	2.87031	7.75427e-07	5.13162e-05	2-oxoglutarate (2OG) and Fe(II)-dependent oxygenase superfamily protein
Glyma06g13370	19.8024	2.64986	36.9549	13.946	3.80178	7.11257e-06	0.000339348	2-oxoglutarate (2OG) and Fe(II)-dependent oxygenase superfamily protein
Glyma06g13370	19.8024	2.64986	36.9549	13.946	3.80178	7.11257e-06	0.000339348	2-oxoglutarate (2OG) and Fe(II)-dependent oxygenase superfamily protein
Glyma06g14190	54.1388	0.947184	107.33	113.315	6.8242	1.38847e-06	8.41273e-05	2-oxoglutarate (2OG) and Fe(II)-dependent oxygenase superfamily protein
Glyma06g14190	54.1388	0.947184	107.33	113.315	6.8242	1.38847e-06	8.41273e-05	2-oxoglutarate (2OG) and Fe(II)-dependent oxygenase superfamily protein
Glyma07g13100	44.8015	7.46805	82.135	10.9982	3.45919	6.43105e-07	4.38048e-05	2-oxoglutarate (2OG) and Fe(II)-dependent oxygenase superfamily protein
Glyma08g46630	174.037	292.004	56.0689	0.192014	-2.38072	0.000992542	0.0189306	2-oxoglutarate (2OG) and Fe(II)-dependent oxygenase superfamily protein
Glyma13g08080	18.4028	1.74168	35.064	20.1323	4.33144	2.88301e-05	0.00111015	2-oxoglutarate (2OG) and Fe(II)-dependent oxygenase superfamily protein
Glyma15g40890	1648.02	440.674	2855.36	6.47954	2.69589	2.76354e-07	2.08004e-05	2-oxoglutarate (2OG) and Fe(II)-dependent oxygenase superfamily protein
Glyma15g40940	313.181	505.285	121.077	0.239621	-2.06118	5.95736e-05	0.00199657	2-oxoglutarate (2OG) and Fe(II)-dependent oxygenase superfamily protein
Glyma15g40940	313.181	505.285	121.077	0.239621	-2.06118	5.95736e-05	0.00199657	2-oxoglutarate (2OG) and Fe(II)-dependent oxygenase superfamily protein
Glyma18g06870	32.2239	62.3706	2.07718	0.0333039	-4.90816	0.00291934	0.0435614	2-oxoglutarate (2OG) and Fe(II)-dependent oxygenase superfamily protein
Glyma18g35220	91.472	15.4377	167.506	10.8504	3.43968	7.59302e-08	6.81255e-06	2-oxoglutarate (2OG) and Fe(II)-dependent oxygenase superfamily protein
Glyma18g35220	91.472	15.4377	167.506	10.8504	3.43968	7.59302e-08	6.81255e-06	2-oxoglutarate (2OG) and Fe(II)-dependent oxygenase superfamily protein
Glyma19g31450	16.428	2.32133	30.5346	13.1539	3.71742	0.00012264	0.0036025	2-oxoglutarate (2OG) and Fe(II)-dependent oxygenase superfamily protein
Glyma02g32058	125.495	208.524	42.4672	0.203656	-2.29579	6.24865e-05	0.00207326	26S proteasome regulatory complex, non-ATPase subcomplex, Rpn2/Psmd1 subunit
Glyma12g29090	5409.18	9979.96	838.405	0.0840089	-3.57331	0.000107159	0.0032216	2Fe-2S ferredoxin-like superfamily protein
Glyma12g29110	11534.9	17982.3	5087.56	0.282921	-1.82153	0.000451546	0.0102045	2Fe-2S ferredoxin-like superfamily protein
Glyma17g16610	102.747	161.209	44.2855	0.274708	-1.86403	0.000714802	0.0146097	2Fe-2S ferredoxin-like superfamily protein
Glyma03g42140	391.5	697.521	85.4778	0.122545	-3.02862	8.5716e-05	0.00267117	3-ketoacyl-CoA synthase 1
Glyma04g06110	160.577	286.94	34.215	0.119241	-3.06805	0.000345628	0.00824513	3-ketoacyl-CoA synthase 10
Glyma06g06110	61.6664	116.816	6.51641	0.0557833	-4.16402	3.52661e-06	0.000184749	3-ketoacyl-CoA synthase 10
Glyma10g00440	292.74	584.636	0.845134	0.00144557	-9.43414	2.27276e-08	2.36946e-06	3-ketoacyl-CoA synthase 11
Glyma10g32260	250.187	493.004	7.3708	0.0149508	-6.06364	1.34395e-05	0.000581798	3-ketoacyl-CoA synthase 11
Glyma17g12780	40.7865	69.5284	12.0446	0.173233	-2.52922	0.000509703	0.0112096	3-ketoacyl-CoA synthase 11
Glyma11g15440	14.784	29.5681	0	0	#NAME?	0.000754856	0.0152602	3-ketoacyl-CoA synthase 12
Glyma10g42100	1378.1	2572.4	183.788	0.071446	-3.807	2.10293e-11	5.082e-09	3-ketoacyl-CoA synthase 6
Glyma15g00390	29.5614	54.8464	4.27628	0.0779682	-3.68097	0.000190818	0.00513249	4-coumarate:CoA ligase 2
Glyma17g07170	133.447	218.973	47.9204	0.218841	-2.19204	5.60833e-05	0.00190387	4-coumarate:CoA ligase 2
Glyma01g44270	211.658	360.589	62.7265	0.173956	-2.52321	2.28093e-05	0.000908254	4-coumarate:CoA ligase 3
Glyma17g34590	15.0767	0.986497	29.1669	29.5661	4.88587	0.00028451	0.00709015	6-&1-fructan exohydrolase
Glyma17g34590	15.0767	0.986497	29.1669	29.5661	4.88587	0.00028451	0.00709015	6-&1-fructan exohydrolase
Glyma02g33340	21.0172	41.6035	0.430919	0.0103578	-6.59314	2.8709e-08	2.91593e-06	6-phosphogluconate dehydrogenase family protein
Glyma03g28970	5.53072	11.0614	0	0	#NAME?	0.0026708	0.0406511	6-phosphogluconate dehydrogenase family protein
Glyma11g20840	29.238	54.6175	3.85843	0.0706445	-3.82328	3.27518e-06	0.000173741	6-phosphogluconate dehydrogenase family protein
Glyma19g05120	1535.11	3043.72	26.5045	0.00870793	-6.84346	3.60734e-08	3.56071e-06	6-phosphogluconate dehydrogenase family protein
Glyma19g31730	59.4019	114.381	4.42252	0.0386647	-4.69284	5.02085e-10	8.6763e-08	6-phosphogluconate dehydrogenase family protein
Glyma18g48910	39.1148	2.9985	75.2311	25.0896	4.64902	3.71952e-10	6.59003e-08	AAA-ATPase 1
Glyma19g01940	119.402	233.901	4.90355	0.0209642	-5.57593	1.92424e-15	1.17835e-12	ABC transporter family protein
Glyma19g01970	5.02431	0	10.0486	Inf	Inf	0.000818006	0.0162657	ABC transporter family protein
Glyma07g01860	32.434	4.0237	60.8444	15.1215	3.91853	1.47493e-07	1.22086e-05	ABC-2 and Plant PDR ABC-type transporter family protein
Glyma08g21540	15.7198	2.57154	28.8682	11.226	3.48878	1.14188e-05	0.000508994	ABC-2 and Plant PDR ABC-type transporter family protein
Glyma08g27010	338.42	527.502	149.337	0.283103	-1.8206	0.000391632	0.00911843	ABI five binding protein 3
Glyma09g32440	33.5079	60.0486	6.96718	0.116026	-3.10749	0.000606875	0.0128737	ABI-1-like 1
Glyma02g14880	318.181	482.173	154.19	0.319782	-1.64484	0.000544059	0.0118046	abscisic acid responsive element-binding factor 1
Glyma02g43993	30.8796	6.71287	55.0464	8.20014	3.03565	8.52332e-05	0.00265744	abscisic aldehyde oxidase 3
Glyma05g37410	8.15494	15.7465	0.563423	0.0357809	-4.80467	0.000269296	0.00679695	ACC synthase 1
Glyma11g03070	568.5	243.328	893.673	3.67272	1.87685	0.00208673	0.0337829	ACC synthase 10
Glyma11g04950	29.6622	49.5979	9.72655	0.196108	-2.35028	0.00175169	0.0295497	ACT domain repeat 1
Glyma04g42167	64.6745	112.639	16.7104	0.148354	-2.75288	1.72032e-05	0.000717166	ACT domain repeat 3
Glyma18g52120	111.794	187.129	36.4591	0.194834	-2.35968	4.7883e-05	0.0016686	ACT domain repeat 4
Glyma11g03160	15.1753	29.9198	0.430919	0.0144025	-6.11754	1.70908e-06	0.000100091	ACT domain repeat 8
Glyma18g52600	2995.08	854.446	5135.71	6.01057	2.5875	4.72596e-06	0.000237518	ACT domain-containing protein
Glyma08g15480	37.6736	63.9038	11.4434	0.179073	-2.48138	0.000286945	0.00713772	actin 7
Glyma07g01691	6.61474	13.2295	0	0	#NAME?	0.000437194	0.00995131	actin binding protein family
Glyma01g04730	115.691	40.656	190.726	4.69122	2.22996	4.87863e-05	0.0016926	Actin cross-linking protein
Glyma02g02820	31.1768	2.30152	60.0521	26.0923	4.70555	2.12287e-05	0.000854485	Actin cross-linking protein
Glyma10g29300	8.56823	17.1365	0	0	#NAME?	0.000104095	0.00314202	Actin-binding FH2 (formin homology 2) family protein
Glyma19g42230	5.08654	10.1731	0	0	#NAME?	0.00287402	0.0430393	Actin-binding FH2 (formin homology 2) family protein
Glyma17g33930	57.8782	109.512	6.24395	0.0570159	-4.13249	6.10108e-09	7.47242e-07	Actin-binding FH2 (Formin Homology) protein
Glyma11g08890	154.649	14.4433	294.855	20.4146	4.35153	0.00301743	0.0447078	acyl activating enzyme 1
Glyma05g38490	52.2232	91.6717	12.7748	0.139353	-2.84318	0.0023073	0.0364921	acyl carrier protein 4
Glyma07g13780	1445.28	2836.72	53.8268	0.018975	-5.71976	1.09774e-20	2.30796e-17	Acyl transferase/acyl hydrolase/lysophospholipase superfamily protein
Glyma07g13790	522.562	1002.86	42.2652	0.0421448	-4.5685	3.15687e-06	0.000168743	Acyl transferase/acyl hydrolase/lysophospholipase superfamily protein
Glyma18g36130	366.209	661.096	71.3223	0.107885	-3.21243	3.85397e-08	3.75711e-06	Acyl-ACP thioesterase
Glyma04g32515	65.6365	107.429	23.8442	0.221953	-2.17167	0.000186142	0.00502171	Acyl-CoA N-acyltransferases (NAT) superfamily protein
Glyma04g40270	127.649	194.443	60.8555	0.312973	-1.67589	0.000956388	0.0183465	Acyl-CoA N-acyltransferases (NAT) superfamily protein
Glyma14g28761	45.9544	73.695	18.2138	0.247151	-2.01654	0.000907736	0.0176288	Acyl-CoA N-acyltransferases (NAT) superfamily protein
Glyma18g52690	106.048	20.6823	191.414	9.25498	3.21023	0.00114277	0.0210696	Acyl-CoA N-acyltransferases (NAT) superfamily protein
Glyma11g03800	70.7591	107.745	33.7735	0.313459	-1.67365	0.00278158	0.0419626	acyl-CoA oxidase 1
Glyma09g01290	32.7891	60.4195	5.15863	0.0853803	-3.54995	6.67417e-06	0.000321577	acyl-CoA sterol acyl transferase 1
Glyma01g39920	12.3876	23.8249	0.950339	0.0398884	-4.64789	0.0016062	0.0276123	acyl-CoA-binding domain 3
Glyma11g27760	33.3342	55.7542	10.9141	0.195754	-2.35289	0.00203942	0.0331818	Adaptin family protein
Glyma02g13450	15.9267	31.29	0.563423	0.0180065	-5.79534	9.17215e-05	0.00283313	Adenine nucleotide alpha hydrolases-like superfamily protein
Glyma07g39900	157.027	11.3903	302.663	26.5721	4.73184	6.90153e-05	0.00224849	Adenine nucleotide alpha hydrolases-like superfamily protein
Glyma08g12950	7.09543	0.348336	13.8425	39.739	5.31248	0.000201163	0.0053423	Adenine nucleotide alpha hydrolases-like superfamily protein
Glyma09g01790	71.2466	24.1775	118.316	4.89361	2.2909	7.89374e-05	0.00250196	Adenine nucleotide alpha hydrolases-like superfamily protein
Glyma10g01690	584.27	26.3072	1142.23	43.4191	5.44026	2.24838e-17	2.14871e-14	Adenine nucleotide alpha hydrolases-like superfamily protein
Glyma15g15080	29.9798	5.14307	54.8166	10.6583	3.41391	1.89768e-07	1.51294e-05	Adenine nucleotide alpha hydrolases-like superfamily protein
Glyma17g00870	7.41998	0.657665	14.1823	21.5646	4.4306	0.000157921	0.00440156	Adenine nucleotide alpha hydrolases-like superfamily protein
Glyma19g00950	48.0638	20.1935	75.9342	3.76033	1.91086	0.00180668	0.0301946	Adenine nucleotide alpha hydrolases-like superfamily protein
Glyma19g40330	372.004	157.418	586.591	3.72634	1.89776	0.000863933	0.0169439	Adenine nucleotide alpha hydrolases-like superfamily protein
Glyma19g41660	22.0692	1.04501	43.0935	41.2375	5.36588	5.58631e-08	5.18163e-06	Adenine nucleotide alpha hydrolases-like superfamily protein
Glyma19g41660	22.0692	1.04501	43.0935	41.2375	5.36588	5.58631e-08	5.18163e-06	Adenine nucleotide alpha hydrolases-like superfamily protein
Glyma19g44300	146.882	52.1529	241.611	4.63273	2.21186	0.000550093	0.0119109	adenine nucleotide transporter 1
Glyma11g03400	8.13264	15.5118	0.75349	0.0485753	-4.36363	0.00141879	0.0249976	adenine phosphoribosyl transferase 4
Glyma17g14786	30.1325	10.9475	49.3176	4.50493	2.17151	0.000948411	0.0182238	adenine phosphoribosyl transferase 4
Glyma10g06580	209.104	346.81	71.3974	0.205869	-2.2802	0.000119418	0.00353955	adenosine kinase 2
Glyma13g27650	17.7569	33.4199	2.09389	0.0626539	-3.99645	7.48378e-05	0.00240098	adenosine/AMP deaminase family protein
Glyma13g27650	17.7569	33.4199	2.09389	0.0626539	-3.99645	7.48378e-05	0.00240098	adenosine/AMP deaminase family protein
Glyma13g41540	13.6021	0.348336	26.8558	77.0975	6.26861	1.17658e-07	1.0015e-05	ADP/ATP carrier 2
Glyma13g41540	13.6021	0.348336	26.8558	77.0975	6.26861	1.17658e-07	1.0015e-05	ADP/ATP carrier 2
Glyma13g41540	13.6021	0.348336	26.8558	77.0975	6.26861	1.17658e-07	1.0015e-05	ADP/ATP carrier 2
Glyma17g36400	56.9844	13.8719	100.097	7.21581	2.85116	0.000277032	0.00694219	ADR1-like 1
Glyma16g32540	14.6609	1.0255	28.2963	27.5926	4.78621	2.15096e-05	0.000864137	AGAMOUS-like 6
Glyma17g07010	5.21362	10.4272	0	0	#NAME?	0.00105294	0.0198135	AINTEGUMENTA-like 5
Glyma17g02911	8.35931	0.696672	16.022	22.9978	4.52343	0.00162988	0.0279493	alanine-tRNA ligases;nucleic acid binding;ligases, forming aminoacyl-tRNA and related compounds;nucleotide binding;ATP binding
Glyma19g43530	111.434	178.099	44.7693	0.251374	-1.99209	0.000479133	0.0106863	Alba DNA/RNA-binding protein
Glyma04g41990	27.6209	0	55.2418	Inf	Inf	6.09604e-08	5.61316e-06	alcohol dehydrogenase 1
Glyma06g19560	3235.21	1457.57	5012.85	3.43917	1.78206	0.000688472	0.0142096	aldehyde dehydrogenase 2B4
Glyma04g35220	20.0274	0.677168	39.3777	58.1505	5.86172	6.27883e-09	7.63648e-07	aldehyde dehydrogenase 2B7
Glyma05g35340	20.9764	40.3784	1.57447	0.0389929	-4.68065	0.00195889	0.0321842	aldehyde dehydrogenase 2C4
Glyma05g35350	15.0231	0.677168	29.369	43.3704	5.43864	2.20216e-07	1.7148e-05	aldehyde dehydrogenase 2C4
Glyma12g06130	76.4799	138.71	14.2501	0.102734	-3.28302	3.49825e-07	2.56569e-05	aldehyde dehydrogenase 3F1
Glyma13g31420	28.1682	46.9633	9.37304	0.199582	-2.32494	0.000654759	0.0136892	allantoinase
Glyma08g28750	12.4079	24.1032	0.712631	0.0295658	-5.07992	3.02926e-05	0.00115379	allene oxide cyclase 4
Glyma18g51600	100.706	196.07	5.34125	0.0272416	-5.19805	8.45843e-07	5.49648e-05	allene oxide cyclase 4
Glyma13g31530	76.5046	136.215	16.7946	0.123295	-3.01981	1.37889e-06	8.38168e-05	alpha 1,4-glycosyltransferase family protein
Glyma12g29947	10.8505	0	21.701	Inf	Inf	8.1245e-07	5.32687e-05	alpha carbonic anhydrase 4
Glyma14g39930	1943.1	76.8686	3809.33	49.5564	5.631	4.27082e-18	4.56572e-15	alpha-amylase-like 2
Glyma17g38100	20.3027	0.348336	40.257	115.57	6.85262	8.82922e-06	0.000409782	alpha-amylase-like 2
Glyma14g02970	4.81191	0	9.62382	Inf	Inf	0.0016057	0.0276112	alpha-crystallin domain 32.1
Glyma09g40990	21.1369	42.2737	0	0	#NAME?	0.000137726	0.00393964	alpha-galactosidase 1
Glyma16g33510	150.792	23.3276	278.256	11.9282	3.5763	3.32402e-08	3.32265e-06	alpha-galactosidase 2
Glyma19g30460	10.6999	20.6396	0.760271	0.0368355	-4.76276	0.000392393	0.00912603	alpha-L-arabinofuranosidase 1
Glyma14g10620	90.5286	24.3318	156.725	6.44119	2.68733	0.000119474	0.00353955	alpha-vacuolar processing enzyme
Glyma14g10620	90.5286	24.3318	156.725	6.44119	2.68733	0.000119474	0.00353955	alpha-vacuolar processing enzyme
Glyma01g20460	93.9977	185.82	2.17561	0.0117082	-6.41634	0.000945261	0.0181771	alpha-xylosidase 1
Glyma08g31890	14.0071	27.7325	0.281711	0.0101582	-6.62122	9.58026e-05	0.0029319	alpha-xylosidase 1
Glyma11g35170	183.727	45.5995	321.854	7.05827	2.81932	1.12884e-07	9.66965e-06	Alpha/beta hydrolase related protein
Glyma18g03190	11.2261	3.59704	18.8551	5.24184	2.39007	0.00302539	0.0447837	Alpha/beta hydrolase related protein
Glyma01g43560	21.5588	41.7364	1.38126	0.0330948	-4.91725	3.35588e-06	0.00017698	alpha/beta-Hydrolases superfamily protein
Glyma01g43560	21.5588	41.7364	1.38126	0.0330948	-4.91725	3.35588e-06	0.00017698	alpha/beta-Hydrolases superfamily protein
Glyma01g45000	100.837	44.9107	156.763	3.49055	1.80345	0.000780773	0.0156636	alpha/beta-Hydrolases superfamily protein
Glyma02g15120	1428.16	584.879	2271.44	3.88361	1.9574	0.00013882	0.00396555	alpha/beta-Hydrolases superfamily protein
Glyma02g15130	235.175	361.872	108.478	0.29977	-1.73807	0.00212041	0.0342403	alpha/beta-Hydrolases superfamily protein
Glyma02g15160	19.9623	35.275	4.64963	0.131811	-2.92346	0.00120682	0.0219934	alpha/beta-Hydrolases superfamily protein
Glyma03g26150	10.2763	20.2709	0.281711	0.0138974	-6.16905	0.000298521	0.0073407	alpha/beta-Hydrolases superfamily protein
Glyma03g35260	86.1359	140.384	31.8882	0.227151	-2.13828	0.000544502	0.0118102	alpha/beta-Hydrolases superfamily protein
Glyma03g39400	56.09	90.7147	21.4653	0.236624	-2.07933	0.000530359	0.011575	alpha/beta-Hydrolases superfamily protein
Glyma04g34800	183.353	69.1995	297.506	4.29926	2.10409	0.000422878	0.00967802	alpha/beta-Hydrolases superfamily protein
Glyma04g38691	220.876	17.8368	423.915	23.7664	4.57085	3.90852e-12	1.11048e-09	alpha/beta-Hydrolases superfamily protein
Glyma05g21930	14.4494	25.6614	3.23744	0.12616	-2.98668	0.00346107	0.0494682	alpha/beta-Hydrolases superfamily protein
Glyma05g22010	7.8172	14.3924	1.24197	0.0862936	-3.5346	0.00305791	0.0450957	alpha/beta-Hydrolases superfamily protein
Glyma05g32756	71.9658	10.6192	133.312	12.5539	3.65006	7.90948e-05	0.00250366	alpha/beta-Hydrolases superfamily protein
Glyma06g00380	832.686	1276.79	388.585	0.304345	-1.71622	0.0019418	0.0319617	alpha/beta-Hydrolases superfamily protein
Glyma06g04140	90.5348	33.1526	147.917	4.4617	2.15759	0.000253943	0.00647945	alpha/beta-Hydrolases superfamily protein
Glyma06g13390	11.1128	22.2256	0	0	#NAME?	0.00186348	0.0309471	alpha/beta-Hydrolases superfamily protein
Glyma06g16291	58.914	4.06301	113.765	28.0002	4.80736	4.34887e-10	7.59835e-08	alpha/beta-Hydrolases superfamily protein
Glyma06g19890	215.899	75.7445	356.054	4.70072	2.23288	6.71735e-05	0.00220099	alpha/beta-Hydrolases superfamily protein
Glyma06g19900	161.131	12.5142	309.748	24.7517	4.62946	0.000166517	0.00459646	alpha/beta-Hydrolases superfamily protein
Glyma06g19920	12.2774	3.51872	21.036	5.97831	2.57974	0.00206978	0.0336121	alpha/beta-Hydrolases superfamily protein
Glyma06g46680	1511.88	258.415	2765.34	10.7011	3.41969	0.00109606	0.0203834	alpha/beta-Hydrolases superfamily protein
Glyma07g09040	282.962	518.334	47.5904	0.0918143	-3.44514	6.48319e-08	5.93499e-06	alpha/beta-Hydrolases superfamily protein
Glyma07g09840	48.5378	12.7836	84.2921	6.59376	2.7211	1.01459e-05	0.000461719	alpha/beta-Hydrolases superfamily protein
Glyma08g00420	376.997	82.6883	671.305	8.11849	3.02121	3.04087e-06	0.000163791	alpha/beta-Hydrolases superfamily protein
Glyma08g04450	66.0013	112.981	19.0217	0.168362	-2.57036	0.00134006	0.0239104	alpha/beta-Hydrolases superfamily protein
Glyma10g31580	32.5946	62.732	2.45732	0.0391717	-4.67404	4.06109e-07	2.93077e-05	alpha/beta-Hydrolases superfamily protein
Glyma11g01670	78.191	125.615	30.7672	0.244933	-2.02954	0.00107647	0.0201656	alpha/beta-Hydrolases superfamily protein
Glyma11g03861	49.5519	78.9758	20.128	0.254863	-1.97221	0.00138302	0.0245174	alpha/beta-Hydrolases superfamily protein
Glyma12g12300	18.5164	35.0275	2.00539	0.0572519	-4.12653	1.87519e-05	0.000773044	alpha/beta-Hydrolases superfamily protein
Glyma13g28090	259.226	63.6996	454.752	7.13901	2.83572	3.81644e-08	3.72629e-06	alpha/beta-Hydrolases superfamily protein
Glyma15g25010	182.211	329.308	35.1135	0.106628	-3.22934	0.000269749	0.00680293	alpha/beta-Hydrolases superfamily protein
Glyma16g07280	203.909	92.304	315.513	3.4182	1.77324	0.00232749	0.0367102	alpha/beta-Hydrolases superfamily protein
Glyma17g15530	13.071	25.1409	1.00112	0.0398205	-4.65035	0.000165214	0.00457047	alpha/beta-Hydrolases superfamily protein
Glyma17g19960	9.04197	18.0839	0	0	#NAME?	5.4824e-05	0.00186917	alpha/beta-Hydrolases superfamily protein
Glyma17g19973	33.9525	67.1516	0.75349	0.0112207	-6.47769	7.65624e-10	1.21334e-07	alpha/beta-Hydrolases superfamily protein
Glyma18g04540	42.8467	74.1713	11.522	0.155343	-2.68647	9.81127e-05	0.00299388	alpha/beta-Hydrolases superfamily protein
Glyma18g11480	10.8314	21.4728	0.190068	0.00885155	-6.81985	0.000322533	0.00780041	alpha/beta-Hydrolases superfamily protein
Glyma19g39030	158.664	46.905	270.423	5.76535	2.52741	0.00013988	0.0039886	alpha/beta-Hydrolases superfamily protein
Glyma19g44410	42.4349	84.5882	0.281711	0.00333039	-8.23009	1.00005e-11	2.59577e-09	alpha/beta-Hydrolases superfamily protein
Glyma20g03090	33.0327	61.0226	5.04284	0.0826388	-3.59704	1.62031e-06	9.62272e-05	alpha/beta-Hydrolases superfamily protein
Glyma20g03090	33.0327	61.0226	5.04284	0.0826388	-3.59704	1.62031e-06	9.62272e-05	alpha/beta-Hydrolases superfamily protein
Glyma20g36000	15.3297	29.2274	1.43204	0.0489966	-4.35117	3.45929e-05	0.00128803	alpha/beta-Hydrolases superfamily protein
Glyma04g14800	1027.61	135.529	1919.68	14.1644	3.8242	1.37382e-11	3.5082e-09	alternative oxidase 1A
Glyma08g07690	346.75	157.846	535.655	3.39352	1.76278	0.00288237	0.0431288	alternative oxidase 2
Glyma10g43380	6.73622	0.657665	12.8148	19.4853	4.28431	0.00227392	0.0360909	Aluminium activated malate transporter family protein
Glyma13g27800	702.243	197.796	1206.69	6.10068	2.60897	7.67503e-06	0.000361805	Aluminium induced protein with YGL and LRDR motifs
Glyma13g35480	58.3491	10.3102	106.388	10.3187	3.36719	4.96345e-05	0.00171919	Aluminium induced protein with YGL and LRDR motifs
Glyma15g11200	634.059	178.364	1089.75	6.10972	2.61111	1.80529e-05	0.000747647	Aluminium induced protein with YGL and LRDR motifs
Glyma17g16540	11.5666	1.31533	21.8178	16.5873	4.05201	0.000445386	0.010087	aluminum-activated, malate transporter 12
Glyma13g10070	12.3867	0.328832	24.4447	74.3377	6.21602	0.00123128	0.0223487	amino acid permease 2
Glyma13g10070	12.3867	0.328832	24.4447	74.3377	6.21602	0.00123128	0.0223487	amino acid permease 2
Glyma09g21070	7.21785	0.328832	14.1069	42.8999	5.4229	7.42342e-05	0.00238647	amino acid transporter 1
Glyma16g00610	25.2826	4.72067	45.8444	9.71142	3.27968	4.76639e-05	0.00166465	aminopeptidase M1
Glyma10g26690	774.252	54.9443	1493.56	27.1832	4.76464	1.16885e-15	7.44685e-13	ammonium transporter 1;1
Glyma20g21030	390.819	47.3256	734.313	15.5162	3.9557	7.94219e-12	2.13168e-09	ammonium transporter 1;1
Glyma10g31110	93.6294	19.3666	167.892	8.66915	3.11589	0.000198962	0.0053018	ammonium transporter 1;2
Glyma10g31130	76.0618	18.0711	134.052	7.41805	2.89104	0.00218471	0.0350333	ammonium transporter 1;2
Glyma02g01370	11.6428	22.573	0.712631	0.0315701	-4.9853	5.56481e-05	0.00189216	AMP-dependent synthetase and ligase family protein
Glyma02g01370	11.6428	22.573	0.712631	0.0315701	-4.9853	5.56481e-05	0.00189216	AMP-dependent synthetase and ligase family protein
Glyma02g01370	11.6428	22.573	0.712631	0.0315701	-4.9853	5.56481e-05	0.00189216	AMP-dependent synthetase and ligase family protein
Glyma02g04790	239.943	64.1753	415.71	6.47772	2.69549	0.000528871	0.0115586	AMP-dependent synthetase and ligase family protein
Glyma05g28390	9.99583	18.9565	1.0352	0.0546095	-4.19471	0.00116277	0.0213633	AMP-dependent synthetase and ligase family protein
Glyma05g28390	9.99583	18.9565	1.0352	0.0546095	-4.19471	0.00116277	0.0213633	AMP-dependent synthetase and ligase family protein
Glyma05g36910	68.3792	31.7008	105.058	3.31404	1.72859	0.00238891	0.0373933	AMP-dependent synthetase and ligase family protein
Glyma10g01400	300.627	567.34	33.9138	0.0597769	-4.06427	5.02202e-12	1.38929e-09	AMP-dependent synthetase and ligase family protein
Glyma11g13901	22.431	1.27602	43.5859	34.1578	5.09414	1.20013e-08	1.34453e-06	AMP-dependent synthetase and ligase family protein
Glyma12g05856	98.1857	4.15688	192.214	46.2401	5.53107	2.24703e-15	1.36278e-12	AMP-dependent synthetase and ligase family protein
Glyma02g43120	298.086	466.031	130.141	0.279253	-1.84035	0.000669721	0.0139023	Ankyrin repeat family protein
Glyma02g43587	65.8577	130.854	0.861839	0.00658628	-7.24632	2.16252e-07	1.69057e-05	Ankyrin repeat family protein
Glyma03g33180	65.8983	21.1644	110.632	5.22727	2.38606	0.000378814	0.00886579	Ankyrin repeat family protein
Glyma07g16001	25.8688	51.7376	0	0	#NAME?	2.69279e-10	4.99872e-08	Ankyrin repeat family protein
Glyma09g06041	16.6098	6.69306	26.5265	3.96328	1.98669	0.0031329	0.0459653	Ankyrin repeat family protein
Glyma09g40191	41.5063	83.0126	0	0	#NAME?	7.82631e-14	3.24761e-11	Ankyrin repeat family protein
Glyma13g29675	39.8449	79.6898	0	0	#NAME?	7.27682e-14	3.05986e-11	Ankyrin repeat family protein
Glyma13g29836	13.6921	25.9588	1.42526	0.0549047	-4.18693	9.29133e-05	0.00285735	Ankyrin repeat family protein
Glyma13g29848	19.289	38.1979	0.380135	0.00995174	-6.65083	8.79956e-07	5.69255e-05	Ankyrin repeat family protein
Glyma14g05375	21.0426	41.705	0.380135	0.00911487	-6.77756	2.84373e-07	2.1277e-05	Ankyrin repeat family protein
Glyma15g09391	9.13782	18.2756	0	0	#NAME?	7.4401e-05	0.00238952	Ankyrin repeat family protein
Glyma19g22660	44.1164	79.9315	8.30129	0.103855	-3.26736	8.69433e-06	0.000404117	Ankyrin repeat family protein
Glyma02g43571	13.3748	26.7497	0	0	#NAME?	1.36414e-06	8.33736e-05	ankyrin-like1
Glyma18g11752	11.0537	22.1073	0	0	#NAME?	1.13242e-05	0.00050621	Ankyrin-repeat containing protein
Glyma13g26990	54.7346	103.706	5.76292	0.0555697	-4.16956	3.00491e-08	3.02766e-06	annexin 8
Glyma15g38040	34.4625	67.1195	1.8054	0.0268982	-5.21634	3.1263e-09	4.12528e-07	annexin 8
Glyma02g11060	214.252	36.8886	391.616	10.6162	3.40819	2.77673e-08	2.8294e-06	AP2/B3 transcription factor family protein
Glyma10g34760	70.447	19.8171	121.077	6.10971	2.6111	8.06422e-05	0.00254411	AP2/B3 transcription factor family protein
Glyma02g36090	24.7341	48.5246	0.943558	0.019445	-5.68446	1.05062e-07	9.12767e-06	AP2/B3-like transcriptional factor family protein
Glyma08g44640	8.22185	0.696672	15.747	22.6032	4.49846	0.00292214	0.0435827	AP2/B3-like transcriptional factor family protein
Glyma10g08871	65.0528	120.421	9.68453	0.0804221	-3.63626	2.31966e-09	3.2227e-07	AP2/B3-like transcriptional factor family protein
Glyma09g00670	792.826	322.901	1262.75	3.91064	1.9674	0.000193593	0.005185	APS reductase 3
Glyma15g11540	549.922	198.814	901.031	4.53202	2.18015	4.09136e-05	0.00147378	APS reductase 3
Glyma02g07690	143.296	265.16	21.4314	0.0808243	-3.62907	3.97948e-09	5.10166e-07	apyrase 2
Glyma16g04760	3619.81	7178.31	61.3114	0.0085412	-6.87134	7.79988e-17	6.3073e-14	apyrase 2
Glyma16g04770	142.674	280.766	4.58165	0.0163184	-5.93736	0.00132292	0.0236647	apyrase 2
Glyma16g04770	142.674	280.766	4.58165	0.0163184	-5.93736	0.00132292	0.0236647	apyrase 2
Glyma03g15850	71.6962	34.9065	108.486	3.1079	1.63594	0.00196333	0.0322312	Arabidopsis Inositol phosphorylceramide synthase 1
Glyma06g00536	10.0193	0	20.0385	Inf	Inf	3.28003e-07	2.4197e-05	Arabidopsis phospholipase-like protein (PEARLI 4) family
Glyma01g39810	238.526	475.528	1.52369	0.0032042	-8.28582	9.68173e-26	2.03555e-21	arabinogalactan protein 18
Glyma05g21820	427.766	823.945	31.5865	0.0383357	-4.70517	1.00107e-05	0.000456885	arabinogalactan protein 18
Glyma11g05470	169.734	336.851	2.61645	0.00776738	-7.00836	1.915e-20	3.77459e-17	arabinogalactan protein 18
Glyma17g17970	137.017	268.875	5.15863	0.019186	-5.7038	0.00215344	0.0346495	arabinogalactan protein 18
Glyma02g07961	8.06523	16.1305	0	0	#NAME?	0.000166055	0.00458973	arabinogalactan protein 14
Glyma16g04471	1106.34	2049.75	162.93	0.0794873	-3.65313	6.20108e-10	1.04023e-07	arabinogalactan protein 14
Glyma19g28950	190.796	369.736	11.857	0.0320688	-4.96268	1.37298e-14	6.87296e-12	arabinogalactan protein 14
Glyma11g02130	19.4499	38.8997	0	0	#NAME?	4.59637e-09	5.79823e-07	arabinogalactan protein 16
Glyma11g02130	19.4499	38.8997	0	0	#NAME?	4.59637e-09	5.79823e-07	arabinogalactan protein 16
Glyma01g00771	18.1112	34.848	1.37448	0.0394421	-4.66412	0.000129322	0.00374684	arabinogalactan protein 20
Glyma02g17140	11.6917	23.3834	0	0	#NAME?	4.26421e-06	0.00021743	arabinogalactan protein 26
Glyma03g03270	90.1721	179.781	0.563423	0.00313394	-8.31781	0.0015842	0.027331	Arginase/deacetylase superfamily protein
Glyma07g02380	36.7899	69.3071	4.27264	0.061648	-4.0198	7.73625e-07	5.13086e-05	ARIA-interacting double AP2 domain protein
Glyma04g01560	66.9278	106.506	27.3496	0.256789	-1.96134	0.00166074	0.0283874	ARID/BRIGHT DNA-binding domain-containing protein
Glyma06g01640	149.994	247.834	52.1539	0.210439	-2.24853	3.04525e-05	0.00115778	ARID/BRIGHT DNA-binding domain-containing protein
Glyma01g37950	7.61136	0.696672	14.5261	20.8506	4.38202	0.000563841	0.0121378	ARM repeat superfamily protein
Glyma01g37950	7.61136	0.696672	14.5261	20.8506	4.38202	0.000563841	0.0121378	ARM repeat superfamily protein
Glyma02g03050	61.3232	116.5	6.1462	0.052757	-4.24449	1.72972e-07	1.38981e-05	ARM repeat superfamily protein
Glyma04g06590	23.4139	43.0368	3.79094	0.088086	-3.50494	2.72822e-05	0.0010596	ARM repeat superfamily protein
Glyma04g17570	30.4872	11.8367	49.1377	4.15129	2.05356	0.00179941	0.030121	ARM repeat superfamily protein
Glyma06g13730	391.151	88.0545	694.248	7.8843	2.97898	0.000853108	0.0167786	ARM repeat superfamily protein
Glyma06g19940	10.8903	20.3654	1.41534	0.0694973	-3.8469	0.0015996	0.0275364	ARM repeat superfamily protein
Glyma10g16640	11.1811	1.89437	20.4678	10.8045	3.43357	0.000110178	0.00329824	ARM repeat superfamily protein
Glyma10g16691	14.8815	3.86736	25.8955	6.69592	2.74328	0.000525119	0.0114965	ARM repeat superfamily protein
Glyma10g32270	14.3773	1.006	27.7486	27.5831	4.78571	5.01528e-05	0.00173144	ARM repeat superfamily protein
Glyma11g04980	27.2903	48.4109	6.16968	0.127444	-2.97206	6.80783e-05	0.00222716	ARM repeat superfamily protein
Glyma11g07400	15.5819	1.72218	29.4417	17.0956	4.09556	4.39512e-05	0.00156003	ARM repeat superfamily protein
Glyma11g07400	15.5819	1.72218	29.4417	17.0956	4.09556	4.39512e-05	0.00156003	ARM repeat superfamily protein
Glyma13g32040	25.1633	49.0097	1.31691	0.0268704	-5.21784	2.18734e-07	1.70537e-05	ARM repeat superfamily protein
Glyma14g07480	92.0397	139.09	44.9898	0.323459	-1.62834	0.00228301	0.0361788	ARM repeat superfamily protein
Glyma14g13150	7.79324	15.5865	0	0	#NAME?	0.00259336	0.0397806	ARM repeat superfamily protein
Glyma15g07270	43.9088	82.0002	5.81734	0.0709429	-3.8172	0.00122561	0.0222681	ARM repeat superfamily protein
Glyma16g07590	9.22589	18.4518	0	0	#NAME?	5.00249e-05	0.00172797	ARM repeat superfamily protein
Glyma01g34590	58.4629	108.852	8.07417	0.0741759	-3.75291	4.35949e-06	0.000221393	armadillo repeat kinesin 2
Glyma12g31940	1019.79	470.41	1569.16	3.33573	1.738	0.00221389	0.0353517	arogenate dehydratase 1
Glyma13g38531	61.9211	18.6669	105.175	5.63431	2.49424	0.000511298	0.0112317	arogenate dehydratase 1
Glyma13g38531	61.9211	18.6669	105.175	5.63431	2.49424	0.000511298	0.0112317	arogenate dehydratase 1
Glyma11g35760	3.81052	7.62104	0	0	#NAME?	0.00138476	0.0245344	arogenate dehydrogenase
Glyma01g36940	30.9417	61.32	0.563423	0.00918823	-6.766	5.28371e-09	6.61239e-07	ascorbate peroxidase 3
Glyma11g08320	52.1494	104.109	0.190068	0.00182567	-9.09736	2.03121e-11	4.95185e-09	ascorbate peroxidase 3
Glyma02g37160	63.1232	112.752	13.4942	0.11968	-3.06275	7.91034e-05	0.00250366	ascorbate peroxidase 4
Glyma02g37160	63.1232	112.752	13.4942	0.11968	-3.06275	7.91034e-05	0.00250366	ascorbate peroxidase 4
Glyma14g35440	63.6206	111.704	15.5373	0.139093	-2.84587	0.00143046	0.0251533	ascorbate peroxidase 4
Glyma14g35440	63.6206	111.704	15.5373	0.139093	-2.84587	0.00143046	0.0251533	ascorbate peroxidase 4
Glyma01g35160	42.8417	83.6371	2.04625	0.0244658	-5.35309	0.00109618	0.0203834	ASH1-related protein 2
Glyma13g44050	9.70131	18.9717	0.430919	0.0227138	-5.46029	0.000164814	0.00456341	aspartate-glutamate racemase family
Glyma09g00810	11.8643	22.2049	1.52369	0.0686195	-3.86524	0.000315681	0.00767554	aspartic proteinase A1
Glyma13g17710	9.14742	18.2948	0	0	#NAME?	7.61813e-05	0.00243541	aspartic proteinase A1
Glyma15g11670	13.6794	25.3567	2.00225	0.0789633	-3.66267	0.000230701	0.00599062	aspartic proteinase A1
Glyma15g21010	28.9672	48.4258	9.50869	0.196356	-2.34846	0.00142446	0.0250758	aspartic proteinase A1
Glyma17g04800	22.4933	44.9866	0	0	#NAME?	2.39831e-09	3.30286e-07	aspartic proteinase A1
Glyma10g31020	6.86213	0	13.7243	Inf	Inf	0.000264338	0.00669862	AT-hook motif nuclear-localized protein 20
Glyma03g34080	11.7574	20.6984	2.81644	0.13607	-2.87758	0.0016041	0.0275913	ATP binding cassette subfamily B1
Glyma19g36820	14.386	26.6948	2.07718	0.0778122	-3.68386	0.000164891	0.00456354	ATP binding cassette subfamily B1
Glyma01g37341	15.8205	29.2079	2.43316	0.0833052	-3.58545	0.000180602	0.00488896	ATP binding microtubule motor family protein
Glyma01g37341	15.8205	29.2079	2.43316	0.0833052	-3.58545	0.000180602	0.00488896	ATP binding microtubule motor family protein
Glyma02g05650	9.68876	17.7554	1.62211	0.0913586	-3.45232	0.0018482	0.0307662	ATP binding microtubule motor family protein
Glyma07g00730	10.427	19.9036	0.950339	0.047747	-4.38845	0.00124444	0.0225163	ATP binding microtubule motor family protein
Glyma08g21980	19.25	36.6878	1.81218	0.0493945	-4.3395	0.000705581	0.0144822	ATP binding microtubule motor family protein
Glyma11g07950	18.3905	34.0419	2.73903	0.0804606	-3.63557	0.00016719	0.00460898	ATP binding microtubule motor family protein
Glyma10g38760	369.769	149.204	590.334	3.95655	1.98424	0.000308691	0.00755251	ATP sulfurylase 1
Glyma12g36106	271.414	422.985	119.844	0.283328	-1.81945	0.00103876	0.0196458	ATP synthase subunit alpha
Glyma03g29230	373.742	132.239	615.245	4.65252	2.21801	5.53299e-05	0.00188438	ATP-binding cassette A1
Glyma06g20360	10.576	2.30152	18.8505	8.19044	3.03394	0.00169671	0.0288647	ATP-binding cassette A2
Glyma06g20360	10.576	2.30152	18.8505	8.19044	3.03394	0.00169671	0.0288647	ATP-binding cassette A2
Glyma08g17010	11.5839	23.1679	0	0	#NAME?	1.44563e-05	0.000618585	ATP-citrate lyase A-1
Glyma15g42140	17.7587	35.2356	0.281711	0.00799507	-6.96667	6.47789e-06	0.000314179	ATP-citrate lyase A-1
Glyma18g00730	153.355	21.45	285.26	13.2988	3.73323	1.16748e-09	1.74084e-07	ATP-dependent RNA helicase, putative
Glyma19g34250	92.2882	27.2541	157.322	5.77244	2.52918	0.000571381	0.0122624	ATPase E1-E2 type family protein / haloacid dehalogenase-like hydrolase family protein
Glyma11g20060	33.3598	5.89856	60.8211	10.3112	3.36614	0.00318405	0.0465905	ATPase, AAA-type, CDC48 protein
Glyma12g36098	44.4033	74.0235	14.7831	0.199709	-2.32403	0.000348182	0.00828412	ATPase, F0 complex, subunit B/B\', bacterial/chloroplast
Glyma07g03980	92.3288	27.3321	157.326	5.75608	2.52509	0.000154933	0.00433358	ATPases;nucleotide binding;ATP binding;nucleoside-triphosphatases;transcription factor binding
Glyma16g00630	103.308	32.864	173.753	5.28702	2.40245	0.000785811	0.0157447	ATPases;nucleotide binding;ATP binding;nucleoside-triphosphatases;transcription factor binding
Glyma19g31771	16.0343	5.58954	26.479	4.73724	2.24405	0.00253835	0.0391835	autoinhibited Ca(2+)-ATPase, isoform 4
Glyma19g31771	16.0343	5.58954	26.479	4.73724	2.24405	0.00253835	0.0391835	autoinhibited Ca(2+)-ATPase, isoform 4
Glyma19g31771	16.0343	5.58954	26.479	4.73724	2.24405	0.00253835	0.0391835	autoinhibited Ca(2+)-ATPase, isoform 4
Glyma03g29010	90.4435	37.2747	143.612	3.8528	1.94591	0.000770399	0.0154949	autoinhibited Ca2+-ATPase 11
Glyma02g00260	88.3307	164.863	11.7989	0.0715683	-3.80453	1.2152e-07	1.02607e-05	AUX/IAA transcriptional regulator family protein
Glyma03g31520	28.345	49.8045	6.88546	0.13825	-2.85465	5.63517e-05	0.00191109	AUX/IAA transcriptional regulator family protein
Glyma10g32330	140.947	244.258	37.6363	0.154084	-2.69821	0.000425254	0.00972181	AUX/IAA transcriptional regulator family protein
Glyma20g35280	338.612	578.77	98.4542	0.170109	-2.55546	0.00163024	0.0279493	AUX/IAA transcriptional regulator family protein
Glyma01g36030	44.3927	6.53642	82.249	12.5832	3.65343	2.68095e-08	2.73824e-06	Auxin efflux carrier family protein
Glyma01g36030	44.3927	6.53642	82.249	12.5832	3.65343	2.68095e-08	2.73824e-06	Auxin efflux carrier family protein
Glyma01g36030	44.3927	6.53642	82.249	12.5832	3.65343	2.68095e-08	2.73824e-06	Auxin efflux carrier family protein
Glyma01g36030	44.3927	6.53642	82.249	12.5832	3.65343	2.68095e-08	2.73824e-06	Auxin efflux carrier family protein
Glyma07g11550	11.2551	21.6651	0.845134	0.039009	-4.68005	0.000202366	0.00536304	Auxin efflux carrier family protein
Glyma07g22340	15.705	28.8004	2.60967	0.0906124	-3.46415	0.000452452	0.0102213	Auxin efflux carrier family protein
Glyma07g34190	241.776	411.704	71.8488	0.174516	-2.51857	2.5895e-06	0.000142896	Auxin efflux carrier family protein
Glyma08g05900	99.0862	183.514	14.6587	0.0798781	-3.64606	5.55212e-09	6.90719e-07	Auxin efflux carrier family protein
Glyma09g20580	81.5742	153.008	10.1403	0.0662727	-3.91544	3.73701e-08	3.65439e-06	Auxin efflux carrier family protein
Glyma09g30700	44.5416	88.0889	0.994342	0.0112879	-6.46907	2.23256e-12	6.72317e-10	Auxin efflux carrier family protein
Glyma09g38700	65.8601	14.2355	117.485	8.25296	3.04491	2.12577e-05	0.000855107	Auxin efflux carrier family protein
Glyma14g27900	7.64039	15.2808	0	0	#NAME?	0.000198564	0.00529566	Auxin efflux carrier family protein
Glyma12g29720	62.3822	116.515	8.24934	0.0708006	-3.82009	3.70738e-05	0.00136111	auxin response factor 16
Glyma12g07560	44.4467	81.0162	7.87732	0.0972315	-3.36243	5.61133e-06	0.000277809	auxin response factor 4
Glyma13g40310	41.6933	65.9337	17.4528	0.264703	-1.91756	0.00265771	0.0405392	auxin response factor 4
Glyma17g12080	14.1466	25.161	3.13223	0.124488	-3.00593	0.000787527	0.015769	auxin-induced protein 13
Glyma14g00960	6.23715	12.4743	0	0	#NAME?	0.00148905	0.0259879	Auxin-responsive family protein
Glyma14g02470	35.4121	70.4441	0.380135	0.00539627	-7.53382	3.63196e-11	8.24038e-09	Auxin-responsive family protein
Glyma16g09760	60.1878	109.615	10.7611	0.098172	-3.34854	0.000382536	0.00893962	auxin-responsive family protein
Glyma18g30900	34.6633	13.7503	55.5763	4.04182	2.015	0.000835214	0.0165765	Auxin-responsive family protein
Glyma07g06370	140.11	53.1419	227.078	4.27305	2.09527	0.000699102	0.0143724	Auxin-responsive GH3 family protein
Glyma07g06370	140.11	53.1419	227.078	4.27305	2.09527	0.000699102	0.0143724	Auxin-responsive GH3 family protein
Glyma16g03011	19.498	3.57754	35.4185	9.90024	3.30746	1.38307e-05	0.000595181	Auxin-responsive GH3 family protein
Glyma16g03011	19.498	3.57754	35.4185	9.90024	3.30746	1.38307e-05	0.000595181	Auxin-responsive GH3 family protein
Glyma16g03011	19.498	3.57754	35.4185	9.90024	3.30746	1.38307e-05	0.000595181	Auxin-responsive GH3 family protein
Glyma19g44310	77.3617	33.1727	121.551	3.66417	1.87349	0.00166063	0.0283874	Auxin-responsive GH3 family protein
Glyma09g10510	14.7566	29.5132	0	0	#NAME?	5.50366e-07	3.8147e-05	AWPM-19-like family protein
Glyma15g23230	12.0734	23.8652	0.281711	0.0118043	-6.40455	2.10904e-05	0.000849461	AWPM-19-like family protein
Glyma06g15010	48.6378	14.4473	82.8283	5.73314	2.51932	4.12723e-05	0.00148475	AZA-guanine resistant1
Glyma13g32160	77.5277	20.0441	135.011	6.73571	2.75183	9.53164e-05	0.00291844	B-box type zinc finger family protein
Glyma02g17181	13.0309	1.68317	24.3786	14.4838	3.85637	3.28297e-05	0.00123403	B-box type zinc finger protein with CCT domain
Glyma10g02621	26.5996	7.54242	45.6568	6.05334	2.59773	6.96783e-05	0.00226511	B-box type zinc finger protein with CCT domain
Glyma10g42090	17.9128	6.78724	29.0384	4.27838	2.09706	0.00317348	0.0464633	B-box type zinc finger protein with CCT domain
Glyma02g46210	10.5452	20.6594	0.430919	0.0208582	-5.58324	4.45472e-05	0.00157561	B-cell receptor-associated 31-like
Glyma11g14081	20.8344	37.1385	4.5302	0.121981	-3.03527	8.76739e-05	0.00272143	B-S glucosidase 44
Glyma18g48170	62.9129	19.6141	106.212	5.41506	2.43698	6.33877e-05	0.00209875	BAK1-interacting receptor-like kinase 1
Glyma16g22680	16.7329	0	33.4658	Inf	Inf	4.47692e-05	0.00158106	basic chitinase
Glyma0041s00210	31.7388	53.1504	10.3272	0.194301	-2.36363	0.00100859	0.0191729	basic helix-loop-helix (bHLH) DNA-binding superfamily protein
Glyma02g29518	54.9678	88.864	21.0716	0.237122	-2.0763	0.00188802	0.0312723	basic helix-loop-helix (bHLH) DNA-binding superfamily protein
Glyma03g29710	40.982	75	6.96403	0.0928538	-3.4289	5.85404e-06	0.000288017	basic helix-loop-helix (bHLH) DNA-binding superfamily protein
Glyma03g29710	40.982	75	6.96403	0.0928538	-3.4289	5.85404e-06	0.000288017	basic helix-loop-helix (bHLH) DNA-binding superfamily protein
Glyma03g29710	40.982	75	6.96403	0.0928538	-3.4289	5.85404e-06	0.000288017	basic helix-loop-helix (bHLH) DNA-binding superfamily protein
Glyma03g39010	22.0275	43.7734	0.281711	0.00643568	-7.27969	1.23904e-06	7.67695e-05	basic helix-loop-helix (bHLH) DNA-binding superfamily protein
Glyma04g37750	55.2573	105.719	4.7952	0.0453578	-4.4625	2.71265e-09	3.64037e-07	basic helix-loop-helix (bHLH) DNA-binding superfamily protein
Glyma05g38530	46.7825	80.8352	12.7299	0.15748	-2.66676	0.00239331	0.0374267	basic helix-loop-helix (bHLH) DNA-binding superfamily protein
Glyma06g17330	132.166	221.589	42.7433	0.192894	-2.37412	0.000855917	0.0168283	basic helix-loop-helix (bHLH) DNA-binding superfamily protein
Glyma06g35330	91.1587	181.937	0.380135	0.00208938	-8.90271	3.67517e-05	0.00135086	basic helix-loop-helix (bHLH) DNA-binding superfamily protein
Glyma07g05500	221.771	443.11	0.430919	0.000972488	-10.006	0.00060214	0.0128006	basic helix-loop-helix (bHLH) DNA-binding superfamily protein
Glyma08g01210	19.5222	38.1826	0.861839	0.0225715	-5.46935	9.79846e-08	8.57182e-06	basic helix-loop-helix (bHLH) DNA-binding superfamily protein
Glyma08g16190	62.7054	18.5139	106.897	5.77385	2.52953	7.94221e-05	0.00251101	basic helix-loop-helix (bHLH) DNA-binding superfamily protein
Glyma08g23035	50.8232	91.1228	10.5235	0.115488	-3.11419	1.27625e-06	7.86214e-05	basic helix-loop-helix (bHLH) DNA-binding superfamily protein
Glyma08g36590	134.49	268.79	0.190068	0.000707125	-10.4657	6.33046e-05	0.0020982	basic helix-loop-helix (bHLH) DNA-binding superfamily protein
Glyma11g04681	100.086	198.614	1.55776	0.00784318	-6.99435	4.00849e-18	4.35917e-15	basic helix-loop-helix (bHLH) DNA-binding superfamily protein
Glyma12g17630	34.6994	59.0889	10.3098	0.17448	-2.51887	0.00026826	0.00677624	basic helix-loop-helix (bHLH) DNA-binding superfamily protein
Glyma15g06860	307.898	574.21	41.5855	0.0724221	-3.78743	2.80294e-05	0.00108422	basic helix-loop-helix (bHLH) DNA-binding superfamily protein
Glyma16g02020	206.478	408.996	3.96066	0.00968387	-6.6902	0.000845207	0.0166685	basic helix-loop-helix (bHLH) DNA-binding superfamily protein
Glyma16g05390	71.294	126.211	16.3774	0.129763	-2.94605	0.000340845	0.0081619	basic helix-loop-helix (bHLH) DNA-binding superfamily protein
Glyma16g05390	71.294	126.211	16.3774	0.129763	-2.94605	0.000340845	0.0081619	basic helix-loop-helix (bHLH) DNA-binding superfamily protein
Glyma16g26291	12.5335	24.5036	0.563423	0.0229934	-5.44264	0.000757082	0.0152856	basic helix-loop-helix (bHLH) DNA-binding superfamily protein
Glyma19g27483	295.246	487.068	103.425	0.212341	-2.23554	3.66172e-05	0.00134985	basic helix-loop-helix (bHLH) DNA-binding superfamily protein
Glyma19g30910	11.1023	19.7275	2.47717	0.125569	-2.99344	0.00350879	0.0499239	basic helix-loop-helix (bHLH) DNA-binding superfamily protein
Glyma19g41580	92.3637	183.635	1.09277	0.00595076	-7.39271	2.49534e-09	3.40673e-07	basic helix-loop-helix (bHLH) DNA-binding superfamily protein
Glyma20g26630	32.6433	52.5132	12.7734	0.243242	-2.03953	0.000902822	0.017549	basic helix-loop-helix (bHLH) DNA-binding superfamily protein
Glyma20g37550	15.4708	30.9416	0	0	#NAME?	9.18501e-05	0.00283506	basic helix-loop-helix (bHLH) DNA-binding superfamily protein
Glyma06g14841	22.5807	41.8391	3.3223	0.0794067	-3.6546	4.99096e-06	0.000249643	basic leucine-zipper 52
Glyma15g06780	302.511	3.17039	601.851	189.835	7.56861	8.9092e-12	2.35121e-09	basic pathogenesis-related protein 1
Glyma15g06816	1160.32	0.986497	2319.65	2351.4	11.1993	0.00174269	0.0294372	basic pathogenesis-related protein 1
Glyma02g40270	7.94516	14.9876	0.902699	0.0602296	-4.05338	0.00336883	0.0486032	Basic-leucine zipper (bZIP) transcription factor family protein
Glyma04g40010	12.6743	22.0095	3.33901	0.151707	-2.72064	0.00307638	0.0453364	Basic-leucine zipper (bZIP) transcription factor family protein
Glyma04g40010	12.6743	22.0095	3.33901	0.151707	-2.72064	0.00307638	0.0453364	Basic-leucine zipper (bZIP) transcription factor family protein
Glyma11g16050	5.58323	0.677168	10.4893	15.4899	3.95326	0.00193655	0.031894	Basic-leucine zipper (bZIP) transcription factor family protein
Glyma14g38460	10.0738	18.624	1.52369	0.0818131	-3.61152	0.00253752	0.0391802	Basic-leucine zipper (bZIP) transcription factor family protein
Glyma05g03520	9.13589	17.9901	0.281711	0.0156593	-5.99684	9.27142e-05	0.00285261	BCL-2-associated athanogene 1
Glyma05g03520	9.13589	17.9901	0.281711	0.0156593	-5.99684	9.27142e-05	0.00285261	BCL-2-associated athanogene 1
Glyma09g27070	122.894	199.422	46.3657	0.2325	-2.1047	0.0016883	0.0287961	BCL-2-associated athanogene 1
Glyma17g14080	21.4147	42.5477	0.281711	0.00662108	-7.23872	2.1521e-08	2.2586e-06	BCL-2-associated athanogene 1
Glyma15g09850	7.7357	14.6195	0.851914	0.0582726	-4.10104	0.00291398	0.0434919	BCL-2-associated athanogene 2
Glyma02g39440	8.15543	15.8799	0.430919	0.0271361	-5.20364	0.000392844	0.00913315	BCL-2-associated athanogene 4
Glyma09g36560	39.9912	64.0559	15.9265	0.248635	-2.0079	0.00333982	0.0482823	BCL-2-associated athanogene 7
Glyma06g03583	30.7214	49.0359	12.4069	0.253016	-1.9827	0.00329295	0.0477799	BED zinc finger ;hAT family dimerisation domain
Glyma11g18270	16.6344	3.36603	29.9029	8.88371	3.15116	0.000119927	0.00354765	BEL1-like homeodomain 1
Glyma11g18270	16.6344	3.36603	29.9029	8.88371	3.15116	0.000119927	0.00354765	BEL1-like homeodomain 1
Glyma11g18270	16.6344	3.36603	29.9029	8.88371	3.15116	0.000119927	0.00354765	BEL1-like homeodomain 1
Glyma11g18270	16.6344	3.36603	29.9029	8.88371	3.15116	0.000119927	0.00354765	BEL1-like homeodomain 1
Glyma11g18270	16.6344	3.36603	29.9029	8.88371	3.15116	0.000119927	0.00354765	BEL1-like homeodomain 1
Glyma12g10030	360.771	50.6807	670.861	13.237	3.72651	2.47689e-10	4.63583e-08	BEL1-like homeodomain 1
Glyma13g38910	1035.23	407.838	1662.63	4.0767	2.0274	0.000267744	0.00677134	BEL1-like homeodomain 1
Glyma11g20240	13.2927	3.94538	22.6399	5.73834	2.52063	0.00234821	0.036907	BEL1-like homeodomain 8
Glyma12g36060	22.2496	43.0331	1.46612	0.0340696	-4.87537	1.53712e-06	9.24236e-05	BES1/BZR1 homolog 4
Glyma13g34170	35.4936	67.478	3.50923	0.0520055	-4.26519	1.01243e-06	6.41789e-05	BES1/BZR1 homolog 4
Glyma13g33080	54.0851	83.1375	25.0327	0.3011	-1.73168	0.00248637	0.0386079	beta carbonic anhydrase 5
Glyma15g06280	37.4129	59.4558	15.37	0.258512	-1.9517	0.00333901	0.0482816	beta carbonic anhydrase 5
Glyma15g06280	37.4129	59.4558	15.37	0.258512	-1.9517	0.00333901	0.0482816	beta carbonic anhydrase 5
Glyma17g06280	98.4997	157.1	39.8995	0.253976	-1.97724	0.000968869	0.0185408	beta galactosidase 1
Glyma02g02230	7.83761	0	15.6752	Inf	Inf	2.51067e-06	0.000139351	beta glucosidase 11
Glyma02g02230	7.83761	0	15.6752	Inf	Inf	2.51067e-06	0.000139351	beta glucosidase 11
Glyma02g02230	7.83761	0	15.6752	Inf	Inf	2.51067e-06	0.000139351	beta glucosidase 11
Glyma02g17490	6.13594	0	12.2719	Inf	Inf	1.5825e-05	0.000668102	beta glucosidase 11
Glyma15g03620	8.13547	16.2709	0	0	#NAME?	0.00250945	0.0388419	beta glucosidase 15
Glyma06g28100	10.3423	19.5001	1.18441	0.0607386	-4.04124	0.0019139	0.0316047	beta glucosidase 17
Glyma15g42590	6.7502	13.5004	0	0	#NAME?	0.000437344	0.00995131	beta glucosidase 17
Glyma15g42590	6.7502	13.5004	0	0	#NAME?	0.000437344	0.00995131	beta glucosidase 17
Glyma20g03210	154.549	239.915	69.1831	0.288365	-1.79403	0.00213082	0.0343908	beta glucosidase 40
Glyma03g28870	37.4553	0.947184	73.9635	78.0878	6.28702	5.90227e-05	0.00198021	beta-1,3-glucanase 1
Glyma19g31580	37.616	1.72218	73.5098	42.6842	5.41563	4.53254e-08	4.37803e-06	beta-1,3-glucanase 1
Glyma19g31590	5.1989	0.328832	10.069	30.6204	4.93642	0.00245399	0.0382369	beta-1,3-glucanase 1
Glyma10g13700	237.145	29.8643	444.426	14.8815	3.89545	3.26694e-11	7.57569e-09	Beta-1,3-N-Acetylglucosaminyltransferase family protein
Glyma19g00620	551.652	146.832	956.471	6.51404	2.70355	1.21982e-06	7.56526e-05	beta-1,4-N-acetylglucosaminyltransferase family protein
Glyma03g27970	229.827	401.359	58.2949	0.145244	-2.78345	0.000188397	0.00507385	beta-6 tubulin
Glyma05g37860	70.0326	16.4041	123.661	7.53842	2.91426	6.33633e-06	0.000308616	beta-6 tubulin
Glyma08g01740	42.9633	11.0261	74.9005	6.79303	2.76405	0.000133752	0.00384516	beta-6 tubulin
Glyma19g30770	506.337	857.475	155.198	0.180994	-2.46598	7.36252e-06	0.000348375	beta-6 tubulin
Glyma06g45700	643.99	1230.51	57.4679	0.0467024	-4.42036	0.000453063	0.0102315	beta-amylase 5
Glyma08g07950	9.11005	17.6567	0.563423	0.0319099	-4.96985	0.00119186	0.0217773	beta-D-xylosidase 4
Glyma01g37541	213.124	424.352	1.89704	0.00447044	-7.80537	2.74267e-23	1.72991e-19	beta-galactosidase 3
Glyma02g05790	88.7993	177.035	0.563423	0.00318255	-8.2956	2.44819e-06	0.000136532	beta-galactosidase 3
Glyma11g07760	41.9442	83.325	0.563423	0.00676175	-7.20839	0.0034098	0.0490131	beta-galactosidase 3
Glyma14g07700	9.27868	18.2756	0.281711	0.0154146	-6.01956	0.000281156	0.00702878	beta-galactosidase 5
Glyma13g40200	55.281	108.658	1.90382	0.0175212	-5.83475	4.94923e-07	3.49572e-05	beta-galactosidase 8
Glyma13g40200	55.281	108.658	1.90382	0.0175212	-5.83475	4.94923e-07	3.49572e-05	beta-galactosidase 8
Glyma16g29790	160.748	295.406	26.0909	0.0883223	-3.50108	0.000268171	0.00677624	beta-hydroxylase 1
Glyma08g13750	13.1342	26.2685	0	0	#NAME?	9.67134e-07	6.16795e-05	beta-ketoacyl reductase 2
Glyma15g15370	23.0387	2.2232	43.8541	19.7257	4.302	5.47243e-08	5.1136e-06	beta-xylosidase 1
Glyma02g01660	17.4651	34.9303	0	0	#NAME?	5.14642e-08	4.87395e-06	beta-xylosidase 2
Glyma10g01710	15.9197	31.4085	0.430919	0.0137198	-6.18759	0.00122175	0.0222205	beta-xylosidase 2
Glyma20g25660	83.1329	2.012	164.254	81.6371	6.35115	8.21978e-15	4.35676e-12	bidirectional amino acid transporter 1
Glyma01g17820	1284.49	2283.45	285.527	0.125042	-2.99952	0.00126059	0.0227693	Bifunctional inhibitor/lipid-transfer protein/seed storage 2S albumin superfamily protein
Glyma03g31240	30.3791	54.0592	6.69903	0.12392	-3.01252	6.63416e-05	0.00217826	Bifunctional inhibitor/lipid-transfer protein/seed storage 2S albumin superfamily protein
Glyma04g06970	4284.62	8487.61	81.6426	0.00961903	-6.69989	1.15219e-26	3.83075e-22	Bifunctional inhibitor/lipid-transfer protein/seed storage 2S albumin superfamily protein
Glyma05g24730	64.219	108.801	19.6369	0.180484	-2.47006	0.00010194	0.00309273	Bifunctional inhibitor/lipid-transfer protein/seed storage 2S albumin superfamily protein
Glyma06g07070	845.732	1628.36	63.1036	0.0387528	-4.68955	1.63265e-15	1.01958e-12	Bifunctional inhibitor/lipid-transfer protein/seed storage 2S albumin superfamily protein
Glyma07g10820	51.5561	102.25	0.861839	0.00842871	-6.89047	1.16269e-12	3.70382e-10	Bifunctional inhibitor/lipid-transfer protein/seed storage 2S albumin superfamily protein
Glyma08g07890	79.8532	143.984	15.7224	0.109195	-3.19502	1.20887e-06	7.51211e-05	Bifunctional inhibitor/lipid-transfer protein/seed storage 2S albumin superfamily protein
Glyma08g11840	133.47	210.499	56.4402	0.268125	-1.89902	0.000232582	0.00603685	Bifunctional inhibitor/lipid-transfer protein/seed storage 2S albumin superfamily protein
Glyma08g25020	7.42737	14.8547	0	0	#NAME?	0.000107257	0.00322304	Bifunctional inhibitor/lipid-transfer protein/seed storage 2S albumin superfamily protein
Glyma08g45820	247.01	487.99	6.0304	0.0123576	-6.33846	0.00154916	0.0268438	Bifunctional inhibitor/lipid-transfer protein/seed storage 2S albumin superfamily protein
Glyma09g31260	113.476	226.389	0.563423	0.00248874	-8.65037	7.62897e-11	1.59792e-08	Bifunctional inhibitor/lipid-transfer protein/seed storage 2S albumin superfamily protein
Glyma11g01000	12.9317	23.9088	1.95461	0.0817527	-3.61259	0.00019912	0.00530377	Bifunctional inhibitor/lipid-transfer protein/seed storage 2S albumin superfamily protein
Glyma13g03810	398.581	792.272	4.89048	0.00617273	-7.33988	3.79429e-12	1.0829e-09	Bifunctional inhibitor/lipid-transfer protein/seed storage 2S albumin superfamily protein
Glyma13g11090	65.0215	129.33	0.712631	0.00551016	-7.50369	6.74975e-13	2.2407e-10	Bifunctional inhibitor/lipid-transfer protein/seed storage 2S albumin superfamily protein
Glyma14g14220	7775.64	15528	23.2331	0.0014962	-9.38448	1.17977e-07	1.0024e-05	Bifunctional inhibitor/lipid-transfer protein/seed storage 2S albumin superfamily protein
Glyma15g05770	1353.13	2472.65	233.607	0.0944764	-3.4039	1.14659e-05	0.000510375	Bifunctional inhibitor/lipid-transfer protein/seed storage 2S albumin superfamily protein
Glyma16g31540	14.775	3.40534	26.1447	7.67754	2.94064	0.00305579	0.045075	Bifunctional inhibitor/lipid-transfer protein/seed storage 2S albumin superfamily protein
Glyma17g14921	15.0323	28.1199	1.94468	0.0691568	-3.85399	8.03676e-05	0.00253836	Bifunctional inhibitor/lipid-transfer protein/seed storage 2S albumin superfamily protein
Glyma17g32100	3516.85	7025.24	8.45248	0.00120316	-9.69896	0.000894463	0.017424	Bifunctional inhibitor/lipid-transfer protein/seed storage 2S albumin superfamily protein
Glyma18g05890	1023.18	1.006	2045.35	2033.15	10.9895	0.00143017	0.0251533	Bifunctional inhibitor/lipid-transfer protein/seed storage 2S albumin superfamily protein
Glyma18g26120	217.479	427.492	7.46558	0.0174637	-5.8395	0.00034329	0.00820176	Bifunctional inhibitor/lipid-transfer protein/seed storage 2S albumin superfamily protein
Glyma19g34090	9.32174	18.6435	0	0	#NAME?	6.14698e-05	0.00204707	Bifunctional inhibitor/lipid-transfer protein/seed storage 2S albumin superfamily protein
Glyma20g25520	73.8961	143.733	4.05909	0.0282404	-5.14609	9.68226e-05	0.00296089	Bifunctional inhibitor/lipid-transfer protein/seed storage 2S albumin superfamily protein
Glyma20g28490	79.4581	148.301	10.6157	0.0715822	-3.80426	2.16943e-08	2.26924e-06	Bifunctional inhibitor/lipid-transfer protein/seed storage 2S albumin superfamily protein
Glyma08g14760	17.2208	31.2549	3.18666	0.101957	-3.29397	0.000504224	0.0111162	binding
Glyma18g50020	196.504	324.582	68.4258	0.210812	-2.24597	0.000158595	0.00441838	biotin carboxyl carrier protein 2
Glyma19g03530	175.027	338.416	11.6371	0.0343871	-4.86199	7.42954e-13	2.45346e-10	biotin carboxyl carrier protein 2
Glyma06g47430	23.1423	39.9213	6.36339	0.159398	-2.64929	0.00124252	0.0224885	biotin F
Glyma06g03700	12.5155	23.9042	1.12685	0.0471401	-4.4069	0.000406771	0.00937058	Brassinosteroid signalling positive regulator (BZR1) family protein
Glyma01g43020	18.9945	36.3837	1.6054	0.0441243	-4.50228	0.00331469	0.0480291	brassinosteroid-responsive RING-H2
Glyma11g02470	63.2425	98.9422	27.5428	0.278373	-1.84491	0.00126372	0.0228193	brassinosteroid-responsive RING-H2
Glyma05g24770	19.4507	4.70087	34.2005	7.27536	2.86302	0.00172478	0.029215	BRI1-associated receptor kinase
Glyma19g29240	9.14013	0	18.2803	Inf	Inf	8.28355e-05	0.00259037	BRI1-like 2
Glyma04g36500	171.564	19.8055	323.322	16.3249	4.029	3.64477e-06	0.000189835	BTB and TAZ domain protein 2
Glyma05g02863	21.9845	40.3242	3.64487	0.0903893	-3.4677	0.000156527	0.00436849	BTB and TAZ domain protein 2
Glyma17g13540	69.2937	115.832	22.7551	0.196448	-2.34778	4.93353e-05	0.00170977	BTB and TAZ domain protein 2
Glyma02g36470	98.8716	33.8661	163.877	4.83897	2.2747	0.0011424	0.0210688	BTB/POZ domain with WD40/YVTN repeat-like protein
Glyma03g36080	16.8989	1.0255	32.7723	31.9572	4.99807	0.000145428	0.0041165	BTB/POZ domain-containing protein
Glyma04g35360	9.01241	18.0248	0	0	#NAME?	9.94977e-05	0.00302736	BURP domain-containing protein
Glyma12g34550	33.9617	63.179	4.74442	0.0750949	-3.73514	0.000585569	0.0125286	BURP domain-containing protein
Glyma12g34550	33.9617	63.179	4.74442	0.0750949	-3.73514	0.000585569	0.0125286	BURP domain-containing protein
Glyma05g01340	50.9413	84.5602	17.3225	0.204854	-2.28733	0.001008	0.0191676	C2 calcium/lipid-binding plant phosphoribosyltransferase family protein
Glyma15g42630	6.22755	12.4551	0	0	#NAME?	0.00122578	0.0222681	C2 calcium/lipid-binding plant phosphoribosyltransferase family protein
Glyma17g33130	30.2412	59.4881	0.994342	0.016715	-5.90272	0.00031466	0.00765696	C2H2 and C2HC zinc fingers superfamily protein
Glyma19g33260	27.5886	50.2903	4.88685	0.0971728	-3.3633	1.54049e-05	0.000652549	C2H2 and C2HC zinc fingers superfamily protein
Glyma19g42280	27.8692	43.4634	12.275	0.282422	-1.82408	0.00265112	0.0404679	C2H2 and C2HC zinc fingers superfamily protein
Glyma04g03560	23.5092	41.5106	5.50783	0.132685	-2.91392	0.000112755	0.00336418	C2H2-like zinc finger protein
Glyma05g33590	43.2038	74.8625	11.545	0.154216	-2.69697	0.000116027	0.00345201	C2H2-like zinc finger protein
Glyma06g11510	17.1895	33.9989	0.380135	0.0111808	-6.48283	2.96977e-06	0.000161042	C2H2-like zinc finger protein
Glyma19g37010	6.76175	12.9601	0.563423	0.0434737	-4.52371	0.00111918	0.0207316	C2H2-type zinc finger family protein
Glyma17g18800	917.404	1585.93	248.875	0.156926	-2.67184	1.59113e-05	0.000669954	caffeoyl-CoA 3-O-methyltransferase
Glyma19g17230	126.465	252.931	0	0	#NAME?	1.39573e-12	4.35813e-10	calcium exchanger 7
Glyma19g29520	53.3975	85.8392	20.9558	0.244128	-2.03429	0.00065479	0.0136892	calcium exchanger 7
Glyma04g00810	29.9915	52.9813	7.00175	0.132155	-2.9197	0.000246803	0.00632347	Calcium-binding EF-hand family protein
Glyma06g00820	16.5423	31.951	1.13363	0.0354802	-4.81684	4.43667e-05	0.00157301	Calcium-binding EF-hand family protein
Glyma09g37150	31.5069	4.0237	58.9902	14.6607	3.87388	0.00118714	0.02171	Calcium-binding EF-hand family protein
Glyma11g06030	17.8123	2.07051	33.554	16.2057	4.01843	9.35737e-06	0.000430808	Calcium-binding EF-hand family protein
Glyma12g21920	34.6379	65.3599	3.91599	0.0599143	-4.06096	8.21625e-08	7.31966e-06	Calcium-binding EF-hand family protein
Glyma12g34610	63.5783	127.157	0	0	#NAME?	0.000168861	0.00464488	Calcium-binding EF-hand family protein
Glyma14g05630	20.0074	1.99219	38.0227	19.0859	4.25443	0.00013423	0.00385632	Calcium-binding EF-hand family protein
Glyma14g09051	166.319	38.0372	294.6	7.74504	2.95327	3.69621e-06	0.000192038	Calcium-binding EF-hand family protein
Glyma18g04450	198.501	318.638	78.3646	0.245936	-2.02365	5.8049e-05	0.00195378	Calcium-binding EF-hand family protein
Glyma18g49540	5.92436	0	11.8487	Inf	Inf	0.00131899	0.0236078	Calcium-binding EF-hand family protein
Glyma18g49540	5.92436	0	11.8487	Inf	Inf	0.00131899	0.0236078	Calcium-binding EF-hand family protein
Glyma02g38700	134.453	44.3198	224.586	5.0674	2.34125	0.000140259	0.00399761	Calcium-binding endonuclease/exonuclease/phosphatase family
Glyma13g33580	460.77	167.601	753.938	4.49841	2.16942	0.000223804	0.00583796	Calcium-dependent lipid-binding (CaLB domain) family protein
Glyma14g03910	11.42	22.029	0.811055	0.0368176	-4.76346	0.000274491	0.00690046	Calcium-dependent lipid-binding (CaLB domain) family protein
Glyma14g07410	7.62628	0	15.2526	Inf	Inf	0.000979362	0.0187116	Calcium-dependent lipid-binding (CaLB domain) family protein
Glyma16g29930	10.2239	0	20.4478	Inf	Inf	0.00233048	0.0367298	Calcium-dependent lipid-binding (CaLB domain) family protein
Glyma19g32730	16.6586	30.195	3.12231	0.103405	-3.27362	0.000408045	0.00939308	Calcium-dependent lipid-binding (CaLB domain) plant phosphoribosyltransferase family protein
Glyma11g13740	62.2842	105.366	19.202	0.18224	-2.45609	0.00141077	0.0248974	calcium-dependent protein kinase 24
Glyma11g08180	82.4795	32.1274	132.832	4.13453	2.04772	0.000270397	0.0068111	calcium-dependent protein kinase 28
Glyma14g40090	35.9464	66.3131	5.57963	0.0841406	-3.57105	0.000593396	0.0126531	calcium-dependent protein kinase 29
Glyma17g38050	46.2575	75.5296	16.9854	0.224883	-2.15275	0.000372514	0.00875081	calcium-dependent protein kinase 29
Glyma14g00320	44.7688	17.4887	72.0488	4.11973	2.04255	0.00254488	0.0392555	Calcium-dependent protein kinase family protein
Glyma08g04920	4.30358	0	8.60715	Inf	Inf	0.000276803	0.00693922	Calmodulin binding protein-like
Glyma09g31450	45.7776	7.10052	84.4546	11.8942	3.57218	0.000110663	0.00330961	Calmodulin binding protein-like
Glyma03g39190	441.534	75.4341	807.633	10.7065	3.42041	9.59564e-09	1.1132e-06	Calmodulin-binding protein
Glyma10g28990	83.3613	13.9813	152.741	10.9247	3.44952	0.00151823	0.0264025	Calmodulin-binding protein
Glyma19g41740	63.9842	10.3495	117.619	11.3647	3.50648	3.07167e-07	2.2847e-05	Calmodulin-binding protein
Glyma18g07140	38.1653	6.36422	69.9663	10.9937	3.4586	0.000174487	0.00477033	calmodulin-binding receptor-like cytoplasmic kinase 1
Glyma03g31430	2.84763	0	5.69525	Inf	Inf	0.000566329	0.0121706	calmodulin-like 11
Glyma10g32190	35.596	4.62285	66.5691	14.4	3.848	8.27876e-05	0.00259037	calmodulin-like 11
Glyma11g13460	66.1938	107.087	25.3002	0.236257	-2.08157	0.00168304	0.0287141	calreticulin 3
Glyma15g15380	64.149	105.045	23.2528	0.22136	-2.17554	0.000216732	0.00567697	cAMP-regulated phosphoprotein 19-related protein
Glyma15g15380	64.149	105.045	23.2528	0.22136	-2.17554	0.000216732	0.00567697	cAMP-regulated phosphoprotein 19-related protein
Glyma01g38690	195.426	390.851	0	0	#NAME?	0.000328905	0.00793018	CAP (Cysteine-rich secretory proteins, Antigen 5, and Pathogenesis-related 1 protein) superfamily protein
Glyma13g01250	472.177	942.499	1.85618	0.00196943	-8.98801	8.40168e-05	0.00262341	CAP (Cysteine-rich secretory proteins, Antigen 5, and Pathogenesis-related 1 protein) superfamily protein
Glyma05g32190	440.66	225.585	655.735	2.90683	1.53944	0.00233992	0.0368326	carbamoyl phosphate synthetase A
Glyma20g06250	46.1611	89.4716	2.85052	0.0318595	-4.97213	3.70927e-10	6.59003e-08	Carbohydrate-binding X8 domain superfamily protein
Glyma01g03720	53.7981	24.8901	82.7061	3.32286	1.73242	0.00118163	0.0216217	carbonic anhydrase 2
Glyma08g39510	264.177	407.179	121.176	0.297598	-1.74856	0.00196379	0.0322312	carbonic anhydrase 2
Glyma09g27550	76.9932	135.419	18.5673	0.13711	-2.8666	0.00286969	0.0430075	carboxyesterase 20
Glyma16g32571	168.16	313.015	23.3047	0.0744525	-3.74754	3.76588e-05	0.00137698	carboxyesterase 20
Glyma20g29200	232.739	55.3124	410.167	7.41545	2.89054	0.000412089	0.00946888	carboxyesterase 20
Glyma04g01920	720.377	260.118	1180.64	4.53884	2.18232	0.000123307	0.00361407	catalase 2
Glyma04g01920	720.377	260.118	1180.64	4.53884	2.18232	0.000123307	0.00361407	catalase 2
Glyma09g28490	69.2009	24.056	114.346	4.75332	2.24894	8.85184e-06	0.00041053	catalytic LigB subunit of aromatic ring-opening dioxygenase family
Glyma02g39150	44.9243	89.6585	0.190068	0.00211991	-8.88178	1.43377e-10	2.76555e-08	cation exchanger 1
Glyma14g37250	62.2014	116.065	8.33784	0.0718377	-3.79912	4.70803e-08	4.49931e-06	cation exchanger 1
Glyma18g07060	134.577	268.963	0.190068	0.000706667	-10.4667	6.39032e-21	1.61225e-17	cation exchanger 1
Glyma01g30610	10.7472	21.0227	0.471779	0.0224414	-5.47769	9.35444e-05	0.00287255	cation exchanger 3
Glyma03g07910	33.5548	65.6366	1.4729	0.0224402	-5.47777	1.24356e-06	7.69739e-05	cation exchanger 3
Glyma05g21910	19.6949	5.55084	33.8389	6.09618	2.6079	0.00249606	0.0387012	cation exchanger 6
Glyma13g19370	2662.54	1240.09	4085	3.29412	1.71989	0.000651504	0.0136385	cation/H+ exchanger 20
Glyma19g29440	91.4185	37.4701	145.367	3.87954	1.95589	0.00115557	0.0212497	cationic amino acid transporter 2
Glyma07g02660	114.498	42.8884	186.108	4.33936	2.11748	0.000459885	0.0103559	CBL-interacting protein kinase 25
Glyma15g00581	608.02	241.621	974.419	4.03283	2.01179	0.000647185	0.0135797	CBL-interacting protein kinase 25
Glyma16g02290	43.5958	80.0994	7.09223	0.0885428	-3.49748	1.83329e-07	1.46502e-05	CBL-interacting protein kinase 9
Glyma15g08806	24.6377	1.35434	47.9211	35.3835	5.145	4.52521e-08	4.37766e-06	CDC68-related
Glyma05g10202	135.48	242.645	28.3161	0.116698	-3.09915	2.16106e-07	1.69057e-05	CDPK-related kinase
Glyma05g25320	17.5767	30.5582	4.59521	0.150376	-2.73336	0.00199513	0.0326277	cell division control 2
Glyma19g38160	16.9944	2.34083	31.648	13.52	3.75702	0.000122532	0.0036014	cell wall invertase 2
Glyma02g08920	229.523	432.202	26.8442	0.0621104	-4.00902	2.70817e-11	6.3737e-09	cellulose synthase 6
Glyma05g32100	208.189	354.287	62.0902	0.175254	-2.51248	1.02824e-05	0.000465915	cellulose synthase 6
Glyma08g15380	150.986	266.667	35.3053	0.132395	-2.91708	7.15821e-07	4.80828e-05	cellulose synthase 6
Glyma16g28080	25.0039	44.5472	5.46069	0.122582	-3.02818	9.18739e-05	0.00283506	cellulose synthase 6
Glyma16g28080	25.0039	44.5472	5.46069	0.122582	-3.02818	9.18739e-05	0.00283506	cellulose synthase 6
Glyma08g09350	27.7107	55.4215	0	0	#NAME?	1.26586e-07	1.06457e-05	cellulose synthase A4
Glyma09g05630	55.7849	109.564	2.00539	0.0183033	-5.77175	6.21896e-05	0.00206559	cellulose synthase A4
Glyma04g06780	11.5981	23.1962	0	0	#NAME?	0.000573535	0.0122968	cellulose synthase family protein
Glyma06g06870	14.6471	29.0125	0.281711	0.00971	-6.68631	0.000936536	0.018048	cellulose synthase family protein
Glyma06g47420	20.7341	41.4682	0	0	#NAME?	3.80307e-05	0.00138736	Cellulose synthase family protein
Glyma09g15620	8.07722	15.4926	0.661847	0.0427202	-4.54894	0.00194392	0.0319791	Cellulose synthase family protein
Glyma09g15620	8.07722	15.4926	0.661847	0.0427202	-4.54894	0.00194392	0.0319791	Cellulose synthase family protein
Glyma13g27250	23.7474	38.9768	8.51798	0.21854	-2.19403	0.00235021	0.036907	Cellulose synthase family protein
Glyma15g43040	56.7268	102.847	10.6063	0.103126	-3.27752	7.37701e-05	0.00238004	Cellulose synthase family protein
Glyma17g08000	3.98469	7.96938	0	0	#NAME?	0.00274373	0.0415506	Cellulose synthase family protein
Glyma02g47076	36.6247	13.5976	59.6517	4.38692	2.13321	0.00149389	0.0260404	cellulose synthase like E1
Glyma02g47083	112.927	41.4508	184.403	4.44872	2.15339	0.000351171	0.00834579	cellulose synthase like E1
Glyma14g01660	125.44	39.7119	211.168	5.3175	2.41075	5.0637e-05	0.0017472	cellulose synthase like E1
Glyma11g19490	197.033	384.988	9.07826	0.0235806	-5.40625	1.18982e-06	7.40839e-05	cellulose synthase-like A02
Glyma12g08990	253.655	498.856	8.45413	0.016947	-5.88282	3.46039e-17	3.118e-14	cellulose synthase-like A02
Glyma17g05350	110.163	194.833	25.4941	0.130851	-2.934	4.00057e-07	2.8904e-05	cellulose synthase-like A02
Glyma12g10300	22.1591	43.283	1.0352	0.023917	-5.38582	7.9404e-07	5.23336e-05	cellulose synthase-like B3
Glyma12g10300	22.1591	43.283	1.0352	0.023917	-5.38582	7.9404e-07	5.23336e-05	cellulose synthase-like B3
Glyma12g31830	122.954	53.62	192.288	3.58611	1.84242	0.0022752	0.0361022	cellulose synthase-like B3
Glyma13g38650	147.877	238.594	57.1603	0.239571	-2.06147	0.000391848	0.00912008	cellulose synthase-like B3
Glyma06g46450	25.957	0.986497	50.9274	51.6245	5.68998	0.000919866	0.0178138	cellulose synthase-like B4
Glyma12g31810	193.757	331.518	55.9968	0.16891	-2.56567	5.24406e-06	0.000260855	cellulose synthase-like B4
Glyma04g08100	8.2784	16.5568	0	0	#NAME?	0.000126004	0.00367434	Cellulose-synthase-like C5
Glyma07g00590	9.16708	18.3342	0	0	#NAME?	6.27194e-05	0.0020799	Cellulose-synthase-like C5
Glyma08g23820	16.1014	31.0593	1.14355	0.0368183	-4.76343	1.31104e-05	0.000572548	Cellulose-synthase-like C5
Glyma04g08190	64.9103	107.017	22.8035	0.213083	-2.23051	0.00116754	0.0214324	ChaC-like family protein
Glyma02g14450	25.651	4.14102	47.161	11.3887	3.50954	0.00180354	0.030153	Chalcone and stilbene synthase family protein
Glyma19g27930	6945.68	13797.3	94.0341	0.00681539	-7.19699	2.83079e-10	5.19038e-08	Chalcone and stilbene synthase family protein
Glyma01g37090	108.636	8.51306	208.759	24.5222	4.61602	4.44965e-11	9.81319e-09	Chaperone DnaJ-domain superfamily protein
Glyma02g06160	36.9375	11.5274	62.3476	5.40864	2.43526	0.00125291	0.0226566	Chaperone DnaJ-domain superfamily protein
Glyma09g11730	49.4832	88.9377	10.0288	0.112762	-3.14865	8.42917e-07	5.4867e-05	Chaperone DnaJ-domain superfamily protein
Glyma15g23470	22.2645	40.735	3.79408	0.0931407	-3.42444	2.61216e-05	0.00101955	Chaperone DnaJ-domain superfamily protein
Glyma04g08241	226.387	370.061	82.7125	0.22351	-2.16159	0.000321524	0.00778197	chaperone protein dnaJ-related
Glyma02g13790	432.278	179.799	684.757	3.80845	1.9292	3.35456e-05	0.00125496	Chaperone protein htpG family protein
Glyma08g05370	146.474	235.942	57.0057	0.241609	-2.04926	5.64821e-05	0.00191286	CHASE domain containing histidine kinase protein
Glyma02g43850	91.1219	13.9268	168.317	12.0859	3.59525	0.000173709	0.00475544	chitin elicitor receptor kinase 1
Glyma08g29090	341.362	610.85	71.8736	0.117662	-3.08728	2.33324e-07	1.80181e-05	Chitinase family protein
Glyma18g51980	298.006	467.649	128.363	0.274485	-1.8652	0.000765843	0.0154184	Chitinase family protein
Glyma15g15360	19.4086	38.8171	0	0	#NAME?	1.90837e-09	2.711e-07	chitinase-like protein 2
Glyma09g28620	57.9858	8.95588	107.016	11.9492	3.57884	1.93595e-07	1.53402e-05	chloride channel C
Glyma10g38910	2080.35	3271.18	889.512	0.271924	-1.87873	0.000415434	0.00953534	Chlorophyll A-B binding family protein
Glyma02g08910	132.278	248.444	16.1113	0.0648488	-3.94678	0.00332497	0.0481559	chlorophyll A/B binding protein 1
Glyma09g07310	67.6049	126.536	8.67415	0.068551	-3.86668	0.00109448	0.0203758	chlorophyll A/B binding protein 1
Glyma09g31250	20.7998	41.5996	0	0	#NAME?	1.32164e-08	1.45736e-06	chlorophyllase 1
Glyma01g41190	28.6564	0.986497	56.3262	57.0972	5.83535	2.16612e-11	5.21473e-09	chloroplast beta-amylase
Glyma05g05750	451.225	161.035	741.415	4.60406	2.20291	0.000217524	0.00569298	chloroplast beta-amylase
Glyma13g31470	259.313	125.295	393.332	3.13925	1.65042	0.00205836	0.0334439	chlorsulfuron/imidazolinone resistant 1
Glyma02g42980	7.01777	0.348336	13.6872	39.2931	5.29621	0.000555359	0.0119961	chromatin remodeling 42
Glyma16g17720	217.233	354.57	79.8963	0.225333	-2.14987	0.00272154	0.0412839	chromomethylase 2
Glyma14g38580	52.467	92.2684	12.6656	0.137269	-2.86492	7.88212e-05	0.00249953	cinnamate-4-hydroxylase
Glyma07g02690	6.05358	11.3945	0.712631	0.0625415	-3.99904	0.000502971	0.0110963	cinnamoyl coa reductase 1
Glyma05g32130	36.5404	71.2853	1.79547	0.0251871	-5.31117	1.79283e-07	1.43504e-05	cinnamyl alcohol dehydrogenase 9
Glyma08g15420	45.823	74.4529	17.1931	0.230926	-2.1145	0.00115083	0.021181	cinnamyl alcohol dehydrogenase 9
Glyma02g14870	30.8398	58.4081	3.27152	0.0560114	-4.15814	1.02099e-06	6.45267e-05	Class I glutamine amidotransferase-like superfamily protein
Glyma13g34650	70.1546	111.784	28.5248	0.255177	-1.97043	0.00262402	0.0400938	Class I glutamine amidotransferase-like superfamily protein
Glyma02g37080	63.2052	111.28	15.1302	0.135964	-2.8787	9.9197e-05	0.00301967	Class-II DAHP synthetase family protein
Glyma20g02191	27.9066	55.8131	0	0	#NAME?	1.2466e-06	7.70866e-05	CLAVATA3/ESR-RELATED 16
Glyma07g34450	35.5706	70.8596	0.281711	0.00397563	-7.9746	2.20238e-06	0.000124474	CLAVATA3/ESR-RELATED 17
Glyma02g43840	7.15899	13.7546	0.563423	0.0409626	-4.60955	0.00230116	0.0364041	CLAVATA3/ESR-RELATED 20
Glyma02g02980	33.4205	58.7909	8.05002	0.136926	-2.86853	0.00117609	0.0215391	CLAVATA3/ESR-RELATED 26
Glyma01g06850	90.8311	149.857	31.8055	0.21224	-2.23623	0.000117894	0.00349932	CLAVATA3/ESR-RELATED 9
Glyma09g06810	28.5337	56.1648	0.902699	0.0160723	-5.95928	1.04012e-08	1.19065e-06	Clp amino terminal domain-containing protein
Glyma15g18110	15.573	28.8757	2.2704	0.0786266	-3.66884	0.000234121	0.00606221	Clp amino terminal domain-containing protein
Glyma05g05440	107.474	165.262	49.6866	0.300653	-1.73383	0.00285117	0.0427621	CLP protease R subunit 4
Glyma08g43430	26.2253	7.60123	44.8494	5.90028	2.56078	0.000564796	0.0121482	Co-chaperone GrpE family protein
Glyma04g32130	22.72	45.1582	0.281711	0.00623832	-7.32463	2.09427e-08	2.20157e-06	COBRA-like extracellular glycosyl-phosphatidyl inositol-anchored protein family
Glyma06g22410	13.3729	26.3657	0.380135	0.0144178	-6.116	5.10907e-06	0.000254944	COBRA-like extracellular glycosyl-phosphatidyl inositol-anchored protein family
Glyma06g22410	13.3729	26.3657	0.380135	0.0144178	-6.116	5.10907e-06	0.000254944	COBRA-like extracellular glycosyl-phosphatidyl inositol-anchored protein family
Glyma08g27560	28.8479	50.1714	7.52431	0.149972	-2.73724	0.000772106	0.0155243	COBRA-like extracellular glycosyl-phosphatidyl inositol-anchored protein family
Glyma02g03031	472.103	725.479	218.727	0.301493	-1.7298	0.00128729	0.0231719	cofactor assembly of complex C
Glyma06g01471	48.3979	11.6447	85.1511	7.31241	2.87035	1.88241e-05	0.00077482	cold, circadian rhythm, and RNA binding 1
Glyma04g01421	1243.24	555.341	1931.15	3.47741	1.79801	0.000950139	0.0182468	cold, circadian rhythm, and rna binding 2
Glyma06g01471	48.3979	11.6447	85.1511	7.31241	2.87035	1.88241e-05	0.00077482	cold, circadian rhythm, and rna binding 2
Glyma06g01471	48.3979	11.6447	85.1511	7.31241	2.87035	1.88241e-05	0.00077482	cold, circadian rhythm, and rna binding 2
Glyma11g12505	2019.73	1025.22	3014.25	2.94011	1.55587	0.00143969	0.0252733	cold, circadian rhythm, and rna binding 2
Glyma07g10170	128.417	51.0744	205.76	4.02863	2.01029	0.000859486	0.0168672	Complex I subunit NDUFS6
Glyma07g10170	128.417	51.0744	205.76	4.02863	2.01029	0.000859486	0.0168672	Complex I subunit NDUFS6
Glyma01g26940	24.1364	41.2171	7.05568	0.171183	-2.54639	0.00110101	0.0204491	Concanavalin A-like lectin family protein
Glyma11g34770	23.7141	47.1465	0.281711	0.00597524	-7.38679	1.3915e-05	0.000597463	Concanavalin A-like lectin family protein
Glyma09g16972	80.519	8.43504	152.603	18.0916	4.17724	2.20748e-09	3.0941e-07	Concanavalin A-like lectin protein kinase family protein
Glyma10g13450	25.1098	50.2196	0	0	#NAME?	3.33568e-05	0.00124937	Concanavalin A-like lectin protein kinase family protein
Glyma14g11530	5.86414	0.328832	11.3994	34.6664	5.11547	0.000674118	0.0139748	Concanavalin A-like lectin protein kinase family protein
Glyma14g39180	42.4852	78.2548	6.71573	0.0858188	-3.54256	0.000360666	0.00853288	Concanavalin A-like lectin protein kinase family protein
Glyma17g34150	14.9585	2.09002	27.827	13.3142	3.7349	0.00173211	0.0293055	Concanavalin A-like lectin protein kinase family protein
Glyma17g34160	1053.86	166.32	1941.39	11.6726	3.54506	6.36865e-10	1.05988e-07	Concanavalin A-like lectin protein kinase family protein
Glyma17g34190	9.15006	0	18.3001	Inf	Inf	0.000312765	0.00762851	Concanavalin A-like lectin protein kinase family protein
Glyma18g04930	11.9051	23.1484	0.661847	0.0285915	-5.12827	0.000114789	0.00341843	Concanavalin A-like lectin protein kinase family protein
Glyma20g29790	139.104	278.209	0	0	#NAME?	5.86318e-05	0.00196944	Concanavalin A-like lectin protein kinase family protein
[truncated: 3,053 more rows]

## Sheet: Leaf1_7
Gene	baseMean	baseMeanA	baseMeanB	foldChange	log2FoldChange	pval	padj	Annotaiton	Blast2GO
[truncated: 7,479 more rows]

[truncated: 10 more sheets: Leaf1_8, Leaf3_5, Leaf3_7, Leaf3_8, Leaf5_7, Leaf5_8, Leaf7_8, Cot1_2, Cot1_3, Cot2_3]
