# Supplementary material for: Developmental profiling of gene expression in soybean trifoliate leaves and cotyledons
Source: BMC Plant Biol. 2015 Jul 3;15:169. doi: 10.1186/s12870-015-0553-y (PMC4492100; doi:10.1186/s12870-015-0553-y)
Supplement: Additional file 6: — Normalized expression values of Homologs for Arabidopsis Senescence Associated Genes in leaf and cotyledon. [file 12870_2015_553_MOESM6_ESM.xlsx]

## Sheet: soybean_top_hits
Arabidopsis SAG	best soybean hit	E value	% identity	Cot Profile	Leaf Profile
AT5G24160:(AT5G24160.1 | Symbols: SQE6 | squalene monoxygenase	Glyma0041s00260	e-127	48		4
AT4G37990:(AT4G37990.1 | Symbols: ELI3-2, ELI3, ATCAD8, CAD-B2	Glyma01g02580	e-125	62
AT1G13990:(AT1G13990.3 | Symbols: | unknown protein; FUNCTIONS	Glyma01g06300	2e-56	54	6
AT2G45210:(AT2G45210.1 | Symbols: | SAUR-like auxin-responsive	Glyma01g17300	1e-36	51	6
AT5G59310:(AT5G59310.1 | Symbols: LTP4 | lipid transfer protein	Glyma01g32750	3e-26	58	3	1
AT3G51130:(AT3G51130.1 | Symbols: | unknown protein; CONTAINS	Glyma01g37380	0	83
AT4G11360:(AT4G11360.1 | Symbols: RHA1B | RING-H2 finger A1B |	Glyma01g43020	4e-24	37	2	3
AT3G15580:(AT3G15580.1 | Symbols: ATG8I, APG8H | Ubiquitin-like	Glyma02g01180	5e-46	71
AT3G25760:(AT3G25760.1 | Symbols: AOC1, ERD12 | allene oxide	Glyma02g11020	5e-67	65
AT4G37390:(AT4G37390.1 | Symbols: YDK1, GH3.2, BRU6, GH3-2,	Glyma02g13910	0	79
AT1G71950:(AT1G71950.1 | Symbols: | Proteinase inhibitor,	Glyma02g18320	2e-32	65	5
AT5G10860:(AT5G10860.1 | Symbols: | Cystathionine	Glyma02g40530	5e-85	73
AT4G27020:(AT5G54870.1 | Symbols: | unknown protein; FUNCTIONS	Glyma02g45930	0	77	5
AT2G25450:(AT2G25450.1 | Symbols: | 2-oxoglutarate (2OG) and	Glyma03g24980	e-113	54		7
AT3G12120:(AT3G12120.2 | Symbols: FAD2 | fatty acid desaturase	Glyma03g30070	e-178	75	1	1
AT3G52800:(AT3G52800.1 | Symbols: | A20/AN1-like zinc finger	Glyma03g35180	4e-39	47	5	9
AT1G58360:(AT1G58360.1 | Symbols: AAP1, NAT2 | amino acid	Glyma04g09310	0	64	7
AT1G35160:(AT1G35160.2 | Symbols: GF14 PHI | GF14 protein phi	Glyma04g10820	e-125	89
AT2G21950:(AT2G21950.1 | Symbols: SKIP6 | SKP1 interacting	Glyma04g39720	e-106	55
AT5G53730:(AT5G53730.1 | Symbols: | Late embryogenesis	Glyma04g40630	2e-57	49
AT1G70900:(AT1G23110.4 | Symbols: | unknown protein; FUNCTIONS	Glyma05g07320	2.4	29
AT5G08410:(AT5G08410.1 | Symbols: FTRA2 |	Glyma05g09390	2e-25	63	4	4
AT1G67840:(AT1G67840.1 | Symbols: CSK | chloroplast sensor	Glyma05g30800	e-174	61
AT2G22240:(AT2G22240.2 | Symbols: ATMIPS2, MIPS2, ATIPS2 |	Glyma05g31450	0	89	4	4
AT3G17790:(AT3G17790.1 | Symbols: ATACP5, ATPAP17, PAP17 |	Glyma05g33630	e-131	67	6
AT1G20620:(AT1G20620.5 | Symbols: CAT3, SEN2, ATCAT3 | catalase	Glyma06g02040	0	76	2
AT4G16190:(AT4G16190.1 | Symbols: | Papain family cysteine	Glyma06g03050	e-147	72
AT1G75280:(AT1G75280.1 | Symbols: | NmrA-like negative	Glyma06g03410	e-125	70	4	1
AT4G24220:(AT4G24220.2 | Symbols: VEP1, AWI31 | NAD(P)-binding	Glyma06g04760	e-163	71
AT4G32940:(AT4G32940.1 | Symbols: GAMMA-VPE, GAMMAVPE | gamma	Glyma06g05350	0	72
AT5G10650:(AT5G10650.2 | Symbols: | RING/U-box superfamily	Glyma06g08030	2e-85	38	6
AT5G11520:(AT5G11520.1 | Symbols: ASP3, YLS4 | aspartate	Glyma06g08670	0	81
AT1G78080:(AT1G78080.1 | Symbols: RAP2.4 | related to AP2 4 |	Glyma06g11010	4e-54	56		9
AT1G21670:(AT1G21670.1 | Symbols: | LOCATED IN: cell wall,	Glyma06g12250	0	56		7
AT5G53350:(AT5G53350.1 | Symbols: CLPX | CLP protease	Glyma06g13450	0	78	6
AT3G48000:(AT3G48000.1 | Symbols: ALDH2B4, ALDH2, ALDH2A |	Glyma06g19560	0	80	6	8
AT5G54250:(AT5G54250.3 | Symbols: CNGC4 | cyclic	Glyma06g42310	0	74	6
AT5G24770:(AT5G24770.2 | Symbols: VSP2 | vegetative storage	Glyma07g01740	4e-33	43	2	2
AT1G59870:(AT1G59870.1 | Symbols: PEN3, PDR8, ATPDR8, ABCG36,	Glyma07g01860	0	68	6	7
AT4G13250:(AT4G13250.2 | Symbols: NYC1 | NAD(P)-binding	Glyma07g09430	0	77	7
AT3G09390:(AT3G09390.1 | Symbols: MT2A, ATMT-K, ATMT-1 |	Glyma07g15800	3e-07	49		7
AT5G02380:(AT5G02380.1 | Symbols: MT2B | metallothionein 2B |	Glyma07g15800	4e-08	54		7
AT1G18210:(AT1G18210.2 | Symbols: | Calcium-binding EF-hand	Glyma08g05810	8e-47	57	8	9
AT5G24780:(AT5G24780.2 | Symbols: VSP1, ATVSP1 | vegetative	Glyma08g21390	1e-36	45	4	4
AT3G15730:(AT3G15730.1 | Symbols: PLDALPHA1, PLD |	Glyma08g22600	0	82	5	4
AT1G63010:(AT1G63010.5 | Symbols: | Major Facilitator	Glyma09g23760	0	69
AT1G73325:(AT1G73325.1 | Symbols: | Kunitz family trypsin and	Glyma09g29330	3e-21	36
AT3G23920:(AT3G23920.1 | Symbols: BAM1, BMY7, TR-BAMY |	Glyma09g29840	0	72	7
AT1G73750:(AT1G73750.1 | Symbols: | Uncharacterised conserved	Glyma09g31160	e-104	46	7
AT5G19540:(AT5G19540.1 | Symbols: | unknown protein; FUNCTIONS	Glyma09g32350	e-174	67
AT3G25480:(AT3G25480.1 | Symbols: | Rhodanese/Cell cycle	Glyma09g38180	3e-60	62
AT3G62550:(AT3G62550.1 | Symbols: | Adenine nucleotide alpha	Glyma10g01690	4e-47	60	6	7
AT3G16640:(AT3G16640.1 | Symbols: TCTP | translationally	Glyma10g29240	1e-66	72
AT5G43850:(AT5G43850.1 | Symbols: ATARD4, ARD4 | RmlC-like	Glyma10g38960	5e-87	79
AT4G39670:(AT4G39670.1 | Symbols: | Glycolipid transfer	Glyma10g42190	1e-73	65	6
AT3G22600:(AT3G22600.1 | Symbols: | Bifunctional	Glyma11g01010	8e-34	46
AT4G11600:(AT4G11600.1 | Symbols: ATGPX6, PHGPX, LSC803, GPX6 |	Glyma11g02630	6e-82	86	2
AT4G11910:(AT4G11911.1 | Symbols: | unknown protein; FUNCTIONS	Glyma11g02980	3e-83	60	8
AT4G35750:(AT4G35750.1 | Symbols: | SEC14 cytosolic factor	Glyma11g08750	1e-82	76
AT2G21660:(AT2G21660.2 | Symbols: ATGRP7, CCR2 | cold,	Glyma11g12490	3e-36	81
AT3G44100:(AT3G44100.1 | Symbols: | MD-2-related lipid	Glyma11g17920	1e-39	63
AT5G17220:(AT5G17220.1 | Symbols: ATGSTF12, GST26, TT19, GSTF12	Glyma11g33260	1e-66	53
AT2G39900:(AT2G39900.1 | Symbols: | GATA type zinc finger	Glyma11g34830	8e-87	82
AT5G01600:(AT5G01600.1 | Symbols: ATFER1, FER1 | ferretin 1 |	Glyma11g35610	2e-95	71	6	8
AT1G09500:(AT1G09500.3 | Symbols: | NAD(P)-binding	Glyma12g02240	9e-86	54
AT4G39090:(AT4G39090.1 | Symbols: RD19, RD19A | Papain family	Glyma12g04340	e-156	79	2
AT1G51200:(AT1G51200.4 | Symbols: | A20/AN1-like zinc finger	Glyma12g06020	5e-51	59
AT3G44300:(AT3G44300.1 | Symbols: NIT2, AtNIT2 | nitrilase 2 |	Glyma12g09750	e-127	65
AT3G44720:(AT3G44720.1 | Symbols: ADT4 | arogenate dehydratase	Glyma12g30660	e-168	72	6
AT1G05340:(AT1G05340.1 | Symbols: | unknown protein; FUNCTIONS	Glyma13g10650	0.007	46
AT3G46000:(AT3G46000.1 | Symbols: ADF2 | actin depolymerizing	Glyma13g19430	2e-67	85	2
AT1G53580:(AT1G53580.2 | Symbols: GLX2-3, ETHE1, GLY3 |	Glyma13g33590	e-121	78	4	7
AT1G52880:(AT1G52880.1 | Symbols: NAM, ANAC018, ATNAM, NARS2 |	Glyma13g35560	9e-75	71	6	7
AT2G20860:(AT2G20860.1 | Symbols: LIP1 | lipoic acid synthase 1	Glyma13g37570	e-169	76
AT4G03280:(AT4G03280.2 | Symbols: PETC, PGR1 | photosynthetic	Glyma13g37880	1e-80	70	4
AT1G75380:(AT1G75380.3 | Symbols: ATBBD1, BBD1 | bifunctional	Glyma14g07830	e-100	71
AT2G26560:(AT2G26560.1 | Symbols: PLP2, PLA IIA, PLA2A |	Glyma14g08910	e-146	66		10
AT1G47128:(AT1G47128.1 | Symbols: RD21, RD21A | Granulin repeat	Glyma14g09440	0	66		9
AT4G27830:(AT4G27830.1 | Symbols: BGLU10 | beta glucosidase 10	Glyma14g39230	e-152	53	5	9
AT2G43290:(AT2G43290.1 | Symbols: MSS3 | Calcium-binding	Glyma15g03460	9e-65	62		9
AT2G42690:(AT2G42690.1 | Symbols: | alpha/beta-Hydrolases	Glyma15g08780	3e-93	44
AT1G30420:(AT1G30420.1 | Symbols: ATMRP12, MRP12, ABCC11 |	Glyma15g09900	0	66
AT1G30460:(AT1G30460.2 | Symbols: CPSF30, ATCPSF30 | cleavage	Glyma15g13480	9e-61	64
AT1G78380:(AT1G78380.1 | Symbols: ATGSTU19, GST8, GSTU19 |	Glyma15g40200	5e-94	72
AT4G18280:(AT4G18280.1 | Symbols: | glycine-rich cell wall	Glyma15g40320	1.3	42
AT4G12290:(AT4G12290.1 | Symbols: | Copper amine oxidase	Glyma15g43210	0	66		8
AT3G03720:(AT3G03720.2 | Symbols: CAT4 | cationic amino acid	Glyma16g04050	0	60
AT2G43770:(AT2G43770.1 | Symbols: | Transducin/WD40	Glyma16g04160	0	85
AT3G02040:(AT3G02040.1 | Symbols: SRG3 | senescence-related	Glyma16g05640	e-137	64	8
AT5G18100:(AT5G18100.2 | Symbols: CSD3 | copper/zinc superoxide	Glyma16g27020	5e-52	69	4
AT1G73260:(AT1G73260.1 | Symbols: ATKTI1, KTI1 | kunitz trypsin	Glyma16g33770	6e-22	34
AT5G60360:(AT5G60360.3 | Symbols: AALP, ALP | aleurain-like	Glyma17g05670	e-147	73
AT4G30210:(AT4G30210.2 | Symbols: ATR2, AR2 | P450 reductase 2	Glyma17g07050	0	71
AT4G30270:(AT4G30270.1 | Symbols: MERI5B, MERI-5, XTH24, SEN4 |	Glyma17g07270	e-114	67
AT5G57655:(AT5G57655.2 | Symbols: | xylose isomerase family	Glyma17g07380	0	79	2
AT4G30440:(AT4G30440.1 | Symbols: GAE1 | UDP-D-glucuronate	Glyma17g07740	0	83		4
AT2G23980:(AT2G23980.1 | Symbols: ATCNGC6, CNGC6 | cyclic	Glyma17g08120	0	69
AT5G34850:(AT5G34850.1 | Symbols: ATPAP26, PAP26 | purple acid	Glyma17g11790	0	80	2	4
AT3G26100:(AT3G26100.1 | Symbols: | Regulator of chromosome	Glyma18g01550	0	73
AT1G52040:(AT1G52040.1 | Symbols: MBP1, ATMBP |	Glyma18g06930	5e-29	27		4
AT1G14400:(AT1G14400.2 | Symbols: UBC1, ATUBC1 | ubiquitin	Glyma18g16160	4e-85	96
AT3G51730:(AT3G51730.1 | Symbols: | saposin B	Glyma18g44420	8e-47	46		3
AT5G48380:(AT5G48380.1 | Symbols: BIR1 | BAK1-interacting	Glyma18g48170	0	59	6	8
AT3G07590:(AT3G07590.2 | Symbols: | Small nuclear	Glyma18g52210	5e-41	91
AT3G55430:(AT3G55430.1 | Symbols: | O-Glycosyl hydrolases	Glyma18g52860	e-139	57	2
AT5G13170:(AT5G13170.1 | Symbols: SAG29, SWEET15, AtSWEET15 |	Glyma18g53940	1e-96	68
AT4G01610:(AT4G01610.2 | Symbols: | Cysteine proteinases	Glyma19g41120	e-138	71	2	9
AT1G53750:(AT1G53750.1 | Symbols: RPT1A | regulatory particle	Glyma19g45140	0	96
AT4G16740:(AT4G16740.2 | Symbols: ATTPS03, TPS03 | terpene	Glyma20g18280	1e-74	44
AT1G68820:(AT1G68820.1 | Symbols: | Transmembrane	Glyma20g32670	0	69
AT1G19570:(AT1G19570.2 | Symbols: DHAR1, ATDHAR1, DHAR5 |	Glyma20g38440	9e-79	68	2	3
AT1G07600:(AT1G07600.1 | Symbols: MT1A, MT1, LSR4, MT-Q,
AT2G05540:(AT2G05540.1 | Symbols: | Glycine-rich protein

## Sheet: Cot Degs
Gene Name	AVG C-I	AVG C-II	AVG C-III	Profile	Annotation
Glyma01g06300	116.46	9.30276	87.0754	6	0
Glyma01g17300	325.449	111.825	593.803	6	SAUR-like auxin-responsive protein family
Glyma01g32750	2603.59	15254.7	10042.9	3	lipid transfer protein 1
Glyma01g43020	1.59534	120.894	7.84754	2	brassinosteroid-responsive RING-H2
Glyma02g18320	3391.68	750.977	1668.41	5	Proteinase inhibitor, propeptide
Glyma02g45930	268.016	89.6251	163.116	5	0
Glyma03g30070	15.9534	2527.97	235.21	1	fatty acid desaturase 2
Glyma03g35180	135.604	38.38	96.5172	5	A20/AN1-like zinc finger family protein
Glyma04g09310	207.394	72.119	52.457	7	amino acid permease 6
Glyma05g09390	457.861	1455.56	590.291	4	ferredoxin/thioredoxin reductase subunit A (variable subunit) 2
Glyma05g31450	12.7627	13.0397	105.988	4	myo-inositol-1-phosphate synthase 3
Glyma05g33630	15.9534	0.401413	7.13436	6	purple acid phosphatase 17
Glyma06g02040	295.137	866.326	285.441	2	catalase 2
Glyma06g03410	137.199	389.068	178.186	4	NmrA-like negative transcriptional regulator family protein
Glyma06g08030	9.57202	2.26752	9.2587	6	RING/U-box superfamily protein
Glyma06g13450	86.1481	27.4109	71.5172	6	CLP protease regulatory subunit X
Glyma06g19560	8380.3	1008.73	6456.01	6	aldehyde dehydrogenase 2B4
Glyma06g42310	311.091	16.3965	191.307	6	cyclic nucleotide-gated cation channel 4
Glyma07g01740	0	345.853	1.45424	2	HAD superfamily, subfamily IIIB acid phosphatase
Glyma07g01860	687.59	150.713	562.893	6	ABC-2 and Plant PDR ABC-type transporter family protein
Glyma07g09430	384.476	57.3474	84.9847	7	NAD(P)-binding Rossmann-fold superfamily protein
Glyma08g05810	135.604	2.65146	34.7692	8	Calcium-binding EF-hand family protein
Glyma08g21390	0	91.9866	1.56951	4	HAD superfamily, subfamily IIIB acid phosphatase
Glyma08g22600	475.41	127.303	215.737	5	phospholipase D alpha 1
Glyma09g29840	175.487	97.6777	59.2328	7	beta-amylase 1
Glyma09g31160	39.8834	0.828157	5.0607	7	Uncharacterised conserved protein UCP031088, alpha/beta hydrolase
Glyma10g01690	3243.32	440.742	3816.96	6	Adenine nucleotide alpha hydrolases-like superfamily protein
Glyma10g42190	14.358	4.93646	24.4193	6	Glycolipid transfer protein (GLTP) family protein
Glyma11g02630	9.57202	123.011	5.6263	2	glutathione peroxidase 6
Glyma11g02980	6073.44	17.5176	894.485	8	non-yellowing 1
Glyma11g35610	523.27	25.6222	331.99	6	ferritin 4
Glyma12g04340	41.4787	9.21891	21.8243	2	Papain family cysteine protease
Glyma12g30660	170.701	43.3767	270.241	6	arogenate dehydratase 6
Glyma13g10651	51.0508	1.33804	0.88546	7	0
Glyma13g19430	122.841	354.717	120.621	2	actin depolymerizing factor 4
Glyma13g33590	1304.98	3278.71	2063.78	4	glyoxalase II 3
Glyma13g35560	212.18	13.9866	334.853	6	NAC domain containing protein 2
Glyma13g37880	87.7435	347.011	221.871	4	photosynthetic electron transfer C
Glyma14g39230	20.7394	1.81545	12.1951	5	beta glucosidase 11
Glyma16g05640	100.506	1.95711	31.1787	8	PLC-like phosphodiesterases superfamily protein
Glyma16g27020	11.1674	46.9178	15.8781	4	copper/zinc superoxide dismutase 3
Glyma17g07380	28.716	135.386	43.7512	2	xylose isomerase family protein
Glyma17g11790	57.4321	756.812	121.192	2	purple acid phosphatase 26
Glyma18g48170	153.152	30.9636	136.616	6	BAK1-interacting receptor-like kinase 1
Glyma18g48200	19.144	79.1624	8.61014	2	Rhodanese/Cell cycle control phosphatase superfamily protein
Glyma18g52860	19.144	22.3756	7.81842	2	O-Glycosyl hydrolases family 17 protein
Glyma19g14810	1273.08	219.173	1953.81	6	0
Glyma19g41120	534.438	1686.34	592.119	2	Cysteine proteinases superfamily protein
Glyma20g38440	33.5021	306.071	57.4929	2	dehydroascorbate reductase 2

## Sheet: Leaf Degs
Glyma Name	AVG L-I	AVG L-II	AVG L-III	AVG L-IV	AVG L-V	Annotation
Glyma03g24980	227.978	768.34	443.491	598.823	563.211	2-oxoglutarate (2OG) and Fe(II)-dependent oxygenase superfamily protein
Glyma03g30070	175.76	34.1608	25.9282	5.83837	5.65166	fatty acid desaturase 2
Glyma06g12250	986.408	4061.37	4518.9	3552.23	2656.8	DPP6 N-terminal domain-like protein
Glyma07g01740	1298.86	6.10843	1.91375	1.66236	0	HAD superfamily, subfamily IIIB acid phosphatase
Glyma07g01860	4.0237	28.0817	60.8444	105.251	85.8019	ABC-2 and Plant PDR ABC-type transporter family protein
Glyma07g15800	9891.68	31745	16655.3	18669.6	12798.9	metallothionein 2A
Glyma10g01690	26.3072	622.929	1142.23	1205.37	615.408	Adenine nucleotide alpha hydrolases-like superfamily protein
Glyma13g33590	209.617	760.454	446.914	320.115	281.235	glyoxalase II 3
Glyma13g35560	3.67536	122.086	337.217	302.181	281.457	NAC domain containing protein 2
Glyma14g08910	0	0	5.79367	123.388	92.6964	phospholipase A 2A
Glyma15g43210	18.9132	9.30757	64.1281	91.2314	68.5897	Copper amine oxidase family protein
Glyma05g31450	323.189	492.634	154.354	17.4897	7.38516	myo-inositol-1-phosphate synthase 3
Glyma17g07740	140.459	121.926	37.6371	168.61	22.5596	UDP-D-glucuronate 4-epimerase 1
Glyma01g32750	73235.8	49739.9	13745.2	5875.57	1436.17	lipid transfer protein 1
Glyma01g43020	36.3837	1.66103	1.6054	2.29693	0.586679	brassinosteroid-responsive RING-H2
Glyma06g03410	1056.7	461.596	205.137	90.4002	45.2286	NmrA-like negative transcriptional regulator family protein
Glyma06g19560	1457.57	2969.73	5012.85	7820.51	6465.65	aldehyde dehydrogenase 2B4
Glyma11g35610	658.103	1682.47	2077.34	1347.95	1023.23	ferritin 4
Glyma18g44420	26.6321	7.95808	2.4029	5.49954	15.9871	saposin B domain-containing protein
Glyma18g48170	19.6141	45.0958	106.212	139.557	89.9089	BAK1-interacting receptor-like kinase 1
Glyma20g38440	285.233	55.6194	27.1508	18.0688	23.5274	dehydroascorbate reductase 2
Glyma0041s00260	11.7776	3.51961	3.33901	0.49291	0	FAD/NAD(P)-binding oxidoreductase family protein
Glyma03g35180	17.888	34.5827	27.721	53.3908	49.5856	A20/AN1-like zinc finger family protein
Glyma06g11010	828.367	691.35	1344.19	2760.82	2352.95	related to AP2 4
Glyma08g05810	28.609	90.1534	41.3074	122.594	110.879	Calcium-binding EF-hand family protein
Glyma08g21390	57.2769	0.245402	0.281711	0	0	HAD superfamily, subfamily IIIB acid phosphatase
Glyma13g10651	10.5994	6.45239	0.380135	0	0.593909	0
Glyma14g39230	1.0255	2.92401	4.18463	15.5933	15.6241	beta glucosidase 11
Glyma15g03460	5.60904	16.2573	10.5884	55.2369	9.83165	Calcium-binding EF-hand family protein
Glyma17g11790	85.0752	63.0236	43.4377	35.0379	39.3679	purple acid phosphatase 26
Glyma14g09440	886.299	1363.82	1526.91	2366.92	4415.94	Granulin repeat cysteine protease family protein
Glyma19g41120	103.295	170.691	159.902	204.093	315.869	Cysteine proteinases superfamily protein
Glyma18g06930	5.08821	26.1158	12.4168	3.11739	5.86194	Mannose-binding lectin superfamily protein
Glyma05g09390	1600.15	2245.22	1590.5	1133.87	662.998	ferredoxin/thioredoxin reductase subunit A (variable subunit) 2
Glyma08g22600	56.756	143.196	61.6478	27.2241	24.5913	phospholipase D alpha 1
