# Supplementary material for: Developmental profiling of gene expression in soybean trifoliate leaves and cotyledons
Source: BMC Plant Biol. 2015 Jul 3;15:169. doi: 10.1186/s12870-015-0553-y (PMC4492100; doi:10.1186/s12870-015-0553-y)
Supplement: Additional file 7: — Enriched GO terms for co-expressed genes. [file 12870_2015_553_MOESM7_ESM.xlsx]

## Sheet: Leaf Profile1
Go-Term Annotation	GO-term	Pvalue	Gene Name	Gene Annotaiton
epidermal cell differentiation	GO:0009913	0.0088	Glyma12g09910	NIMA (never in mitosis, gene A)-related 6
			Glyma06g06110	3-ketoacyl-CoA synthase 10
			Glyma13g38980	NIMA (never in mitosis, gene A)-related 6
			Glyma12g31330	NIMA (never in mitosis, gene A)-related 6
microtubule-based process	GO:0007017	0.01	Glyma11g04750	tubulin alpha-2 chain
			Glyma12g09910	NIMA (never in mitosis, gene A)-related 6
			Glyma13g38980	NIMA (never in mitosis, gene A)-related 6
			Glyma12g31330	NIMA (never in mitosis, gene A)-related 6
			Glyma12g34731	Dynein light chain type 1 family protein
			Glyma19g30770	beta-6 tubulin
			Glyma14g40380	tubulin beta-1 chain
			Glyma03g27970	beta-6 tubulin
localization	GO:0051179	0.02	Glyma16g29960	HXXXD-type acyl-transferase family protein
			Glyma09g24900	HXXXD-type acyl-transferase family protein
mannan synthase activity	GO:0051753	0.02	Glyma12g08990	cellulose synthase-like A02
			Glyma11g19490	cellulose synthase-like A02
			Glyma13g21440	Nucleotide-diphospho-sugar transferases superfamily protein

## Sheet: Leaf profile2
Go-Term Annotation	GO-term	Pvalue	Gene Name	Gene Annotaiton
lipid metabolic process	GO:0006629	2.65e-05	Glyma17g37900	GDSL-like Lipase/Acylhydrolase superfamily protein
			Glyma19g07080	GDSL-like Lipase/Acylhydrolase superfamily protein
			Glyma03g41330	GDSL-like Lipase/Acylhydrolase superfamily protein
			Glyma19g43940	Li-tolerant lipase 1
			Glyma03g41310	Li-tolerant lipase 1
			Glyma05g24330	GDSL-like Lipase/Acylhydrolase superfamily protein
			Glyma13g19220	GDSL-like Lipase/Acylhydrolase superfamily protein
			Glyma15g13460	patatin-like protein 6
			Glyma09g02550	patatin-like protein 6
			Glyma17g19973	alpha/beta-Hydrolases superfamily protein
			Glyma07g18170	SGNH hydrolase-type esterase superfamily protein
			Glyma15g08770	GDSL-like Lipase/Acylhydrolase superfamily protein
			Glyma06g48240	GDSL-like Lipase/Acylhydrolase superfamily protein
			Glyma19g43920	Li-tolerant lipase 1
			Glyma17g04800	aspartic proteinase A1
			Glyma13g30680	GDSL-like Lipase/Acylhydrolase superfamily protein
			Glyma10g04830	GDSL-like Lipase/Acylhydrolase superfamily protein
			Glyma08g42010	GDSL-like Lipase/Acylhydrolase superfamily protein
			Glyma13g07770	GDSL-like Lipase/Acylhydrolase superfamily protein
			Glyma19g07055	GDSL-like Lipase/Acylhydrolase superfamily protein
			Glyma02g43440	GDSL-like Lipase/Acylhydrolase superfamily protein
			Glyma19g06890	GDSL-like Lipase/Acylhydrolase superfamily protein
			Glyma02g39820	GDSL-like Lipase/Acylhydrolase family protein
			Glyma17g19960	alpha/beta-Hydrolases superfamily protein
			Glyma19g07000	GDSL-like Lipase/Acylhydrolase superfamily protein
			Glyma04g43490	GDSL-like Lipase/Acylhydrolase superfamily protein
			Glyma19g41470	GDSL-like Lipase/Acylhydrolase superfamily protein
			Glyma19g44410	alpha/beta-Hydrolases superfamily protein
			Glyma02g39230	fatty acid desaturase 8
			Glyma03g31060	PATATIN-like protein 9
			Glyma19g37810	GDSL-like Lipase/Acylhydrolase superfamily protein
			Glyma05g08540	GDSL-like Lipase/Acylhydrolase superfamily protein
			Glyma13g42960	GDSL-like Lipase/Acylhydrolase superfamily protein
			Glyma01g01570	Mono-/di-acylglycerol lipase, N-terminal;Lipase, class 3
negative regulation of catalytic activity	GO:0043086	0.00146	Glyma14g06990	Subtilase family protein
			Glyma19g45190	Subtilase family protein
			Glyma20g29100	subtilase 1.3
			Glyma03g42440	Subtilase family protein
			Glyma09g40210	xylem serine peptidase 1
			Glyma09g08120	Subtilase family protein
			Glyma07g08760	subtilase family protein
			Glyma13g00580	PA-domain containing subtilase family protein
			Glyma07g04960	Subtilase family protein
			Glyma11g11940	Subtilase family protein
			Glyma13g29470	subtilase family protein
			Glyma18g48520	Subtilisin-like serine endopeptidase family protein
			Glyma17g17850	Subtilase family protein
syncytium formation	GO:0006949	0.0087	Glyma11g14800	expansin A4
			Glyma01g06030	expansin A1
			Glyma02g41590	expansin A4
			Glyma04g33350	expansin A15
			Glyma18g39850	expansin A4
			Glyma07g15910	Barwin-like endoglucanases superfamily protein
			Glyma13g41160	expansin A4
plant-type cell wall loosening	GO:0009829	0.0091	Glyma17g37990	expansin 11
			Glyma11g14800	expansin A4
			Glyma01g06030	expansin A1
			Glyma02g41590	expansin A4
			Glyma04g33350	expansin A15
			Glyma18g39850	expansin A4
			Glyma07g15910	Barwin-like endoglucanases superfamily protein
			Glyma17g16210	expansin-like B1
			Glyma13g41160	expansin A4
procambium histogenesis	GO:0010067	0.02	Glyma05g02220	Dof-type zinc finger DNA-binding family protein
			Glyma06g19330	Dof-type zinc finger DNA-binding family protein
			Glyma17g09710	Dof-type zinc finger DNA-binding family protein
			Glyma09g36460	Leucine-rich repeat protein kinase family protein
			Glyma04g35650	Dof-type zinc finger DNA-binding family protein
			Glyma12g00890	Leucine-rich repeat protein kinase family protein
plant-type cell wall modification involved in multidimensional cell growth	GO:0009831	0.04	Glyma17g37990	expansin 11
			Glyma11g14800	expansin A4
			Glyma02g41590	expansin A4
			Glyma04g33350	expansin A15
			Glyma18g39850	expansin A4
			Glyma07g15910	Barwin-like endoglucanases superfamily protein
			Glyma13g41160	expansin A4
hydrolase activity, acting on ester bonds	GO:0016788	2.89e-09	Glyma17g37900	GDSL-like Lipase/Acylhydrolase superfamily protein
			Glyma19g07080	GDSL-like Lipase/Acylhydrolase superfamily protein
			Glyma03g41330	GDSL-like Lipase/Acylhydrolase superfamily protein
			Glyma19g43940	Li-tolerant lipase 1
			Glyma03g41310	Li-tolerant lipase 1
			Glyma05g24330	GDSL-like Lipase/Acylhydrolase superfamily protein
			Glyma13g19220	GDSL-like Lipase/Acylhydrolase superfamily protein
			Glyma07g18170	SGNH hydrolase-type esterase superfamily protein
			Glyma15g08770	GDSL-like Lipase/Acylhydrolase superfamily protein
			Glyma06g48240	GDSL-like Lipase/Acylhydrolase superfamily protein
			Glyma19g43920	Li-tolerant lipase 1
			Glyma13g30680	GDSL-like Lipase/Acylhydrolase superfamily protein
			Glyma10g04830	GDSL-like Lipase/Acylhydrolase superfamily protein
			Glyma08g42010	GDSL-like Lipase/Acylhydrolase superfamily protein
			Glyma13g07770	GDSL-like Lipase/Acylhydrolase superfamily protein
			Glyma19g07055	GDSL-like Lipase/Acylhydrolase superfamily protein
			Glyma02g43440	GDSL-like Lipase/Acylhydrolase superfamily protein
			Glyma19g06890	GDSL-like Lipase/Acylhydrolase superfamily protein
			Glyma02g39820	GDSL-like Lipase/Acylhydrolase family protein
			Glyma19g07000	GDSL-like Lipase/Acylhydrolase superfamily protein
			Glyma04g43490	GDSL-like Lipase/Acylhydrolase superfamily protein
			Glyma19g41470	GDSL-like Lipase/Acylhydrolase superfamily protein
			Glyma19g37810	GDSL-like Lipase/Acylhydrolase superfamily protein
			Glyma05g08540	GDSL-like Lipase/Acylhydrolase superfamily protein
			Glyma13g42960	GDSL-like Lipase/Acylhydrolase superfamily protein
			Glyma11g06330	methyl esterase 1
			Glyma11g06320	methyl esterase 3
carboxylesterase activity	GO:0004091	9.66e-09	Glyma17g37900	GDSL-like Lipase/Acylhydrolase superfamily protein
			Glyma19g07080	GDSL-like Lipase/Acylhydrolase superfamily protein
			Glyma03g41330	GDSL-like Lipase/Acylhydrolase superfamily protein
			Glyma19g43940	Li-tolerant lipase 1
			Glyma03g41310	Li-tolerant lipase 1
			Glyma05g24330	GDSL-like Lipase/Acylhydrolase superfamily protein
			Glyma13g19220	GDSL-like Lipase/Acylhydrolase superfamily protein
			Glyma07g18170	SGNH hydrolase-type esterase superfamily protein
			Glyma17g04770	Pectinacetylesterase family protein
			Glyma15g08770	GDSL-like Lipase/Acylhydrolase superfamily protein
			Glyma06g48240	GDSL-like Lipase/Acylhydrolase superfamily protein
			Glyma19g43920	Li-tolerant lipase 1
			Glyma13g30680	GDSL-like Lipase/Acylhydrolase superfamily protein
			Glyma10g04830	GDSL-like Lipase/Acylhydrolase superfamily protein
			Glyma08g42010	GDSL-like Lipase/Acylhydrolase superfamily protein
			Glyma13g07770	GDSL-like Lipase/Acylhydrolase superfamily protein
			Glyma19g07055	GDSL-like Lipase/Acylhydrolase superfamily protein
			Glyma02g43440	GDSL-like Lipase/Acylhydrolase superfamily protein
			Glyma19g06890	GDSL-like Lipase/Acylhydrolase superfamily protein
			Glyma02g39820	GDSL-like Lipase/Acylhydrolase family protein
			Glyma19g07000	GDSL-like Lipase/Acylhydrolase superfamily protein
			Glyma04g43490	GDSL-like Lipase/Acylhydrolase superfamily protein
			Glyma19g41470	GDSL-like Lipase/Acylhydrolase superfamily protein
			Glyma19g37810	GDSL-like Lipase/Acylhydrolase superfamily protein
			Glyma05g08540	GDSL-like Lipase/Acylhydrolase superfamily protein
			Glyma13g42960	GDSL-like Lipase/Acylhydrolase superfamily protein
			Glyma01g01570	Mono-/di-acylglycerol lipase, N-terminal;Lipase, class 3
polygalacturonase activity	GO:0004650	0.00048	Glyma08g39700	polygalacturonase 2
			Glyma09g03620	Pectin lyase-like superfamily protein
			Glyma15g14540	Pectin lyase-like superfamily protein
			Glyma06g19480	polygalacturonase 2
			Glyma04g35360	BURP domain-containing protein
			Glyma08g39340	Pectin lyase-like superfamily protein
			Glyma18g18980	polygalacturonase 2
			Glyma08g41530	Pectin lyase-like superfamily protein
			Glyma05g37490	Pectin lyase-like superfamily protein
			Glyma01g03760	polygalacturonase 2
			Glyma02g03960	polygalacturonase 2
			Glyma17g05550	Pectin lyase-like superfamily protein
identical protein binding	GO:0042802	0.02	Glyma14g06990	Subtilase family protein
			Glyma11g02140	cytokinin response factor 2
			Glyma19g45190	Subtilase family protein
			Glyma20g29100	subtilase 1.3
			Glyma03g42440	Subtilase family protein
			Glyma09g40210	xylem serine peptidase 1
			Glyma09g08120	Subtilase family protein
			Glyma07g08760	subtilase family protein
			Glyma13g00580	PA-domain containing subtilase family protein
			Glyma07g04960	Subtilase family protein
			Glyma11g11940	Subtilase family protein
			Glyma05g24890	P-loop containing nucleoside triphosphate hydrolases superfamily protein
			Glyma13g29470	subtilase family protein
			Glyma18g48520	Subtilisin-like serine endopeptidase family protein
			Glyma17g17850	Subtilase family protein
			Glyma20g31320	somatic embryogenesis receptor-like kinase 1

## Sheet: Leaf profile3
Go-Term Annotation	GO-term	Pvalue	Gene Name	Gene Annotaiton
secondary cell wall biogenesis	GO:0009834	2.32e-05	Glyma14g06760	Laccase/Diphenol oxidase family protein
			Glyma03g33720	FASCICLIN-like arabinogalactan-protein 11
			Glyma09g05630	cellulose synthase A4
			Glyma16g02200	NAC (No Apical Meristem) domain transcriptional regulator superfamily protein
			Glyma06g06870	cellulose synthase family protein
			Glyma11g05660	Protein of unknown function (DUF579)
			Glyma07g33890	Protein of unknown function (DUF579)
			Glyma04g06780	cellulose synthase family protein
			Glyma01g27710	Laccase/Diphenol oxidase family protein
			Glyma03g14450	Laccase/Diphenol oxidase family protein
			Glyma09g15620	Cellulose synthase family protein
			Glyma05g15700	Protein of unknown function (DUF579)
			Glyma19g36280	Nucleotide-diphospho-sugar transferases superfamily protein
			Glyma05g32370	plant glycogenin-like starch initiation protein 1
			Glyma11g20760	FASCICLIN-like arabinogalactan-protein 11
			Glyma19g36470	FASCICLIN-like arabinogalactan-protein 11
			Glyma19g33110	Plant protein of unknown function (DUF828)
			Glyma17g04070	O-acetyltransferase family protein
			Glyma03g30210	Plant protein of unknown function (DUF828)
			Glyma15g43040	Cellulose synthase family protein
			Glyma13g27250	Cellulose synthase family protein
			Glyma17g08000	Cellulose synthase family protein
cellulose biosynthetic process	GO:0030244	0.0012	Glyma09g05630	cellulose synthase A4
			Glyma06g06870	cellulose synthase family protein
			Glyma04g06780	cellulose synthase family protein
			Glyma08g17010	ATP-citrate lyase A-1
			Glyma09g15620	Cellulose synthase family protein
			Glyma02g08920	cellulose synthase 6
			Glyma19g33110	Plant protein of unknown function (DUF828)
			Glyma15g13080	glycosyl hydrolase 9A1
			Glyma08g14760	binding
			Glyma03g30210	Plant protein of unknown function (DUF828)
			Glyma08g29090	Chitinase family protein
			Glyma15g43040	Cellulose synthase family protein
			Glyma08g09860	Malectin/receptor-like protein kinase family protein
			Glyma13g27250	Cellulose synthase family protein
			Glyma18g51980	Chitinase family protein
			Glyma05g32100	cellulose synthase 6
			Glyma09g02160	glycosyl hydrolase 9A1
			Glyma17g08000	Cellulose synthase family protein
carbohydrate biosynthetic process	GO:0016051	0.0012	Glyma03g38080	galactinol synthase 1
			Glyma12g34280	galacturonosyltransferase 12
			Glyma02g45720	galacturonosyltransferase 15
			Glyma10g01960	galacturonosyltransferase-like 7
			Glyma01g38520	galacturonosyltransferase-like 2
			Glyma14g08430	galacturonosyltransferase-like 2
			Glyma14g03110	galacturonosyltransferase 15
			Glyma02g01880	galacturonosyltransferase-like 7
			Glyma05g04270	Cupredoxin superfamily protein
			Glyma17g14730	Cupredoxin superfamily protein
			Glyma15g13080	glycosyl hydrolase 9A1
			Glyma13g36280	galacturonosyltransferase 12
			Glyma06g03770	Nucleotide-diphospho-sugar transferases superfamily protein
			Glyma07g02330	Core-2/I-branching beta-1,6-N-acetylglucosaminyltransferase family protein
			Glyma18g12604	galacturonosyltransferase 15
			Glyma08g29090	Chitinase family protein
			Glyma15g12900	galacturonosyltransferase 4
			Glyma18g51980	Chitinase family protein
			Glyma09g02160	glycosyl hydrolase 9A1
			Glyma09g40610	galacturonosyltransferase 7
			Glyma17g36650	galacturonosyltransferase-like 2
			Glyma12g32820	galacturonosyltransferase 10
xylan biosynthetic process	GO:0045492	0.005	Glyma14g06760	Laccase/Diphenol oxidase family protein
			Glyma11g00700	Cupredoxin superfamily protein
			Glyma15g15360	chitinase-like protein 2
			Glyma12g34280	galacturonosyltransferase 12
			Glyma09g05630	cellulose synthase A4
			Glyma06g06870	cellulose synthase family protein
			Glyma11g05660	Protein of unknown function (DUF579)
			Glyma07g33890	Protein of unknown function (DUF579)
			Glyma04g06780	cellulose synthase family protein
			Glyma20g22180	germin-like protein 10
			Glyma10g32860	TPX2 (targeting protein for Xklp2) protein family
			Glyma08g23480	fucosyltransferase 1
			Glyma12g13710	NAC domain containing protein 73
			Glyma01g27710	Laccase/Diphenol oxidase family protein
			Glyma03g14450	Laccase/Diphenol oxidase family protein
			Glyma07g02540	fucosyltransferase 1
			Glyma08g40030	Protein kinase superfamily protein
			Glyma05g15700	Protein of unknown function (DUF579)
			Glyma19g36280	Nucleotide-diphospho-sugar transferases superfamily protein
			Glyma05g32370	plant glycogenin-like starch initiation protein 1
			Glyma12g35030	Protein of unknown function (DUF1218)
			Glyma04g38400	Eukaryotic aspartyl protease family protein
			Glyma16g00330	Protein of unknown function (DUF579)
			Glyma19g30460	alpha-L-arabinofuranosidase 1
			Glyma07g02550	fucosyltransferase 1
			Glyma13g36280	galacturonosyltransferase 12
			Glyma12g33460	NAC domain containing protein 73
			Glyma13g24320	NAC domain containing protein 73
			Glyma20g28210	Cupredoxin superfamily protein
			Glyma17g08000	Cellulose synthase family protein
primary cell wall biogenesis	GO:0009833	0.02	Glyma09g15620	Cellulose synthase family protein
			Glyma02g08920	cellulose synthase 6
			Glyma15g43040	Cellulose synthase family protein
			Glyma13g27250	Cellulose synthase family protein
			Glyma05g32100	cellulose synthase 6
lignin biosynthetic process	GO:0009809	0.02	Glyma14g06760	Laccase/Diphenol oxidase family protein
			Glyma15g15360	chitinase-like protein 2
			Glyma16g02200	NAC (No Apical Meristem) domain transcriptional regulator superfamily protein
			Glyma01g27710	Laccase/Diphenol oxidase family protein
			Glyma03g14450	Laccase/Diphenol oxidase family protein
			Glyma09g15620	Cellulose synthase family protein
			Glyma06g45043	O-methyltransferase 1
			Glyma04g40580	O-methyltransferase 1
			Glyma08g36520	NAD(P)-binding Rossmann-fold superfamily protein
			Glyma08g29090	Chitinase family protein
			Glyma12g12230	O-methyltransferase 1
			Glyma15g43040	Cellulose synthase family protein
			Glyma14g00801	O-methyltransferase 1
			Glyma08g15420	cinnamyl alcohol dehydrogenase 9
			Glyma15g21890	S-adenosylmethionine synthetase family protein
			Glyma13g27250	Cellulose synthase family protein
			Glyma18g51980	Chitinase family protein
			Glyma13g44830	hydroxycinnamoyl-CoA shikimate/quinate hydroxycinnamoyl transferase
			Glyma07g02690	cinnamoyl coa reductase 1
			Glyma07g02990	NAD(P)-binding Rossmann-fold superfamily protein
cell wall thickening	GO:0052386	0.03	Glyma06g03770	Nucleotide-diphospho-sugar transferases superfamily protein
			Glyma17g36650	galacturonosyltransferase-like 2
glucuronoxylan biosynthetic process	GO:0010417	0.03	Glyma12g34280	galacturonosyltransferase 12
			Glyma19g36280	Nucleotide-diphospho-sugar transferases superfamily protein
			Glyma05g32370	plant glycogenin-like starch initiation protein 1
			Glyma13g36280	galacturonosyltransferase 12
			Glyma06g03770	Nucleotide-diphospho-sugar transferases superfamily protein
			Glyma17g36650	galacturonosyltransferase-like 2
cellulose synthase activity	GO:0016759	0.005	Glyma09g05630	cellulose synthase A4
			Glyma06g06870	cellulose synthase family protein
			Glyma04g06780	cellulose synthase family protein
			Glyma07g00590	Cellulose-synthase-like C5
			Glyma04g08100	Cellulose-synthase-like C5
			Glyma09g15620	Cellulose synthase family protein
			Glyma02g08920	cellulose synthase 6
			Glyma15g43040	Cellulose synthase family protein
			Glyma13g27250	Cellulose synthase family protein
			Glyma05g32100	cellulose synthase 6
			Glyma17g08000	Cellulose synthase family protein
transferase activity, transferring hexosyl groups	GO:0016758	0.06	Glyma14g35270	UDP-glucosyl transferase 85A3
			Glyma03g38080	galactinol synthase 1
			Glyma12g34280	galacturonosyltransferase 12
			Glyma02g45720	galacturonosyltransferase 15
			Glyma01g39570	UDP-glucosyl transferase 73B3
			Glyma10g01960	galacturonosyltransferase-like 7
			Glyma01g38520	galacturonosyltransferase-like 2
			Glyma14g08430	galacturonosyltransferase-like 2
			Glyma12g28270	UDP-Glycosyltransferase superfamily protein
			Glyma08g19290	UDP-Glycosyltransferase superfamily protein
			Glyma14g03110	galacturonosyltransferase 15
			Glyma02g01880	galacturonosyltransferase-like 7
			Glyma07g30180	UDP-glucosyl transferase 78D2
			Glyma16g29340	UDP-glucosyl transferase 88A1
			Glyma13g36280	galacturonosyltransferase 12
			Glyma06g03770	Nucleotide-diphospho-sugar transferases superfamily protein
			Glyma16g03760	UDP-glucosyl transferase 73B1
			Glyma14g04800	UDP-Glycosyltransferase superfamily protein
			Glyma09g38830	UDP-Glycosyltransferase superfamily protein
			Glyma18g12604	galacturonosyltransferase 15
			Glyma05g28340	indole-3-acetate beta-D-glucosyltransferase
			Glyma19g37140	UDP-Glycosyltransferase superfamily protein
			Glyma16g29430	UDP-glucosyl transferase 88A1
			Glyma17g36650	galacturonosyltransferase-like 2
			Glyma08g07130	UDP-glucosyl transferase 78D2
			Glyma12g32820	galacturonosyltransferase 10
			Glyma12g10520	Galactosyltransferase family protein
			Glyma10g07090	UDP-glucosyl transferase 73C2

## Sheet: Leaf profile4
Go-Term Annotation	GO-term	Pvalue	Gene Name	Gene Annotaiton
Photosynthesis	GO:0015979	5.066e-44	Glyma16g28070	light-harvesting chlorophyll-protein complex II subunit B1
			Glyma16g27995	light-harvesting chlorophyll-protein complex II subunit B1
			Glyma08g14670	myo-inositol-1-phosphate synthase 1
			Glyma09g08630	photosystem II subunit X
			Glyma13g43370	photosystem I subunit H2
			Glyma09g08260	photosystem I light harvesting complex gene 6
			Glyma19g45101	Chlorophyll A-B binding family protein
			Glyma08g01060	magnesium-protoporphyrin IX methyltransferase
			Glyma05g31450	myo-inositol-1-phosphate synthase 3
			Glyma05g24660	light harvesting complex photosystem II subunit 6
			Glyma12g34320	PsbQ-like 1
			Glyma04g04110	photosystem I light harvesting complex gene 5
			Glyma11g04530	glycine decarboxylase complex H
			Glyma08g07880	light harvesting complex photosystem II subunit 6
			Glyma11g37580	photosystem II BY
			Glyma15g19100	photosystem II subunit X
			Glyma09g28200	light harvesting complex of photosystem II 5
			Glyma03g03685	ribosomal protein S2
			Glyma10g11564	photosystem II subunit T
			Glyma07g07760	ribosomal protein S2
			Glyma10g32080	light harvesting complex of photosystem II 5
			Glyma12g34770	light-harvesting chlorophyll B-binding protein 3
			Glyma06g48030	photosystem I subunit G
			Glyma05g00620	photosystem I subunit F
			Glyma13g35800	light-harvesting chlorophyll B-binding protein 3
			Glyma12g06350	plastid transcriptionally active 16
			Glyma03g42310	photosystem I light harvesting complex gene 2
			Glyma05g28210	light harvesting complex of photosystem II 5
			Glyma02g38611	ribosomal protein S2
			Glyma20g30620	Inositol monophosphatase family protein
			Glyma16g02940	thylakoid rhodanese-like
			Glyma04g12510	photosystem I subunit G
			Glyma12g29365	RNA polymerase subunit beta
			Glyma03g42240	photosystem I P subunit
			Glyma15g01940	photosystem I subunit H2
			Glyma05g05450	Chlorophyll A-B binding family protein
			Glyma19g44990	photosystem I P subunit
			Glyma19g00820	ribosomal protein L22
			Glyma20g28300	photosystem I subunit D-2
			Glyma18g32231	NADPH dehydrogenases
			Glyma17g10890	Pyridine nucleotide-disulphide oxidoreductase family protein
			Glyma11g14410	plastid transcriptionally active 16
			Glyma18g08750	ribosomal protein S19
			Glyma15g19810	photosystem I light harvesting complex gene 6
			Glyma02g16620	chloroplast stem-loop binding protein of 41 kDa
			Glyma03g31580	photosystem II reaction center W
			Glyma01g28810	light harvesting complex photosystem II
			Glyma10g29380	Photosystem II reaction center PsbP family protein
			Glyma01g38750	photosystem II subunit O-2
			Glyma04g41210	Tetratricopeptide repeat (TPR)-like superfamily protein
			Glyma05g01000	Pyridine nucleotide-disulphide oxidoreductase family protein
			Glyma18g22150	chloroplast thylakoid lumen protein
			Glyma20g23100	PsbP-like protein 2
			Glyma02g07180	photosystem I light harvesting complex gene 1
			Glyma04g01610	Photosystem II reaction center PsbP family protein
			Glyma05g38570	magnesium-protoporphyrin IX methyltransferase
			Glyma06g20960	light-harvesting chlorophyll-protein complex I subunit A4
			Glyma08g19210	light harvesting complex photosystem II subunit 6
			Glyma09g38610	photosystem I subunit l
			Glyma13g30560	P-loop containing nucleoside triphosphate hydrolases superfamily protein
			Glyma11g06510	PS II oxygen-evolving complex 1
			Glyma20g37520	thylakoid lumen 18.3 kDa protein
			Glyma04g33360	light-harvesting chlorophyll-protein complex I subunit A4
			Glyma06g04280	photosystem I light harvesting complex gene 5
			Glyma05g21346	ATP synthase subunit C family protein
			Glyma15g38110	photosystem II reaction center protein E
			Glyma04g05800	photosystem II subunit X
			Glyma16g33030	light harvesting complex of photosystem II 5
			Glyma16g02010	photosystem I P subunit
			Glyma18g32241	NADH-ubiquinone/plastoquinone oxidoreductase chain 4L
			Glyma07g02240	photosystem I subunit H2
			Glyma08g08770	chlorophyll A/B binding protein 1
			Glyma07g05320	photosystem I light harvesting complex gene 2
			Glyma18g32221	NADH dehydrogenase family protein
			Glyma01g40810	glycine decarboxylase complex H
			Glyma11g26491	0
			Glyma12g36114	ribosomal protein L20
			Glyma19g06340	Ribulose bisphosphate carboxylase (small chain) family protein
			Glyma08g21900	photosystem I subunit H2
			Glyma17g09170	calcium sensing receptor
			Glyma19g06370	Ribulose bisphosphate carboxylase (small chain) family protein
			Glyma13g19190	photosystem I subunit E-2
			Glyma15g38125	ribosomal protein S18
			Glyma04g39370	photosystem I reaction center subunit PSI-N, chloroplast, putative / PSI-N, putative (PSAN)
			Glyma19g23640	NADH:ubiquinone/plastoquinone oxidoreductase, chain 6
			Glyma09g30171	photosystem II reaction center protein M
			Glyma13g01891	iron-sulfur cluster binding;electron carriers;4 iron, 4 sulfur cluster binding
			Glyma15g12130	photosynthetic electron transfer D
			Glyma18g29605	NADH dehydrogenase family protein
			Glyma13g38621	RNA polymerase subunit beta
			Glyma20g32865	ribosomal protein L2
			Glyma20g21301	NAD(P)H dehydrogenase subunit H
			Glyma09g11835	Photosystem I, PsaA/PsaB protein
			Glyma10g04630	photosystem II reaction center PSB28 protein
			Glyma06g12020	stromal ascorbate peroxidase
			Glyma03g09765	photosystem II reaction center protein H
			Glyma12g10235	ATPase, F0 complex, subunit A protein
			Glyma19g07557	ATPase, F0 complex, subunit A protein
			Glyma11g08601	NADH-Ubiquinone oxidoreductase (complex I), chain 5 protein
			Glyma15g35435	NADH-ubiquinone/plastoquinone oxidoreductase chain 4L
			Glyma20g08275	NADPH dehydrogenases
			Glyma07g03190	CemA-like proton extrusion protein-related
			Glyma12g36150	photosynthetic electron transfer A
			Glyma01g07130	photosynthetic electron transfer B
			Glyma15g40450	photosystem II subunit R
			Glyma05g09390	ferredoxin/thioredoxin reductase subunit A (variable subunit) 2
			Glyma11g08230	ferredoxin-NADP(+)-oxidoreductase 1
			Glyma02g31971	ATP synthase epsilon chain
			Glyma07g33670	ATP synthase subunit beta
			Glyma20g38370	PsbP-like protein 2
			Glyma06g30340	chloroplast thylakoid lumen protein
			Glyma19g24415	NADH:ubiquinone/plastoquinone oxidoreductase, chain 6
			Glyma08g23400	NDH-dependent cyclic electron flow 1
			Glyma17g12190	chloroplast thylakoid lumen protein
			Glyma11g19285	photosystem II reaction center protein B
			Glyma18g03220	light harvesting complex photosystem II
			Glyma09g11460	photosystem I subunit K
			Glyma10g24682	hydroxypyruvate reductase
			Glyma04g33290	NDH dependent flow 6
			Glyma02g16000	photosystem II reaction center W
			Glyma04g07610	Mog1/PsbP/DUF1795-like photosystem II reaction center PsbP family protein
			Glyma19g34410	photosystem II reaction center W
			Glyma19g30670	Mog1/PsbP/DUF1795-like photosystem II reaction center PsbP family protein
			Glyma10g39460	photosystem I subunit D-2
			Glyma06g01690	Photosystem II reaction center PsbP family protein
			Glyma05g25810	chlorophyll A/B binding protein 1
			Glyma20g35530	light harvesting complex of photosystem II 5
			Glyma11g35130	light harvesting complex photosystem II
			Glyma15g22780	photosystem I subunit K
			Glyma13g07610	Ribulose bisphosphate carboxylase (small chain) family protein
			Glyma03g08280	light harvesting complex photosystem II
			Glyma10g43690	PsbP-like protein 2
			Glyma08g43950	Ribosomal protein S10p/S20e family protein
			Glyma12g11620	photosystem II reaction center PSB29 protein
			Glyma08g38510	photosystem II reaction center protein B
			Glyma10g03750	photosystem II reaction center W
			Glyma16g26130	photosystem I light harvesting complex gene 1
			Glyma06g05810	photosystem II subunit X
			Glyma08g41660	photosystem II subunit P-1
			Glyma07g05490	photosystem I P subunit
			Glyma16g25860	photosystem II subunit O-2
			Glyma17g15730	Chlorophyll A-B binding family protein
			Glyma18g14410	photosystem II subunit P-1
			Glyma20g02071	photosystem II reaction center protein B
			Glyma06g15540	photosystem I reaction center subunit PSI-N, chloroplast, putative / PSI-N, putative (PSAN)
			Glyma18g47710	photosystem I subunit l
			Glyma07g14340	photosystem II subunit Q-2
			Glyma20g37905	Photosystem II reaction center PsbP family protein
			Glyma18g17565	plastid-encoded CLP P
			Glyma12g36141	photosystem II reaction center protein J
			Glyma18g05320	PsbQ-like 3
			Glyma03g27850	Mog1/PsbP/DUF1795-like photosystem II reaction center PsbP family protein
			Glyma04g38720	Photosystem II reaction center PsbP family protein
			Glyma14g03560	photosystem II subunit P-1
			Glyma10g04790	photosystem I subunit E-2
			Glyma13g19170	photosystem I subunit E-2
			Glyma03g26740	photosystem II subunit Q-2
			Glyma07g11790	phytochrome B
			Glyma14g00640	photosystem I light harvesting complex gene 3
			Glyma05g30600	photosystem II BY
			Glyma11g01840	ALBINA 1
			Glyma06g20990	NDH dependent flow 6
			Glyma01g35170	Protein of unknown function (DUF3464)
			Glyma15g24680	adenylate kinase family protein
			Glyma02g06830	photosystem II subunit O-2
			Glyma14g01130	photosystem II light harvesting complex gene 2.1
			Glyma10g29810	thylakoid lumen 18.3 kDa protein
			Glyma02g47960	photosystem I light harvesting complex gene 3
			Glyma10g42800	hydroxypyruvate reductase
			Glyma06g45440	photosystem II reaction center PSB29 protein
			Glyma19g30350	dicarboxylate diiron protein, putative (Crd1)
			Glyma17g13930	ATP synthase delta-subunit gene
			Glyma10g04780	photosystem I subunit E-2
			Glyma02g45190	photosystem II subunit P-1
			Glyma05g03340	ATP synthase delta-subunit gene
			Glyma01g06110	PsbQ-like 2
			Glyma03g27380	dicarboxylate diiron protein, putative (Crd1)
			Glyma19g06420	ribulose bisphosphate carboxylase small chain 1A
			Glyma18g32250	iron-sulfur cluster binding;electron carriers;4 iron, 4 sulfur cluster binding
			Glyma01g43630	ALBINA 1
			Glyma17g37110	Ribosomal protein L31
photosynthetic electorn transport in photosystem 1	GO:0009773	1.09e-12	Glyma13g43370	photosystem I subunit H2
			Glyma12g29100	2Fe-2S ferredoxin-like superfamily protein
			Glyma08g20111	2Fe-2S ferredoxin-like superfamily protein
			Glyma16g26900	NDH-dependent cyclic electron flow 5
			Glyma20g29480	Dihydrodipicolinate reductase, bacterial/plant
			Glyma06g48030	photosystem I subunit G
			Glyma15g02080	NDH-dependent cyclic electron flow 1
			Glyma16g02940	thylakoid rhodanese-like
			Glyma04g12510	photosystem I subunit G
			Glyma03g42240	photosystem I P subunit
			Glyma15g01940	photosystem I subunit H2
			Glyma19g44990	photosystem I P subunit
			Glyma18g32231	NADPH dehydrogenases
			Glyma19g01260	cyclophilin 38
			Glyma13g23850	cyclophilin 38
			Glyma01g38750	photosystem II subunit O-2
			Glyma20g37520	thylakoid lumen 18.3 kDa protein
			Glyma06g02300	plastocyanin 1
			Glyma16g02010	photosystem I P subunit
			Glyma07g02240	photosystem I subunit H2
			Glyma18g32221	NADH dehydrogenase family protein
			Glyma08g21900	photosystem I subunit H2
			Glyma17g09170	calcium sensing receptor
			Glyma11g36830	Nucleic acid-binding proteins superfamily
			Glyma04g39370	photosystem I reaction center subunit PSI-N, chloroplast, putative / PSI-N, putative (PSAN)
			Glyma13g01891	iron-sulfur cluster binding;electron carriers;4 iron, 4 sulfur cluster binding
			Glyma18g29605	NADH dehydrogenase family protein
			Glyma07g23800	chlororespiratory reduction 3
			Glyma20g08275	NADPH dehydrogenases
			Glyma01g07130	photosynthetic electron transfer B
			Glyma11g08230	ferredoxin-NADP(+)-oxidoreductase 1
			Glyma03g40510	Rubredoxin-like superfamily protein
			Glyma08g23400	NDH-dependent cyclic electron flow 1
			Glyma19g28700	NDH-dependent cyclic electron flow 1
			Glyma10g24682	hydroxypyruvate reductase
			Glyma04g33290	NDH dependent flow 6
			Glyma17g12370	DnaJ/Hsp40 cysteine-rich domain superfamily protein
			Glyma12g11620	photosystem II reaction center PSB29 protein
			Glyma05g27081	inorganic carbon transport protein-related
			Glyma08g41660	photosystem II subunit P-1
			Glyma08g13360	2Fe-2S ferredoxin-like superfamily protein
			Glyma07g05490	photosystem I P subunit
			Glyma16g25860	photosystem II subunit O-2
			Glyma18g14410	photosystem II subunit P-1
			Glyma06g15540	photosystem I reaction center subunit PSI-N, chloroplast, putative / PSI-N, putative (PSAN)
			Glyma16g04600	NDH-dependent cyclic electron flow 1
			Glyma14g03560	photosystem II subunit P-1
			Glyma06g20990	NDH dependent flow 6
			Glyma13g27490	ATPase, F1 complex, gamma subunit protein
			Glyma02g06830	photosystem II subunit O-2
			Glyma10g29810	thylakoid lumen 18.3 kDa protein
			Glyma10g42800	hydroxypyruvate reductase
			Glyma06g45440	photosystem II reaction center PSB29 protein
			Glyma17g13930	ATP synthase delta-subunit gene
			Glyma04g32360	Protein of unknown function (DUF1118)
			Glyma02g45190	photosystem II subunit P-1
			Glyma05g03340	ATP synthase delta-subunit gene
			Glyma06g22220	Protein of unknown function (DUF1118)
			Glyma18g32250	iron-sulfur cluster binding;electron carriers;4 iron, 4 sulfur cluster binding
			Glyma19g41590	haloacid dehalogenase-like hydrolase family protein
			Glyma17g37110	Ribosomal protein L31
photosyntheisis, light reaction	GO:0019684	2.95e-12	Glyma18g03270	anthranilate synthase alpha subunit 1
			Glyma19g01050	carbonic anhydrase 1
			Glyma13g43370	photosystem I subunit H2
			Glyma05g24660	light harvesting complex photosystem II subunit 6
			Glyma11g18640	photosystem I subunit O
			Glyma12g34320	PsbQ-like 1
			Glyma11g04530	glycine decarboxylase complex H
			Glyma08g07880	light harvesting complex photosystem II subunit 6
			Glyma11g37580	photosystem II BY
			Glyma10g11564	photosystem II subunit T
			Glyma13g44740	uridylyltransferase-related
			Glyma05g08590	carbonic anhydrase 1
			Glyma20g29480	Dihydrodipicolinate reductase, bacterial/plant
			Glyma12g06350	plastid transcriptionally active 16
			Glyma10g27990	rotamase CYP 4
			Glyma16g02940	thylakoid rhodanese-like
			Glyma03g42240	photosystem I P subunit
			Glyma15g01940	photosystem I subunit H2
			Glyma19g44990	photosystem I P subunit
			Glyma20g28300	photosystem I subunit D-2
			Glyma18g32231	NADPH dehydrogenases
			Glyma17g10890	Pyridine nucleotide-disulphide oxidoreductase family protein
			Glyma11g14410	plastid transcriptionally active 16
			Glyma19g01260	cyclophilin 38
			Glyma12g05030	NAD(P)-binding Rossmann-fold superfamily protein
			Glyma11g12900	NAD(P)-binding Rossmann-fold superfamily protein
			Glyma12g32970	photosystem II family protein
			Glyma02g16620	chloroplast stem-loop binding protein of 41 kDa
			Glyma13g23850	cyclophilin 38
			Glyma01g28810	light harvesting complex photosystem II
			Glyma01g38750	photosystem II subunit O-2
			Glyma05g01000	Pyridine nucleotide-disulphide oxidoreductase family protein
			Glyma18g22150	chloroplast thylakoid lumen protein
			Glyma19g32770	Rhodanese/Cell cycle control phosphatase superfamily protein
			Glyma08g19210	light harvesting complex photosystem II subunit 6
			Glyma09g38610	photosystem I subunit l
			Glyma11g06510	PS II oxygen-evolving complex 1
			Glyma20g37520	thylakoid lumen 18.3 kDa protein
			Glyma05g21346	ATP synthase subunit C family protein
			Glyma15g38110	photosystem II reaction center protein E
			Glyma19g32070	magnesium-chelatase subunit chlH, chloroplast, putative / Mg-protoporphyrin IX chelatase, putative (CHLH)
			Glyma06g02300	plastocyanin 1
			Glyma16g02010	photosystem I P subunit
			Glyma18g32241	NADH-ubiquinone/plastoquinone oxidoreductase chain 4L
			Glyma03g40640	Ribose 5-phosphate isomerase, type A protein
			Glyma07g02240	photosystem I subunit H2
			Glyma15g41540	phosphoglycerate kinase 1
			Glyma18g32221	NADH dehydrogenase family protein
			Glyma01g40810	glycine decarboxylase complex H
			Glyma10g20570	magnesium-chelatase subunit chlH, chloroplast, putative / Mg-protoporphyrin IX chelatase, putative (CHLH)
			Glyma08g21900	photosystem I subunit H2
			Glyma17g09170	calcium sensing receptor
			Glyma13g19190	photosystem I subunit E-2
			Glyma04g39370	photosystem I reaction center subunit PSI-N, chloroplast, putative / PSI-N, putative (PSAN)
			Glyma03g29330	magnesium-chelatase subunit chlH, chloroplast, putative / Mg-protoporphyrin IX chelatase, putative (CHLH)
			Glyma08g22920	Ribose 5-phosphate isomerase, type A protein
			Glyma19g23640	NADH:ubiquinone/plastoquinone oxidoreductase, chain 6
			Glyma09g30171	photosystem II reaction center protein M
			Glyma13g01891	iron-sulfur cluster binding;electron carriers;4 iron, 4 sulfur cluster binding
			Glyma03g12070	rubisco activase
			Glyma15g12130	photosynthetic electron transfer D
			Glyma13g17290	fatty acid biosynthesis 1
			Glyma18g29605	NADH dehydrogenase family protein
			Glyma09g11835	Photosystem I, PsaA/PsaB protein
			Glyma03g09765	photosystem II reaction center protein H
			Glyma08g21880	0
			Glyma09g08030	germin 3
			Glyma18g19080	carbonic anhydrase 2
			Glyma15g35435	NADH-ubiquinone/plastoquinone oxidoreductase chain 4L
			Glyma20g08275	NADPH dehydrogenases
			Glyma07g03190	CemA-like proton extrusion protein-related
			Glyma12g36150	photosynthetic electron transfer A
			Glyma01g07130	photosynthetic electron transfer B
			Glyma05g09390	ferredoxin/thioredoxin reductase subunit A (variable subunit) 2
			Glyma11g08230	ferredoxin-NADP(+)-oxidoreductase 1
			Glyma02g31971	ATP synthase epsilon chain
			Glyma06g30340	chloroplast thylakoid lumen protein
			Glyma19g24415	NADH:ubiquinone/plastoquinone oxidoreductase, chain 6
			Glyma17g12190	chloroplast thylakoid lumen protein
			Glyma03g29870	Rhodanese/Cell cycle control phosphatase superfamily protein
			Glyma07g15960	NAD(P)-binding Rossmann-fold superfamily protein
			Glyma11g19285	photosystem II reaction center protein B
			Glyma10g24682	hydroxypyruvate reductase
			Glyma04g33290	NDH dependent flow 6
			Glyma10g39460	photosystem I subunit D-2
			Glyma03g08280	light harvesting complex photosystem II
			Glyma08g38510	photosystem II reaction center protein B
			Glyma08g41660	photosystem II subunit P-1
			Glyma07g05490	photosystem I P subunit
			Glyma16g25860	photosystem II subunit O-2
			Glyma18g14410	photosystem II subunit P-1
			Glyma20g02071	photosystem II reaction center protein B
			Glyma11g10040	hydroxymethylbilane synthase
			Glyma06g15540	photosystem I reaction center subunit PSI-N, chloroplast, putative / PSI-N, putative (PSAN)
			Glyma18g47710	photosystem I subunit l
			Glyma06g15890	NAD(P)H:plastoquinone dehydrogenase complex subunit O
			Glyma14g17100	Plastid-lipid associated protein PAP / fibrillin family protein
			Glyma14g03560	photosystem II subunit P-1
			Glyma10g04790	photosystem I subunit E-2
			Glyma13g19170	photosystem I subunit E-2
			Glyma05g30600	photosystem II BY
			Glyma06g20990	NDH dependent flow 6
			Glyma13g27490	ATPase, F1 complex, gamma subunit protein
			Glyma02g06830	photosystem II subunit O-2
			Glyma10g29810	thylakoid lumen 18.3 kDa protein
			Glyma10g42800	hydroxypyruvate reductase
			Glyma04g36600	Haloacid dehalogenase-like hydrolase (HAD) superfamily protein
			Glyma17g13930	ATP synthase delta-subunit gene
			Glyma10g04780	photosystem I subunit E-2
			Glyma04g32360	Protein of unknown function (DUF1118)
			Glyma02g45190	photosystem II subunit P-1
			Glyma05g03340	ATP synthase delta-subunit gene
			Glyma06g22220	Protein of unknown function (DUF1118)
			Glyma18g32250	iron-sulfur cluster binding;electron carriers;4 iron, 4 sulfur cluster binding
chlorophyll biosynthetic process	GO:0015995	1.06e-08	Glyma20g24930	3-ketoacyl-CoA synthase 6
			Glyma08g30140	3-ketoacyl-CoA synthase 6
			Glyma15g43180	Protein of unknown function, DUF642
			Glyma08g01060	magnesium-protoporphyrin IX methyltransferase
			Glyma07g03370	fatty acid desaturase 5
			Glyma12g06350	plastid transcriptionally active 16
			Glyma10g27990	rotamase CYP 4
			Glyma16g02940	thylakoid rhodanese-like
			Glyma14g36420	Glutamyl-tRNA reductase family protein
			Glyma17g02480	Deoxyxylulose-5-phosphate synthase
			Glyma12g05650	enzyme binding;tetrapyrrole binding
			Glyma05g05450	Chlorophyll A-B binding family protein
			Glyma17g10890	Pyridine nucleotide-disulphide oxidoreductase family protein
			Glyma11g14410	plastid transcriptionally active 16
			Glyma19g01260	cyclophilin 38
			Glyma19g44760	0
			Glyma11g35910	Uroporphyrinogen decarboxylase
			Glyma11g13650	enzyme binding;tetrapyrrole binding
			Glyma02g16620	chloroplast stem-loop binding protein of 41 kDa
			Glyma02g38280	Glutamyl-tRNA reductase family protein
			Glyma13g23850	cyclophilin 38
			Glyma04g41210	Tetratricopeptide repeat (TPR)-like superfamily protein
			Glyma05g01000	Pyridine nucleotide-disulphide oxidoreductase family protein
			Glyma18g22150	chloroplast thylakoid lumen protein
			Glyma15g10440	NAD(P)-binding Rossmann-fold superfamily protein
			Glyma04g01610	Photosystem II reaction center PsbP family protein
			Glyma05g38570	magnesium-protoporphyrin IX methyltransferase
			Glyma14g39045	PHYTOENE SYNTHASE
			Glyma13g30560	P-loop containing nucleoside triphosphate hydrolases superfamily protein
			Glyma18g19050	Oxidoreductase, zinc-binding dehydrogenase family protein
			Glyma20g37520	thylakoid lumen 18.3 kDa protein
			Glyma07g38260	Deoxyxylulose-5-phosphate synthase
			Glyma19g32070	magnesium-chelatase subunit chlH, chloroplast, putative / Mg-protoporphyrin IX chelatase, putative (CHLH)
			Glyma01g44850	2Fe-2S ferredoxin-like superfamily protein
			Glyma14g03500	PHYTOENE SYNTHASE
			Glyma10g20570	magnesium-chelatase subunit chlH, chloroplast, putative / Mg-protoporphyrin IX chelatase, putative (CHLH)
			Glyma11g10710	photosystem II stability/assembly factor, chloroplast (HCF136)
			Glyma12g30830	NAD(P)-linked oxidoreductase superfamily protein
			Glyma11g36830	Nucleic acid-binding proteins superfamily
			Glyma03g29330	magnesium-chelatase subunit chlH, chloroplast, putative / Mg-protoporphyrin IX chelatase, putative (CHLH)
			Glyma13g17290	fatty acid biosynthesis 1
			Glyma18g13700	PHYTOENE SYNTHASE
			Glyma06g38160	protochlorophyllide oxidoreductase A
			Glyma15g10610	Deoxyxylulose-5-phosphate synthase
			Glyma06g30340	chloroplast thylakoid lumen protein
			Glyma17g12190	chloroplast thylakoid lumen protein
			Glyma07g15960	NAD(P)-binding Rossmann-fold superfamily protein
			Glyma04g33290	NDH dependent flow 6
			Glyma01g40920	plastid ribosomal protein l11
			Glyma02g08050	shikimate kinase like 1
			Glyma06g01690	Photosystem II reaction center PsbP family protein
			Glyma08g43950	Ribosomal protein S10p/S20e family protein
			Glyma08g22730	fatty acid desaturase 5
			Glyma04g00360	Ribosomal protein L3 family protein
			Glyma17g15730	Chlorophyll A-B binding family protein
			Glyma11g10040	hydroxymethylbilane synthase
			Glyma02g40720	PHYTOENE SYNTHASE
			Glyma11g01840	ALBINA 1
			Glyma06g20990	NDH dependent flow 6
			Glyma13g27490	ATPase, F1 complex, gamma subunit protein
			Glyma10g29810	thylakoid lumen 18.3 kDa protein
			Glyma03g42050	0
			Glyma19g30350	dicarboxylate diiron protein, putative (Crd1)
			Glyma17g13930	ATP synthase delta-subunit gene
			Glyma04g32360	Protein of unknown function (DUF1118)
			Glyma05g03340	ATP synthase delta-subunit gene
			Glyma03g27380	dicarboxylate diiron protein, putative (Crd1)
			Glyma06g22220	Protein of unknown function (DUF1118)
			Glyma01g43630	ALBINA 1
			Glyma17g37110	Ribosomal protein L31
			Glyma04g09520	Glutamyl-tRNA reductase family protein
			Glyma13g21110	Cytochrome P450 superfamily protein
response to far red light	GO:0010218	3.53e-07	Glyma20g24930	3-ketoacyl-CoA synthase 6
			Glyma08g30140	3-ketoacyl-CoA synthase 6
			Glyma12g29100	2Fe-2S ferredoxin-like superfamily protein
			Glyma06g23940	GRAS family transcription factor family protein
			Glyma09g08260	photosystem I light harvesting complex gene 6
			Glyma08g20111	2Fe-2S ferredoxin-like superfamily protein
			Glyma09g28200	light harvesting complex of photosystem II 5
			Glyma10g32080	light harvesting complex of photosystem II 5
			Glyma04g21340	GRAS family transcription factor family protein
			Glyma03g09140	Transmembrane amino acid transporter family protein
			Glyma12g06350	plastid transcriptionally active 16
			Glyma05g28210	light harvesting complex of photosystem II 5
			Glyma10g27990	rotamase CYP 4
			Glyma16g02940	thylakoid rhodanese-like
			Glyma05g05450	Chlorophyll A-B binding family protein
			Glyma11g14410	plastid transcriptionally active 16
			Glyma15g19810	photosystem I light harvesting complex gene 6
			Glyma02g16620	chloroplast stem-loop binding protein of 41 kDa
			Glyma01g28810	light harvesting complex photosystem II
			Glyma02g07180	photosystem I light harvesting complex gene 1
			Glyma04g01610	Photosystem II reaction center PsbP family protein
			Glyma20g37520	thylakoid lumen 18.3 kDa protein
			Glyma13g28180	glutamine synthetase 2
			Glyma16g33030	light harvesting complex of photosystem II 5
			Glyma11g26491	0
			Glyma19g06340	Ribulose bisphosphate carboxylase (small chain) family protein
			Glyma17g09170	calcium sensing receptor
			Glyma19g06370	Ribulose bisphosphate carboxylase (small chain) family protein
			Glyma15g10890	glutamine synthetase 2
			Glyma16g34300	Stabilizer of iron transporter SufD / Polynucleotidyl transferase
			Glyma11g10710	photosystem II stability/assembly factor, chloroplast (HCF136)
			Glyma03g12070	rubisco activase
			Glyma04g07040	indole-3-acetic acid inducible 29
			Glyma03g42090	Rho GTPase activating protein with PAK-box/P21-Rho-binding domain
			Glyma10g39440	S-adenosyl-L-methionine-dependent methyltransferases superfamily protein
			Glyma11g35080	Transmembrane amino acid transporter family protein
			Glyma15g40450	photosystem II subunit R
			Glyma19g40400	CP12 domain-containing protein 2
			Glyma02g08740	one-helix protein 2
			Glyma18g03220	light harvesting complex photosystem II
			Glyma10g24682	hydroxypyruvate reductase
			Glyma06g01690	Photosystem II reaction center PsbP family protein
			Glyma02g11880	phytochrome kinase substrate 2
			Glyma20g35530	light harvesting complex of photosystem II 5
			Glyma11g35130	light harvesting complex photosystem II
			Glyma10g33380	GRAS family transcription factor family protein
			Glyma16g27850	one-helix protein 2
			Glyma13g07610	Ribulose bisphosphate carboxylase (small chain) family protein
			Glyma03g08280	light harvesting complex photosystem II
			Glyma16g26130	photosystem I light harvesting complex gene 1
			Glyma08g41660	photosystem II subunit P-1
			Glyma08g13360	2Fe-2S ferredoxin-like superfamily protein
			Glyma04g02240	Cupredoxin superfamily protein
			Glyma17g15730	Chlorophyll A-B binding family protein
			Glyma18g14410	photosystem II subunit P-1
			Glyma14g03560	photosystem II subunit P-1
			Glyma19g02520	ATP binding cassette subfamily B19
			Glyma07g11790	phytochrome B
			Glyma14g01130	photosystem II light harvesting complex gene 2.1
			Glyma10g29810	thylakoid lumen 18.3 kDa protein
			Glyma10g42800	hydroxypyruvate reductase
			Glyma03g09100	Transmembrane amino acid transporter family protein
			Glyma02g45190	photosystem II subunit P-1
			Glyma16g02050	pseudo-response regulator 5
			Glyma19g06420	ribulose bisphosphate carboxylase small chain 1A
response to red light	GO:0010114	1.6e-06	Glyma20g24930	3-ketoacyl-CoA synthase 6
			Glyma08g30140	3-ketoacyl-CoA synthase 6
			Glyma11g34040	Barwin-like endoglucanases superfamily protein
			Glyma12g29100	2Fe-2S ferredoxin-like superfamily protein
			Glyma15g01500	gibberellin 3-oxidase 1
			Glyma09g08260	photosystem I light harvesting complex gene 6
			Glyma08g20111	2Fe-2S ferredoxin-like superfamily protein
			Glyma09g28200	light harvesting complex of photosystem II 5
			Glyma01g39313	zeaxanthin epoxidase (ZEP) (ABA1)
			Glyma10g32080	light harvesting complex of photosystem II 5
			Glyma12g06350	plastid transcriptionally active 16
			Glyma05g28210	light harvesting complex of photosystem II 5
			Glyma10g27990	rotamase CYP 4
			Glyma16g02940	thylakoid rhodanese-like
			Glyma02g03140	response regulator 3
			Glyma05g05450	Chlorophyll A-B binding family protein
			Glyma11g14410	plastid transcriptionally active 16
			Glyma15g19810	photosystem I light harvesting complex gene 6
			Glyma02g16620	chloroplast stem-loop binding protein of 41 kDa
			Glyma01g28810	light harvesting complex photosystem II
			Glyma02g07180	photosystem I light harvesting complex gene 1
			Glyma04g01610	Photosystem II reaction center PsbP family protein
			Glyma20g37520	thylakoid lumen 18.3 kDa protein
			Glyma13g28180	glutamine synthetase 2
			Glyma16g33030	light harvesting complex of photosystem II 5
			Glyma11g26491	0
			Glyma19g06340	Ribulose bisphosphate carboxylase (small chain) family protein
			Glyma17g09170	calcium sensing receptor
			Glyma19g06370	Ribulose bisphosphate carboxylase (small chain) family protein
			Glyma15g10890	glutamine synthetase 2
			Glyma11g10710	photosystem II stability/assembly factor, chloroplast (HCF136)
			Glyma03g12070	rubisco activase
			Glyma03g03640	cytochrome P450, family 83, subfamily B, polypeptide 1
			Glyma04g07040	indole-3-acetic acid inducible 29
			Glyma03g03550	cytochrome P450, family 83, subfamily B, polypeptide 1
			Glyma15g40450	photosystem II subunit R
			Glyma19g40400	CP12 domain-containing protein 2
			Glyma02g08740	one-helix protein 2
			Glyma18g03220	light harvesting complex photosystem II
			Glyma10g24682	hydroxypyruvate reductase
			Glyma09g41960	cytochrome P450, family 707, subfamily A, polypeptide 2
			Glyma06g01690	Photosystem II reaction center PsbP family protein
			Glyma02g11880	phytochrome kinase substrate 2
			Glyma20g35530	light harvesting complex of photosystem II 5
			Glyma11g35130	light harvesting complex photosystem II
			Glyma16g27850	one-helix protein 2
			Glyma13g07610	Ribulose bisphosphate carboxylase (small chain) family protein
			Glyma03g08280	light harvesting complex photosystem II
			Glyma16g26130	photosystem I light harvesting complex gene 1
			Glyma08g41660	photosystem II subunit P-1
			Glyma08g13360	2Fe-2S ferredoxin-like superfamily protein
			Glyma04g02240	Cupredoxin superfamily protein
			Glyma17g15730	Chlorophyll A-B binding family protein
			Glyma18g14410	photosystem II subunit P-1
			Glyma14g03560	photosystem II subunit P-1
			Glyma08g40330	response regulator 3
			Glyma14g01130	photosystem II light harvesting complex gene 2.1
			Glyma10g29810	thylakoid lumen 18.3 kDa protein
			Glyma10g42800	hydroxypyruvate reductase
			Glyma02g45190	photosystem II subunit P-1
			Glyma16g02050	pseudo-response regulator 5
			Glyma19g06420	ribulose bisphosphate carboxylase small chain 1A
photosynthesis, light harvesting in photosystem 1	GO:0009768	5.78e-05	Glyma11g18640	photosystem I subunit O
			Glyma04g04110	photosystem I light harvesting complex gene 5
			Glyma03g42310	photosystem I light harvesting complex gene 2
			Glyma02g07180	photosystem I light harvesting complex gene 1
			Glyma06g04280	photosystem I light harvesting complex gene 5
			Glyma07g05320	photosystem I light harvesting complex gene 2
			Glyma09g11835	Photosystem I, PsaA/PsaB protein
			Glyma16g26130	photosystem I light harvesting complex gene 1
response to blue light	GO:0009637	0.000102	Glyma20g24930	3-ketoacyl-CoA synthase 6
			Glyma08g30140	3-ketoacyl-CoA synthase 6
			Glyma12g29100	2Fe-2S ferredoxin-like superfamily protein
			Glyma09g08260	photosystem I light harvesting complex gene 6
			Glyma08g20111	2Fe-2S ferredoxin-like superfamily protein
			Glyma09g28200	light harvesting complex of photosystem II 5
			Glyma10g32080	light harvesting complex of photosystem II 5
			Glyma12g06350	plastid transcriptionally active 16
			Glyma05g28210	light harvesting complex of photosystem II 5
			Glyma10g27990	rotamase CYP 4
			Glyma10g06220	ATP binding cassette subfamily B1
			Glyma16g02940	thylakoid rhodanese-like
			Glyma13g33210	Phototropic-responsive NPH3 family protein
			Glyma05g05450	Chlorophyll A-B binding family protein
			Glyma11g14410	plastid transcriptionally active 16
			Glyma15g19810	photosystem I light harvesting complex gene 6
			Glyma02g16620	chloroplast stem-loop binding protein of 41 kDa
			Glyma01g28810	light harvesting complex photosystem II
			Glyma02g07180	photosystem I light harvesting complex gene 1
			Glyma04g01610	Photosystem II reaction center PsbP family protein
			Glyma20g37520	thylakoid lumen 18.3 kDa protein
			Glyma15g05780	Protein phosphatase 2C family protein
			Glyma13g28180	glutamine synthetase 2
			Glyma16g33030	light harvesting complex of photosystem II 5
			Glyma11g26491	0
			Glyma19g06340	Ribulose bisphosphate carboxylase (small chain) family protein
			Glyma17g09170	calcium sensing receptor
			Glyma19g06370	Ribulose bisphosphate carboxylase (small chain) family protein
			Glyma15g10890	glutamine synthetase 2
			Glyma11g10710	photosystem II stability/assembly factor, chloroplast (HCF136)
			Glyma03g12070	rubisco activase
			Glyma09g04560	Pectin lyase-like superfamily protein
			Glyma20g27990	thiazole biosynthetic enzyme, chloroplast (ARA6) (THI1) (THI4)
			Glyma15g40450	photosystem II subunit R
			Glyma19g40400	CP12 domain-containing protein 2
			Glyma02g08740	one-helix protein 2
			Glyma05g30940	homeobox protein 16
			Glyma17g00490	0
			Glyma18g03220	light harvesting complex photosystem II
			Glyma10g24682	hydroxypyruvate reductase
			Glyma06g01690	Photosystem II reaction center PsbP family protein
			Glyma02g11880	phytochrome kinase substrate 2
			Glyma20g35530	light harvesting complex of photosystem II 5
			Glyma11g35130	light harvesting complex photosystem II
			Glyma16g27850	one-helix protein 2
			Glyma13g07610	Ribulose bisphosphate carboxylase (small chain) family protein
			Glyma03g08280	light harvesting complex photosystem II
			Glyma16g26130	photosystem I light harvesting complex gene 1
			Glyma08g41660	photosystem II subunit P-1
			Glyma08g13360	2Fe-2S ferredoxin-like superfamily protein
			Glyma04g02240	Cupredoxin superfamily protein
			Glyma17g15730	Chlorophyll A-B binding family protein
			Glyma18g14410	photosystem II subunit P-1
			Glyma14g03560	photosystem II subunit P-1
			Glyma19g02520	ATP binding cassette subfamily B19
			Glyma15g10700	0
			Glyma14g01130	photosystem II light harvesting complex gene 2.1
			Glyma10g29810	thylakoid lumen 18.3 kDa protein
			Glyma08g14006	chloroplast sensor kinase
			Glyma10g42800	hydroxypyruvate reductase
			Glyma02g45190	photosystem II subunit P-1
			Glyma06g28560	Arabidopsis thaliana protein of unknown function (DUF794)
			Glyma19g06420	ribulose bisphosphate carboxylase small chain 1A
			Glyma07g08150	0
			Glyma03g01720	0
photosystem II stabilization	GO:0042549	0.000152	Glyma19g01260	cyclophilin 38
			Glyma13g23850	cyclophilin 38
			Glyma03g31580	photosystem II reaction center W
			Glyma01g38750	photosystem II subunit O-2
			Glyma11g06510	PS II oxygen-evolving complex 1
			Glyma02g16000	photosystem II reaction center W
			Glyma19g34410	photosystem II reaction center W
			Glyma10g03750	photosystem II reaction center W
			Glyma16g25860	photosystem II subunit O-2
			Glyma03g00450	Protein kinase superfamily protein
			Glyma02g06830	photosystem II subunit O-2
membrane disassembly	GO:0030397	0.00043	Glyma08g20220	lipoxygenase 1
			Glyma13g42310	lipoxygenase 1
			Glyma08g20200	lipoxygenase 1
			Glyma04g11870	lipoxygenase 1
			Glyma15g03050	lipoxygenase 1
			Glyma13g42330	lipoxygenase 1
			Glyma07g03920	lipoxygenase 1
			Glyma08g38420	PLAT/LH2 domain-containing lipoxygenase family protein
			Glyma07g03910	lipoxygenase 1
			Glyma14g34920	lipoxygenase 1
			Glyma07g00900	lipoxygenase 1
			Glyma08g20190	lipoxygenase 1
regulation of protein dephosphorylation	GO:0035304	0.0047	Glyma13g43370	photosystem I subunit H2
			Glyma07g10840	chlorophyllase 1
			Glyma06g44330	GBF\'s pro-rich region-interacting factor 1
			Glyma05g24660	light harvesting complex photosystem II subunit 6
			Glyma11g18640	photosystem I subunit O
			Glyma04g02210	HMG (high mobility group) box protein with ARID/BRIGHT DNA-binding domain
			Glyma08g07880	light harvesting complex photosystem II subunit 6
			Glyma11g37580	photosystem II BY
			Glyma10g11564	photosystem II subunit T
			Glyma12g33430	GBF\'s pro-rich region-interacting factor 1
			Glyma09g16080	zinc finger protein 8
			Glyma16g02940	thylakoid rhodanese-like
			Glyma03g42240	photosystem I P subunit
			Glyma15g01940	photosystem I subunit H2
			Glyma19g44990	photosystem I P subunit
			Glyma20g28300	photosystem I subunit D-2
			Glyma17g10890	Pyridine nucleotide-disulphide oxidoreductase family protein
			Glyma19g01260	cyclophilin 38
			Glyma12g32970	photosystem II family protein
			Glyma13g23850	cyclophilin 38
			Glyma01g28810	light harvesting complex photosystem II
			Glyma01g38750	photosystem II subunit O-2
			Glyma05g01000	Pyridine nucleotide-disulphide oxidoreductase family protein
			Glyma08g19210	light harvesting complex photosystem II subunit 6
			Glyma12g13430	GBF\'s pro-rich region-interacting factor 1
			Glyma11g06510	PS II oxygen-evolving complex 1
			Glyma20g37520	thylakoid lumen 18.3 kDa protein
			Glyma12g35720	TEOSINTE BRANCHED 1, cycloidea and PCF transcription factor 3
			Glyma06g02300	plastocyanin 1
			Glyma16g02010	photosystem I P subunit
			Glyma07g02240	photosystem I subunit H2
			Glyma08g21900	photosystem I subunit H2
			Glyma10g36070	Ribosomal protein L21
			Glyma11g10710	photosystem II stability/assembly factor, chloroplast (HCF136)
			Glyma04g39370	photosystem I reaction center subunit PSI-N, chloroplast, putative / PSI-N, putative (PSAN)
			Glyma05g37480	MAP kinase 4
			Glyma07g36870	high chlorophyll fluorescent 107
			Glyma08g21880	0
			Glyma14g07680	ATP-dependent protease La (LON) domain protein
			Glyma10g24682	hydroxypyruvate reductase
			Glyma15g08520	Thioredoxin superfamily protein
			Glyma09g01870	calcineurin B-like protein 2
			Glyma10g39460	photosystem I subunit D-2
			Glyma12g13920	Thioredoxin superfamily protein
			Glyma03g08280	light harvesting complex photosystem II
			Glyma12g11620	photosystem II reaction center PSB29 protein
			Glyma07g05490	photosystem I P subunit
			Glyma16g25860	photosystem II subunit O-2
			Glyma06g15540	photosystem I reaction center subunit PSI-N, chloroplast, putative / PSI-N, putative (PSAN)
			Glyma14g17100	Plastid-lipid associated protein PAP / fibrillin family protein
			Glyma03g26680	FKBP-like peptidyl-prolyl cis-trans isomerase family protein
			Glyma18g14530	phytochrome interacting factor 4
			Glyma05g30600	photosystem II BY
			Glyma13g27490	ATPase, F1 complex, gamma subunit protein
			Glyma02g06830	photosystem II subunit O-2
			Glyma10g29810	thylakoid lumen 18.3 kDa protein
			Glyma13g37010	GBF\'s pro-rich region-interacting factor 1
			Glyma10g42800	hydroxypyruvate reductase
			Glyma06g45440	photosystem II reaction center PSB29 protein
nonphotochemical quenching	GO:0010196	0.0068	Glyma05g24660	light harvesting complex photosystem II subunit 6
			Glyma08g07880	light harvesting complex photosystem II subunit 6
			Glyma09g28200	light harvesting complex of photosystem II 5
			Glyma10g32080	light harvesting complex of photosystem II 5
			Glyma05g28210	light harvesting complex of photosystem II 5
			Glyma08g19210	light harvesting complex photosystem II subunit 6
			Glyma16g33030	light harvesting complex of photosystem II 5
			Glyma20g35530	light harvesting complex of photosystem II 5
cell redox homeostasis	GO:0045454	0.011	Glyma03g36840	Glutaredoxin family protein
			Glyma19g31260	Glutaredoxin family protein
			Glyma02g17210	Thioredoxin superfamily protein
			Glyma10g02590	Thioredoxin superfamily protein
			Glyma19g33125	WCRKC thioredoxin 1
			Glyma02g43140	Glutaredoxin family protein
			Glyma07g38030	Thioredoxin superfamily protein
			Glyma04g04131	Thioredoxin superfamily protein
			Glyma16g21630	NADPH-dependent thioredoxin reductase A
			Glyma17g02670	Thioredoxin superfamily protein
			Glyma04g42700	PDI-like 1-1
			Glyma06g03150	thioredoxin H-type 1
			Glyma17g37280	thioredoxin H-type 1
			Glyma18g49400	GAST1 protein homolog 4
			Glyma03g36880	Thioredoxin superfamily protein
			Glyma10g02570	Thioredoxin superfamily protein
			Glyma19g28550	atypical CYS HIS rich thioredoxin 4
			Glyma03g28520	Glutaredoxin family protein
			Glyma19g39480	Glutaredoxin family protein
			Glyma10g02610	Thioredoxin superfamily protein
			Glyma15g10340	Thioredoxin superfamily protein
			Glyma02g17190	Glutaredoxin family protein
			Glyma15g08520	Thioredoxin superfamily protein
			Glyma12g13920	Thioredoxin superfamily protein
			Glyma14g07690	thioredoxin H-type 1
			Glyma03g30220	WCRKC thioredoxin 1
			Glyma06g04300	Thioredoxin superfamily protein
photosyntheitc electron transport chain	GO:0009767	0.013	Glyma12g29100	2Fe-2S ferredoxin-like superfamily protein
			Glyma08g20111	2Fe-2S ferredoxin-like superfamily protein
			Glyma12g34320	PsbQ-like 1
			Glyma15g38110	photosystem II reaction center protein E
			Glyma15g12130	photosynthetic electron transfer D
			Glyma12g36150	photosynthetic electron transfer A
			Glyma11g08230	ferredoxin-NADP(+)-oxidoreductase 1
			Glyma15g13090	ferric reduction oxidase 7
			Glyma11g19285	photosystem II reaction center protein B
			Glyma08g38510	photosystem II reaction center protein B
			Glyma08g13360	2Fe-2S ferredoxin-like superfamily protein
			Glyma20g02071	photosystem II reaction center protein B
			Glyma18g05320	PsbQ-like 3
			Glyma08g23800	proton gradient regulation 7
			Glyma14g11185	proton gradient regulation 7
			Glyma01g06110	PsbQ-like 2
photosystem II assembly	GO:0010207	0.018	Glyma13g43370	photosystem I subunit H2
			Glyma09g39430	0
			Glyma12g29100	2Fe-2S ferredoxin-like superfamily protein
			Glyma06g44330	GBF\'s pro-rich region-interacting factor 1
			Glyma08g20111	2Fe-2S ferredoxin-like superfamily protein
			Glyma11g18640	photosystem I subunit O
			Glyma04g04110	photosystem I light harvesting complex gene 5
			Glyma11g04530	glycine decarboxylase complex H
			Glyma18g46840	0
			Glyma06g03920	cytochrome b6f complex subunit (petM), putative
			Glyma11g37580	photosystem II BY
			Glyma10g11564	photosystem II subunit T
			Glyma20g29480	Dihydrodipicolinate reductase, bacterial/plant
			Glyma12g33430	GBF\'s pro-rich region-interacting factor 1
			Glyma16g02940	thylakoid rhodanese-like
			Glyma03g42240	photosystem I P subunit
			Glyma15g01940	photosystem I subunit H2
			Glyma12g05650	enzyme binding;tetrapyrrole binding
			Glyma05g05450	Chlorophyll A-B binding family protein
			Glyma19g44990	photosystem I P subunit
			Glyma18g32231	NADPH dehydrogenases
			Glyma19g01260	cyclophilin 38
			Glyma19g44760	0
			Glyma11g13650	enzyme binding;tetrapyrrole binding
			Glyma12g32970	photosystem II family protein
			Glyma02g16620	chloroplast stem-loop binding protein of 41 kDa
			Glyma13g23850	cyclophilin 38
			Glyma03g31580	photosystem II reaction center W
			Glyma20g05520	SMAD/FHA domain-containing protein
			Glyma01g38750	photosystem II subunit O-2
			Glyma20g23100	PsbP-like protein 2
			Glyma04g03820	cytochrome b6f complex subunit (petM), putative
			Glyma09g38610	photosystem I subunit l
			Glyma12g13430	GBF\'s pro-rich region-interacting factor 1
			Glyma11g06510	PS II oxygen-evolving complex 1
			Glyma20g37520	thylakoid lumen 18.3 kDa protein
			Glyma06g04280	photosystem I light harvesting complex gene 5
			Glyma05g21346	ATP synthase subunit C family protein
			Glyma16g02010	photosystem I P subunit
			Glyma07g02240	photosystem I subunit H2
			Glyma18g32221	NADH dehydrogenase family protein
			Glyma01g40810	glycine decarboxylase complex H
			Glyma08g21900	photosystem I subunit H2
			Glyma17g09170	calcium sensing receptor
			Glyma10g36070	Ribosomal protein L21
			Glyma15g38125	ribosomal protein S18
			Glyma11g10710	photosystem II stability/assembly factor, chloroplast (HCF136)
			Glyma15g12130	photosynthetic electron transfer D
			Glyma18g29605	NADH dehydrogenase family protein
			Glyma07g36870	high chlorophyll fluorescent 107
			Glyma10g04630	photosystem II reaction center PSB28 protein
			Glyma19g06090	acclimation of photosynthesis to environment
			Glyma03g09765	photosystem II reaction center protein H
			Glyma08g21880	0
			Glyma20g08275	NADPH dehydrogenases
			Glyma12g36150	photosynthetic electron transfer A
			Glyma11g08230	ferredoxin-NADP(+)-oxidoreductase 1
			Glyma14g07680	ATP-dependent protease La (LON) domain protein
			Glyma20g38370	PsbP-like protein 2
			Glyma08g23400	NDH-dependent cyclic electron flow 1
			Glyma05g36980	0
			Glyma09g25500	Ribosomal protein L6 family
			Glyma11g19285	photosystem II reaction center protein B
			Glyma08g07520	UbiA prenyltransferase family protein
			Glyma10g24682	hydroxypyruvate reductase
			Glyma02g16000	photosystem II reaction center W
			Glyma19g34410	photosystem II reaction center W
			Glyma17g12370	DnaJ/Hsp40 cysteine-rich domain superfamily protein
			Glyma10g43690	PsbP-like protein 2
			Glyma12g11620	photosystem II reaction center PSB29 protein
			Glyma08g38510	photosystem II reaction center protein B
			Glyma10g03750	photosystem II reaction center W
			Glyma08g41660	photosystem II subunit P-1
			Glyma19g03690	chlororespiratory reduction 7
			Glyma04g00360	Ribosomal protein L3 family protein
			Glyma08g13360	2Fe-2S ferredoxin-like superfamily protein
			Glyma07g05490	photosystem I P subunit
			Glyma16g25860	photosystem II subunit O-2
			Glyma17g15730	Chlorophyll A-B binding family protein
			Glyma18g14410	photosystem II subunit P-1
			Glyma20g02071	photosystem II reaction center protein B
			Glyma11g29561	Protein phosphatase 2C family protein
			Glyma20g01120	cytochrome b6f complex subunit (petM), putative
			Glyma18g47710	photosystem I subunit l
			Glyma14g03560	photosystem II subunit P-1
			Glyma03g26680	FKBP-like peptidyl-prolyl cis-trans isomerase family protein
			Glyma07g21150	cytochrome b6f complex subunit (petM), putative
			Glyma05g30600	photosystem II BY
			Glyma13g27490	ATPase, F1 complex, gamma subunit protein
			Glyma01g35170	Protein of unknown function (DUF3464)
			Glyma02g06830	photosystem II subunit O-2
			Glyma10g29810	thylakoid lumen 18.3 kDa protein
			Glyma13g37010	GBF\'s pro-rich region-interacting factor 1
			Glyma10g42800	hydroxypyruvate reductase
			Glyma03g42050	0
			Glyma06g45440	photosystem II reaction center PSB29 protein
			Glyma19g30350	dicarboxylate diiron protein, putative (Crd1)
			Glyma17g13930	ATP synthase delta-subunit gene
			Glyma02g45190	photosystem II subunit P-1
			Glyma05g03340	ATP synthase delta-subunit gene
			Glyma03g27380	dicarboxylate diiron protein, putative (Crd1)
			Glyma11g31620	oxidoreductases, acting on NADH or NADPH, quinone or similar compound as acceptor
			Glyma17g37110	Ribosomal protein L31
photosynthesis, light harvesting	GO:0009765	0.047	Glyma16g28070	light-harvesting chlorophyll-protein complex II subunit B1
			Glyma16g27995	light-harvesting chlorophyll-protein complex II subunit B1
			Glyma09g08260	photosystem I light harvesting complex gene 6
			Glyma19g45101	Chlorophyll A-B binding family protein
			Glyma05g24660	light harvesting complex photosystem II subunit 6
			Glyma04g04110	photosystem I light harvesting complex gene 5
			Glyma08g07880	light harvesting complex photosystem II subunit 6
			Glyma09g28200	light harvesting complex of photosystem II 5
			Glyma10g32080	light harvesting complex of photosystem II 5
			Glyma12g34770	light-harvesting chlorophyll B-binding protein 3
			Glyma13g35800	light-harvesting chlorophyll B-binding protein 3
			Glyma03g42310	photosystem I light harvesting complex gene 2
			Glyma05g28210	light harvesting complex of photosystem II 5
			Glyma15g19810	photosystem I light harvesting complex gene 6
			Glyma01g28810	light harvesting complex photosystem II
			Glyma02g07180	photosystem I light harvesting complex gene 1
			Glyma06g20960	light-harvesting chlorophyll-protein complex I subunit A4
			Glyma08g19210	light harvesting complex photosystem II subunit 6
			Glyma04g33360	light-harvesting chlorophyll-protein complex I subunit A4
			Glyma06g04280	photosystem I light harvesting complex gene 5
			Glyma16g33030	light harvesting complex of photosystem II 5
			Glyma08g08770	chlorophyll A/B binding protein 1
			Glyma07g05320	photosystem I light harvesting complex gene 2
			Glyma18g03220	light harvesting complex photosystem II
			Glyma05g25810	chlorophyll A/B binding protein 1
			Glyma20g35530	light harvesting complex of photosystem II 5
			Glyma11g35130	light harvesting complex photosystem II
			Glyma03g08280	light harvesting complex photosystem II
			Glyma16g26130	photosystem I light harvesting complex gene 1
			Glyma14g00640	photosystem I light harvesting complex gene 3
			Glyma14g01130	photosystem II light harvesting complex gene 2.1
			Glyma02g47960	photosystem I light harvesting complex gene 3
			Glyma09g07590	Lycopene beta/epsilon cyclase protein
lipoxygenase activity	GO:00016165	0.00164	Glyma09g09520	PLAT/LH2 domain-containing lipoxygenase family protein
			Glyma08g20220	lipoxygenase 1
			Glyma13g42310	lipoxygenase 1
			Glyma08g20200	lipoxygenase 1
			Glyma07g00886	PLAT/LH2 domain-containing lipoxygenase family protein
			Glyma04g11870	lipoxygenase 1
			Glyma15g03050	lipoxygenase 1
			Glyma13g42330	lipoxygenase 1
			Glyma19g01480	Peroxidase superfamily protein
			Glyma03g22610	PLAT/LH2 domain-containing lipoxygenase family protein
			Glyma07g03920	lipoxygenase 1
			Glyma08g38420	PLAT/LH2 domain-containing lipoxygenase family protein
			Glyma07g03910	lipoxygenase 1
			Glyma14g34920	lipoxygenase 1
			Glyma07g00900	lipoxygenase 1
			Glyma08g20190	lipoxygenase 1
oxygen evolving activity	GO:0010242	0.0022	Glyma01g38750	photosystem II subunit O-2
			Glyma11g06510	PS II oxygen-evolving complex 1
			Glyma16g25860	photosystem II subunit O-2
			Glyma02g06830	photosystem II subunit O-2
magnesium chelatase activity	GO:0016851	0.0031	Glyma13g30560	P-loop containing nucleoside triphosphate hydrolases superfamily protein
			Glyma19g32070	magnesium-chelatase subunit chlH, chloroplast, putative / Mg-protoporphyrin IX chelatase, putative (CHLH)
			Glyma10g20570	magnesium-chelatase subunit chlH, chloroplast, putative / Mg-protoporphyrin IX chelatase, putative (CHLH)
			Glyma03g29330	magnesium-chelatase subunit chlH, chloroplast, putative / Mg-protoporphyrin IX chelatase, putative (CHLH)
			Glyma11g01840	ALBINA 1
			Glyma01g43630	ALBINA 1
poly(U) RNA binding	GO:0008266	0.0061	Glyma02g16620	chloroplast stem-loop binding protein of 41 kDa
			Glyma01g38750	photosystem II subunit O-2
			Glyma11g06510	PS II oxygen-evolving complex 1
			Glyma11g08230	ferredoxin-NADP(+)-oxidoreductase 1
			Glyma10g24682	hydroxypyruvate reductase
			Glyma08g41660	photosystem II subunit P-1
			Glyma16g25860	photosystem II subunit O-2
			Glyma18g14410	photosystem II subunit P-1
			Glyma14g03560	photosystem II subunit P-1
			Glyma02g06830	photosystem II subunit O-2
			Glyma10g42800	hydroxypyruvate reductase
			Glyma02g45190	photosystem II subunit P-1
protein disulfide oxidoreductase activity	GO:0015035	0.0076	Glyma03g36840	Glutaredoxin family protein
			Glyma19g31260	Glutaredoxin family protein
			Glyma02g17210	Thioredoxin superfamily protein
			Glyma10g02590	Thioredoxin superfamily protein
			Glyma19g33125	WCRKC thioredoxin 1
			Glyma02g43140	Glutaredoxin family protein
			Glyma07g38030	Thioredoxin superfamily protein
			Glyma04g04131	Thioredoxin superfamily protein
			Glyma17g02670	Thioredoxin superfamily protein
			Glyma04g42700	PDI-like 1-1
			Glyma06g03150	thioredoxin H-type 1
			Glyma17g37280	thioredoxin H-type 1
			Glyma03g36880	Thioredoxin superfamily protein
			Glyma10g02570	Thioredoxin superfamily protein
			Glyma19g28550	atypical CYS HIS rich thioredoxin 4
			Glyma03g28520	Glutaredoxin family protein
			Glyma19g39480	Glutaredoxin family protein
			Glyma10g02610	Thioredoxin superfamily protein
			Glyma15g10340	Thioredoxin superfamily protein
			Glyma02g17190	Glutaredoxin family protein
			Glyma15g08520	Thioredoxin superfamily protein
			Glyma12g13920	Thioredoxin superfamily protein
			Glyma14g07690	thioredoxin H-type 1
			Glyma03g30220	WCRKC thioredoxin 1
			Glyma06g04300	Thioredoxin superfamily protein
plastoquinol--plastocyanin reductase activity	GO:0009496	0.01	Glyma06g03920	cytochrome b6f complex subunit (petM), putative
			Glyma04g03820	cytochrome b6f complex subunit (petM), putative
			Glyma20g01120	cytochrome b6f complex subunit (petM), putative
			Glyma07g21150	cytochrome b6f complex subunit (petM), putative
2-phytyl-1,4-naphthoquinone methyltransferase activity	GO:0052624	0.01	Glyma01g03430	S-adenosyl-L-methionine-dependent methyltransferases superfamily protein
			Glyma02g04200	S-adenosyl-L-methionine-dependent methyltransferases superfamily protein
			Glyma16g24740	S-adenosyl-L-methionine-dependent methyltransferases superfamily protein
electron transporter, transferring electrons within the cyclic electron transport pathway of photosynthesis activity	GO:0045156	0.02	Glyma12g34320	PsbQ-like 1
			Glyma15g12130	photosynthetic electron transfer D
			Glyma11g08230	ferredoxin-NADP(+)-oxidoreductase 1
			Glyma18g05320	PsbQ-like 3
			Glyma01g06110	PsbQ-like 2
peptidyl-prolyl cis-trans isomerase activity	GO:0003755	0.02	Glyma17g13180	Cyclophilin-like peptidyl-prolyl cis-trans isomerase family protein
			Glyma10g27990	rotamase CYP 4
			Glyma19g01260	cyclophilin 38
			Glyma05g07830	Cyclophilin-like peptidyl-prolyl cis-trans isomerase family protein
			Glyma13g23850	cyclophilin 38
			Glyma15g24560	Cyclophilin-like peptidyl-prolyl cis-trans isomerase family protein
			Glyma05g28260	FKBP-type peptidyl-prolyl cis-trans isomerase family protein
			Glyma03g21690	rotamase FKBP 1
			Glyma04g00700	rotamase CYP 3
			Glyma12g02790	rotamase CYP 3
			Glyma03g27750	FKBP-type peptidyl-prolyl cis-trans isomerase family protein
			Glyma04g01700	FKBP-like peptidyl-prolyl cis-trans isomerase family protein
			Glyma12g03540	Cyclophilin-like peptidyl-prolyl cis-trans isomerase family protein
			Glyma08g14740	FK506-binding protein 16-2
			Glyma03g26680	FKBP-like peptidyl-prolyl cis-trans isomerase family protein
			Glyma19g38260	Cyclophilin-like peptidyl-prolyl cis-trans isomerase family protein
			Glyma13g21211	FKBP-like peptidyl-prolyl cis-trans isomerase family protein
			Glyma11g11370	Cyclophilin-like peptidyl-prolyl cis-trans isomerase family protein
ribulose-bisphosphate carboxylase activity	GO:0016984	0.03	Glyma19g06340	Ribulose bisphosphate carboxylase (small chain) family protein
			Glyma19g06370	Ribulose bisphosphate carboxylase (small chain) family protein
			Glyma13g07610	Ribulose bisphosphate carboxylase (small chain) family protein
			Glyma19g06420	ribulose bisphosphate carboxylase small chain 1A

## Sheet: Leaf profile5
Go-Term Annotation	GO-term	Pvalue	Gene Name	Gene Annotaiton
phenylalanine ammonia-lyase activit	GO:0045548	0.0027	Glyma10g06600	PHE ammonia lyase 1
			Glyma03g33890	PHE ammonia lyase 1
Drought Recovery	GO:0009819	0.0073	Glyma10g06600	PHE ammonia lyase 1
			Glyma03g33890	PHE ammonia lyase 1
Salicylic acid catabolic process	GO:0046244	0.0073	Glyma10g06600	PHE ammonia lyase 1
			Glyma03g33890	PHE ammonia lyase 1

## Sheet: Leaf profile6
Go-Term Annotation	GO-term	Pvalue	Gene Name	Gene Annotaiton
phosphatidylethanolamine binding	GO:0008429	0.045	Glyma16g26690	PEBP (phosphatidylethanolamine-binding protein) family protein
			Glyma16g04830	PEBP (phosphatidylethanolamine-binding protein) family protein

## Sheet: Leaf profile7
Go-Term Annotation	GO-term	Pvalue	Gene Name	Gene Annotaiton
N-terminal peptidyl-glycine N-myristoylation	GO:0018008	0.02	Glyma15g16560	plasma-membrane associated cation-binding protein 1
			Glyma09g05230	plasma-membrane associated cation-binding protein 1
sulfate assimilation	GO:0000103	0.05	Glyma02g02730	thioredoxin 2
			Glyma15g11540	APS reductase 3
			Glyma20g28980	ATP sulfurylase 1
			Glyma10g38760	ATP sulfurylase 1
			Glyma18g49020	thioredoxin 2
			Glyma09g37600	thioredoxin 2
			Glyma18g49031	thioredoxin H-type 5
phosphatidylinositol-3,5-bisphosphate binding	GO:0080025	0.01	Glyma15g16560	plasma-membrane associated cation-binding protein 1
			Glyma09g05230	plasma-membrane associated cation-binding protein 1
phosphatidylinositol-3,4,5-trisphosphate binding	GO:0005547	0.01	Glyma15g16560	plasma-membrane associated cation-binding protein 1
			Glyma09g05230	plasma-membrane associated cation-binding protein 1
tocopherol O-methyltransferase activity	GO:0050342	0.04	Glyma12g01690	gamma-tocopherol methyltransferase
			Glyma12g01680	gamma-tocopherol methyltransferase
phosphate ion transmembrane transporter activity	GO:0015114	0.06	Glyma10g33030	phosphate transporter 1;7
			Glyma20g34610	phosphate transporter 1;7
			Glyma07g34870	phosphate transporter 1;9

## Sheet: Leaf profile8
Go-Term Annotation	GO-term	Pvalue	Gene Name	Gene Annotaiton
kinase activity	GO:0016301	1.07e-05	Glyma11g03080	Leucine-rich repeat protein kinase family protein
			Glyma13g06490	Malectin/receptor-like protein kinase family protein
			Glyma08g40920	protein kinase 2B
			Glyma20g34760	P-loop containing nucleoside triphosphate hydrolases superfamily protein
			Glyma14g00320	Calcium-dependent protein kinase family protein
			Glyma13g24740	Protein kinase superfamily protein
			Glyma18g48170	BAK1-interacting receptor-like kinase 1
			Glyma16g06940	Leucine-rich repeat receptor-like protein kinase family protein
			Glyma15g08470	Protein kinase superfamily protein
			Glyma13g23500	Protein kinase superfamily protein
			Glyma07g02660	CBL-interacting protein kinase 25
			Glyma13g44220	S-domain-2 5
			Glyma06g39930	receptor kinase 3
			Glyma10g39920	cysteine-rich RLK (RECEPTOR-like protein kinase) 26
			Glyma16g27380	lectin protein kinase family protein
			Glyma07g10680	suppressor of npr1-1 constitutive 4
			Glyma17g02371	pyruvate orthophosphate dikinase
			Glyma11g32500	cysteine-rich RLK (RECEPTOR-like protein kinase) 2
			Glyma05g24770	BRI1-associated receptor kinase
			Glyma10g39940	cysteine-rich RLK (RECEPTOR-like protein kinase) 29
			Glyma12g07770	mitogen-activated protein kinase 3
			Glyma13g43581	lectin protein kinase family protein
			Glyma08g13040	Protein kinase superfamily protein
			Glyma13g06530	Malectin/receptor-like protein kinase family protein
			Glyma20g27761	cysteine-rich RLK (RECEPTOR-like protein kinase) 25
			Glyma07g01671	Leucine-rich repeat protein kinase family protein
			Glyma13g06630	Malectin/receptor-like protein kinase family protein
			Glyma04g09380	Leucine-rich receptor-like protein kinase family protein
			Glyma20g27720	cysteine-rich RLK (RECEPTOR-like protein kinase) 10
			Glyma02g00250	protein kinase family protein / peptidoglycan-binding LysM domain-containing protein
			Glyma20g25481	Protein kinase superfamily protein
			Glyma07g10731	Protein kinase superfamily protein
			Glyma13g09865	Protein kinase superfamily protein
			Glyma19g23720	Leucine-rich repeat receptor-like protein kinase family protein
			Glyma17g34150	Concanavalin A-like lectin protein kinase family protein
			Glyma02g43850	chitin elicitor receptor kinase 1
			Glyma10g39900	cysteine-rich RLK (RECEPTOR-like protein kinase) 25
			Glyma16g28540	receptor like protein 27
			Glyma09g05550	Leucine-rich repeat protein kinase family protein
			Glyma08g21260	Leucine-rich repeat protein kinase family protein
			Glyma14g02080	receptor like protein 27
			Glyma02g11160	Protein kinase superfamily protein
			Glyma13g32218	S-locus lectin protein kinase family protein
			Glyma11g32520	cysteine-rich RLK (RECEPTOR-like protein kinase) 2
			Glyma02g31620	PR5-like receptor kinase
			Glyma16g28447	receptor like protein 32
			Glyma18g50681	Malectin/receptor-like protein kinase family protein
			Glyma02g35380	Malectin/receptor-like protein kinase family protein
			Glyma03g03170	Protein kinase family protein with leucine-rich repeat domain
			Glyma02g40200	with no lysine (K) kinase 4
			Glyma20g27690	cysteine-rich RLK (RECEPTOR-like protein kinase) 25
			Glyma14g38390	with no lysine (K) kinase 4
			Glyma11g32600	cysteine-rich RLK (RECEPTOR-like protein kinase) 2
			Glyma11g04200	Protein kinase superfamily protein
			Glyma01g35561	Leucine-rich repeat protein kinase family protein
			Glyma09g06173	lectin protein kinase family protein
			Glyma18g06076	with no lysine (K) kinase 4
			Glyma18g05305	cysteine-rich RLK (RECEPTOR-like protein kinase) 2
			Glyma04g36450	Leucine-rich repeat protein kinase family protein
			Glyma08g21211	root hair specific 16
			Glyma08g21250	Leucine-rich repeat transmembrane protein kinase protein
			Glyma18g48930	Leucine-rich repeat receptor-like protein kinase family protein
			Glyma09g26930	receptor like protein 7
			Glyma19g35070	Leucine-rich repeat receptor-like protein kinase family protein
			Glyma07g18890	lectin receptor kinase a4.1
			Glyma16g28480	receptor like protein 6
			Glyma16g28460	receptor like protein 19
			Glyma16g28500	receptor like protein 53
			Glyma08g04911	Protein kinase superfamily protein
			Glyma18g45175	cysteine-rich RLK (RECEPTOR-like protein kinase) 23
			Glyma17g32798	Protein kinase superfamily protein
			Glyma06g41094	S-locus lectin protein kinase family protein
			Glyma20g25394	Protein kinase superfamily protein
			Glyma16g28520	receptor like protein 32
			Glyma13g09730	suppressor of npr1-1 constitutive 4
			Glyma20g27620	cysteine-rich RLK (RECEPTOR-like protein kinase) 25
			Glyma08g21151	root hair specific 6
			Glyma14g11530	Concanavalin A-like lectin protein kinase family protein
			Glyma16g29171	receptor like protein 43
			Glyma16g28510	receptor like protein 19
			Glyma02g31764	Protein kinase superfamily protein
			Glyma09g27782	cysteine-rich RLK (RECEPTOR-like protein kinase) 10
			Glyma02g04210	cysteine-rich RLK (RECEPTOR-like protein kinase) 2
			Glyma12g00960	Leucine-rich repeat receptor-like protein kinase family protein
			Glyma14g13884	Protein kinase superfamily protein
			Glyma17g32711	Protein kinase superfamily protein
			Glyma18g50630	Malectin/receptor-like protein kinase family protein
			Glyma17g32750	Protein kinase superfamily protein
			Glyma10g39910	cysteine-rich RLK (RECEPTOR-like protein kinase) 26
			Glyma03g03110	Leucine-rich repeat receptor-like protein kinase family protein
			Glyma17g34190	Concanavalin A-like lectin protein kinase family protein
			Glyma18g48970	Leucine-rich repeat receptor-like protein kinase family protein
			Glyma11g00930	Protein kinase superfamily protein
			Glyma15g04280	Protein kinase superfamily protein
			Glyma10g32901	P-loop containing nucleoside triphosphate hydrolases superfamily protein
			Glyma15g00581	CBL-interacting protein kinase 25
			Glyma02g46590	SHV3-like 2
			Glyma08g13280	Integrin-linked protein kinase family
			Glyma01g45181	cysteine-rich RLK (RECEPTOR-like protein kinase) 10
			Glyma07g07270	MAP kinase 4
			Glyma08g27490	Malectin/receptor-like protein kinase family protein
			Glyma05g30120	Integrin-linked protein kinase family
			Glyma05g21440	Protein kinase superfamily protein
			Glyma06g43620	Protein kinase superfamily protein
			Glyma13g34310	Leucine-rich repeat protein kinase family protein
			Glyma18g50610	Malectin/receptor-like protein kinase family protein
			Glyma03g32270	Leucine-rich repeat receptor-like protein kinase family protein
			Glyma20g25330	receptor serine/threonine kinase, putative
			Glyma01g35551	Leucine-rich repeat protein kinase family protein
			Glyma20g25280	receptor serine/threonine kinase, putative
			Glyma16g07031	Leucine-rich repeat receptor-like protein kinase family protein
			Glyma18g48940	Leucine-rich repeat receptor-like protein kinase family protein
defense response	GO:0006952	2.41e-05	Glyma14g02760	disease resistance protein (TIR-NBS-LRR class), putative
			Glyma16g01070	lipoxygenase 3
			Glyma16g10020	Disease resistance protein (TIR-NBS-LRR class) family
			Glyma11g02310	respiratory burst oxidase protein F
			Glyma01g01400	NB-ARC domain-containing disease resistance protein
			Glyma06g41241	disease resistance protein (TIR-NBS-LRR class), putative
			Glyma06g19890	alpha/beta-Hydrolases superfamily protein
			Glyma07g04145	disease resistance protein (TIR-NBS-LRR class), putative
			Glyma18g09140	NB-ARC domain-containing disease resistance protein
			Glyma16g28540	receptor like protein 27
			Glyma01g43190	respiratory burst oxidase protein F
			Glyma14g02080	receptor like protein 27
			Glyma11g15920	Seven transmembrane MLO family protein
			Glyma16g28447	receptor like protein 32
			Glyma16g25071	disease resistance protein (TIR-NBS-LRR class), putative
			Glyma15g17310	Disease resistance protein (TIR-NBS-LRR class) family
			Glyma20g02472	disease resistance protein (TIR-NBS-LRR class), putative
			Glyma07g08070	NAD(P)-binding Rossmann-fold superfamily protein
			Glyma01g08640	NB-ARC domain-containing disease resistance protein
			Glyma07g08500	NB-ARC domain-containing disease resistance protein
			Glyma06g41430	disease resistance protein (TIR-NBS-LRR class), putative
			Glyma01g29030	receptor like protein 7
			Glyma17g03340	MLP-like protein 423
			Glyma16g29060	disease resistance family protein / LRR family protein
			Glyma16g33910	Disease resistance protein (TIR-NBS-LRR class) family
			Glyma03g22060	Disease resistance protein (TIR-NBS-LRR class) family
			Glyma09g26930	receptor like protein 7
			Glyma02g02790	Disease resistance protein (TIR-NBS-LRR class) family
			Glyma16g28480	receptor like protein 6
			Glyma16g28460	receptor like protein 19
			Glyma16g28500	receptor like protein 53
			Glyma06g41276	disease resistance protein (TIR-NBS-LRR class), putative
			Glyma16g28720	disease resistance family protein / LRR family protein
			Glyma16g28520	receptor like protein 32
			Glyma20g05125	heat shock protein 81-2
			Glyma01g35211	NB-ARC domain-containing disease resistance protein
			Glyma16g28661	disease resistance family protein / LRR family protein
			Glyma16g29080	disease resistance family protein / LRR family protein
			Glyma16g28410	receptor like protein 19
			Glyma16g28510	receptor like protein 19
			Glyma09g34360	NB-ARC domain-containing disease resistance protein
			Glyma02g31764	Protein kinase superfamily protein
			Glyma03g30410	Disease resistance-responsive (dirigent-like protein) family protein
			Glyma01g31660	Disease resistance-responsive (dirigent-like protein) family protein
			Glyma17g03365	MLP-like protein 423
			Glyma16g28751	disease resistance family protein / LRR family protein
			Glyma16g31461	Leucine-rich repeat transmembrane protein kinase
			Glyma16g30785	disease resistance family protein / LRR family protein
			Glyma16g28850	disease resistance family protein / LRR family protein
			Glyma16g30741	disease resistance family protein / LRR family protein
			Glyma05g01285	WRKY DNA-binding protein 72
			Glyma16g29262	disease resistance family protein / LRR family protein
			Glyma06g41801	disease resistance protein (TIR-NBS-LRR class), putative
			Glyma20g26610	Plant basic secretory protein (BSP) family protein
			Glyma19g29240	BRI1-like 2
			Glyma16g29315	disease resistance family protein / LRR family protein
			Glyma01g29570	receptor like protein 7
			Glyma03g05530	Disease resistance-responsive (dirigent-like protein) family protein
			Glyma02g35210	syntaxin of plants 121
			Glyma13g30760	Seven transmembrane MLO family protein
			Glyma03g29370	NB-ARC domain-containing disease resistance protein
			Glyma05g09440	Disease resistance protein (CC-NBS-LRR class) family
			Glyma18g09920	NB-ARC domain-containing disease resistance protein
			Glyma01g28936	receptor like protein 7
			Glyma07g07393	disease resistance protein (TIR-NBS-LRR class), putative
			Glyma17g36400	ADR1-like 1
			Glyma02g03010	NB-ARC domain-containing disease resistance protein
			Glyma15g42980	MLP-like protein 28
			Glyma06g19920	alpha/beta-Hydrolases superfamily protein
			Glyma10g29490	lipoxygenase 1
			Glyma09g07223	disease resistance family protein / LRR family protein
defense response to fungus	GO:0050832	0.000846	Glyma13g06490	Malectin/receptor-like protein kinase family protein
			Glyma11g02310	respiratory burst oxidase protein F
			Glyma14g00320	Calcium-dependent protein kinase family protein
			Glyma16g26320	Integrase-type DNA-binding superfamily protein
			Glyma07g02660	CBL-interacting protein kinase 25
			Glyma05g24770	BRI1-associated receptor kinase
			Glyma12g07770	mitogen-activated protein kinase 3
			Glyma15g13320	NPR1-like protein 3
			Glyma13g06530	Malectin/receptor-like protein kinase family protein
			Glyma06g19890	alpha/beta-Hydrolases superfamily protein
			Glyma13g06630	Malectin/receptor-like protein kinase family protein
			Glyma10g28990	Calmodulin-binding protein
			Glyma13g24520	MAC/Perforin domain-containing protein
			Glyma09g31450	Calmodulin binding protein-like
			Glyma08g21540	ABC-2 and Plant PDR ABC-type transporter family protein
			Glyma01g43190	respiratory burst oxidase protein F
			Glyma08g21260	Leucine-rich repeat protein kinase family protein
			Glyma04g05700	WRKY DNA-binding protein 50
			Glyma13g20860	Major facilitator superfamily protein
			Glyma18g50681	Malectin/receptor-like protein kinase family protein
			Glyma02g35380	Malectin/receptor-like protein kinase family protein
			Glyma16g34420	cyclic nucleotide-binding transporter 1
			Glyma07g08500	NB-ARC domain-containing disease resistance protein
			Glyma05g31800	WRKY DNA-binding protein 51
			Glyma15g01470	pleiotropic drug resistance 12
			Glyma06g21311	Leucine-rich repeat protein kinase family protein
			Glyma16g29060	disease resistance family protein / LRR family protein
			Glyma07g12850	DYNAMIN-like 1E
			Glyma13g43870	pleiotropic drug resistance 12
			Glyma03g24610	DYNAMIN-like 1E
			Glyma16g28720	disease resistance family protein / LRR family protein
			Glyma16g28661	disease resistance family protein / LRR family protein
			Glyma16g29080	disease resistance family protein / LRR family protein
			Glyma08g04920	Calmodulin binding protein-like
			Glyma16g28751	disease resistance family protein / LRR family protein
			Glyma16g31461	Leucine-rich repeat transmembrane protein kinase
			Glyma16g30785	disease resistance family protein / LRR family protein
			Glyma16g28850	disease resistance family protein / LRR family protein
			Glyma16g30741	disease resistance family protein / LRR family protein
			Glyma18g50630	Malectin/receptor-like protein kinase family protein
			Glyma16g29262	disease resistance family protein / LRR family protein
			Glyma19g29240	BRI1-like 2
			Glyma16g29315	disease resistance family protein / LRR family protein
			Glyma02g35210	syntaxin of plants 121
			Glyma15g00581	CBL-interacting protein kinase 25
			Glyma07g07270	MAP kinase 4
			Glyma08g27490	Malectin/receptor-like protein kinase family protein
			Glyma06g19920	alpha/beta-Hydrolases superfamily protein
			Glyma18g50610	Malectin/receptor-like protein kinase family protein
			Glyma18g44560	WRKY DNA-binding protein 70
			Glyma09g07223	disease resistance family protein / LRR family protein
pollen tube reception	GO:0010483	0.00505	Glyma13g06490	Malectin/receptor-like protein kinase family protein
			Glyma13g06530	Malectin/receptor-like protein kinase family protein
			Glyma13g06630	Malectin/receptor-like protein kinase family protein
			Glyma18g50681	Malectin/receptor-like protein kinase family protein
			Glyma02g35380	Malectin/receptor-like protein kinase family protein
			Glyma18g50630	Malectin/receptor-like protein kinase family protein
			Glyma08g27490	Malectin/receptor-like protein kinase family protein
			Glyma18g50610	Malectin/receptor-like protein kinase family protein
protein autophosphorylation	GO:0046777	0.042	Glyma13g06490	Malectin/receptor-like protein kinase family protein
			Glyma14g00320	Calcium-dependent protein kinase family protein
			Glyma13g44220	S-domain-2 5
			Glyma06g39930	receptor kinase 3
			Glyma13g06530	Malectin/receptor-like protein kinase family protein
			Glyma13g06630	Malectin/receptor-like protein kinase family protein
			Glyma04g09380	Leucine-rich receptor-like protein kinase family protein
			Glyma02g43850	chitin elicitor receptor kinase 1
			Glyma11g32520	cysteine-rich RLK (RECEPTOR-like protein kinase) 2
			Glyma18g50681	Malectin/receptor-like protein kinase family protein
			Glyma02g35380	Malectin/receptor-like protein kinase family protein
			Glyma02g40200	with no lysine (K) kinase 4
			Glyma14g38390	with no lysine (K) kinase 4
			Glyma11g32600	cysteine-rich RLK (RECEPTOR-like protein kinase) 2
			Glyma08g41200	phytochrome kinase substrate 1
			Glyma18g06076	with no lysine (K) kinase 4
			Glyma18g05305	cysteine-rich RLK (RECEPTOR-like protein kinase) 2
			Glyma06g41094	S-locus lectin protein kinase family protein
			Glyma02g04210	cysteine-rich RLK (RECEPTOR-like protein kinase) 2
			Glyma18g50630	Malectin/receptor-like protein kinase family protein
			Glyma08g13280	Integrin-linked protein kinase family
			Glyma08g27490	Malectin/receptor-like protein kinase family protein
			Glyma05g30120	Integrin-linked protein kinase family
			Glyma06g43620	Protein kinase superfamily protein
			Glyma18g50610	Malectin/receptor-like protein kinase family protein
quercetin 7-O-glucosyltransferase activity	GO:0080044	0.031	Glyma09g09910	UDP-glucosyl transferase 71C4
			Glyma17g02270	UDP-glucosyl transferase 73B1
			Glyma08g13230	UDP-glycosyltransferase 74 F1
			Glyma19g37116	don-glucosyltransferase 1
			Glyma07g38470	UDP-glycosyltransferase 73B4
			Glyma06g47900	UDP-glucosyl transferase 88A1
			Glyma16g29400	UDP-glucosyl transferase 88A1
protein kinase activity	GO:0004672	0.061	Glyma11g03080	Leucine-rich repeat protein kinase family protein
			Glyma17g36910	Leucine-rich repeat protein kinase family protein
			Glyma13g06490	Malectin/receptor-like protein kinase family protein
			Glyma08g40920	protein kinase 2B
			Glyma15g41470	Protein kinase superfamily protein with octicosapeptide/Phox/Bem1p domain
			Glyma14g00320	Calcium-dependent protein kinase family protein
			Glyma13g24740	Protein kinase superfamily protein
			Glyma18g48170	BAK1-interacting receptor-like kinase 1
			Glyma16g06940	Leucine-rich repeat receptor-like protein kinase family protein
			Glyma15g08470	Protein kinase superfamily protein
			Glyma13g23500	Protein kinase superfamily protein
			Glyma07g02660	CBL-interacting protein kinase 25
			Glyma13g44220	S-domain-2 5
			Glyma06g39930	receptor kinase 3
			Glyma10g39920	cysteine-rich RLK (RECEPTOR-like protein kinase) 26
			Glyma16g27380	lectin protein kinase family protein
			Glyma07g10680	suppressor of npr1-1 constitutive 4
			Glyma16g03030	SPA (suppressor of phyA-105) protein family
			Glyma11g32500	cysteine-rich RLK (RECEPTOR-like protein kinase) 2
			Glyma05g24770	BRI1-associated receptor kinase
			Glyma10g39940	cysteine-rich RLK (RECEPTOR-like protein kinase) 29
			Glyma08g46970	S-locus lectin protein kinase family protein
			Glyma12g07770	mitogen-activated protein kinase 3
			Glyma13g43581	lectin protein kinase family protein
			Glyma16g27250	leucine-rich repeat transmembrane protein kinase family protein
			Glyma10g25440	Leucine-rich repeat receptor-like protein kinase family protein
			Glyma15g02440	Leucine-rich repeat transmembrane protein kinase protein
			Glyma08g13040	Protein kinase superfamily protein
			Glyma13g06530	Malectin/receptor-like protein kinase family protein
			Glyma11g35570	Leucine-rich repeat protein kinase family protein
			Glyma06g40515	S-locus lectin protein kinase family protein
			Glyma08g21231	Leucine-rich repeat transmembrane protein kinase protein
			Glyma20g27761	cysteine-rich RLK (RECEPTOR-like protein kinase) 25
			Glyma16g27260	leucine-rich repeat transmembrane protein kinase family protein
			Glyma07g01671	Leucine-rich repeat protein kinase family protein
			Glyma08g21190	Leucine-rich repeat transmembrane protein kinase protein
			Glyma13g06630	Malectin/receptor-like protein kinase family protein
			Glyma04g09380	Leucine-rich receptor-like protein kinase family protein
			Glyma20g27720	cysteine-rich RLK (RECEPTOR-like protein kinase) 10
			Glyma20g25481	Protein kinase superfamily protein
			Glyma07g10731	Protein kinase superfamily protein
			Glyma18g02850	Leucine-rich repeat protein kinase family protein
			Glyma13g09865	Protein kinase superfamily protein
			Glyma19g23720	Leucine-rich repeat receptor-like protein kinase family protein
			Glyma04g04510	S-locus lectin protein kinase family protein
			Glyma17g34150	Concanavalin A-like lectin protein kinase family protein
			Glyma10g39900	cysteine-rich RLK (RECEPTOR-like protein kinase) 25
			Glyma08g21171	Leucine-rich repeat transmembrane protein kinase protein
			Glyma09g05550	Leucine-rich repeat protein kinase family protein
			Glyma03g04450	with no lysine (K) kinase 5
			Glyma08g21260	Leucine-rich repeat protein kinase family protein
			Glyma02g11160	Protein kinase superfamily protein
			Glyma13g32218	S-locus lectin protein kinase family protein
			Glyma11g32520	cysteine-rich RLK (RECEPTOR-like protein kinase) 2
			Glyma02g31620	PR5-like receptor kinase
			Glyma18g50681	Malectin/receptor-like protein kinase family protein
			Glyma02g35380	Malectin/receptor-like protein kinase family protein
			Glyma12g21517	S-locus lectin protein kinase family protein
			Glyma03g03170	Protein kinase family protein with leucine-rich repeat domain
			Glyma02g40200	with no lysine (K) kinase 4
			Glyma20g27690	cysteine-rich RLK (RECEPTOR-like protein kinase) 25
			Glyma14g38390	with no lysine (K) kinase 4
			Glyma06g40480	receptor kinase 3
			Glyma17g19800	mitogen-activated protein kinase kinase kinase 21
			Glyma11g32600	cysteine-rich RLK (RECEPTOR-like protein kinase) 2
			Glyma06g21311	Leucine-rich repeat protein kinase family protein
			Glyma11g04200	Protein kinase superfamily protein
			Glyma01g35561	Leucine-rich repeat protein kinase family protein
			Glyma09g06173	lectin protein kinase family protein
			Glyma18g06076	with no lysine (K) kinase 4
			Glyma18g05305	cysteine-rich RLK (RECEPTOR-like protein kinase) 2
			Glyma04g36450	Leucine-rich repeat protein kinase family protein
			Glyma08g21211	root hair specific 16
			Glyma08g21250	Leucine-rich repeat transmembrane protein kinase protein
			Glyma18g48930	Leucine-rich repeat receptor-like protein kinase family protein
			Glyma19g35070	Leucine-rich repeat receptor-like protein kinase family protein
			Glyma07g18890	lectin receptor kinase a4.1
			Glyma08g04911	Protein kinase superfamily protein
			Glyma18g45175	cysteine-rich RLK (RECEPTOR-like protein kinase) 23
			Glyma17g32798	Protein kinase superfamily protein
			Glyma06g41094	S-locus lectin protein kinase family protein
			Glyma20g25394	Protein kinase superfamily protein
			Glyma13g09730	suppressor of npr1-1 constitutive 4
			Glyma20g27620	cysteine-rich RLK (RECEPTOR-like protein kinase) 25
			Glyma08g21151	root hair specific 6
			Glyma14g11530	Concanavalin A-like lectin protein kinase family protein
			Glyma02g31764	Protein kinase superfamily protein
			Glyma09g27782	cysteine-rich RLK (RECEPTOR-like protein kinase) 10
			Glyma02g04210	cysteine-rich RLK (RECEPTOR-like protein kinase) 2
			Glyma07g14810	S-locus lectin protein kinase family protein
			Glyma12g00960	Leucine-rich repeat receptor-like protein kinase family protein
			Glyma14g13884	Protein kinase superfamily protein
			Glyma17g32711	Protein kinase superfamily protein
			Glyma18g50630	Malectin/receptor-like protein kinase family protein
			Glyma03g00530	S-locus lectin protein kinase family protein
			Glyma17g32750	Protein kinase superfamily protein
			Glyma10g39910	cysteine-rich RLK (RECEPTOR-like protein kinase) 26
			Glyma03g03110	Leucine-rich repeat receptor-like protein kinase family protein
			Glyma08g21321	Leucine-rich repeat protein kinase family protein
			Glyma11g31515	Leucine-rich repeat protein kinase family protein
			Glyma17g34190	Concanavalin A-like lectin protein kinase family protein
			Glyma18g48970	Leucine-rich repeat receptor-like protein kinase family protein
			Glyma11g00930	Protein kinase superfamily protein
			Glyma15g04280	Protein kinase superfamily protein
			Glyma15g00581	CBL-interacting protein kinase 25
			Glyma08g13280	Integrin-linked protein kinase family
			Glyma01g45181	cysteine-rich RLK (RECEPTOR-like protein kinase) 10
			Glyma07g07270	MAP kinase 4
			Glyma14g06230	Leucine-rich repeat protein kinase family protein
			Glyma08g27490	Malectin/receptor-like protein kinase family protein
			Glyma05g30120	Integrin-linked protein kinase family
			Glyma05g21440	Protein kinase superfamily protein
			Glyma06g43620	Protein kinase superfamily protein
			Glyma13g34310	Leucine-rich repeat protein kinase family protein
			Glyma18g50610	Malectin/receptor-like protein kinase family protein
			Glyma03g32270	Leucine-rich repeat receptor-like protein kinase family protein
			Glyma20g25330	receptor serine/threonine kinase, putative
			Glyma01g35551	Leucine-rich repeat protein kinase family protein
			Glyma20g25280	receptor serine/threonine kinase, putative
			Glyma15g02450	Leucine-rich repeat transmembrane protein kinase protein
			Glyma16g07031	Leucine-rich repeat receptor-like protein kinase family protein
			Glyma18g48940	Leucine-rich repeat receptor-like protein kinase family protein
			Glyma15g37900	Protein kinase family protein with leucine-rich repeat domain
			Glyma12g21140	S-locus lectin protein kinase family protein

## Sheet: Leaf profile9
Go-Term Annotation	GO-term	Pvalue	Gene Name	Gene Annotaiton
Response to Chitin	GO:0010200	1.01e-19	Glyma13g40140	4-hydroxy-3-methylbut-2-enyl diphosphate synthase
			Glyma09g01440	SCARECROW-like 13
			Glyma05g29470	heat shock transcription factor A4A
			Glyma08g12630	heat shock transcription factor A4A
			Glyma14g05390	ethylene-forming enzyme
			Glyma08g06340	F-box family protein
			Glyma13g32242	S-locus lectin protein kinase family protein
			Glyma09g29000	Protein kinase family protein with leucine-rich repeat domain
			Glyma08g00240	plant U-box 25
			Glyma14g11920	WRKY DNA-binding protein 40
			Glyma08g06490	S-locus lectin protein kinase family protein
			Glyma15g07090	S-locus lectin protein kinase family protein
			Glyma18g52410	C2H2 and C2HC zinc fingers superfamily protein
			Glyma19g31900	Glycosyltransferase family 61 protein
			Glyma20g11530	chitin elicitor receptor kinase 1
			Glyma08g23900	mitogen-activated protein kinase kinase 4
			Glyma15g09280	heat shock transcription factor A4A
			Glyma10g06250	Heavy metal transport/detoxification superfamily protein
			Glyma13g00380	WRKY DNA-binding protein 11
			Glyma17g36530	allene oxide synthase
			Glyma15g05730	BRI1-associated receptor kinase
			Glyma17g18480	WRKY DNA-binding protein 15
			Glyma11g10530	ELCH-like
			Glyma02g48100	Protein kinase superfamily protein
			Glyma08g45380	DYNAMIN-like 1E
			Glyma16g22370	Protein kinase superfamily protein
			Glyma01g39740	myb domain protein 73
			Glyma14g40620	alpha/beta-Hydrolases superfamily protein
			Glyma13g20560	Heavy metal transport/detoxification superfamily protein
			Glyma14g36531	Protein of unknown function (DUF3133)
			Glyma15g18250	WRKY DNA-binding protein 11
			Glyma09g02430	NPR1-like protein 3
			Glyma17g29190	WRKY DNA-binding protein 11
			Glyma13g24980	Protein kinase superfamily protein
			Glyma09g33120	Protein kinase superfamily protein
			Glyma14g03390	Eukaryotic aspartyl protease family protein
			Glyma02g43710	Protein kinase superfamily protein
			Glyma16g33580	Protein kinase family protein with leucine-rich repeat domain
			Glyma02g04340	F-box family protein
			Glyma10g23440	Integrase-type DNA-binding superfamily protein
			Glyma13g30720	ethylene responsive element binding factor 1
			Glyma11g03230	Sec1/munc18-like (SM) proteins superfamily
			Glyma07g04480	lipoxygenase 3
			Glyma11g15180	myb domain protein 48
			Glyma16g34390	cyclic nucleotide-binding transporter 1
			Glyma02g35230	syntaxin of plants 121
			Glyma12g34830	Protein of unknown function (DUF761)
			Glyma13g29520	Integrin-linked protein kinase family
			Glyma07g37470	TOXICOS EN LEVADURA 2
			Glyma05g32310	CYS, MET, PRO, and GLY protein 2
			Glyma09g29870	cyclic nucleotide-binding transporter 1
			Glyma04g04760	salt tolerance zinc finger
			Glyma20g26770	Protein phosphatase 2C family protein
			Glyma20g35180	myb domain protein 15
			Glyma06g06530	WRKY DNA-binding protein 40
			Glyma13g30600	RING/U-box superfamily protein
			Glyma09g07440	regulatory protein (NPR1)
			Glyma18g43540	ammonium transporter 2
			Glyma02g45420	Eukaryotic aspartyl protease family protein
			Glyma18g13290	Eukaryotic aspartyl protease family protein
			Glyma05g05180	ethylene responsive element binding factor 1
			Glyma20g16910	Integrase-type DNA-binding superfamily protein
			Glyma06g21560	soluble N-ethylmaleimide-sensitive factor adaptor protein 33
			Glyma11g15700	mitogen-activated protein kinase 3
			Glyma19g42510	RING/U-box superfamily protein
			Glyma07g39250	WRKY family transcription factor
			Glyma01g04380	Matrixin family protein
			Glyma12g09940	FAD/NAD(P)-binding oxidoreductase family protein
			Glyma07g10440	Calmodulin binding protein-like
			Glyma04g32920	Leucine-rich repeat protein kinase family protein
			Glyma15g11680	WRKY family transcription factor
			Glyma08g04980	ATPase E1-E2 type family protein / haloacid dehalogenase-like hydrolase family protein
			Glyma16g08570	Protein kinase family protein with leucine-rich repeat domain
			Glyma08g02160	WRKY family transcription factor
			Glyma09g06980	WRKY DNA-binding protein 11
			Glyma14g09540	myb domain protein 73
			Glyma17g18310	myb domain protein 70
			Glyma13g44700	cinnamoyl coa reductase
			Glyma17g06450	WRKY DNA-binding protein 11
			Glyma11g05550	myb domain protein 73
			Glyma14g21901	Protein kinase family protein with leucine-rich repeat domain
			Glyma07g10695	Protein kinase superfamily protein
			Glyma08g15580	CYS, MET, PRO, and GLY protein 2
			Glyma15g04080	zinc finger (C3HC4-type RING finger) family protein
			Glyma11g13270	homolog of carrot EP3-3 chitinase
			Glyma17g15460	ethylene responsive element binding factor 5
			Glyma05g21220	myb domain protein 73
			Glyma10g09750	Late embryogenesis abundant (LEA) hydroxyproline-rich glycoprotein family
			Glyma10g38240	heat shock transcription factor B2A
			Glyma09g19730	Protein kinase superfamily protein
			Glyma15g00570	WRKY DNA-binding protein 40
			Glyma02g38395	Protein of unknown function (DUF3133)
			Glyma11g02050	Integrase-type DNA-binding superfamily protein
			Glyma05g05130	ethylene responsive element binding factor 5
			Glyma14g01990	salt-inducible zinc finger 1
			Glyma14g17730	WRKY DNA-binding protein 11
			Glyma12g06460	zinc finger (C3HC4-type RING finger) family protein
			Glyma03g29450	calcium-dependent protein kinase 19
			Glyma02g07110	Seven transmembrane MLO family protein
			Glyma11g14580	zinc finger (C3HC4-type RING finger) family protein
			Glyma08g42050	Eukaryotic aspartyl protease family protein
			Glyma11g18460	Polynucleotidyl transferase, ribonuclease H-like superfamily protein
			Glyma02g46610	salt-inducible zinc finger 1
			Glyma15g08640	RING/U-box superfamily protein
			Glyma01g04430	formin 8
			Glyma15g14860	WRKY DNA-binding protein 48
			Glyma18g44030	WRKY DNA-binding protein 33
			Glyma02g01020	Chitinase family protein
			Glyma19g38570	Late embryogenesis abundant (LEA) hydroxyproline-rich glycoprotein family
			Glyma04g09770	dicarboxylate carrier 2
			Glyma10g31380	Tyrosine phosphatase family protein
			Glyma17g01490	WRKY family transcription factor
			Glyma01g31921	WRKY DNA-binding protein 33
			Glyma12g00460	CRINKLY4 related 4
			Glyma02g40990	CYS, MET, PRO, and GLY protein 1
			Glyma03g35930	Late embryogenesis abundant (LEA) hydroxyproline-rich glycoprotein family
			Glyma09g05100	soybean gene regulated by cold-2
			Glyma01g02950	uncoupling protein 5
			Glyma09g31333	Protein kinase superfamily protein
			Glyma01g45560	Calcium-dependent lipid-binding (CaLB domain) family protein
			Glyma15g09490	Integrin-linked protein kinase family
			Glyma09g38600	Tyrosine phosphatase family protein
			Glyma13g38630	WRKY family transcription factor
			Glyma18g47020	brassinosteroid-responsive RING-H2
			Glyma09g07470	calmodulin-binding family protein
			Glyma16g19190	Calcium-binding EF-hand family protein
			Glyma13g04540	senescence-associated gene 101
			Glyma15g40790	0
			Glyma04g32710	soluble N-ethylmaleimide-sensitive factor adaptor protein 33
			Glyma10g10200	syntaxin of plants 121
			Glyma10g37441	phosphatase-related
			Glyma11g05190	calcium ATPase 2
			Glyma17g08450	soluble N-ethylmaleimide-sensitive factor adaptor protein 33
			Glyma13g00370	Protein kinase superfamily protein
			Glyma12g02540	NAC domain containing protein 36
			Glyma06g14720	WRKY DNA-binding protein 70
			Glyma17g35620	myb domain protein r1
			Glyma03g31420	ATPase E1-E2 type family protein / haloacid dehalogenase-like hydrolase family protein
			Glyma15g18640	calmodulin-binding family protein
			Glyma07g06320	WRKY family transcription factor
			Glyma06g40330	Calcium-binding EF-hand family protein
			Glyma01g37100	calcium-dependent protein kinase 16
			Glyma17g31537	Basic helix-loop-helix (bHLH) DNA-binding family protein
			Glyma07g18670	ammonium transporter 2
			Glyma10g32410	myb domain protein 15
			Glyma02g04620	uncoupling protein 5
			Glyma12g10070	plant U-box 23
			Glyma04g03910	myb domain protein 77
			Glyma03g33070	C2H2 and C2HC zinc fingers superfamily protein
			Glyma05g32850	NAC (No Apical Meristem) domain transcriptional regulator superfamily protein
			Glyma01g41520	ethylene responsive element binding factor 1
			Glyma02g00820	myb domain protein 15
			Glyma19g38211	NAC domain containing protein 61
			Glyma05g28280	0
			Glyma13g01150	Xyloglucan endotransglucosylase/hydrolase family protein
			Glyma11g14730	GRAS family transcription factor
			Glyma04g02280	0
			Glyma11g18680	F-box family protein
			Glyma13g41340	RING-H2 finger C2A
			Glyma06g19810	0
Sequence-sspecific DNA binding transcription factor activity	GO:0003700	0.000607	Glyma02g35450	BEL1-like homeodomain 1
			Glyma10g10040	BEL1-like homeodomain 1
			Glyma08g14600	Integrase-type DNA-binding superfamily protein
			Glyma08g47520	NAC domain containing protein 83
			Glyma17g11330	KNOTTED1-like homeobox gene 3
			Glyma11g05720	Integrase-type DNA-binding superfamily protein
			Glyma09g01440	SCARECROW-like 13
			Glyma11g02960	KNOTTED-like homeobox of Arabidopsis thaliana 7
			Glyma17g37260	BEL1-like homeodomain 7
			Glyma07g01130	indeterminate(ID)-domain 7
			Glyma05g29470	heat shock transcription factor A4A
			Glyma10g36980	sequence-specific DNA binding transcription factors
			Glyma16g10620	basic helix-loop-helix (bHLH) DNA-binding superfamily protein
			Glyma19g06526	response regulator 2
			Glyma03g28320	TGACG motif-binding factor 6
			Glyma02g39210	zinc finger (CCCH-type) family protein
			Glyma06g15500	Duplicated homeodomain-like superfamily protein
			Glyma01g05960	cycling DOF factor 3
			Glyma07g04050	nuclear factor Y, subunit A3
			Glyma14g40650	salt tolerance homolog2
			Glyma12g30270	C2H2-type zinc finger family protein
			Glyma19g31050	TGACG motif-binding factor 6
			Glyma08g12630	heat shock transcription factor A4A
			Glyma17g32980	KNOTTED1-like homeobox gene 3
			Glyma08g27155	plastid transcription factor 1
			Glyma08g03160	Homeodomain-like transcriptional regulator
			Glyma03g36140	nuclear factor Y, subunit A10
			Glyma16g34490	myb domain protein 52
			Glyma12g04440	basic leucine-zipper 44
			Glyma01g06550	WRKY DNA-binding protein 3
			Glyma12g31480	BEL1-like homeodomain 1
			Glyma08g01810	basic helix-loop-helix (bHLH) DNA-binding superfamily protein
			Glyma14g11920	WRKY DNA-binding protein 40
			Glyma06g38410	NAC (No Apical Meristem) domain transcriptional regulator superfamily protein
			Glyma02g12220	NAC-like, activated by AP3/PI
			Glyma04g09880	sequence-specific DNA binding transcription factors;transcription regulators
			Glyma16g29900	SCARECROW-like 8
			Glyma17g03380	response regulator 1
			Glyma11g18290	transcription factor-related
			Glyma13g37451	Integrase-type DNA-binding superfamily protein
			Glyma14g08320	Brassinosteroid signalling positive regulator (BZR1) family protein
			Glyma20g22860	basic helix-loop-helix (bHLH) DNA-binding superfamily protein
			Glyma05g27367	TEOSINTE BRANCHED 1, cycloidea and PCF transcription factor 2
			Glyma08g15771	homeobox from Arabidopsis thaliana
			Glyma12g31020	Homeodomain-like superfamily protein
			Glyma11g06010	heat shock factor 4
			Glyma02g45231	Homeodomain-like superfamily protein
			Glyma18g52410	C2H2 and C2HC zinc fingers superfamily protein
			Glyma11g07150	SET domain-containing protein
			Glyma17g35750	WRKY DNA-binding protein 7
			Glyma05g25770	WRKY DNA-binding protein 28
			Glyma15g09280	heat shock transcription factor A4A
			Glyma13g00380	WRKY DNA-binding protein 11
			Glyma01g38290	C2H2-like zinc finger protein
			Glyma17g18480	WRKY DNA-binding protein 15
			Glyma12g32470	B-box type zinc finger family protein
			Glyma10g36360	NAC domain containing protein 17
			Glyma13g03660	Ethylene insensitive 3 family protein
			Glyma13g09220	SCARECROW-like 1
			Glyma20g34260	GRAS family transcription factor family protein
			Glyma20g37900	indeterminate(ID)-domain 2
			Glyma01g39740	myb domain protein 73
			Glyma13g36120	scarecrow-like 5
			Glyma20g31210	NAC domain containing protein 17
			Glyma13g01930	related to AP2 4
			Glyma04g11290	related to AP2 4
			Glyma17g10490	homeobox 1
			Glyma08g40705	homeobox 1
			Glyma04g28490	scarecrow-like 3
			Glyma13g03700	Ethylene insensitive 3 family protein
			Glyma15g18250	WRKY DNA-binding protein 11
			Glyma17g29190	WRKY DNA-binding protein 11
			Glyma05g25331	WRKY DNA-binding protein 35
			Glyma10g37640	SCARECROW-like 8
			Glyma12g33990	WRKY DNA-binding protein 69
			Glyma02g10410	WUSCHEL related homeobox 13
			Glyma15g06314	K-box region and MADS-box transcription factor family protein
			Glyma11g20980	scarecrow-like 3
			Glyma10g04540	phosphate starvation response 1
			Glyma20g30150	SCARECROW-like 8
			Glyma03g39650	C2H2 and C2HC zinc fingers superfamily protein
			Glyma04g01210	G-box binding factor 6
			Glyma06g04490	DREB and EAR motif protein 3
			Glyma16g01500	related to AP2 2
			Glyma10g23440	Integrase-type DNA-binding superfamily protein
			Glyma13g30720	ethylene responsive element binding factor 1
			Glyma10g30430	basic helix-loop-helix (bHLH) DNA-binding superfamily protein
			Glyma11g15180	myb domain protein 48
			Glyma04g41701	WRKY DNA-binding protein 30
			Glyma12g09490	Homeodomain-like superfamily protein
			Glyma01g39260	heat shock factor 4
			Glyma11g14670	SCARECROW-like 14
			Glyma07g32690	basic helix-loop-helix (bHLH) DNA-binding superfamily protein
			Glyma02g42140	Duplicated homeodomain-like superfamily protein
			Glyma04g04760	salt tolerance zinc finger
			Glyma20g35180	myb domain protein 15
			Glyma03g37940	WRKY DNA-binding protein 23
			Glyma06g06530	WRKY DNA-binding protein 40
			Glyma13g36540	WRKY DNA-binding protein 69
			Glyma02g01300	myb domain protein 2
			Glyma02g15520	basic helix-loop-helix (bHLH) DNA-binding superfamily protein
			Glyma05g37770	basic helix-loop-helix (bHLH) DNA-binding superfamily protein
			Glyma05g05180	ethylene responsive element binding factor 1
			Glyma11g12240	basic leucine-zipper 44
			Glyma20g16910	Integrase-type DNA-binding superfamily protein
			Glyma13g31660	NAC domain containing protein 25
			Glyma19g40560	WRKY DNA-binding protein 23
			Glyma16g05880	WRKY DNA-binding protein 75
			Glyma07g39250	WRKY family transcription factor
			Glyma02g01420	WRKY DNA-binding protein 23
			Glyma17g03950	WRKY DNA-binding protein 23
			Glyma16g04720	Arabidopsis NAC domain containing protein 87
			Glyma07g10440	Calmodulin binding protein-like
			Glyma08g40020	Duplicated homeodomain-like superfamily protein
			Glyma02g07310	Integrase-type DNA-binding superfamily protein
			Glyma10g41930	myb domain protein 62
			Glyma10g27860	WRKY family transcription factor
			Glyma15g11680	WRKY family transcription factor
			Glyma03g38040	myb domain protein 2
			Glyma06g21020	NAC domain containing protein 100
			Glyma18g51680	Integrase-type DNA-binding superfamily protein
			Glyma04g39650	WRKY DNA-binding protein 51
			Glyma05g33440	Integrase-type DNA-binding superfamily protein
			Glyma04g04355	DREB and EAR motif protein 3
			Glyma08g02160	WRKY family transcription factor
			Glyma18g02170	Integrase-type DNA-binding superfamily protein
			Glyma09g06980	WRKY DNA-binding protein 11
			Glyma01g22260	AP2/B3 transcription factor family protein
			Glyma19g34210	heat shock transcription factor A6B
			Glyma14g09540	myb domain protein 73
			Glyma10g04610	indole-3-acetic acid inducible 11
			Glyma17g18310	myb domain protein 70
			Glyma03g31381	heat shock transcription factor A6B
			Glyma06g11010	related to AP2 4
			Glyma17g06450	WRKY DNA-binding protein 11
			Glyma05g03610	TCP family transcription factor
			Glyma13g30990	erf domain protein 9
			Glyma16g25550	C2H2-like zinc finger protein
			Glyma11g05550	myb domain protein 73
			Glyma11g11930	GATA transcription factor 6
			Glyma06g14290	NAC transcription factor-like 9
			Glyma14g34590	related to AP2 4
			Glyma17g15460	ethylene responsive element binding factor 5
			Glyma05g21220	myb domain protein 73
			Glyma10g38240	heat shock transcription factor B2A
			Glyma15g00570	WRKY DNA-binding protein 40
			Glyma11g02050	Integrase-type DNA-binding superfamily protein
			Glyma14g39530	myb domain protein 43
			Glyma12g04180	GATA transcription factor 5
			Glyma05g05130	ethylene responsive element binding factor 5
			Glyma14g01990	salt-inducible zinc finger 1
			Glyma14g17730	WRKY DNA-binding protein 11
			Glyma06g41500	GRAS family transcription factor
			Glyma10g12150	basic helix-loop-helix (bHLH) DNA-binding superfamily protein
			Glyma02g46610	salt-inducible zinc finger 1
			Glyma01g18606	C2H2-like zinc finger protein
			Glyma15g14860	WRKY DNA-binding protein 48
			Glyma08g02580	WRKY family transcription factor
			Glyma18g44030	WRKY DNA-binding protein 33
			Glyma05g36970	WRKY family transcription factor
			Glyma18g13574	NAC domain containing protein 42
			Glyma17g01490	WRKY family transcription factor
			Glyma01g31921	WRKY DNA-binding protein 33
			Glyma19g40650	myb domain protein 2
			Glyma03g29190	heat shock transcription factor B3
			Glyma20g24290	Homeodomain-like superfamily protein
			Glyma17g10920	cycling DOF factor 3
			Glyma06g03200	BEL1-like homeodomain 3
			Glyma06g06730	response regulator 12
			Glyma02g12490	WRKY DNA-binding protein 3
			Glyma12g28970	TCP family transcription factor
			Glyma17g23740	NAC domain containing protein 83
			Glyma19g02600	myb domain protein 30
			Glyma11g14720	SCARECROW-like 14
			Glyma13g38630	WRKY family transcription factor
			Glyma04g06460	WRKY family transcription factor
			Glyma03g06530	GRAS family transcription factor
			Glyma02g01960	Integrase-type DNA-binding superfamily protein
			Glyma12g06630	SCARECROW-like 14
			Glyma12g02540	NAC domain containing protein 36
			Glyma13g00480	basic helix-loop-helix (bHLH) DNA-binding superfamily protein
			Glyma06g14720	WRKY DNA-binding protein 70
			Glyma17g35620	myb domain protein r1
			Glyma15g18320	homeobox from Arabidopsis thaliana
			Glyma07g06320	WRKY family transcription factor
			Glyma17g31537	Basic helix-loop-helix (bHLH) DNA-binding family protein
			Glyma10g32410	myb domain protein 15
			Glyma04g03910	myb domain protein 77
			Glyma03g33070	C2H2 and C2HC zinc fingers superfamily protein
			Glyma05g32850	NAC (No Apical Meristem) domain transcriptional regulator superfamily protein
			Glyma19g44380	WRKY family transcription factor
			Glyma01g41520	ethylene responsive element binding factor 1
			Glyma02g00820	myb domain protein 15
			Glyma19g38211	NAC domain containing protein 61
			Glyma15g18070	basic helix-loop-helix (bHLH) DNA-binding superfamily protein
			Glyma16g02570	myb domain protein 111
			Glyma10g04210	ethylene response factor 1
			Glyma11g14730	GRAS family transcription factor
			Glyma06g19490	basic helix-loop-helix (bHLH) DNA-binding superfamily protein
			Glyma01g42500	Integrase-type DNA-binding superfamily protein
			Glyma09g27180	C-repeat-binding factor 4
			Glyma16g32330	C-repeat-binding factor 4
regulation of cell differentiation	GO:0045595	0.00401	Glyma13g01930	related to AP2 4
			Glyma04g11290	related to AP2 4
			Glyma06g11010	related to AP2 4
			Glyma14g34590	related to AP2 4
calmodulin-dependent protein kinase activity	GO:0004683	0.00798	Glyma18g11030	calmodulin-domain protein kinase 9
			Glyma02g46070	calmodulin-domain protein kinase 9
			Glyma06g20170	calcium-dependent protein kinase 1
			Glyma10g11020	calcium-dependent protein kinase 20
			Glyma02g48160	Calcium-dependent protein kinase family protein
			Glyma11g24410	calmodulin-binding receptor-like cytoplasmic kinase 1
			Glyma19g32260	calcium-dependent protein kinase 19
			Glyma03g29450	calcium-dependent protein kinase 19
			Glyma17g10410	calcium-dependent protein kinase 30
			Glyma04g34440	calcium-dependent protein kinase 1
			Glyma08g42850	calmodulin-domain protein kinase 9
			Glyma15g35070	calmodulin-domain protein kinase cdpk isoform 2
			Glyma01g37100	calcium-dependent protein kinase 16
regulation of defense response	GO:0031347	0.03	Glyma08g39150	cysteine-rich RLK (RECEPTOR-like protein kinase) 3
			Glyma04g40350	response to low sulfur 2
			Glyma12g13290	Protein phosphatase 2C family protein
			Glyma08g27155	plastid transcription factor 1
			Glyma04g08740	tocopherol cyclase, chloroplast / vitamin E deficient 1 (VTE1) / sucrose export defective 1 (SXD1)
			Glyma03g42330	Leucine-rich receptor-like protein kinase family protein
			Glyma14g11920	WRKY DNA-binding protein 40
			Glyma20g11530	chitin elicitor receptor kinase 1
			Glyma02g48100	Protein kinase superfamily protein
			Glyma16g22370	Protein kinase superfamily protein
			Glyma19g27323	phytosulfokin receptor 1
			Glyma09g33120	Protein kinase superfamily protein
			Glyma08g19090	Protein phosphatase 2C family protein
			Glyma10g30430	basic helix-loop-helix (bHLH) DNA-binding superfamily protein
			Glyma15g05910	Protein phosphatase 2C family protein
			Glyma06g09520	Leucine-rich receptor-like protein kinase family protein
			Glyma06g06530	WRKY DNA-binding protein 40
			Glyma09g07440	regulatory protein (NPR1)
			Glyma18g43540	ammonium transporter 2
			Glyma08g14520	Major facilitator superfamily protein
			Glyma11g15700	mitogen-activated protein kinase 3
			Glyma07g10440	Calmodulin binding protein-like
			Glyma13g32630	Leucine-rich receptor-like protein kinase family protein
			Glyma05g29190	Leucine-rich repeat protein kinase family protein
			Glyma20g25382	Protein kinase superfamily protein
			Glyma06g14430	response to low sulfur 2
			Glyma16g25240	ARM repeat superfamily protein
			Glyma06g14290	NAC transcription factor-like 9
			Glyma14g14520	cytochrome P450, family 71 subfamily B, polypeptide 7
			Glyma15g00570	WRKY DNA-binding protein 40
			Glyma18g42610	Leucine-rich repeat receptor-like protein kinase family protein
			Glyma18g13630	glutathione S-transferase PHI 9
			Glyma09g38220	BAK1-interacting receptor-like kinase 1
			Glyma13g20740	Protein kinase superfamily protein
			Glyma09g07470	calmodulin-binding family protein
			Glyma19g27310	phytosulfokin receptor 1
			Glyma03g32320	Leucine-rich repeat receptor-like protein kinase family protein
			Glyma13g00370	Protein kinase superfamily protein
			Glyma06g14720	WRKY DNA-binding protein 70
			Glyma02g06200	ARM repeat superfamily protein
			Glyma15g18640	calmodulin-binding family protein
			Glyma07g06320	WRKY family transcription factor
			Glyma07g18670	ammonium transporter 2
response to symbiotic fungus	GO:0009610	0.043	Glyma02g35450	BEL1-like homeodomain 1
			Glyma10g10040	BEL1-like homeodomain 1
			Glyma12g31480	BEL1-like homeodomain 1
			Glyma08g18990	Aldolase-type TIM barrel family protein
			Glyma12g32010	MATE efflux family protein
			Glyma01g05340	Galactose oxidase/kelch repeat superfamily protein
			Glyma03g00830	MATE efflux family protein
			Glyma08g39110	Pyruvate phosphate dikinase, PEP/pyruvate binding domain
			Glyma15g13880	0
			Glyma03g06950	Disease resistance protein (TIR-NBS-LRR class) family
voltage-gated potassium channel activity	GO:0005249	0.055	Glyma08g12550	BTB/POZ domain-containing protein
			Glyma05g37690	BTB/POZ domain with WD40/YVTN repeat-like protein
			Glyma08g01900	BTB/POZ domain with WD40/YVTN repeat-like protein
			Glyma17g08210	BTB/POZ domain with WD40/YVTN repeat-like protein

## Sheet: Leaf profile10
Go-Term Annotation	GO-term	Pvalue	Gene Name	Gene Annotaiton
cellular heat acclimation	GO:0070370	9.38e-07	Glyma03g05220	WRKY DNA-binding protein 33
			Glyma09g41670	WRKY DNA-binding protein 33
			Glyma11g29720	WRKY DNA-binding protein 33
			Glyma18g06360	WRKY DNA-binding protein 33
			Glyma02g39870	WRKY DNA-binding protein 33
			Glyma14g38010	WRKY DNA-binding protein 26
cellular response to heat	GO:0034605	6.21e-05	Glyma03g05220	WRKY DNA-binding protein 33
			Glyma09g41670	WRKY DNA-binding protein 33
			Glyma11g29720	WRKY DNA-binding protein 33
			Glyma18g06360	WRKY DNA-binding protein 33
			Glyma02g39870	WRKY DNA-binding protein 33
			Glyma14g38010	WRKY DNA-binding protein 26
camalexin biosynthetic process	GO:0010120	0.00016	Glyma03g05220	WRKY DNA-binding protein 33
			Glyma09g41670	WRKY DNA-binding protein 33
			Glyma11g29720	WRKY DNA-binding protein 33
			Glyma18g06360	WRKY DNA-binding protein 33
			Glyma02g39870	WRKY DNA-binding protein 33
			Glyma14g38010	WRKY DNA-binding protein 26
basic amino acid transport	GO:0015802	0.031	Glyma14g24370	amino acid permease 3
			Glyma10g10210	syntaxin of plants 121
			Glyma08g13640	amino acid transporter 1
			Glyma19g22590	lysine histidine transporter 1
			Glyma09g21070	amino acid transporter 1
			Glyma20g21030	ammonium transporter 1;1
			Glyma13g41540	ADP/ATP carrier 2
			Glyma16g06740	lysine histidine transporter 1
recognition of pollen	GO:0048544	0.04	Glyma07g14791	S-locus lectin protein kinase family protein
			Glyma12g20470	receptor kinase 3
			Glyma08g46680	S-locus lectin protein kinase family protein
			Glyma13g32234	S-locus lectin protein kinase family protein
			Glyma08g46670	S-locus lectin protein kinase family protein
			Glyma06g40240	S-locus lectin protein kinase family protein
			Glyma13g32250	receptor kinase 3
			Glyma06g40920	S-locus lectin protein kinase family protein
			Glyma04g04500	S-locus lectin protein kinase family protein
			Glyma07g27370	lectin protein kinase family protein
			Glyma12g21640	receptor kinase 1
			Glyma09g15000	protein serine/threonine kinases;protein kinases;ATP binding;sugar binding;kinases;carbohydrate binding
			Glyma12g17280	receptor kinase 3
			Glyma06g41050	receptor kinase 3
quercetin 7-O-glucosyltransferase activity	GO:0080044	0.000375	Glyma07g33880	UDP-glycosyltransferase 73B4
			Glyma19g03010	UDP-glycosyltransferase 74 F1
			Glyma09g23720	UDP-glucosyl transferase 88A1
			Glyma09g23750	UDP-glucosyl transferase 88A1
			Glyma02g11610	UDP-glycosyltransferase 73B4
			Glyma02g11630	UDP-glycosyltransferase 73B4
UDP-glycosyltransferase activity	GO:0008194	0.000813	Glyma07g33880	UDP-glycosyltransferase 73B4
			Glyma19g03010	UDP-glycosyltransferase 74 F1
			Glyma09g23720	UDP-glucosyl transferase 88A1
			Glyma09g23750	UDP-glucosyl transferase 88A1
			Glyma08g44700	UDP-Glycosyltransferase superfamily protein
			Glyma08g26840	UDP-Glycosyltransferase superfamily protein
			Glyma19g03000	Uridine diphosphate glycosyltransferase 74E2
			Glyma10g07160	UDP-glucosyl transferase 73D1
			Glyma11g00230	UDP-glucosyl transferase 73B3
			Glyma02g11610	UDP-glycosyltransferase 73B4
			Glyma02g11630	UDP-glycosyltransferase 73B4
			Glyma20g26420	UDP-Glycosyltransferase superfamily protein
UDP-glucosyltransferase activity	GO:0035251	0.00138	Glyma07g33880	UDP-glycosyltransferase 73B4
			Glyma19g03010	UDP-glycosyltransferase 74 F1
			Glyma08g44700	UDP-Glycosyltransferase superfamily protein
			Glyma19g03000	Uridine diphosphate glycosyltransferase 74E2
			Glyma11g00230	UDP-glucosyl transferase 73B3
			Glyma02g11610	UDP-glycosyltransferase 73B4
			Glyma02g11630	UDP-glycosyltransferase 73B4
			Glyma20g26420	UDP-Glycosyltransferase superfamily protein
L-glutamate transmembrane transporter activity	GO:0005313	0.00216	Glyma04g38710	bidirectional amino acid transporter 1
			Glyma08g13640	amino acid transporter 1
			Glyma09g21070	amino acid transporter 1
			Glyma20g25660	bidirectional amino acid transporter 1
arginine transmembrane transporter activity	GO:0015181	0.0483	Glyma04g38710	bidirectional amino acid transporter 1
			Glyma08g13640	amino acid transporter 1
			Glyma09g21070	amino acid transporter 1
			Glyma20g25660	bidirectional amino acid transporter 1
L-lysine transmembrane transporter activity	GO:0015189	0.0483	Glyma04g38710	bidirectional amino acid transporter 1
			Glyma08g13640	amino acid transporter 1
			Glyma09g21070	amino acid transporter 1
			Glyma20g25660	bidirectional amino acid transporter 1

[truncated: 8 more sheets: Cot Profile1, Cot Profile2, Cot Profile3, Cot Profile4, Cot Profile5, Cot Profile6, Cot Profile7, Cot Profile8]
