# Supplementary material for: Developmental profiling of gene expression in soybean trifoliate leaves and cotyledons
Source: BMC Plant Biol. 2015 Jul 3;15:169. doi: 10.1186/s12870-015-0553-y (PMC4492100; doi:10.1186/s12870-015-0553-y)
Supplement: Additional file 8: — Normalized expression values of genes involved in nitrogen, sulfur, potassium, and phosphorus transport. [file 12870_2015_553_MOESM8_ESM.xlsx]

## Sheet: Nitrogen
nitrate		CI	CII	CIII	DE-Profile		LI	LII	LIII	LIV	LV	DE - profile		Annotation
Glyma01g04830	0.1	169.436	58.4981	206.105	ZP		47.5295	87.1592	57.0573	131.646	337.975	ZZZP		nitrate transporter 1.7
Glyma01g04900	0.1	0.267609	4.58249	17.4419	PZ		3.03751	3.18146	7.93422	7.09943	5.50621			nitrate transporter 1:2
Glyma01g40850	0.1	0	16.1701	51.9767	PZ		0	1.01758	2.14467	5.78607	4.66944			nitrate transporter 1.5
Glyma01g41930		0	0.820854	1.06725			1.006	2.16388	0.845134	0.327542	0.586679			nitrate transporter 1.1
Glyma02g02620	0.1	2.65932	49.7974	22.9094	PZ		25.8269	27.3279	26.637	23.6003	7.45253	ZZZM		nitrate transporter 1:2
Glyma02g02680		0.535218	0.820854	0.716889			3.94568	0.245402	0.712631	1.22908	0.639588			nitrate transporter 1.7
Glyma03g25080		2.26752	0	0			0.657665	0	0	0	0			nitrate transporter 1:2
Glyma03g38640		0.535218	1.18062	1.29679			1.68317	0.619526	0.190068	0	0			nitrate transporter 1:2
Glyma05g01380		0.878819	3.45571	0.277665			13.0143	12.3519	26.2537	2.41809	0.586679	ZZMZ		nitrate transporter 1:2
Glyma05g04350		0	0.44273	1.18438			0.348336	0	0	0	0			nitrate transporter 1.1
Glyma05g06130		12.6329	18.2039	5.62804			9.8482	10.7113	7.71752	8.45287	12.1124			nitrate transporter 1.5
Glyma05g29550		0	0	0			0	0	0	0	0			nitrate transporter 1:2
Glyma06g03950		0.133804	0.273618	0.277665			0	0	0	0	0			nitrate transporter 1:2
Glyma08g39140	0.1	0.267609	9.49242	42.0839	PZ		0.328832	0.490803	15.8488	114.963	134.703	ZPPZ		nitrate transporter2.5
Glyma08g40730		3.34582	9.54626	11.7391			14.8346	4.08236	2.36882	2.82991	3.74736			nitrate transporter 1:2
Glyma08g40740		0	0.989966	1.01913			0.677168	0.398052	0	0.246455	0			nitrate transporter 1:2
Glyma09g37220	0.1	13.7504	4.31963	1.99382	MM		1.0255	1.72986	1.0352	1.08742	2.11713			nitrate transporter 1.5
Glyma09g37230		0.560548	0	0			3.018	4.01041	5.59948	2.87412	3.6247			nitrate transporter 1.5
Glyma11g03430	0.1	9.04301	442.721	131.133	PZ		75.618	226.977	180.759	80.8592	41.2899	ZZZM		nitrate transporter 1.1
Glyma11g04500	0.2	0	11.9829	4.03105	PZ		0	1.71781	1.09277	0.327542	0.929312			nitrate transporter 1.5
Glyma11g20090		0	0	0			0.696672	0	0	0.49291	0			nitrate transporter 2.4
Glyma12g08380		0	0	0			0	0	0	0	0			nitrate transporter 2.4
Glyma12g30050		0	0	0			0	0	0	0	0			nitrate transporter 2.4
Glyma13g29560		0	1.09447	0.809444			1.35434	0.796104	0	0	0.488091			nitrate transporter 1:2
Glyma13g39850		0	0	0.277665			0	0	0	0	0			nitrate transporter 2.4
Glyma15g09450		0	0	0.18511			0.947184	0	0	0	0			nitrate transporter 1:2
Glyma17g10500		0	0.410427	0.0925551			14.3495	91.9125	175.562	7.68661	6.78419	PPMZ		nitrate transporter 1:2
Glyma17g14830	0.1	19.6071	14.9667	64.1264	ZP		57.1912	6.93739	13.621	7.35003	39.5464			nitrate transporter 1.1
Glyma17g16410	0.1	0.29294	8.88376	18.4981	PZ		10.1725	34.1752	24.0417	26.3983	36.0064	ZZZP		nitrate transporter 1.5
Glyma18g11338	0.1	10.3564	0.273618	0.487348	MZ		0.348336	0.490803	0	1.33387	0.342633			nitrate transporter 1.5
Glyma18g11346	0.1	16.5286	1.31743	3.28692	MZ		1.72218	2.48106	2.47717	1.2938	1.13491			NITRATE TRANSPORTER 1.8
Glyma18g16370	0.1	88.7555	22.5159	69.3388	MZ		13.2304	7.01841	8.65049	7.75357	3.39027			nitrate transporter 1:2
Glyma18g16440		13.627	21.8351	25.1217			2.74768	6.12924	0.760271	0.533926	0.685266			nitrate transporter 1.7
Glyma18g16490	0.1	688.911	7601.85	12761.9	PZ		10.4818	38.442	375.303	1306.92	4465.81	ZPPZ		nitrate transporter 1.7
Glyma18g20510	0.1	0	4.31205	19.3125	PP		0.657665	4.24377	3.65165	56.1599	47.6785	ZZPZ		nitrate transporter2.5
Glyma18g49460		0.133804	0	0			4.91237	2.30449	4.39091	7.01101	7.02823			nitrate transporter 1.5
Glyma18g49470		1.22957	2.11674	1.92482			3.09602	9.56206	0.943558	1.51975	5.65889			nitrate transporter 1.5
Glyma19g41230		4.45906	10.2842	3.56459			13.7503	2.87912	0.430919	0	1.4174	ZMZZ		nitrate transporter 1:2
Glyma20g11013		3.75509	2.55947	1.15981			4.8377	4.91115	1.43204	2.21171	1.18782			RING/U-box superfamily protein
Ammonium		CI	CII	CIII			LI	LII	LIII	LIV	LV	DE-Profile
Glyma10g26690		89.5077	1661.89	1088.19	PZ		54.9443	311.732	1493.56	3339.24	3032.49	PPZZ		ammonium transporter 1;1
Glyma20g21030		34.3241	538.33	671.847	PZ		47.3256	305.253	734.313	1010.79	811.185	PZPZ		ammonium transporter 1;1
Glyma10g31130		94.0708	96.1251	18.4371	ZM		18.0711	81.1978	134.052	41.2852	23.2617	ZPZZ		ammonium transporter 1;2
Glyma18g43540		0.560548	45.7223	66.4382	PZ		16.5961	36.165	50.9174	242.937	193.705	ZZPZ		ammonium transporter 2
Glyma10g31110		64.6096	78.0282	34.8938			19.3666	86.5103	167.892	61.7967	44.5168	ZPZZ		ammonium transporter 1;2
Glyma07g18670		5.39639	48.805	34.7531			0.328832	2.10398	2.9458	10.5383	7.17004	ZZPZ		ammonium transporter 2
Glyma03g32560		0	1.70631	2.03825			0.696672	0.748249	0	1.06785	0.593909			ammonium transporter 1;1
Glyma10g31080		76.4154	64.9161	27.9414			33.3915	61.7889	114.437	37.8818	49.1705			ammonium transporter 1;2
Glyma20g36390		0.133804	0.136809	0.0925551			1.39334	0	0.281711	0.513418	0.244046			ammonium transporter 1;2
Glyma01g30920		1.92392	3.13901	5.58565			2.34083	4.98326	4.71779	8.92716	3.21359			ammonium transporter 2
Glyma02g04960		0	0	0			0	0	0	0	0			ammonium transporter 2
Glyma02g16200		0	0	0.0925551			0	0	0	0	0			ammonium transporter 2
Glyma03g40700		0	0	0			0.947184	0.796104	0	0	0			ammonium transporter 2
Glyma05g33010		0	0.273618	0			0	0	0	0	0			ammonium transporter 2
Glyma09g41810		0	0	0			0.328832	0	0	0	0			ammonium transporter 2
Glyma10g03601		0	0	0.0925551			0	0	0	0	0			ammonium transporter 2
Glyma19g43380		0	0	0			0.657665	1.54435	1.50698	0	0			ammonium transporter 2
Glyma20g00675		0.29294	0.273618	0.394793			0	0	0	0.327542	0.488091			ammonium transporter 2
MM = Cotyledon Profile 1		PPMZ
MZ = Cotlyedon Profile 2		MZMZ= Leaf profile 1
ZM = Cotyledon Profile 3		ZMZZ= leaf profile 3
PM = Cotyledon Profile 4		ZZMZ, ZZZM= leaf profile 4
MP = Cotyledon Profile 5		PZZZ=leaf profile 7
PZ= Cotyledon Profile 6		ZPZZ=leaf profile 8
PZ = Cotyledon Profile 7		ZZPZ, ZZZP= leaf profile 9
PP = Cotyledon Profile 8		PPZZ, PZPZ, ZPPZ, ZPZP= leaf profile 10
DEG profiles are described using letters P (increasing), Z ( no change) and M ( decreasing). For instance MZMZ means the gene had a significant decrease in expression between stages LI&LII and LIII&LIV and no change in expression between LII&LIII and LIV&LV , indicating leaf profile 1. Likewise MM means that this gene was significantly decreasing between CI&CII and CII&CIII, indicating cotyledon …

## Sheet: Sulfate
Sulfate Genes	CI	CII	CIII	DE-Profile		LI	LII	LIII	LIV	LV	DE - profile		Annotation
Glyma02g10590	6.61635	90.758	161.89	PZ		3.18989	15.15	17.0439	50.3088	84.7451	ZPZP		sulfate transporter 4.1
Glyma02g16365	54.6619	190.147	235.734	PZ		308.88	285.278	165.24	134.868	242.147			sulfate transporter 3;1
Glyma03g02826	0	0	0			0	0	0	0	0			sulfate transporter 91
Glyma03g09435	22.3067	21.8642	6.66805			4.35284	0.736205	3.93336	6.31905	2.01854			sulfate transporter 1;3
Glyma03g16932	0.694353	18.1197	24.3217	PZ		2.37984	1.35573	3.61757	7.22568	18.2992			sulfate transporter 4;2
Glyma03g31310	0.961962	14.327	65.6453	PP		48.1823	146.483	202.786	122.499	69.8958	ZPZZ		sulfate transporter 3;1
Glyma04g11582	0.133804	6.71317	2.17893			0.328832	10.7953	16.6768	49.074	34.7442	PZPZ		sulfate transporter 1;3
Glyma04g11593	0	1.12677	0.579903			0	2.34046	3.27515	7.1158	9.37614	ZPPZ		sulfate transporter 1;3
Glyma06g11140	68.6847	92.9602	54.7886	PZ		6.2664	16.4936	27.3332	41.0121	62.9473	PZPZ		sulfate transporter 1;3
Glyma06g11150	477.711	1337.54	2419.16	PP		329.138	495.424	697.812	750.554	892.145			slufate transporter 2;1
Glyma07g00840	42.4615	180.744	226.642	PZ		10.3258	14.1595	40.0444	23.8148	39.8526	ZZZP		sulfate transporter 3;4
Glyma07g09710	0	2.08762	1.11168			0	0	0	0	0			sulfate transporter 3;5
Glyma07g34360	1.60565	0	0			0.696672	0	0.281711	5.93318	28.2115	ZZZP		sulfate transporter 91
Glyma07g34370	3.9317	1.31743	4.0112			10.0402	3.51069	11.4739	9.456	5.92812			sulfate transporter 91
Glyma08g14700	1.71483	7.5815	273.463	PP		0.696672	10.996	46.9307	146.385	1205.4	ZPPZ		slufate transporter 2;1
Glyma08g19240	0	0.684045	6.02488	PP		1.39334	0	0	0	0			sulfate transporter 1;3
Glyma08g22120	3.14634	12.6131	33.5321	PZ		1.27602	2.69065	1.13363	1.88736	2.6509			sulfate transporter 3;4
Glyma09g32110	7.72959	51.3378	81.2014	PZ		0	0	0	0	0			sulfate transporter 3;1
Glyma10g03460	76.7767	62.0216	41.4431			54.549	109.428	141.258	126.414	95.8267			sulfate transporter 3;1
Glyma11g36210	11.4683	180.443	119.723	PZ		13.6525	77.9418	91.66	119.214	130.539	PZZZ		slufate transporter 2;1
Glyma11g36220	0	0	0			0	0	0	0	0			slufate transporter 2;1
Glyma13g02060	19.6332	167.214	178.66	PZ		56.8288	206.364	255.724	189.328	116.387	PZZZ		sulfate transporter 1;3
Glyma13g02080	5.14379	6.0044	12.695	PZ		2.70867	4.01058	3.83494	1.1685	4.41094			STAS domain / Sulfate transporter family
Glyma13g07974	0.426744	11.6339	16.5907	PZ		1.27602	1.68496	1.23205	6.05303	12.1569			sulfate transporter 4;2
Glyma13g43670	7.05271	11.1082	37.8914	PP		13.6171	10.2116	5.89542	4.03943	27.9975			sulfate transporter 3;4
Glyma14g34170	471.549	95.1579	58.154	MZ		293.706	208.137	204.618	118.487	55.885	ZZZM		slufate transporter 2;1
Glyma14g34210	10.3793	17.9227	31.3229	PP		2.39934	2.31653	3.26837	3.11739	7.12078	ZZZP		slufate transporter 2;1
Glyma14g34221	35.4463	23.0157	21.0616			41.2168	24.5265	43.0081	29.563	29.6083			sulfate transporter 1;3
Glyma15g01710	28.7846	30.3419	197.655	ZP		44.0769	18.9419	13.4247	15.6972	85.6327			sulfate transporter 3;4
Glyma15g05760	20.4042	3.95986	3.10448	MZ		0.677168	0.245402	0	0	0			sulfate transporter 1;3
Glyma15g16680	0	0	0			0	0	0.712631	0.246455	0			slufate transporter 2;1
Glyma16g23320	1.28023	10.9391	14.5111	PZ		1.29552	1.04151	1.84626	4.02306	7.56439			sulfate transporter 4;2
Glyma18g02230	0	0	0			0	0	0	0	0			slufate transporter 2;1
Glyma18g02240	1.54784	32.268	20.7591	PZ		1.04501	30.2134	24.5141	26.5111	19.1935	PZZZ		slufate transporter 2;1
Glyma18g36276	0	0	0			0	0	0	0	0			slufate transporter 2;1
Glyma18g52270	35.8934	253.115	431.968	PZ		25.9	54.8766	88.5442	168.308	428.247	ZZPZ		sulfate transporter 4.1
Glyma19g34160	12.1373	16.8573	34.9413			33.188	21.8304	67.5138	100.121	77.64	ZZPZ		sulfate transporter 3;1
Glyma20g02080	0.401413	28.279	44.5772	PZ		24.6118	30.1176	53.5456	40.5286	60.6908			sulfate transporter 91
Glyma20g10941	0	0.88546	1.24867			0.328832	0	0	0.327542	1.62181			sulfate transporter 4;2
MM = cotyledon Profile 1		PPMZ
MZ = Cotlyedon Profile 2		MZMZ= Leaf profile 1
ZM = Cotyledon Profile 3		ZMZZ= leaf profile 3
PM = Cotyledon Profile 4		ZZMZ, ZZZM= leaf profile 4
MP = Cotyledon Profile 5		PZZZ=leaf profile 7
PZ= Cotyledon Profile 6		ZPZZ=leaf profile 8
PZ = Cotyledon Profile 7		ZZPZ, ZZZP= leaf profile 9
PP = Cotyledon Profile 8		PPZZ, PZPZ, ZPPZ, ZPZP= leaf profile 10

## Sheet: Potassium
Potassium Genes	CI	CII	CIII	DE-Profile		LI	LII	LIII	LIV	LV	DE - profile		Annotation
Glyma01g03850	3.10354	25.2509	10.446	PZ		18.9525	22.3686	11.0739	15.4097	12.5765			K+ uptake permease 6
Glyma02g03830	2.69427	25.5137	14.0833	PZ		14.0246	30.168	17.1587	17.8647	17.728			K+ uptake permease 6
Glyma02g36470	90.0961	96.1499	109.207			33.8661	45.9637	163.877	128.176	70.165	ZPZZ		BTB/POZ domain with WD40/YVTN repeat-like protein
Glyma02g46930	141.122	74.6302	76.4874			29.7083	25.691	19.4935	22.0636	10.4292			Outward rectifying potassium channel protein
Glyma03g38280	2.38386	10.8174	17.6505	PZ		1.0255	2.60683	5.50783	3.79617	3.44921			Ca2+ activated outward rectifying K+ channel 5
Glyma05g08230	66.9292	9.58616	3.51811	MZ		11.4722	13.2018	44.3874	30.3333	29.5375			K+ transporter 1
Glyma05g10930	191.569	238.781	176.029			71.3834	75.6598	78.2959	97.5359	56.1869			potassium channel tetramerisation domain-containing protein / pentapeptide repeat-containing protein
Glyma05g10960	241.792	263.759	195.254			70.5271	81.7856	103.852	95.5018	76.7482			potassium channel tetramerisation domain-containing protein / pentapeptide repeat-containing protein
Glyma05g24530	121.859	72.8454	73.5004			66.4396	49.888	47.0948	48.2843	50.5126			K+ uptake permease 7
Glyma05g33660	15.7661	21.1586	31.1394			0.696672	3.00472	6.07126	8.18779	6.04721			STELAR K+ outward rectifier
Glyma05g36300	2.38386	0.907002	1.34492			1.93368	1.48445	1.55776	0.246455	0.586679			K+ efflux antiporter 4
Glyma05g37270	60.1576	70.4531	67.1352			32.3395	24.374	24.5095	31.6116	25.8128			Potassium transporter family protein
Glyma05g37690	4.78518	29.352	24.2903	PZ		7.66036	3.78002	6.43154	16.6756	23.0708	ZZZP		BTB/POZ domain with WD40/YVTN repeat-like protein
Glyma06g07470	0.936631	62.0539	72.9232	PZ		38.3006	42.9029	38.7856	44.3374	71.7734			K+ transporter 1
Glyma07g04750	0.585879	0	0			0	0	0	0	0			high affinity K+ transporter 5
Glyma07g30360	15.7575	40.6217	69.6477	PP		52.9197	53.9289	58.9151	30.1137	41.9914			K+ efflux antiporter 3
Glyma08g01900	24.4854	43.9912	20.2593			22.8634	10.4451	10.4423	69.9707	30.7385	ZZPZ		BTB/POZ domain with WD40/YVTN repeat-like protein
Glyma08g02290	62.9949	68.6917	54.9297			29.1652	22.1084	25.2388	37.9339	29.9028			Potassium transporter family protein
Glyma08g03320	10.2804	1.84312	7.66731			6.28621	2.86411	2.65731	2.89463	6.03997			K+ efflux antiporter 4
Glyma08g06890	26.2406	25.9564	21.1717			35.1692	34.2389	35.0513	20.4747	18.4361			K+ efflux antiporter 3
Glyma08g08710	12.4798	8.13511	11.0787			8.21989	3.83696	7.85003	5.74411	5.34867			Ca2+ activated outward rectifying K+ channel 6
Glyma08g12550	703.206	864.868	1126.4			206.514	272.831	340.854	583.712	599.664	ZZZP		BTB/POZ domain-containing protein
Glyma08g19120	282.507	106.033	112.011			51.2951	53.6622	80.0001	67.0226	66.0537			K+ uptake permease 7
Glyma08g24960	13.5709	213.359	1099.79	PP		62.7922	69.9131	67.065	62.8795	130.481			potassium channel in Arabidopsis thaliana 1
Glyma08g39840	1872.42	2102.03	2283.86			585.773	733.49	1152.72	1127.88	1128.53			Potassium transporter family protein
Glyma09g05830	106.144	250.68	250.006			64.811	60.4169	99.9873	83.643	106.979			K+ uptake permease 11
Glyma09g27940	18.6972	17.7384	34.5381			21.4299	15.8952	17.6707	14.7255	18.4205			K+ efflux antiporter 5
Glyma09g39770	77.6973	133.516	183.444			88.6744	113.805	108.731	108.67	198.014			K+ efflux antiporter 2
Glyma10g24620	645.282	56.6753	243.667	MP		286.457	98.0189	86.0553	98.2943	61.51	ZZZM		potassium channel beta subunit 1
Glyma12g29190	3.8557	8.34412	13.712			9.82808	11.0316	16.433	18.9662	6.13372			potassium transport 2/3
Glyma13g23960	34.1557	53.9985	27.0664			69.4583	36.7497	18.1598	11.3065	12.9515	ZMZZ		Potassium transporter family protein
Glyma14g01790	1.5557	3.2467	2.1345			0	2.12791	0.661847	0.573997	0.541			Outward rectifying potassium channel protein
Glyma14g10750	53.7186	54.0803	43.9034			40.8718	23.3231	25.1584	25.8925	16.6711			K+ efflux antiporter 6
Glyma14g15210	0	0	0			0	0	0	0	0			K+ transporter 1
Glyma14g39330	23.1363	56.7626	27.412			42.6375	63.1407	83.4524	28.3394	23.9675			STELAR K+ outward rectifier
Glyma15g05880	41.8643	16.3963	15.823			16.1497	11.1693	10.1848	9.98579	9.11279			K+ uptake permease 7
Glyma15g10140	1.5557	2.97308	0.901999			1.62435	4.49229	3.84172	1.1685	1.66868			potassium channel in Arabidopsis thaliana 1
Glyma15g17080	14.4869	41.4932	27.8263	PZ		4.31352	9.47227	12.917	10.3011	17.2087			K+ uptake permease 10
Glyma16g05060	88.6333	185.797	224.798			52.6896	66.1245	101.692	94.6774	105.847			K+ uptake transporter 3
Glyma16g26470	15.3182	3.26824	0	MZ		23.4293	0	0	0	0.685266			K+ uptake transporter 3
Glyma17g01080	37.5414	37.4332	5.18717			522.913	239.892	195.521	83.009	52.0441	ZZMZ		Outward rectifying potassium channel protein
Glyma17g08210	4.93646	21.5659	25.7941	PZ		3.63635	4.10317	18.0692	31.8001	7.68696	ZZPZ		BTB/POZ domain with WD40/YVTN repeat-like protein
Glyma17g12740	17.7353	0.136809	0.462775	MZ		1.60485	0.490803	0.845134	0.246455	2.05699			K+ transporter 1
Glyma17g31250	0	0	0			0	0	0	0	0			K+ transporter 1
Glyma17g34780	31.2006	18.7112	23.1823			12.0324	11.4985	6.26811	11.8208	8.86032			K+ efflux antiporter 6
Glyma18g06790	0	0.136809	0.18511			2.2232	0	0	0	0			potassium transporter 1
Glyma19g01400	183.057	520.483	301.147	PZ		413.226	256.659	144.689	131.117	158.053	ZZMZ		Potassium transporter family protein
Glyma19g28110	48.3539	124.405	245.709	PP		63.7112	69.4789	68.5603	111.427	88.9703			K+ uptake transporter 3
Glyma19g40890	22.9447	75.2756	136.31	PZ		75.5665	75.0399	74.7417	94.7266	125.178			Ca2+ activated outward rectifying K+ channel 5
Glyma19g45260	7.61326	22.5223	24.3065	PZ		3.63605	17.337	29.6313	35.1327	34.9688	ZPZZ		high affinity K+ transporter 5
Glyma20g19000	260.579	426.483	692.237			141.133	161.971	139.152	203.205	163.731			potassium channel beta subunit 1
MM = cotyledon Profile 1		PPMZ
MZ = Cotlyedon Profile 2		MZMZ= Leaf profile 1
ZM = Cotyledon Profile 3		ZMZZ= leaf profile 3
PM = Cotyledon Profile 4		ZZMZ, ZZZM= leaf profile 4
MP = Cotyledon Profile 5		PZZZ=leaf profile 7
PZ= Cotyledon Profile 6		ZPZZ=leaf profile 8
PZ = Cotyledon Profile 7		ZZPZ, ZZZP= leaf profile 9
PP = Cotyledon Profile 8		PPZZ, PZPZ, ZPPZ, ZPZP= leaf profile 10
11/41(27%)
Cot K	AVG C-I	AVG C-II	AVG C-III	Normalization	C-I	C-III	C-V
glyma03g38280	1.78789	10.8174	17.6505		1	6.05039	9.87227
glyma19g40890	17.2085	75.2756	136.31		1	4.37432	7.92109
glyma17g12740	13.3014	0.136809	0.462775		1	0.0102853	0.0347914
glyma02g03830	2.0207	25.5137	14.0833		1	12.6262	6.96951
glyma17g08210	3.70235	21.5659	25.7941		1	5.82492	6.96697
glyma05g08230	50.1969	9.58616	3.51811		1	0.190971	0.0700862
glyma16g26470	11.4887	3.26824	0		1	0.284475	0
glyma10g24620	483.961	56.6753	243.667		1	0.117107	0.503485
glyma05g37690	3.58889	29.352	24.2903		1	8.17857	6.7682
glyma15g17080	10.8652	41.4932	27.8263		1	3.81892	2.56105
glyma01g03850	2.32765	25.2509	10.446		1	10.8482	4.48778
glyma08g24960	10.1782	213.359	1099.79		1	20.9624	108.054
glyma19g01400	137.293	520.483	301.147		1	3.79105	2.19347
glyma06g07470	0.702473	62.0539	72.9232		1	88.3363	103.809
glyma07g30360	15.6896	31.85	65.4985		1	2.03001	4.17464
glyma19g28110	36.2654	124.405	245.709		1	3.4304	6.7753
glyma19g45260	5.70994	22.5223	24.3065		1	3.9444	4.25687
	AVG L-I	AVG L-II	AVG L-III	AVG L-IV	AVG L-V	Normalization	L-I	L-II	L-III	L-IV	L-V
glyma08g01900	17.1476	10.4451	10.4423	69.9707	30.7385		1	0.609131	0.608968	0.608968	1.79259
glyma05g37690	5.74527	3.78002	6.43154	16.6756	23.0708		1	0.657936	1.11945	1.11945	4.01561
glyma17g01080	392.185	239.892	195.521	83.009	52.0441		1	0.61168	0.498544	0.498544	0.132703
glyma17g08210	2.72727	4.10317	18.0692	31.8001	7.68696		1	1.5045	6.62539	6.62539	2.81856
glyma10g24620	214.843	98.0189	86.0553	98.2943	61.51		1	0.456235	0.40055	0.40055	0.286302
glyma13g23960	52.0937	36.7497	18.1598	11.3065	12.9515		1	0.705453	0.3486	0.3486	0.248619
glyma08g12550	154.886	272.831	340.854	583.712	599.664		1	1.7615	2.20068	2.20068	3.87166
glyma19g45260	2.72704	17.337	29.6313	35.1327	34.9688		1	6.35745	10.8657	10.8657	12.823
glyma19g01400	309.92	256.659	144.689	131.117	158.053		1	0.828145	0.466861	0.466861	0.509979
glyma02g36470	25.3995	45.9637	163.877	128.176	70.165		1	1.80963	6.45197	6.45197	2.76245

## Sheet: Phosphate
P genes	CI	CII	CIII	DE-Profile		LI	LII	LIII	LIV	LV	DE - profile		Annotation
Glyma01g22990	0.560548	15.9966	9.70187	PZ		11.7033	17.8493	9.45162	9.53898	3.55623			EXS (ERD1/XPR1/SYG1) family protein
Glyma02g00640	2.79313	4.6794	5.8805			0.696672	0.643454	3.76678	11.26	17.0273			phosphate 1
Glyma02g12320	0.853488	0	0			0	0	0	0	0			EXS (ERD1/XPR1/SYG1) family protein
Glyma02g14440	1.79798	25.5137	30.9432	PZ		15.1046	18.4	6.79745	10.0883	7.79049			EXS (ERD1/XPR1/SYG1) family protein
Glyma02g38930	87.5667	187.356	184.45			42.4605	51.1719	52.776	67.147	81.8747			phosphate transporter 4;3
Glyma03g01060	368.066	85.0536	87.1976	MZ		129.356	138.097	107.359	84.0309	76.1256			Major facilitator superfamily protein
Glyma03g31950	1.75764	7.86149	19.8729	PP		6.41909	24.5108	5.74554	3.40486	7.72312			phosphate transporter 1;7
Glyma07g07570	257.102	376.291	271.659			233.124	410.332	329.27	264.99	249.702			Major facilitator superfamily protein
Glyma07g17440	2.24219	6.02594	1.20322			286.258	45.908	16.3817	3.20167	1.18782	MZMZ		phosphate transporter 4;2
Glyma07g34870	0.29294	95.8287	154.624	PZ		3.63605	68.3519	140.232	213.874	188.334	PZZZ		phosphate transporter 1;9
Glyma07g35520	61.8646	5.48949	4.97379	MZ		14.6432	3.94159	4.00085	1.02684	0.685266	ZZMZ		EXS (ERD1/XPR1/SYG1) family protein
Glyma07g40400	31.0179	21.4677	24.4038			26.5772	16.4699	20.7253	24.4339	30.4726			phosphate transporter 4;6
Glyma08g38840	356.633	387.801	206.218			320.144	138.225	279.823	256.77	186.856			phosphate transporter 2;1
Glyma09g37000	4.64962	5.69848	10.8889			20.7566	18.0557	7.06924	3.30326	1.80691	ZZMZ		EXS (ERD1/XPR1/SYG1) family protein
Glyma09g39960	21.1703	22.2993	32.1878			17.3285	12.7103	11.0396	13.6239	16.9093			EXS (ERD1/XPR1/SYG1) family protein
Glyma10g00720	0.853488	9.36637	27.867	PZ		4.19589	18.1161	24.9264	43.5072	65.9396	ZPZZ		phosphate 1
Glyma10g00950	0.133804	0.136809	0.624334			0.947184	0.490803	0	0.533926	0.982221			phosphate transporter 1;3
Glyma10g04230	0	3.52032	1.85314			11.464	22.4998	1.61533	2.00946	3.23639			phosphate transporter 1;4
Glyma10g32670	0.560548	1.40039	4.30872			1.006	0.643454	0.281711	1.1685	5.47499			phosphate 1
Glyma10g33030	111.542	1739.83	1547.68	PZ		43.8432	192.148	268.994	413.333	238.129	PZZZ		phosphate transporter 1;7
Glyma11g26510	287.651	707.731	454.451			188.593	270.111	342.856	267.598	258.286			phosphate transporter 4;1
Glyma12g32210	2.93655	1.26358	1.5546			1.33483	1.04151	1.0352	1.98895	0.785046			EXS (ERD1/XPR1/SYG1) family protein
Glyma13g08720	0	0	0			0	0	0	0	0			phosphate transporter 1;1
Glyma13g23180	19.7748	26.313	50.0726			33.9081	72.496	62.3393	53.0708	93.3746			phosphate transporter 4;5
Glyma13g38260	18.3362	17.9797	28.4913			13.5784	13.2612	15.8387	18.9325	28.7752			EXS (ERD1/XPR1/SYG1) family protein
Glyma14g28780	0	0	0			0	0	0	0	0			phosphate transporter 1;1
Glyma14g36650	0	0	0			0	0	0	0	8.40005			phosphate transporter 1;3
Glyma14g36980	126.201	109.804	121.681			34.4881	51.9591	58.7351	61.2753	74.6183			phosphate transporter 4;3
Glyma17g00230	14.4315	10.4856	13.0244			13.4608	7.96701	5.79318	7.54908	7.2397			phosphate transporter 4;6
Glyma18g07320	20.5434	88.1053	70.1967	PZ		14.6429	22.2101	32.2197	25.4147	43.7333			phosphate transporter 4;1
Glyma18g46260	8.14672	8.44103	10.7398			11.0809	5.9647	7.64936	6.6703	5.11066			EXS (ERD1/XPR1/SYG1) family protein
Glyma18g49680	0.694353	0.579539	2.68614			0.328832	1.01758	0	0.820452	0.976182			EXS (ERD1/XPR1/SYG1) family protein
Glyma19g34710	2.58579	39.1048	13.4579	PZ		20.8624	71.9433	24.487	68.0077	94.4	ZZZP		phosphate transporter 1;7
Glyma20g02660	23.3051	49.347	60.2127			24.9541	31.9214	24.6322	18.2607	24.9427			phosphate transporter 1;9
Glyma20g03960	1.94925	6.58394	0.37022			55.2606	64.5208	90.8215	19.3667	13.6692	ZZZM		EXS (ERD1/XPR1/SYG1) family protein
Glyma20g04130	0.133804	0	0			7.83224	0.864928	1.41534	2.38121	3.04644			EXS (ERD1/XPR1/SYG1) family protein
Glyma20g04150	0.133804	0	0			2.88087	1.81368	2.33474	3.05586	3.15345			EXS (ERD1/XPR1/SYG1) family protein
Glyma20g04160	0	0	0			0	0	0	0.327542	0			EXS (ERD1/XPR1/SYG1) family protein
Glyma20g34610	43.3778	307.408	266.71	PZ		15.0458	64.0473	190.895	188.117	94.4203	PZZZ		phosphate transporter 1;7
Glyma20g34620	3.39648	5.00686	7.22173			103.873	75.2761	59.9706	28.3503	22.8628	ZZMZ		phosphate transporter 1;4
Glyma20g34930	0	0	2.57372			0	0	1.31691	0.49291	2.8024			phosphate 1
MM = cotyledon Profile 1		PPMZ
MZ = Cotlyedon Profile 2		MZMZ= Leaf profile 1
ZM = Cotyledon Profile 3		ZMZZ= leaf profile 3
PM = Cotyledon Profile 4		ZZMZ, ZZZM= leaf profile 4
MP = Cotyledon Profile 5		PZZZ=leaf profile 7
PZ= Cotyledon Profile 6		ZPZZ=leaf profile 8
PZ = Cotyledon Profile 7		ZZPZ, ZZZP= leaf profile 9
PP = Cotyledon Profile 8		PPZZ, PZPZ, ZPPZ, ZPZP= leaf profile 10
Cot P	AVG. C-I	AVG C-II	AVG C-III	Large	Normalization	C-I	C-III	C-V
glyma10g33030	83.6561	1739.83	1547.68	1739.83		1	20.7974	18.5005
glyma07g35520	46.3985	5.48949	4.97379	46.3985		1	0.118312	0.107197
glyma20g34610	32.5333	307.408	266.71	307.408		1	9.44902	8.19806
glyma10g00720	0.640116	9.36637	27.867	27.867		1	14.6323	43.5343
glyma01g22990	0.420411	15.9966	9.70187	15.9966		1	38.0499	23.0771
glyma02g14440	1.34848	25.5137	30.9432	30.9432		1	18.9203	22.9467
glyma18g07320	15.4075	88.1053	70.1967	88.1053		1	5.71832	4.55599
glyma19g34710	1.93935	39.1048	13.4579	39.1048		1	20.1639	6.93942
glyma03g01060	276.05	85.0536	87.1976	276.05		1	0.30811	0.315877
glyma07g34870	0.219705	95.8287	154.624	154.624		1	436.171	703.779
glyma03g31950	1.31823	7.86149	19.8729	19.8729		1	5.96368	15.0755
Leaf P	AVG L-I	AVG L-II	AVG L-III	AVG L-IV	AVG L-V	Normalization	L-I	L-II	L-III	L-IV	L-V
glyma10g33030	32.8824	192.148	268.994	413.333	238.129		1	5.84351	8.1805	12.57	7.24184
glyma20g34610	11.2844	64.0473	190.895	188.117	94.4203		1	5.67575	16.9167	16.6706	8.36735
glyma07g17440	214.693	45.908	16.3817	3.20167	1.18782		1	0.213831	0.076303	0.0149127	0.00553263
glyma07g34870	2.72704	68.3519	140.232	213.874	188.334		1	25.0645	51.423	78.4274	69.0617
glyma10g00720	3.14692	18.1161	24.9264	43.5072	65.9396		1	5.75677	7.92088	13.8253	20.9537
glyma07g35520	10.9824	3.94159	4.00085	1.02684	0.685266		1	0.3589	0.364296	0.0934981	0.0623966
glyma09g37000	15.5675	18.0557	7.06924	3.30326	1.80691		1	1.15983	0.454103	0.21219	0.116069
glyma20g34620	77.9047	75.2761	59.9706	28.3503	22.8628		1	0.96626	0.769795	0.363911	0.293471
glyma20g03960	41.4454	64.5208	90.8215	19.3667	13.6692		1	1.55677	2.19135	0.467283	0.329812
glyma19g34710	15.6468	71.9433	24.487	68.0077	94.4		1	4.59795	1.56498	4.34643	6.03317
