# Supplementary material for: Developmental profiling of gene expression in soybean trifoliate leaves and cotyledons
Source: BMC Plant Biol. 2015 Jul 3;15:169. doi: 10.1186/s12870-015-0553-y (PMC4492100; doi:10.1186/s12870-015-0553-y)
Supplement: Additional file 9: — Tissue specific genes. [file 12870_2015_553_MOESM9_ESM.xlsx]

## Sheet: Cot-I_Leaf-I
	id	baseMean	baseMeanA	baseMeanB	foldChange	log2FoldChange	pval	padj
4	Glyma0005s50.2	22.5391	1.71073	43.3675	25.3502	4.66392	4.47289e-06	0.00015525
19	Glyma0022s00346.1	55.3047	6.49538	104.114	16.0289	4.00261	0.000143285	0.00293364
70	Glyma0048s00270.1	298.08	457.159	139.001	0.304054	-1.7176	0.000253411	0.00472102
71	Glyma0048s00280.1	10.8178	19.5887	2.04685	0.104491	-3.25854	0.00281057	0.0327517
105	Glyma0079s00290.1	40.7571	13.1934	68.3208	5.17842	2.37251	0.00197872	0.0247798
123	Glyma0090s00250.1	6.94857	13.5091	0.388017	0.0287226	-5.12167	0.00146651	0.0195253
131	Glyma0092s00240.1	190.62	41.0306	340.21	8.29161	3.05165	8.92474e-08	5.25947e-06
189	Glyma01g00500.1	8.23013	1.08495	15.3753	14.1714	3.82492	0.00193381	0.0243169
203	Glyma01g00600.1	282.071	3.12019	561.023	179.804	7.49028	2.479e-17	9.95471e-15
209	Glyma01g00640.2	38.3247	60.868	15.7815	0.259274	-1.94745	0.00134969	0.0182931
229	Glyma01g00790.2	7.53969	14.6914	0.388017	0.0264112	-5.24271	0.000939196	0.0136848
231	Glyma01g00820.1	341.556	96.9251	586.187	6.04783	2.59642	1.46422e-06	5.9757e-05
236	Glyma01g00850.1	36.6609	62.7397	10.5821	0.168666	-2.56776	0.000770675	0.0116127
240	Glyma01g00870.1	108.801	8.8588	208.742	23.5633	4.55847	4.54725e-09	3.74495e-07
241	Glyma01g00870.2	47.1645	11.439	82.89	7.24628	2.85724	0.000263118	0.00487872
252	Glyma01g00950.1	521.221	801.88	240.562	0.299997	-1.73698	0.00265364	0.0313615
258	Glyma01g01000.1	24.5549	7.66888	41.4409	5.40377	2.43397	5.87365e-05	0.00139643
259	Glyma01g01000.2	19.4363	7.43904	31.4336	4.22549	2.07912	0.00324983	0.0368176
283	Glyma01g01180.1	327.128	633.761	20.4949	0.0323385	-4.9506	1.49346e-17	6.16657e-15
284	Glyma01g01180.3	317.92	606.208	29.6328	0.0488822	-4.35455	4.40718e-14	1.01872e-11
290	Glyma01g01240.1	6.31323	0.755378	11.8711	15.7154	3.97411	2.67116e-06	0.000101067
292	Glyma01g01260.1	967.492	2.61107	1932.37	740.068	9.53151	1.28127e-13	2.68015e-11
378	Glyma01g01940.1	419.973	140.335	699.611	4.98531	2.31768	7.09484e-05	0.00163586
413	Glyma01g02240.1	31.4152	13.5663	49.2642	3.63138	1.86052	0.00457639	0.0478096
414	Glyma01g02251.1	273.828	86.8474	460.809	5.30597	2.40762	6.79697e-06	0.00022139
425	Glyma01g02330.1	1804.62	3598.22	11.0331	0.00306628	-8.34929	1.48538e-36	7.42879e-33
427	Glyma01g02350.3	50.5492	19.603	81.4953	4.15729	2.05564	0.00186849	0.0237069
436	Glyma01g02420.1	100.228	149.674	50.7824	0.339287	-1.55942	0.00349931	0.0390014
456	Glyma01g02670.1	5.98892	0	11.9778	Inf	Inf	0.000526731	0.0085912
457	Glyma01g02691.1	19.1367	1.1143	37.1592	33.3477	5.05952	0.000453786	0.0076321
463	Glyma01g02780.1	245.473	89.389	401.557	4.49224	2.16744	1.95776e-05	0.000548671
472	Glyma01g02840.1	18.1619	3.07391	33.2499	10.8168	3.4352	9.64675e-06	0.000298149
473	Glyma01g02840.2	21.9779	4.20514	39.7506	9.45287	3.24075	7.09554e-06	0.000229485
474	Glyma01g02840.3	29.9867	6.71859	53.2547	7.92647	2.98668	1.54364e-05	0.000446957
487	Glyma01g02950.1	290.65	482.803	98.4978	0.204012	-2.29327	6.01494e-06	0.000199461
494	Glyma01g03040.1	7.22204	0	14.4441	Inf	Inf	0.000503991	0.00830882
498	Glyma01g03090.1	149.106	1.28755	296.925	230.612	7.84933	1.45114e-12	2.4564e-10
499	Glyma01g03100.1	16.2099	1.90565	30.5142	16.0125	4.00113	0.00474154	0.0491801
503	Glyma01g03120.2	8.65559	17.3112	0	0	#NAME?	0.00192431	0.0242196
506	Glyma01g03150.1	16.4667	28.2602	4.67324	0.165364	-2.59628	0.00116857	0.0162219
527	Glyma01g03360.2	43.9554	3.97425	83.9366	21.1201	4.40055	3.98115e-09	3.3438e-07
528	Glyma01g03360.3	11.1863	2.39416	19.9784	8.34464	3.06085	0.000535818	0.00872115
566	Glyma01g03670.1	11.6703	0	23.3406	Inf	Inf	0.00012429	0.00260087
585	Glyma01g03850.1	12.3842	2.34683	22.4215	9.55397	3.2561	0.0011599	0.0161219
586	Glyma01g03850.2	11.7522	1.28755	22.2168	17.2551	4.10895	1.19732e-05	0.000358376
588	Glyma01g03870.3	30.8419	53.2419	8.44196	0.158559	-2.65691	0.00222371	0.0273009
600	Glyma01g03956.1	17.4755	8.05242	26.8985	3.34043	1.74003	0.00448649	0.047085
605	Glyma01g04000.1	69.7033	23.932	115.475	4.82512	2.27057	0.00183607	0.0233625
611	Glyma01g04060.1	144.876	66.3592	223.393	3.36641	1.75121	0.00225457	0.0275853
623	Glyma01g04122.1	7.447	0	14.894	Inf	Inf	0.000134732	0.00278442
637	Glyma01g04230.2	265.399	406.238	124.559	0.306617	-1.70549	0.000204514	0.00396661
649	Glyma01g04330.1	17.3501	2.22754	32.4727	14.5779	3.86571	0.00385953	0.0420535
651	Glyma01g04340.1	37.4537	69.0435	5.86398	0.0849317	-3.55755	5.77214e-06	0.000192804
652	Glyma01g04350.1	1670.83	3229.84	111.83	0.034624	-4.85208	3.24373e-17	1.27465e-14
669	Glyma01g04476.1	603.742	924.757	282.728	0.305733	-1.70966	0.000732764	0.0111668
674	Glyma01g04530.1	987.084	113.113	1861.06	16.4531	4.04029	5.91807e-12	8.94442e-10
680	Glyma01g04580.1	18.1159	6.10311	30.1287	4.93662	2.30352	0.00101315	0.014515
681	Glyma01g04590.1	115.766	34.742	196.791	5.66435	2.50191	7.30654e-06	0.000235202
695	Glyma01g04710.1	1835.01	681.932	2988.09	4.3818	2.13152	0.00288567	0.0334426
740	Glyma01g05080.1	104.721	206.012	3.42912	0.0166452	-5.90875	5.16803e-16	1.62465e-13
741	Glyma01g05080.2	46.3728	89.9762	2.7695	0.0307804	-5.02185	3.40372e-08	2.22126e-06
755	Glyma01g05220.1	348.965	148.756	549.173	3.69177	1.88431	0.000345978	0.00612212
769	Glyma01g05410.2	157.768	27.7736	287.763	10.361	3.37309	2.14309e-08	1.4924e-06
810	Glyma01g05880.1	73.8042	33.8223	113.786	3.36424	1.75028	0.00393503	0.0426818
811	Glyma01g05890.2	8.17391	0	16.3478	Inf	Inf	0.00202346	0.0252194
815	Glyma01g05960.2	10.3518	2.89698	17.8066	6.1466	2.61979	0.000544906	0.00882617
819	Glyma01g06001.1	2.86526	0	5.73053	Inf	Inf	0.00292662	0.0338246
878	Glyma01g06640.1	108.16	177.79	38.5291	0.216711	-2.20615	0.000257133	0.00477902
908	Glyma01g06850.2	100.527	23.7252	177.329	7.47431	2.90194	4.20116e-06	0.00014793
930	Glyma01g07100.1	544.311	224.753	863.869	3.84364	1.94247	0.000466096	0.00779336
932	Glyma01g07120.1	10.7601	1.57346	19.9467	12.677	3.66414	0.000598893	0.00948307
933	Glyma01g07120.2	8.63909	2.32115	14.957	6.4438	2.68791	0.000789027	0.0118535
934	Glyma01g07120.3	10.951	1.38885	20.5131	14.7699	3.88458	2.87561e-05	0.000762771
935	Glyma01g07120.4	8.77964	1.69275	15.8665	9.37324	3.22855	0.00046059	0.00771821
937	Glyma01g07120.6	13.0849	1.04897	25.1209	23.9481	4.58184	8.74714e-08	5.16325e-06
938	Glyma01g07120.7	31.2192	7.49195	54.9465	7.33407	2.87461	0.000107088	0.00229771
959	Glyma01g07390.1	42.8914	0.1013	85.6816	845.824	9.72421	0.00108309	0.0152782
960	Glyma01g07390.2	137.852	4.563	271.14	59.4214	5.89291	0.000170478	0.0033917
967	Glyma01g07554.1	96.0307	146.482	45.5791	0.311158	-1.68428	0.00336683	0.0378392
968	Glyma01g07567.1	171.261	3.63543	338.887	93.218	6.54254	3.52278e-05	0.000903085
978	Glyma01g07770.1	34.5312	10.408	58.6544	5.63553	2.49455	0.000134811	0.00278502
979	Glyma01g07780.1	25.3149	42.3092	8.32058	0.196661	-2.34622	0.0013414	0.0182032
999	Glyma01g08080.1	7.13991	1.013	13.2668	13.0966	3.71112	0.00231638	0.0281247
1018	Glyma01g08600.2	11.9038	0	23.8076	Inf	Inf	0.00121746	0.0167863
1022	Glyma01g08640.1	31.4619	54.1254	8.79832	0.162554	-2.62101	0.00127624	0.0174438
1062	Glyma01g09510.1	34.7666	69.5333	0	0	#NAME?	0.000800015	0.0119924
1064	Glyma01g09520.1	457.186	798.59	115.781	0.144982	-2.78605	1.16344e-08	8.62611e-07
1075	Glyma01g09900.1	4.53323	9.06647	0	0	#NAME?	0.00135418	0.0183404
1076	Glyma01g09900.2	4.67697	9.35394	0	0	#NAME?	0.00310962	0.0354719
1078	Glyma01g09948.1	11.414	0	22.828	Inf	Inf	5.1226e-07	2.41073e-05
1084	Glyma01g10081.1	1208.26	447.197	1969.32	4.4037	2.13872	1.79608e-05	0.000510117
1110	Glyma01g10900.1	116.536	233.072	0	0	#NAME?	1.3659e-11	1.93171e-09
1130	Glyma01g12970.1	498.483	876.733	120.234	0.137138	-2.8663	1.52184e-06	6.17421e-05
1161	Glyma01g15258.1	7.83076	0	15.6615	Inf	Inf	0.00123533	0.0169944
1173	Glyma01g15930.1	199.468	10.9531	387.984	35.4223	5.14659	2.0214e-12	3.32949e-10
1192	Glyma01g17300.1	326.243	84.5737	567.912	6.71499	2.74739	0.000126508	0.00264096
1212	Glyma01g18606.1	6.56846	0	13.1369	Inf	Inf	5.28984e-06	0.000178256
1233	Glyma01g20700.1	696.406	98.2421	1294.57	13.1773	3.71999	1.30556e-11	1.86073e-09
1234	Glyma01g20710.1	9.65525	0.763062	18.5474	24.3066	4.60328	1.32215e-07	7.39948e-06
1242	Glyma01g20800.2	6.27869	0	12.5574	Inf	Inf	0.00357594	0.0396387
1245	Glyma01g20860.1	81.9512	10.6198	153.283	14.4336	3.85136	2.46707e-11	3.29426e-09
1280	Glyma01g21620.1	87.6503	168.108	7.19287	0.0427872	-4.54668	2.00186e-10	2.19821e-08
1298	Glyma01g22180.1	87.4051	144.674	30.1358	0.208301	-2.26326	3.11611e-05	0.000812848
1301	Glyma01g22260.1	343.827	625.094	62.561	0.100083	-3.32074	4.91429e-10	4.93348e-08
1304	Glyma01g22480.1	73.2585	112.693	33.8245	0.300148	-1.73625	0.00281986	0.032846
1346	Glyma01g22990.1	7.14812	0.423187	13.8731	32.7824	5.03485	0.000249364	0.00465185
1360	Glyma01g23230.1	68.306	16.6227	119.989	7.2184	2.85168	1.14088e-05	0.000343726
1375	Glyma01g23870.1	221.387	79.7317	363.042	4.5533	2.18691	0.00355161	0.0394485
1387	Glyma01g24360.1	181.631	3.65341	359.61	98.4311	6.62104	1.13745e-12	1.95905e-10
1430	Glyma01g24870.1	18.5959	0	37.1917	Inf	Inf	8.60523e-05	0.0019066
1435	Glyma01g24945.1	56.257	20.7951	91.7188	4.41059	2.14097	0.000278839	0.00509975
1446	Glyma01g25270.4	37.3866	2.65072	72.1224	27.2086	4.76599	1.18236e-10	1.3781e-08
1447	Glyma01g25270.5	20.868	2.59676	39.1392	15.0723	3.91383	6.58457e-05	0.00153819
1460	Glyma01g25930.1	16.0558	32.1115	0	0	#NAME?	4.24476e-07	2.05384e-05
1465	Glyma01g25960.2	19.431	37.2299	1.63214	0.0438395	-4.51163	2.92416e-05	0.000773041
1471	Glyma01g26300.1	373.036	612.14	133.933	0.218794	-2.19235	2.71109e-05	0.000726133
1487	Glyma01g26681.1	50.5764	97.166	3.98693	0.0410322	-4.6071	3.83502e-08	2.46683e-06
1501	Glyma01g26930.1	359.81	566.723	152.897	0.269792	-1.89008	0.000168655	0.00336615
1509	Glyma01g26990.1	340.728	555.786	125.671	0.226114	-2.14488	2.45611e-07	1.26517e-05
1512	Glyma01g27040.1	128.572	0	257.145	Inf	Inf	3.86312e-07	1.89925e-05
1549	Glyma01g27890.1	12.3415	0	24.683	Inf	Inf	8.52224e-06	0.000267604
1569	Glyma01g28520.1	32.4876	7.56496	57.4103	7.58898	2.92391	1.02684e-05	0.000313487
1570	Glyma01g28520.2	29.7456	9.3976	50.0936	5.33047	2.41426	0.000210592	0.00406225
1586	Glyma01g28830.2	87.1914	44.7835	129.599	2.89391	1.53302	0.00353254	0.0392881
1588	Glyma01g28850.1	8.55638	17.1128	0	0	#NAME?	0.00260869	0.0309304
1664	Glyma01g30390.1	136.299	239.271	33.3273	0.139287	-2.84387	1.00147e-05	0.00030732
1672	Glyma01g30610.1	12.699	0.506498	24.8916	49.1445	5.61896	0.00106357	0.015088
1676	Glyma01g30670.1	10.3965	20.7929	0	0	#NAME?	0.000833237	0.0124144
1680	Glyma01g30982.1	6.521	0.1013	12.9407	127.747	6.99714	1.34015e-07	7.48495e-06
1694	Glyma01g31300.1	359.617	16.691	702.542	42.0911	5.39544	0.00228502	0.0278547
1696	Glyma01g31320.1	156.302	240.46	72.1435	0.300023	-1.73685	3.39442e-06	0.000124328
1722	Glyma01g31750.1	21.2407	40.5146	1.96678	0.0485448	-4.36454	0.000757685	0.0114594
1727	Glyma01g31830.1	67.7976	8.43701	127.158	15.0715	3.91375	5.91903e-06	0.000196874
1728	Glyma01g31840.1	45.2821	14.3169	76.2473	5.32568	2.41297	0.00340668	0.0382246
1750	Glyma01g32081.1	12.41	24.8201	0	0	#NAME?	7.44819e-05	0.00170305
1752	Glyma01g32103.1	198.371	313.572	83.1702	0.265234	-1.91466	0.00335794	0.037747
1753	Glyma01g32116.1	13.8277	27.6554	0	0	#NAME?	6.64505e-05	0.00154837
1754	Glyma01g32130.1	9.04227	18.0845	0	0	#NAME?	0.00249074	0.0298161
1757	Glyma01g32140.2	44.4677	1.21559	87.7198	72.162	6.17317	2.54571e-08	1.72901e-06
1768	Glyma01g32380.1	55.0581	13.5935	96.5228	7.10066	2.82795	0.00014262	0.00292329
1773	Glyma01g32400.1	251.882	99.7449	404.019	4.05053	2.01811	0.00397917	0.0430025
1776	Glyma01g32440.2	51.4896	20.4457	82.5336	4.03672	2.01319	0.00327854	0.0370717
1784	Glyma01g32750.1	49140.7	11532.5	86748.9	7.52213	2.91114	2.15641e-05	0.000596143
1812	Glyma01g33080.1	5.90275	0.661762	11.1437	16.8395	4.07377	0.000695215	0.0107133
1838	Glyma01g33420.1	5.10237	0.661762	9.54297	14.4205	3.85005	6.32629e-05	0.0014886
1865	Glyma01g33761.1	39.9827	68.5987	11.3666	0.165698	-2.59338	0.0001158	0.00245307
1975	Glyma01g35180.2	7.23539	0	14.4708	Inf	Inf	0.00283882	0.032997
1994	Glyma01g35330.1	67.8983	16.0303	119.766	7.47127	2.90135	2.14147e-06	8.33764e-05
2004	Glyma01g35450.1	42.5194	10.6595	74.3793	6.97776	2.80276	1.34126e-06	5.54499e-05
2025	Glyma01g35600.3	57.7785	13.0484	102.509	7.85604	2.9738	0.0006892	0.0106296
2052	Glyma01g35920.2	38.5198	63.0733	13.9663	0.22143	-2.17508	0.000234718	0.00443433
2071	Glyma01g36091.1	27.28	4.59235	49.9676	10.8806	3.44369	5.16732e-05	0.00125286
2101	Glyma01g36350.2	15.0673	29.72	0.414708	0.0139538	-6.16319	1.83973e-06	7.31822e-05
2124	Glyma01g36600.1	428.494	712.975	144.013	0.201989	-2.30765	0.000293142	0.00531365
2149	Glyma01g36750.1	86.6292	145.86	27.398	0.187837	-2.41245	2.80598e-05	0.000747546
2178	Glyma01g36940.1	37.4783	2.32115	72.6354	31.2928	4.96776	0.00016813	0.00336101
2187	Glyma01g37020.1	241.784	108.227	375.341	3.46808	1.79414	0.00138059	0.0186248
2223	Glyma01g37341.1	17.2937	0	34.5873	Inf	Inf	1.67565e-07	9.07327e-06
2226	Glyma01g37360.1	170.842	0	341.685	Inf	Inf	6.14559e-16	1.91013e-13
2227	Glyma01g37370.1	96.0392	10.6672	181.411	17.0065	4.08801	1.10606e-10	1.30297e-08
2247	Glyma01g37541.1	274.932	47.5956	502.269	10.5528	3.39956	4.35309e-07	2.10071e-05
2262	Glyma01g37620.3	12.9765	2.01463	23.9384	11.8822	3.57074	0.00113566	0.0158813
2284	Glyma01g37810.1	15.0927	3.20088	26.9844	8.43031	3.07559	0.0027233	0.0319581
2316	Glyma01g38130.1	303.16	0	606.32	Inf	Inf	6.68202e-07	3.03555e-05
2354	Glyma01g38360.1	52.401	20.0812	84.7209	4.21892	2.07687	0.000415522	0.0071147
2385	Glyma01g38560.2	62.4056	101.742	23.069	0.22674	-2.14089	0.00152028	0.0200905
2389	Glyma01g38590.1	468.577	832.006	105.148	0.126379	-2.98417	4.58083e-06	0.000158297
2390	Glyma01g38600.1	7.00672	13.5987	0.414708	0.0304961	-5.03523	0.00307389	0.0351573
2438	Glyma01g39040.1	36.8498	68.0539	5.64576	0.0829602	-3.59144	0.000326006	0.00582491
2456	Glyma01g39120.14	6.68914	0	13.3783	Inf	Inf	0.000741988	0.0112762
2457	Glyma01g39120.15	6.49513	0	12.9903	Inf	Inf	0.00136425	0.018445
2458	Glyma01g39120.2	6.60424	0	13.2085	Inf	Inf	0.000944389	0.0137446
2460	Glyma01g39120.4	7.929	0	15.858	Inf	Inf	0.000984029	0.0141976
2463	Glyma01g39120.7	4.75814	0	9.51628	Inf	Inf	0.00423792	0.0451568
2488	Glyma01g39340.1	23.5388	3.68834	43.3892	11.7639	3.55629	0.000131454	0.00272898
2490	Glyma01g39360.2	81.5392	163.078	0	0	#NAME?	1.08722e-15	3.25067e-13
2496	Glyma01g39410.3	21.2049	3.63437	38.7754	10.6691	3.41536	0.00420165	0.0448378
2500	Glyma01g39451.1	99.5231	159.185	39.8616	0.250411	-1.99763	0.000249347	0.00465185
2513	Glyma01g39530.1	39.5792	65.5438	13.6147	0.207719	-2.2673	0.000677709	0.0104788
2514	Glyma01g39530.2	46.1414	76.5945	15.6882	0.204822	-2.28756	0.000416768	0.00712937
2518	Glyma01g39570.2	57.8905	0	115.781	Inf	Inf	3.5374e-08	2.30031e-06
2524	Glyma01g39630.2	10.2541	0	20.5081	Inf	Inf	0.000332238	0.00592087
2533	Glyma01g39740.2	183.894	95.7223	272.065	2.84223	1.50702	0.00199203	0.0249067
2541	Glyma01g39810.1	291.434	19.5455	563.321	28.821	4.84905	5.74601e-09	4.59464e-07
2549	Glyma01g39890.1	168.664	37.7422	299.586	7.93768	2.98872	1.58841e-06	6.39715e-05
2561	Glyma01g39950.1	59.4965	94.5963	24.3968	0.257905	-1.95509	0.00044209	0.00748342
2563	Glyma01g39970.1	38.7991	13.9987	63.5995	4.54325	2.18372	0.000502538	0.00829233
2569	Glyma01g40030.1	6.78962	0.303899	13.2753	43.6834	5.44901	0.000105338	0.0022699
2571	Glyma01g40050.1	23.835	0	47.67	Inf	Inf	0.00338973	0.0380576
2614	Glyma01g40390.1	31.4398	12.2417	50.638	4.13652	2.04842	0.00175252	0.0224736
2621	Glyma01g40450.1	64.4458	4.25248	124.639	29.3098	4.87331	3.09187e-12	4.87382e-10
2622	Glyma01g40455.1	7.91992	0	15.8398	Inf	Inf	0.00140354	0.0188592
2623	Glyma01g40460.1	26.0695	0	52.1391	Inf	Inf	8.55064e-10	8.23827e-08
2628	Glyma01g40531.1	26.7552	45.916	7.59437	0.165397	-2.596	0.00296717	0.0341712
2657	Glyma01g40760.1	47.281	3.03793	91.524	30.1271	4.91299	2.88088e-12	4.5674e-10
2672	Glyma01g40880.3	10.5153	1.91333	19.1173	9.99163	3.32072	0.0047451	0.0492077
2692	Glyma01g41100.1	504.835	789.682	219.987	0.278576	-1.84386	0.000634107	0.00991104
2700	Glyma01g41170.1	72.4141	24.0364	120.792	5.02537	2.32923	0.00163903	0.0212864
2702	Glyma01g41190.1	11.4376	21.7112	1.16405	0.0536151	-4.22122	1.67521e-05	0.000478754
2703	Glyma01g41200.1	37.3494	69.0045	5.69418	0.082519	-3.59913	1.57089e-07	8.59908e-06
2712	Glyma01g41260.1	26.7808	48.3573	5.20437	0.107623	-3.21594	0.000830312	0.0123824
2713	Glyma01g41260.2	30.598	55.2605	5.93554	0.10741	-3.2188	0.000397833	0.00686524
2730	Glyma01g41411.1	35.7756	5.38738	66.1638	12.2813	3.61839	0.000133114	0.00275823
2747	Glyma01g41542.1	338.422	129.976	546.869	4.20747	2.07295	0.00273421	0.0320555
2762	Glyma01g41650.2	17.5524	2.42245	32.6824	13.4915	3.75398	7.03098e-05	0.00162454
2763	Glyma01g41650.3	16.5739	2.84564	30.3021	10.6486	3.41259	7.46345e-05	0.00170501
2777	Glyma01g41780.1	9.64081	2.23784	17.0438	7.61617	2.92907	0.000564073	0.00904033
2783	Glyma01g41840.1	140.541	25.0145	256.067	10.2368	3.35569	8.04228e-05	0.00180787
2786	Glyma01g41860.1	15.6039	28.0503	3.15752	0.112566	-3.15115	0.00213171	0.0263064
2807	Glyma01g41960.1	62.9495	18.7336	107.166	5.72051	2.51614	0.00163779	0.0212754
2834	Glyma01g42180.1	6.45083	0	12.9017	Inf	Inf	0.00425465	0.0452614
2835	Glyma01g42190.1	79.6432	17.4701	141.816	8.11765	3.02106	9.43989e-06	0.000292743
2861	Glyma01g42360.3	272.486	14.4491	530.522	36.7166	5.19836	3.19356e-13	6.34262e-11
2862	Glyma01g42360.4	52.276	4.05756	100.495	24.7672	4.63036	3.41126e-07	1.69883e-05
2893	Glyma01g42640.1	316.693	107.672	525.713	4.88253	2.28763	6.57831e-06	0.000215673
2895	Glyma01g42661.1	553.959	1105.54	2.38148	0.00215414	-8.85867	1.09468e-09	1.03476e-07
2899	Glyma01g42695.1	18.3083	0.303899	36.3127	119.49	6.90074	2.2787e-06	8.78488e-05
2913	Glyma01g42790.2	28.1435	12.2329	44.054	3.60126	1.8485	0.00397787	0.0430023
2916	Glyma01g42820.2	18.0074	36.0149	0	0	#NAME?	0.00305568	0.0349636
2919	Glyma01g42850.1	22.5476	0.542475	44.5526	82.1285	6.35981	4.77978e-05	0.00116558
2920	Glyma01g42860.1	59.2813	4.87058	113.692	23.3426	4.54489	9.99322e-07	4.30514e-05
2947	Glyma01g43030.1	372.994	59.1104	686.877	11.6202	3.53857	1.26609e-09	1.19065e-07
2948	Glyma01g43040.1	4.45797	0.643774	8.27216	12.8495	3.68364	0.000682871	0.0105497
2949	Glyma01g43040.2	5.76952	0.98365	10.5554	10.7309	3.42369	0.000254895	0.00474545
2950	Glyma01g43040.3	5.96383	0.506498	11.4212	22.5493	4.49501	1.81949e-05	0.000515965
2952	Glyma01g43061.1	34.6925	12.7059	56.6791	4.46085	2.15732	0.00375028	0.0411812
2963	Glyma01g43180.1	5.33399	1.19655	9.47142	7.91558	2.9847	0.000424361	0.00723251
2964	Glyma01g43190.1	12.8897	1.60944	24.1701	15.0177	3.90859	2.0151e-06	7.90155e-05
2982	Glyma01g43321.1	46.673	9.68352	83.6624	8.63968	3.11098	1.11511e-05	0.000336884
2990	Glyma01g43400.2	10.4745	0.1013	20.8477	205.803	7.68512	3.28991e-06	0.000120982
2995	Glyma01g43450.1	40.826	77.5584	4.0937	0.0527821	-4.24381	1.87783e-06	7.42682e-05
3011	Glyma01g43550.1	66.4768	28.5324	104.421	3.65975	1.87175	0.00169772	0.0218988
3013	Glyma01g43560.2	208.663	14.5335	402.792	27.7148	4.79258	0.00354193	0.0393796
3016	Glyma01g43590.1	170.62	4.93223	336.308	68.1859	6.0914	3.38504e-05	0.000872656
3030	Glyma01g43733.1	38.0897	13.8871	62.2924	4.48563	2.16531	0.000370761	0.00647627
3035	Glyma01g43790.1	8.10493	15.4338	0.776034	0.0502814	-4.31383	0.00111597	0.0156538
3053	Glyma01g43933.1	139.315	70.8811	207.748	2.93094	1.55137	0.00190367	0.0240093
3071	Glyma01g44080.2	152.871	234.542	71.1992	0.303567	-1.71991	0.00298828	0.0343702
3079	Glyma01g44150.1	24.9861	7.60862	42.3636	5.56784	2.47712	0.000729115	0.0111297
3086	Glyma01g44210.1	14.3617	0.202599	28.5207	140.774	7.13724	2.31652e-07	1.20114e-05
3096	Glyma01g44270.1	253.26	79.6645	426.856	5.35817	2.42174	3.32679e-05	0.000859652
3122	Glyma01g44430.1	19.1761	6.98022	31.372	4.49442	2.16813	7.18701e-05	0.00165316
3165	Glyma01g44750.1	48.2524	12.6434	83.8613	6.63283	2.72962	7.0404e-05	0.00162535
3187	Glyma01g44930.1	59.2501	4.45245	114.048	25.6146	4.67889	5.3136e-05	0.0012855
3195	Glyma01g45000.1	301.332	549.474	53.1906	0.0968027	-3.36881	1.48462e-10	1.67496e-08
3219	Glyma01g45191.1	11.4109	22.8219	0	0	#NAME?	7.54147e-05	0.00171938
3228	Glyma01g45290.1	60.2853	106.02	14.5508	0.137247	-2.86516	1.18218e-05	0.000354614
3229	Glyma01g45290.2	46.8165	85.704	7.929	0.0925162	-3.43415	4.34944e-06	0.000151924
3230	Glyma01g45290.3	45.0831	81.1181	9.04819	0.111543	-3.16432	1.2136e-05	0.000362261
3231	Glyma01g45290.4	43.9836	78.143	9.82422	0.125721	-2.9917	4.28714e-05	0.00106336
3252	Glyma01g45481.1	43.7327	69.5121	17.9533	0.258276	-1.95302	0.00254902	0.03034
3272	Glyma01g45680.2	14.812	24.3712	5.25279	0.215532	-2.21402	0.00165089	0.0213951
3284	Glyma0245s00210.2	219.731	437.521	1.94008	0.00443427	-7.81709	1.59633e-16	5.59366e-14
3295	Glyma02g00260.2	106.759	18.1247	195.394	10.7805	3.43035	0.00342303	0.0383689
3297	Glyma02g00280.1	81.6402	7.79691	155.484	19.9417	4.31772	0.00061608	0.00969758
3327	Glyma02g00540.2	214.959	328.272	101.646	0.309638	-1.69134	0.000672428	0.0104095
3354	Glyma02g00760.1	26.9444	7.61335	46.2754	6.07819	2.60364	0.000891845	0.0130872
3378	Glyma02g00981.1	4.46589	0	8.93177	Inf	Inf	0.00397539	0.0429839
3396	Glyma02g01120.1	68.4856	0	136.971	Inf	Inf	0.000862809	0.0127564
3403	Glyma02g01180.2	70.7918	106.391	35.1924	0.330783	-1.59604	0.00409496	0.0439829
3432	Glyma02g01420.1	54.1713	98.5148	9.82778	0.0997595	-3.3254	1.49448e-09	1.37948e-07
3448	Glyma02g01510.1	51.0599	83.1991	18.9208	0.227416	-2.13659	0.00023026	0.0043651
3449	Glyma02g01510.2	70.8934	111.548	30.2391	0.271086	-1.88318	0.0013073	0.0178064
3464	Glyma02g01660.1	168.81	296.272	41.3473	0.139559	-2.84106	4.1904e-05	0.00104404
3494	Glyma02g01930.1	65.6007	5.2335	125.968	24.0695	4.58914	1.46296e-07	8.08066e-06
3507	Glyma02g02070.1	84.7659	20.1868	149.345	7.39813	2.88716	0.000140472	0.00288464
3536	Glyma02g02340.1	89.3	34.1625	144.438	4.22796	2.07996	9.68996e-05	0.0021162
3537	Glyma02g02350.1	652.848	185.195	1120.5	6.05039	2.59703	3.90194e-05	0.00098559
3573	Glyma02g02620.1	16.2985	2.01725	30.5798	15.1591	3.92211	3.62639e-08	2.35262e-06
3575	Glyma02g02640.1	35.6654	15.856	55.4749	3.49868	1.80681	0.00476691	0.0493966
3585	Glyma02g02740.1	23.2205	5.04121	41.3998	8.21228	3.03778	4.5784e-05	0.00112445
3614	Glyma02g02980.2	37.3237	5.09116	69.5563	13.6622	3.77211	0.000184976	0.0036292
3619	Glyma02g03020.1	79.3681	20.4109	138.325	6.77702	2.76065	1.26813e-06	5.27324e-05
3620	Glyma02g03020.2	107.997	21.301	194.692	9.14007	3.1922	5.44314e-08	3.397e-06
3628	Glyma02g03090.1	70.2187	23.0332	117.404	5.09717	2.3497	0.000360292	0.0063205
3643	Glyma02g03280.1	2613.12	5212.74	13.4947	0.00258879	-8.59351	2.09451e-12	3.41921e-10
3645	Glyma02g03320.1	129.716	258.269	1.16405	0.00450713	-7.79358	3.36038e-09	2.89308e-07
3649	Glyma02g03361.1	31.369	5.44903	57.2889	10.5136	3.39419	1.48182e-05	0.000430872
3663	Glyma02g03500.2	41.1681	11.5418	70.7944	6.13373	2.61676	0.000183992	0.00361247
3675	Glyma02g03570.1	431.117	82.7916	779.442	9.41451	3.23489	5.25347e-08	3.29174e-06
3703	Glyma02g03810.1	169.276	288.283	50.2692	0.174374	-2.51974	2.4146e-06	9.25693e-05
3705	Glyma02g03830.1	9.32424	2.03262	16.6159	8.1746	3.03115	0.00086525	0.0127719
3711	Glyma02g03870.1	95.1549	172.758	17.552	0.101599	-3.29904	7.34465e-08	4.42562e-06
3713	Glyma02g03890.1	18.1393	7.05078	29.2278	4.14532	2.05148	0.00304777	0.0348911
3726	Glyma02g03990.2	149.856	22.6743	277.038	12.2182	3.61096	9.73835e-07	4.21515e-05
3767	Glyma02g04250.4	29.5519	8.00352	51.1002	6.38472	2.67462	0.000139511	0.00286918
3768	Glyma02g04250.5	10.447	2.94432	17.9497	6.09639	2.60796	0.00236063	0.0285863
3776	Glyma02g04320.6	473.276	146.036	800.516	5.48163	2.45461	0.00145679	0.0194241
3789	Glyma02g04470.1	168.221	37.6902	298.753	7.92655	2.98669	4.17214e-06	0.000147226
3802	Glyma02g04561.1	15.4469	0	30.8937	Inf	Inf	0.00445335	0.0468266
3809	Glyma02g04620.1	149.595	288.594	10.5953	0.0367135	-4.76754	9.0494e-07	3.98275e-05
3814	Glyma02g04680.1	18.4088	8.75383	28.0637	3.20588	1.68072	0.00398023	0.0430025
3827	Glyma02g04760.1	64.5932	21.0813	108.105	5.12803	2.3584	0.000514739	0.00843546
3831	Glyma02g04790.1	420.831	765.766	75.8967	0.0991122	-3.33479	7.51866e-10	7.32091e-08
3833	Glyma02g04810.2	2.98111	0	5.96223	Inf	Inf	0.00127023	0.0173833
3850	Glyma02g04970.1	33.2205	49.6567	16.7843	0.338006	-1.56488	0.00341333	0.0382836
3861	Glyma02g05010.1	92.8908	0	185.782	Inf	Inf	3.54847e-14	8.37834e-12
3862	Glyma02g05020.2	10.5463	0	21.0926	Inf	Inf	9.08417e-07	3.99223e-05
3868	Glyma02g05060.1	32.68	7.05846	58.3016	8.25982	3.04611	1.1422e-06	4.81139e-05
3870	Glyma02g05081.1	33.2506	9.66185	56.8393	5.88286	2.55652	0.000358584	0.00629857
3905	Glyma02g05390.2	21.0594	6.99681	35.122	5.01971	2.3276	0.00398135	0.0430061
3910	Glyma02g05450.1	245.883	51.3376	440.428	8.57906	3.10082	1.51523e-06	6.16104e-05
3911	Glyma02g05450.2	83.8182	33.9571	133.679	3.93671	1.97699	0.00414752	0.0444
3941	Glyma02g05710.2	144.286	36.1563	252.416	6.98124	2.80348	6.30135e-06	0.000207458
4033	Glyma02g06500.2	84.9033	40.7456	129.061	3.16749	1.66334	0.00206554	0.0256264
4051	Glyma02g06680.1	31.4503	0.643774	62.2569	96.7061	6.59554	5.28963e-06	0.000178256
4078	Glyma02g06860.2	22.1231	7.63028	36.616	4.79877	2.26267	0.00209583	0.0259334
4109	Glyma02g07115.1	18.7771	37.5541	0	0	#NAME?	0.000358148	0.00629293
4122	Glyma02g07210.1	7.56768	0	15.1354	Inf	Inf	0.00374361	0.0411326
4123	Glyma02g07210.2	7.13054	0	14.2611	Inf	Inf	0.00134189	0.0182054
4125	Glyma02g07230.1	256.037	422.319	89.7546	0.212528	-2.23428	8.39164e-05	0.0018683
4134	Glyma02g07310.1	242.014	479.988	4.04031	0.00841753	-6.89239	3.5692e-22	2.80508e-19
4157	Glyma02g07530.1	59.5035	17.85	101.157	5.66707	2.5026	0.00167517	0.0216608
4166	Glyma02g07610.1	410.787	794.167	27.4077	0.0345112	-4.85679	7.14197e-16	2.19502e-13
4171	Glyma02g07640.3	9.81088	0	19.6218	Inf	Inf	0.000183914	0.00361223
4214	Glyma02g08010.2	13.2148	22.8755	3.55405	0.155365	-2.68627	0.00461599	0.0481448
4228	Glyma02g08115.1	55.0118	13.9617	96.0619	6.88041	2.78249	0.00298945	0.0343702
4243	Glyma02g08231.1	5.71001	0	11.42	Inf	Inf	0.00181462	0.0231462
4263	Glyma02g08400.1	13.1938	26.3876	0	0	#NAME?	0.000154743	0.00313095
4287	Glyma02g08610.1	889.767	313.649	1465.89	4.67365	2.22455	1.32625e-05	0.000390801
4292	Glyma02g08680.1	39.2586	74.4236	4.0937	0.0550054	-4.18428	5.75408e-08	3.5568e-06
4305	Glyma02g08835.1	36.9389	73.8777	0	0	#NAME?	3.33209e-05	0.000860617
4315	Glyma02g08920.1	270.168	28.6015	511.734	17.8919	4.16123	7.87869e-11	9.46372e-09
4321	Glyma02g08980.2	32.9709	3.65341	62.2883	17.0493	4.09164	4.3975e-07	2.11843e-05
4332	Glyma02g09060.2	287.486	454.393	120.58	0.265365	-1.91395	0.000184078	0.00361287
4347	Glyma02g09201.1	392.234	62.1075	722.36	11.6308	3.53988	0.000324361	0.00580116
4380	Glyma02g09440.1	44.3414	12.7677	75.915	5.94585	2.57188	0.00395751	0.042858
4470	Glyma02g10170.1	312.855	478.739	146.972	0.306997	-1.7037	0.00395629	0.0428532
4515	Glyma02g10580.1	197.617	83.4575	311.777	3.73576	1.9014	0.000137208	0.00282921
4534	Glyma02g10730.1	122.685	39.9999	205.371	5.13428	2.36016	0.00023599	0.0044492
4572	Glyma02g11060.1	498.502	953.349	43.6548	0.045791	-4.44879	7.6506e-15	2.01383e-12
4614	Glyma02g11430.2	51.0042	9.68089	92.3276	9.53709	3.25355	0.000909806	0.0133153
4631	Glyma02g11530.2	22.9103	7.05952	38.7611	5.49061	2.45697	0.000324068	0.00579781
4640	Glyma02g11610.1	123.391	230.608	16.1745	0.0701382	-3.83365	6.04627e-10	6.02589e-08
4644	Glyma02g11666.1	352.298	20.0775	684.518	34.0938	5.09144	2.15458e-11	2.93396e-09
4659	Glyma02g11781.1	6.87939	1.46448	12.2943	8.39502	3.06953	0.00417406	0.044632
4670	Glyma02g11880.2	13.3904	0.202599	26.5782	131.186	7.03547	8.13136e-09	6.23034e-07
4675	Glyma02g11935.1	34.7137	5.64901	63.7785	11.2902	3.497	1.1941e-05	0.000357606
4688	Glyma02g12020.1	12.9555	3.37414	22.5368	6.67928	2.73969	0.00304577	0.0348792
4690	Glyma02g12040.1	24.1567	38.1158	10.1976	0.267543	-1.90215	0.00045505	0.00764868
4694	Glyma02g12081.1	87.5145	2.66103	172.368	64.7749	6.01736	2.68965e-14	6.51843e-12
4700	Glyma02g12140.1	556.126	34.7602	1077.49	30.9979	4.9541	0.00123716	0.0170111
4712	Glyma02g12185.1	10.0092	20.0185	0	0	#NAME?	0.0019991	0.0249838
4718	Glyma02g12210.2	56.0993	91.3524	20.8463	0.228197	-2.13165	0.00287279	0.0333566
4726	Glyma02g12278.1	51.7561	12.1404	91.3718	7.52628	2.91194	0.000164875	0.003314
4735	Glyma02g12370.1	12.1873	3.72799	20.6465	5.53825	2.46943	0.00204252	0.0253937
4766	Glyma02g12570.1	31.3671	52.5003	10.234	0.194932	-2.35896	0.000739099	0.0112385
4782	Glyma02g12710.2	62.102	124.204	0	0	#NAME?	4.85137e-13	9.10898e-11
4783	Glyma02g12710.3	13.4265	26.465	0.388017	0.0146615	-6.09182	1.88592e-05	0.00053179
4785	Glyma02g12730.1	12.6537	0	25.3074	Inf	Inf	2.0723e-05	0.000576952
4792	Glyma02g12810.1	9.69613	1.95193	17.4403	8.9349	3.15945	0.00424275	0.0451733
4823	Glyma02g13053.1	249.341	415.19	83.4915	0.201092	-2.31407	1.05572e-05	0.000320881
4829	Glyma02g13120.1	172.008	17.1226	326.893	19.0914	4.25485	0.000574278	0.00918411
4841	Glyma02g13191.1	68.1158	2.31085	133.921	57.953	5.85681	1.86147e-10	2.06755e-08
4861	Glyma02g13340.1	64.0433	105.532	22.555	0.213727	-2.22616	0.000740524	0.011257
4867	Glyma02g13380.1	16.2039	0.947673	31.46	33.1972	5.05299	7.43397e-05	0.00170051
4897	Glyma02g13730.1	77.2659	125.969	28.5632	0.226748	-2.14084	0.00113974	0.0159303
4901	Glyma02g13790.1	583.236	953.784	212.687	0.222993	-2.16493	9.26039e-07	4.04969e-05
4905	Glyma02g13810.1	15.3686	26.1707	4.56648	0.174488	-2.5188	0.000229348	0.00435532
4910	Glyma02g13850.1	26.2636	43.5505	8.97664	0.20612	-2.27844	0.000876057	0.0129037
4925	Glyma02g13980.1	406.555	770.816	42.2953	0.0548708	-4.18782	1.63807e-15	4.76808e-13
4957	Glyma02g14300.1	67.5112	15.0635	119.959	7.96352	2.99341	1.40494e-05	0.000410905
4968	Glyma02g14440.1	9.62245	1.36318	17.8817	13.1177	3.71344	0.000619776	0.00974738
4976	Glyma02g14545.1	77.4103	21.9334	132.887	6.05867	2.599	0.00330168	0.0372516
4990	Glyma02g14860.1	28.3978	52.5637	4.23184	0.0805089	-3.63471	4.00868e-06	0.000142464
4991	Glyma02g14860.2	23.8709	44.9456	2.79619	0.0622127	-4.00665	1.78009e-05	0.000506096
4993	Glyma02g14880.3	302.081	33.1209	571.04	17.2411	4.10778	3.44961e-12	5.36093e-10
4994	Glyma02g14885.1	9.89564	19.7913	0	0	#NAME?	0.000130848	0.00271845
4997	Glyma02g14910.1	1193.72	491.807	1895.63	3.85442	1.94651	0.000244188	0.00458334
5004	Glyma02g14990.1	21.4962	33.481	9.51132	0.284081	-1.81563	0.00373979	0.0410988
5011	Glyma02g15070.1	780.607	1249.32	311.897	0.249654	-2.002	0.000144844	0.00296116
5023	Glyma02g15190.1	597.917	1031.8	164.031	0.158975	-2.65313	1.75544e-07	9.44027e-06
5037	Glyma02g15330.2	9.10803	1.15027	17.0658	14.8363	3.89106	0.004159	0.0445125
5044	Glyma02g15360.1	94.8091	170.549	19.0689	0.111809	-3.16089	3.15372e-07	1.58591e-05
5045	Glyma02g15370.1	63.0647	122.45	3.67899	0.0300447	-5.05675	6.48669e-12	9.72367e-10
5046	Glyma02g15370.2	99.7391	192.423	7.05472	0.0366625	-4.76955	2.16601e-10	2.35032e-08
5050	Glyma02g15400.1	234.442	382.272	86.6111	0.226569	-2.14198	5.70913e-05	0.00136261
5053	Glyma02g15430.1	306.069	605.931	6.20714	0.010244	-6.60908	5.33214e-18	2.34674e-15
5113	Glyma02g15780.1	23.5356	9.2474	37.8238	4.0902	2.03217	0.00468469	0.0487113
5114	Glyma02g15790.1	12.9034	0	25.8069	Inf	Inf	0.0015047	0.0199277
5148	Glyma02g16010.3	179.136	285.269	73.0038	0.255912	-1.96628	0.000198683	0.00386641
5149	Glyma02g16010.4	131.968	211.478	52.4594	0.248061	-2.01123	0.000248647	0.004648
5155	Glyma02g16071.1	70.9239	9.63461	132.213	13.7227	3.77849	1.30548e-05	0.000386128
5156	Glyma02g16080.1	84.0738	11.9388	156.209	13.0841	3.70974	0.000170649	0.00339288
5166	Glyma02g16140.1	169.787	76.0546	263.52	3.46488	1.7928	0.000167571	0.00335348
5168	Glyma02g16170.1	202.59	3.22918	401.95	124.475	6.95971	3.96231e-23	3.63305e-20
5183	Glyma02g16280.1	58.1419	10.623	105.661	9.94642	3.31418	3.29207e-06	0.000120982
5198	Glyma02g16365.1	203.696	41.3172	366.075	8.86011	3.14732	2.22747e-06	8.61154e-05
5200	Glyma02g16390.1	190.694	365.035	16.3528	0.0447978	-4.48043	5.87566e-13	1.09574e-10
5201	Glyma02g16401.1	135.368	251.976	18.761	0.0744554	-3.74748	3.03964e-09	2.65855e-07
5205	Glyma02g16440.1	23.3302	3.42147	43.239	12.6375	3.65964	0.000832144	0.012403
5232	Glyma02g16670.2	14.6702	29.3405	0	0	#NAME?	6.49882e-05	0.00152074
5260	Glyma02g16870.1	73.6744	9.16671	138.182	15.0743	3.91402	3.71226e-09	3.15164e-07
5273	Glyma02g16970.1	12.4821	0	24.9643	Inf	Inf	7.79641e-06	0.000248213
5274	Glyma02g16970.3	13.8291	0.303899	27.3543	90.0112	6.49203	2.40486e-05	0.00065463
5276	Glyma02g16980.2	21.7112	2.03524	41.3872	20.3353	4.34591	6.15363e-06	0.000203081
5310	Glyma02g17190.1	29.0556	2.78905	55.3222	19.8355	4.31001	0.00328439	0.0371096
5315	Glyma02g17240.1	11.59	1.29785	21.8821	16.8603	4.07555	2.6682e-05	0.00071709
5320	Glyma02g17260.3	65.8278	28.2183	103.437	3.66561	1.87405	0.00102629	0.0146688
5328	Glyma02g17351.1	17.0319	1.26956	32.7942	25.8311	4.69104	0.00244057	0.0293391
5409	Glyma02g19380.2	313.277	53.7649	572.79	10.6536	3.41327	6.33727e-05	0.00148864
5410	Glyma02g19380.3	645.353	99.0132	1191.69	12.0357	3.58925	0.000380861	0.00662012
5436	Glyma02g21570.2	20.5542	0.220587	40.8877	185.358	7.53417	1.30489e-09	1.223e-07
5441	Glyma02g21830.1	2195.5	3863.43	527.572	0.136555	-2.87244	1.61269e-08	1.15221e-06
5485	Glyma02g25457.1	19.8565	5.61198	34.1011	6.07648	2.60324	0.0039436	0.042741
5536	Glyma02g26860.1	35.0639	70.1278	0	0	#NAME?	3.24856e-09	2.81887e-07
5537	Glyma02g26890.1	35.0799	1.06696	69.0928	64.7567	6.01696	1.3862e-07	7.70306e-06
5564	Glyma02g28106.1	1187.48	2058.72	316.235	0.153608	-2.70268	1.36589e-07	7.60559e-06
5565	Glyma02g28212.1	854.566	1294.38	414.748	0.320421	-1.64196	0.000558696	0.00897929
5573	Glyma02g28577.3	113.269	55.9837	170.554	3.0465	1.60715	0.00283817	0.0329965
5588	Glyma02g28962.1	22.9368	1.17856	44.6949	37.9232	5.24501	0.000426227	0.00725734
5599	Glyma02g29170.2	95.6768	12.8381	178.515	13.9051	3.79754	5.02499e-09	4.09548e-07
5632	Glyma02g29830.1	70.9052	115.892	25.9186	0.223645	-2.16072	0.00172803	0.0222116
5688	Glyma02g31121.1	143.645	2.83166	284.458	100.456	6.65042	3.73691e-11	4.79213e-09
5690	Glyma02g31140.1	25.9291	0	51.8581	Inf	Inf	8.75954e-06	0.000274117
5711	Glyma02g31470.2	21.0586	36.6679	5.44927	0.148612	-2.75038	0.000220112	0.00421778
5745	Glyma02g33055.1	6.94313	0	13.8863	Inf	Inf	0.00415964	0.0445125
5757	Glyma02g33770.1	107.125	170.169	44.0805	0.259039	-1.94876	0.000506211	0.00833045
5758	Glyma02g33770.2	62.8089	100.453	25.1643	0.250507	-1.99708	0.00139307	0.0187518
5765	Glyma02g33920.1	34.0431	13.2973	54.7889	4.12031	2.04275	0.000419549	0.00717026
5770	Glyma02g34070.2	118.054	34.6713	201.437	5.80992	2.53852	9.64561e-06	0.000298149
5775	Glyma02g34135.1	16.0864	27.4996	4.67324	0.169938	-2.55692	0.000622559	0.00977717
5819	Glyma02g34900.1	16.7323	26.9411	6.5236	0.242143	-2.04607	0.00108591	0.0153141
5830	Glyma02g35010.1	146.984	63.6753	230.294	3.61668	1.85467	0.000600946	0.00950833
5861	Glyma02g35450.1	33.9061	5.57705	62.2352	11.1592	3.48016	8.75421e-07	3.88077e-05
5862	Glyma02g35450.2	21.6046	2.61475	40.5944	15.5252	3.95654	1.68991e-07	9.13248e-06
5863	Glyma02g35450.3	28.6848	6.44404	50.9255	7.90273	2.98235	3.01179e-05	0.000790576
5877	Glyma02g35640.1	7.05686	13.7257	0.388017	0.0282694	-5.14462	0.00309106	0.0353098
5884	Glyma02g35730.1	150.588	53.8797	247.297	4.58979	2.19843	0.000330932	0.00590117
5908	Glyma02g36040.1	16.7834	28.0641	5.50266	0.196075	-2.35053	0.00342849	0.0384066
5941	Glyma02g36400.1	86.8743	24.5995	149.149	6.0631	2.60005	0.00024884	0.00465003
5942	Glyma02g36410.2	1339.18	624.25	2054.1	3.29052	1.71831	0.00139876	0.0188115
5948	Glyma02g36460.1	1919.15	285.98	3552.31	12.4215	3.63477	5.0192e-09	4.09548e-07
5956	Glyma02g36530.1	175.369	266.773	83.9654	0.314745	-1.66774	0.0022554	0.0275853
5989	Glyma02g36810.2	27.914	8.21904	47.609	5.79252	2.53419	0.00384449	0.0419616
6018	Glyma02g37080.1	78.1036	24.541	131.666	5.36516	2.42362	0.00344552	0.0385582
6041	Glyma02g37251.1	56.68	4.93328	108.427	21.9786	4.45803	3.79765e-06	0.000136336
6049	Glyma02g37350.1	3.86626	0	7.73251	Inf	Inf	0.000171498	0.00340851
6062	Glyma02g37481.1	137	38.0887	235.912	6.19375	2.63081	0.000206669	0.00399778
6067	Glyma02g37560.1	268.513	512.133	24.8927	0.048606	-4.36272	3.72655e-13	7.19342e-11
6080	Glyma02g37680.1	1261.92	2507.53	16.3091	0.00650402	-7.26445	1.0689e-29	2.33069e-26
6082	Glyma02g37710.1	48.3373	80.3399	16.3346	0.203319	-2.29818	0.000553499	0.00893492
6083	Glyma02g37710.2	117.184	199.374	34.9935	0.175517	-2.51032	0.00231609	0.0281247
6089	Glyma02g37820.1	113.923	50.8853	176.961	3.47765	1.79811	0.00183815	0.0233812
6093	Glyma02g37870.1	65.4492	11.3501	119.548	10.5328	3.39682	1.1012e-05	0.000333047
6144	Glyma02g38250.1	16.0694	0.727085	31.4116	43.2021	5.43303	8.90261e-06	0.000277962
6151	Glyma02g38270.1	22.8383	38.332	7.3445	0.191602	-2.38381	0.000817662	0.012217
6179	Glyma02g38521.1	2.9902	0	5.9804	Inf	Inf	0.00175105	0.0224603
6180	Glyma02g38521.2	3.17512	0	6.35024	Inf	Inf	0.00324807	0.0368128
6198	Glyma02g38620.1	159.734	255.096	64.3718	0.252343	-1.98654	0.000677119	0.0104726
6213	Glyma02g38770.1	25.0416	45.49	4.59317	0.100971	-3.30799	1.31431e-05	0.000388113
6219	Glyma02g38830.1	221.527	359.952	83.1008	0.230866	-2.11487	0.000133832	0.00277042
6222	Glyma02g38870.1	16.8997	33.7994	0	0	#NAME?	0.00215244	0.0265265
6223	Glyma02g38870.2	11.6583	23.3167	0	0	#NAME?	0.000226122	0.00430893
6253	Glyma02g39110.2	60.5588	15.8147	105.303	6.65853	2.7352	0.000143739	0.00294118
6254	Glyma02g39130.1	22.1637	9.55793	34.7695	3.63776	1.86305	0.00438624	0.0463157
6256	Glyma02g39150.1	53.0394	0	106.079	Inf	Inf	1.76899e-07	9.49454e-06
6260	Glyma02g39200.1	177.64	76.0868	279.194	3.66941	1.87555	8.71077e-05	0.00192688
6265	Glyma02g39241.1	69.8499	117.836	21.8637	0.185543	-2.43017	4.59962e-05	0.00112815
6276	Glyma02g39350.2	5.14648	0.303899	9.98906	32.8697	5.03869	0.00107185	0.0151625
6311	Glyma02g39660.1	13.5456	27.0913	0	0	#NAME?	1.50521e-05	0.000436981
6321	Glyma02g39750.1	8.02875	16.0575	0	0	#NAME?	0.00146757	0.0195346
6339	Glyma02g39950.1	38.2792	9.22068	67.3377	7.30291	2.86847	0.00378437	0.0414645
6347	Glyma02g40010.1	7.76188	15.5238	0	0	#NAME?	0.000182189	0.00357965
6355	Glyma02g40060.2	107.138	160.715	53.5601	0.333261	-1.58527	0.00139288	0.0187518
6359	Glyma02g40110.1	331.045	53.4694	608.62	11.3826	3.50876	1.89286e-08	1.33505e-06
6362	Glyma02g40130.1	134.157	43.2518	225.062	5.20351	2.37949	8.90904e-06	0.000278004
6368	Glyma02g40180.1	7.78164	0	15.5633	Inf	Inf	0.00239952	0.0289489
6424	Glyma02g40530.6	86.1022	132.855	39.3491	0.296181	-1.75545	0.00247083	0.0296209
6430	Glyma02g40610.1	50.8569	101.714	0	0	#NAME?	1.35008e-11	1.9192e-09
6432	Glyma02g40640.1	278.7	511.204	46.195	0.0903651	-3.46809	1.37796e-10	1.57932e-08
6438	Glyma02g40670.1	40.7616	73.9555	7.56768	0.102327	-3.28873	2.54705e-05	0.000689585
6458	Glyma02g40800.1	15.3229	6.41731	24.2284	3.77548	1.91666	0.00153747	0.0202447
6459	Glyma02g40800.2	15.8028	2.11593	29.4897	13.937	3.80085	0.00011694	0.00247247
6462	Glyma02g40820.1	47.2602	88.3932	6.12706	0.069316	-3.85067	4.76627e-07	2.26826e-05
6463	Glyma02g40820.3	16.4717	31.0215	1.92191	0.0619542	-4.01265	0.000387082	0.00671128
6464	Glyma02g40820.4	18.7676	35.9564	1.57876	0.0439076	-4.50938	0.000114406	0.00242727
6476	Glyma02g40940.1	304.801	147.542	462.061	3.13173	1.64696	0.00198878	0.024883
6492	Glyma02g41070.2	215.078	7.46104	422.694	56.6535	5.82409	1.43881e-06	5.88948e-05
6497	Glyma02g41120.1	68.3262	127.854	8.79832	0.0688153	-3.86113	4.41514e-06	0.000153725
6501	Glyma02g41150.1	52.9661	78.3571	27.5752	0.351917	-1.50669	0.00360821	0.039916
6502	Glyma02g41160.2	86.553	12.7842	160.322	12.5407	3.64854	2.432e-07	1.25393e-05
6534	Glyma02g41440.1	8.01107	1.60944	14.4127	8.95513	3.16271	0.00379496	0.041564
6565	Glyma02g41700.1	2322.9	1187.44	3458.37	2.91246	1.54224	0.00331598	0.0373823
6570	Glyma02g41750.1	558.22	137.834	978.606	7.0999	2.8278	2.9295e-08	1.9535e-06
6577	Glyma02g41810.2	446.98	3.5701	890.39	249.402	7.96233	4.38133e-23	3.95139e-20
6610	Glyma02g42081.1	76.3215	115.368	37.2753	0.3231	-1.62995	0.0026943	0.0317058
6611	Glyma02g42081.2	120.3	196.289	44.3119	0.225749	-2.14721	6.12945e-05	0.00144848
6639	Glyma02g42240.2	278.716	557.018	0.414708	0.000744514	-10.3914	2.27033e-29	4.3069e-26
6690	Glyma02g42696.1	52.7381	20.5919	84.8843	4.12222	2.04342	0.00418663	0.0447377
6691	Glyma02g42713.1	26.9263	1.83002	52.0227	28.4273	4.82921	1.76515e-05	0.000502109
6710	Glyma02g42860.1	748.402	1199.98	296.819	0.247352	-2.01536	8.34016e-05	0.00186136
6726	Glyma02g42990.1	31.4407	59.4075	3.47398	0.0584772	-4.09598	1.21216e-07	6.87481e-06
6730	Glyma02g43025.1	6.24774	0	12.4955	Inf	Inf	0.000181362	0.00356721
6785	Glyma02g43351.1	126.699	12.865	240.534	18.6967	4.22471	1.82431e-08	1.29333e-06
6786	Glyma02g43360.1	429.885	2.12729	857.642	403.162	8.65521	5.40364e-12	8.18942e-10
6788	Glyma02g43380.1	12.0242	0.506498	23.5418	46.4796	5.53853	9.54484e-05	0.00209036
6792	Glyma02g43416.1	3.31575	0	6.6315	Inf	Inf	0.000174639	0.0034597
6822	Glyma02g43571.1	15.8331	0	31.6662	Inf	Inf	9.38345e-06	0.000291157
6840	Glyma02g43680.1	66.909	11.2977	122.52	10.8447	3.43892	8.27216e-05	0.0018522
6854	Glyma02g43840.1	8.1497	0	16.2994	Inf	Inf	0.00412973	0.044244
6869	Glyma02g43970.1	529.151	814.452	243.85	0.299404	-1.73983	0.0018425	0.0234258
6975	Glyma02g44690.1	97.5857	187.47	7.70113	0.0410792	-4.60545	1.83287e-11	2.53731e-09
6976	Glyma02g44700.1	4.04031	0	8.08063	Inf	Inf	0.00237077	0.0286839
7014	Glyma02g45040.1	50.3459	78.4352	22.2567	0.283759	-1.81726	0.00295047	0.0340359
7022	Glyma02g45140.1	149.627	65.4951	233.76	3.56912	1.83557	0.00125058	0.0171698
7026	Glyma02g45170.1	56.4067	96.5712	16.2422	0.168189	-2.57185	0.00178054	0.0227696
7042	Glyma02g45270.1	262.059	25.5122	498.605	19.5438	4.28864	2.61365e-11	3.47312e-09
7043	Glyma02g45280.1	38.218	1.13228	75.3037	66.5061	6.05541	0.00270837	0.0318304
7055	Glyma02g45391.2	67.2693	113.531	21.0076	0.185038	-2.4341	0.000797552	0.011962
7063	Glyma02g45450.1	24.5477	2.95462	46.1408	15.6165	3.965	1.6539e-07	8.97448e-06
7110	Glyma02g45810.1	18.6654	37.3309	0	0	#NAME?	6.51422e-07	2.96912e-05
7111	Glyma02g45810.2	7.56549	15.131	0	0	#NAME?	0.000485839	0.0080603
7132	Glyma02g45980.1	5.77659	11.5532	0	0	#NAME?	0.00125969	0.0172733
7133	Glyma02g45980.2	12.8714	20.4633	5.27948	0.257997	-1.95457	0.00299967	0.0344374
7145	Glyma02g46030.2	25.7657	4.37438	47.157	10.7803	3.43032	0.00017492	0.00346171
7152	Glyma02g46070.1	62.7472	101.699	23.7953	0.233977	-2.09556	0.000228145	0.00433696
7168	Glyma02g46195.1	101.259	202.518	0	0	#NAME?	2.32768e-10	2.50108e-08
7172	Glyma02g46230.1	4498.06	918.887	8077.23	8.79024	3.1359	2.34738e-08	1.60421e-06
7209	Glyma02g46500.1	73.2681	122.326	24.2102	0.197916	-2.33704	0.000382401	0.00664059
7241	Glyma02g46661.1	32.2258	64.4517	0	0	#NAME?	1.29506e-07	7.29237e-06
7248	Glyma02g46730.1	7.03936	0.303899	13.7748	45.327	5.5023	0.000371055	0.00647627
7263	Glyma02g46820.1	289.84	579.68	0	0	#NAME?	2.10266e-29	4.13128e-26
7270	Glyma02g46870.1	240.185	476.526	3.84383	0.00806636	-6.95387	3.16263e-23	2.94896e-20
7294	Glyma02g47076.1	10.7876	2.18126	19.3939	8.89116	3.15237	0.000556105	0.00895926
7297	Glyma02g47090.1	93.4104	164.506	22.3147	0.135647	-2.88207	2.15891e-06	8.38181e-05
7300	Glyma02g47120.1	218.824	338.246	99.4012	0.293872	-1.76674	0.000163681	0.00329482
7301	Glyma02g47140.2	9.86393	19.7279	0	0	#NAME?	1.96108e-05	0.000549322
7313	Glyma02g47230.1	4.79825	0.405198	9.1913	22.6835	4.50357	0.0030942	0.0353309
7320	Glyma02g47270.1	96.8279	177.597	16.0592	0.090425	-3.46713	2.24529e-06	8.67432e-05
7324	Glyma02g47330.1	28.8714	53.7291	4.01362	0.074701	-3.74273	1.30147e-05	0.000385355
7339	Glyma02g47390.1	17.2317	2.98029	31.4832	10.5638	3.40105	0.00144848	0.0193414
7364	Glyma02g47570.1	26.8287	8.43963	45.2178	5.3578	2.42164	0.00117785	0.0163384
7420	Glyma02g47960.1	6425.82	2530.38	10321.3	4.07893	2.02819	0.00210911	0.0260568
7448	Glyma02g48170.1	298.411	21.0799	575.743	27.3124	4.77149	3.24572e-13	6.39382e-11
7461	Glyma0335s00200.1	68.3253	11.3352	125.315	11.0554	3.46668	1.11855e-06	4.72627e-05
7497	Glyma03g00490.1	192.116	335.492	48.7402	0.14528	-2.78309	6.98119e-08	4.23444e-06
7504	Glyma03g00580.1	17.7914	2.33652	33.2463	14.229	3.83076	1.31412e-05	0.000388113
7547	Glyma03g00790.1	814.503	173.608	1455.4	8.38322	3.0675	7.97767e-09	6.1586e-07
7560	Glyma03g00890.1	75.668	30.8816	120.454	3.90052	1.96367	0.00152143	0.020096
7561	Glyma03g00900.2	46.197	81.6652	10.7288	0.131375	-2.92824	6.05903e-06	0.00020044
7565	Glyma03g00940.2	138.602	72.1018	205.102	2.84462	1.50824	0.00433012	0.0458727
7568	Glyma03g00970.1	188.53	48.5756	328.485	6.76234	2.75752	4.12171e-06	0.000145821
7578	Glyma03g01070.1	75.0487	19.3213	130.776	6.76851	2.75884	6.8992e-05	0.00159543
7599	Glyma03g01100.1	92.5287	44.9414	140.116	3.11775	1.6405	0.00288808	0.0334564
7683	Glyma03g01781.1	16.9628	28.5565	5.3692	0.188021	-2.41104	0.0044179	0.0465876
7684	Glyma03g01781.2	47.6075	73.7162	21.4988	0.291643	-1.77773	0.00451521	0.0472962
7711	Glyma03g01941.1	23.7442	5.63259	41.8558	7.43102	2.89356	0.0027404	0.032104
7712	Glyma03g01951.1	21.7082	0	43.4164	Inf	Inf	1.10727e-09	1.04486e-07
7735	Glyma03g02191.1	4.14942	0	8.29885	Inf	Inf	0.000919441	0.0134455
7738	Glyma03g02191.4	4.99218	0	9.98437	Inf	Inf	0.00069892	0.0107554
7739	Glyma03g02191.5	32.0981	1.25157	62.9446	50.2925	5.65227	1.34301e-08	9.7705e-07
7745	Glyma03g02250.2	78.6501	20.671	136.629	6.60971	2.72459	0.00243064	0.0292474
7764	Glyma03g02410.1	56.7522	113.504	0	0	#NAME?	4.37685e-10	4.42625e-08
7783	Glyma03g02590.1	28.2511	53.6526	2.84957	0.0531115	-4.23483	7.88162e-06	0.000250491
7851	Glyma03g03270.1	13241.2	26269.8	212.635	0.00809426	-6.94888	7.72675e-22	5.74431e-19
7870	Glyma03g03451.1	170.758	304.506	37.0096	0.12154	-3.0405	6.31673e-06	0.00020784
7875	Glyma03g03500.1	138.02	257.218	18.8226	0.0731776	-3.77245	2.999e-10	3.15463e-08
7878	Glyma03g03560.1	207.131	373.232	41.0308	0.109934	-3.18529	0.00184019	0.0234018
7883	Glyma03g03640.1	132.427	211.383	53.4709	0.252958	-1.98303	0.000279439	0.00510564
7912	Glyma03g03920.1	231.092	373.375	88.8092	0.237855	-2.07184	8.14473e-06	0.000257662
8000	Glyma03g04960.1	6099.82	12044.8	154.81	0.0128528	-6.28177	1.03233e-07	5.99076e-06
8002	Glyma03g04990.1	1797.31	3583.25	11.3716	0.00317354	-8.29969	4.08752e-36	1.87392e-32
8007	Glyma03g05030.1	106.066	212.132	0	0	#NAME?	2.82601e-18	1.29559e-15
8031	Glyma03g05300.1	33.7714	11.0687	56.4741	5.10215	2.35111	0.00154272	0.0203089
8118	Glyma03g06580.1	61.7198	14.899	108.541	7.28508	2.86495	9.25233e-08	5.42652e-06
8119	Glyma03g06590.1	8.4274	1.69275	15.162	8.95707	3.16303	0.00306772	0.0350941
8122	Glyma03g06620.2	14.0707	3.13818	25.0033	7.96745	2.99412	2.69888e-05	0.000723921
8175	Glyma03g07460.1	237.241	399.295	75.1867	0.188299	-2.40891	3.30034e-05	0.00085442
8178	Glyma03g07520.1	32.9975	9.10139	56.8935	6.25108	2.64411	0.0018521	0.0235345
8180	Glyma03g07540.1	38.4555	71.8231	5.08795	0.07084	-3.81929	7.7624e-07	3.48173e-05
8181	Glyma03g07540.2	41.1043	76.5094	5.69915	0.0744895	-3.74682	7.74657e-06	0.000247055
8182	Glyma03g07540.3	40.4288	73.6563	7.20139	0.0977702	-3.35446	6.39529e-07	2.91733e-05
8210	Glyma03g07910.1	38.8293	0	77.6586	Inf	Inf	2.14882e-06	8.35443e-05
8235	Glyma03g08270.6	16.0387	6.52473	25.5526	3.91627	1.96948	0.00479219	0.0496306
8247	Glyma03g08679.1	36.3373	11.9177	60.7568	5.09804	2.34994	0.00386731	0.0420871
8264	Glyma03g08930.1	11.7204	1.21559	22.2253	18.2835	4.19247	0.00105825	0.0150319
8326	Glyma03g12070.1	9.2086	1.27986	17.1373	13.39	3.74308	4.17184e-05	0.00104173
8327	Glyma03g12070.4	21.633	1.03098	42.2351	40.9658	5.35635	1.05185e-06	4.49622e-05
8328	Glyma03g12070.5	15.1146	1.82234	28.4069	15.5881	3.96238	1.34313e-06	5.54735e-05
8371	Glyma03g14150.2	533.865	116.842	950.889	8.13826	3.02472	0.000207921	0.00401776
8372	Glyma03g14180.2	32.0595	2.24658	61.8725	27.5407	4.7835	0.000191749	0.00374285
8390	Glyma03g14670.1	11.5949	2.77001	20.4198	7.37173	2.882	0.000307124	0.00553245
8422	Glyma03g14960.2	82.5301	144.727	20.3334	0.140495	-2.83141	5.03384e-08	3.16494e-06
8431	Glyma03g15030.1	64.0501	16.1172	111.983	6.94801	2.7966	0.000242725	0.0045621
8473	Glyma03g16360.1	25.3736	5.18617	45.561	8.78509	3.13506	7.93232e-05	0.00178994
8523	Glyma03g17450.1	222.471	103.433	341.508	3.30174	1.72323	0.0046619	0.0485095
8527	Glyma03g17950.1	266.554	440.198	92.9107	0.211066	-2.24424	1.98077e-05	0.000554555
8584	Glyma03g20380.1	154.826	1.79405	307.857	171.6	7.4229	2.08766e-09	1.88589e-07
8586	Glyma03g20630.1	49.6475	9.73853	89.5564	9.19609	3.20102	4.00273e-05	0.0010066
8636	Glyma03g22230.2	20.7229	8.77182	32.6739	3.72487	1.89719	0.00327229	0.0370263
8647	Glyma03g22370.1	112.02	166.734	57.3057	0.343695	-1.5408	0.000955939	0.013876
8662	Glyma03g22610.1	6.90558	0	13.8112	Inf	Inf	0.00105432	0.0149877
8664	Glyma03g22640.1	221.738	363.665	79.8098	0.21946	-2.18797	2.92866e-05	0.000773857
8712	Glyma03g23740.1	1071.8	547.221	1596.39	2.91726	1.54462	0.00159523	0.0208578
8725	Glyma03g23890.1	1045.81	1618.51	473.12	0.292318	-1.77439	0.000136519	0.00281818
8732	Glyma03g23970.2	16.0676	1.93132	30.2038	15.6389	3.96707	1.49776e-05	0.000435045
8734	Glyma03g24020.1	455.263	869.826	40.7	0.046791	-4.41762	2.76259e-10	2.92271e-08
8738	Glyma03g24060.1	35.3794	68.2706	2.48825	0.0364468	-4.77806	2.92561e-07	1.4766e-05
8750	Glyma03g24141.2	44.4869	11.2945	77.6793	6.87761	2.78191	0.000147467	0.00300361
8770	Glyma03g24280.3	50.7608	78.7303	22.7914	0.289486	-1.78843	0.00266662	0.0314755
8825	Glyma03g25100.2	9.96778	0.929684	19.0059	20.4434	4.35356	0.00335396	0.0377177
8860	Glyma03g25640.1	14.1549	25.1705	3.13935	0.124723	-3.0032	0.00329724	0.0372091
8861	Glyma03g25651.1	5.22346	10.4469	0	0	#NAME?	8.33036e-05	0.00185993
8863	Glyma03g25661.1	12.9192	21.3617	4.47675	0.209569	-2.2545	2.75016e-05	0.000735523
8892	Glyma03g26060.1	133.412	257.098	9.72598	0.0378298	-4.72433	1.67633e-14	4.15413e-12
8893	Glyma03g26060.2	19.1318	37.4608	0.802725	0.0214284	-5.54433	2.68636e-07	1.3684e-05
8898	Glyma03g26150.2	12.0154	0	24.0308	Inf	Inf	0.00214209	0.0264226
8919	Glyma03g26590.1	108.006	216.012	0	0	#NAME?	2.566e-18	1.19632e-15
8930	Glyma03g26640.1	49.2128	1.83002	96.5955	52.7838	5.72202	2.2503e-10	2.42266e-08
8931	Glyma03g26650.1	49.0435	2.60444	95.4826	36.6614	5.19619	1.43174e-06	5.86492e-05
8951	Glyma03g26796.3	5.72215	0.202599	11.2417	55.4874	5.79409	0.000274534	0.00503609
8965	Glyma03g26980.1	13.288	0.202599	26.3735	130.176	7.02432	8.30605e-06	0.000261712
8968	Glyma03g27030.1	594.175	1004.42	183.934	0.183125	-2.4491	6.65381e-06	0.000217404
8982	Glyma03g27195.1	58.5804	6.09648	111.064	18.2178	4.18728	1.49273e-07	8.23684e-06
8983	Glyma03g27195.2	9.19073	0	18.3815	Inf	Inf	0.00112011	0.0157077
9033	Glyma03g27620.2	2.65556	0	5.31113	Inf	Inf	3.8074e-05	0.000966289
9065	Glyma03g27920.1	5.34442	0	10.6888	Inf	Inf	0.00301523	0.0345747
9077	Glyma03g28080.1	4.89023	8.66127	1.11919	0.129218	-2.95213	0.00270178	0.0317665
9090	Glyma03g28210.1	330.503	62.5862	598.42	9.56153	3.25724	3.67366e-07	1.81584e-05
9091	Glyma03g28222.1	14.9443	1.21559	28.6729	23.5876	4.55995	0.000289716	0.00526716
9114	Glyma03g28430.1	118.587	219.693	17.4802	0.0795667	-3.65169	0.00114054	0.0159374
9117	Glyma03g28450.1	5.02501	0.98365	9.06636	9.21707	3.20431	0.000924272	0.0135126
9123	Glyma03g28490.1	1165.68	2006.4	324.964	0.161964	-2.62626	7.8269e-05	0.00176979
9135	Glyma03g28590.1	274.067	135.858	412.276	3.0346	1.60151	0.0018308	0.0233148
9136	Glyma03g28600.1	270.997	25.2242	516.77	20.487	4.35664	1.84767e-14	4.55818e-12
9142	Glyma03g28660.1	180.984	301.899	60.0692	0.198971	-2.32937	3.65843e-05	0.000933077
9155	Glyma03g28770.1	581.252	871.872	290.632	0.333342	-1.58492	0.000575062	0.00919216
9163	Glyma03g28850.1	6817.61	13548.1	87.1415	0.00643202	-7.28051	1.33044e-35	5.63024e-32
9185	Glyma03g29010.1	96.3647	148.573	44.157	0.297208	-1.75045	0.00337346	0.0379059
9205	Glyma03g29210.1	380.814	596.373	165.256	0.277102	-1.85151	0.000841734	0.0125053
9206	Glyma03g29230.1	667.374	1178.26	156.486	0.132811	-2.91255	2.58089e-08	1.74215e-06
9259	Glyma03g29550.1	190.655	302.376	78.9331	0.261043	-1.93764	0.004424	0.0466249
9276	Glyma03g29691.1	40.9951	10.535	71.4553	6.78269	2.76186	0.00275487	0.0322391
9297	Glyma03g29790.1	536.009	1072.02	0	0	#NAME?	6.13985e-37	3.37778e-33
9344	Glyma03g30170.1	134.895	59.0084	210.782	3.57207	1.83676	0.001387	0.0186884
9348	Glyma03g30210.1	109.529	42.0114	177.046	4.21423	2.07527	0.00179364	0.0229157
9365	Glyma03g30340.2	35.7033	1.80435	69.6023	38.5747	5.26958	0.000670026	0.0103863
9388	Glyma03g30550.1	13.9245	2.46611	25.3828	10.2926	3.36354	1.06554e-06	4.54025e-05
9399	Glyma03g30640.1	133.826	53.6181	214.033	3.99181	1.99704	0.00196837	0.024667
9429	Glyma03g30860.1	341.053	79.3308	602.776	7.59826	2.92567	3.81514e-06	0.000136823
9479	Glyma03g31210.1	72.2265	131.418	13.0351	0.0991884	-3.33368	5.28712e-08	3.30529e-06
9482	Glyma03g31240.1	32.6355	1.28755	63.9835	49.694	5.635	9.13754e-08	5.37065e-06
9492	Glyma03g31310.1	28.9184	0.727085	57.1098	78.5462	6.29547	3.99172e-07	1.95415e-05
9504	Glyma03g31390.1	48.3054	12.9354	83.6754	6.46871	2.69348	9.92679e-05	0.0021594
9518	Glyma03g31520.1	32.7836	6.61834	58.9489	8.9069	3.15492	0.00055796	0.00897185
9519	Glyma03g31530.1	204.765	16.3667	393.163	24.0222	4.5863	2.56382e-10	2.72816e-08
9522	Glyma03g31570.1	1075.33	1669.49	481.177	0.288217	-1.79477	0.00138221	0.0186374
9524	Glyma03g31570.3	47.1828	79.4267	14.9389	0.188084	-2.41055	0.000952635	0.013839
9549	Glyma03g31691.1	12.5808	25.1615	0	0	#NAME?	0.00128687	0.0175713
9581	Glyma03g31960.1	158.189	245.386	70.9909	0.289303	-1.78935	0.00232671	0.0282253
9582	Glyma03g31960.2	36.0565	57.732	14.381	0.2491	-2.0052	0.00073777	0.0112307
9585	Glyma03g31980.1	38.4855	0	76.971	Inf	Inf	0.000772711	0.0116402
9587	Glyma03g32000.1	354.403	35.5438	673.262	18.9418	4.2435	3.44066e-07	1.71143e-05
9589	Glyma03g32030.1	85.9374	171.875	0	0	#NAME?	2.42431e-16	8.23277e-14
9607	Glyma03g32116.1	4.51146	0.202599	8.82032	43.5358	5.44413	0.00276543	0.0323352
9623	Glyma03g32240.1	51.2142	16.5446	85.8838	5.19104	2.37602	3.00564e-05	0.000790402
9667	Glyma03g32540.2	31.0433	1.013	61.0736	60.2901	5.91385	0.00115882	0.0161141
9671	Glyma03g32571.1	17.4761	30.992	3.96024	0.127783	-2.96824	0.00170837	0.0220202
9736	Glyma03g32990.1	43.1104	71.7501	14.4708	0.201683	-2.30984	0.000562354	0.00902227
9766	Glyma03g33160.1	21.8579	4.92192	38.7939	7.88185	2.97854	7.33555e-06	0.000235723
9774	Glyma03g33230.1	9.61878	0	19.2376	Inf	Inf	2.76441e-06	0.00010381
9804	Glyma03g33440.2	16.0576	2.14423	29.971	13.9775	3.80504	0.000496091	0.00820563
9805	Glyma03g33460.1	39.2203	16.2585	62.1821	3.82458	1.9353	0.0031215	0.0355983
9806	Glyma03g33460.2	51.0043	25.8677	76.141	2.94348	1.55752	0.00254411	0.0303013
9808	Glyma03g33470.1	16.1341	2.64042	29.6279	11.2209	3.48812	0.00263151	0.0311534
9810	Glyma03g33490.1	48.4751	17.3101	79.64	4.60078	2.20188	0.00101539	0.0145395
9811	Glyma03g33490.2	34.6056	13.0936	56.1175	4.28586	2.09959	0.00180493	0.0230387
9831	Glyma03g33651.1	79.2356	3.17521	155.296	48.9089	5.61203	0.00136109	0.0184113
9850	Glyma03g33803.1	239.624	0.321887	478.926	1487.87	10.539	1.09925e-24	1.28669e-21
9863	Glyma03g33900.1	28.8875	8.49465	49.2804	5.80135	2.53639	0.000223958	0.00427659
9864	Glyma03g33900.3	32.9989	6.54534	59.4525	9.08318	3.1832	8.13765e-06	0.000257586
9880	Glyma03g34040.1	90.5511	0	181.102	Inf	Inf	2.92285e-21	2.03542e-18
9890	Glyma03g34150.1	54.9037	92.6618	17.1456	0.185034	-2.43414	6.92658e-06	0.000225079
9920	Glyma03g34410.1	12.5628	5.65163	19.474	3.44573	1.78481	0.00327388	0.0370366
9926	Glyma03g34470.1	53.6104	97.5397	9.68112	0.0992531	-3.33274	1.53298e-07	8.41668e-06
9968	Glyma03g34800.1	49.9625	11.2096	88.7154	7.91421	2.98445	0.00138148	0.0186322
9979	Glyma03g34900.1	85.5578	147.16	23.9557	0.162787	-2.61895	4.57011e-05	0.00112291
9989	Glyma03g34990.1	31.7761	5.86558	57.6866	9.83476	3.29789	2.25389e-05	0.000620599
9998	Glyma03g35030.2	75.5789	24.8531	126.305	5.08205	2.34541	0.00449775	0.0471762
10006	Glyma03g35090.2	139.931	18.9989	260.863	13.7305	3.77931	9.92631e-05	0.0021594
10009	Glyma03g35130.2	19.945	3.6087	36.2814	10.0539	3.32968	4.53796e-05	0.00111551
10010	Glyma03g35150.1	114.646	175.838	53.4534	0.303991	-1.7179	0.00167168	0.0216246
10024	Glyma03g35260.2	95.5988	25.0263	166.171	6.63986	2.73115	2.06256e-05	0.00057482
10031	Glyma03g35300.5	21.0146	4.05756	37.9716	9.35823	3.22624	0.000105619	0.00227394
10081	Glyma03g35740.1	60.5566	92.6714	28.4418	0.30691	-1.70411	0.00238639	0.0288348
10105	Glyma03g36000.2	11.7712	1.72209	21.8202	12.6708	3.66343	0.00114666	0.0159945
10106	Glyma03g36010.1	85.9448	41.5428	130.347	3.13764	1.64968	0.00151175	0.0199921
10116	Glyma03g36080.3	6.14054	11.8931	0.388017	0.0326255	-4.93786	0.00291391	0.033714
10117	Glyma03g36080.5	9.26937	17.0048	1.5339	0.0902035	-3.47067	0.00120012	0.0165971
10118	Glyma03g36080.6	20.2547	39.2919	1.21743	0.0309843	-5.01232	2.49555e-06	9.54065e-05
10150	Glyma03g36310.1	15.0278	6.42499	23.6307	3.67793	1.87889	0.000804358	0.0120509
10151	Glyma03g36310.2	10.4531	3.22918	17.677	5.47415	2.45263	0.000654852	0.0101768
10158	Glyma03g36380.1	8.82007	0.441175	17.199	38.9845	5.28483	0.000215938	0.00415226
10199	Glyma03g36670.2	37.3458	57.8358	16.8558	0.291443	-1.77872	0.00237176	0.0286896
10201	Glyma03g36720.1	145.193	25.0171	265.368	10.6075	3.40701	1.64009e-07	8.91577e-06
10209	Glyma03g36810.1	106.623	182.214	31.0333	0.170312	-2.55374	3.38882e-05	0.000873221
10210	Glyma03g36810.2	144.908	235.02	54.796	0.233155	-2.10064	0.000106677	0.00229067
10222	Glyma03g36880.1	13.3054	3.51509	23.0957	6.57046	2.716	0.000899815	0.0131901
10249	Glyma03g37060.2	31.8692	53.2944	10.4439	0.195967	-2.35132	0.00465192	0.0484151
10274	Glyma03g37260.1	92.1469	29.0114	155.282	5.35246	2.4202	0.00215099	0.0265145
10276	Glyma03g37290.1	15.3633	30.7267	0	0	#NAME?	8.35583e-05	0.00186335
10277	Glyma03g37290.2	20.8289	41.6578	0	0	#NAME?	4.45357e-06	0.000154873
10278	Glyma03g37290.3	17.3984	34.7968	0	0	#NAME?	2.84437e-05	0.000755578
10287	Glyma03g37360.1	22.4402	39.5027	5.37772	0.136136	-2.87688	0.000947386	0.0137773
10303	Glyma03g37490.1	107.347	0	214.693	Inf	Inf	4.79405e-15	1.29921e-12
10308	Glyma03g37530.1	7.06347	1.83264	12.2943	6.70851	2.74599	0.00076281	0.0115163
10309	Glyma03g37530.2	10.6745	0.947673	20.4013	21.5278	4.42813	0.00109554	0.0154223
10344	Glyma03g37851.1	10.5111	21.0222	0	0	#NAME?	0.000210118	0.00405594
10345	Glyma03g37860.1	5.19398	0.220587	10.1674	46.0923	5.52645	0.000535681	0.00872115
10382	Glyma03g38150.1	15.2263	0	30.4526	Inf	Inf	9.71111e-05	0.00211919
10398	Glyma03g38251.1	162.258	7.05952	317.456	44.9686	5.49085	3.64917e-09	3.10374e-07
10399	Glyma03g38260.1	166.946	7.98309	325.908	40.8249	5.35138	1.66347e-09	1.52523e-07
10415	Glyma03g38391.1	33.4987	0.745074	66.2524	88.9206	6.47445	1.69614e-11	2.36231e-09
10417	Glyma03g38410.1	14.7054	1.49015	27.9206	18.7368	4.2278	0.000692638	0.0106796
10419	Glyma03g38420.2	20.5856	4.69365	36.4776	7.77169	2.95823	0.000241208	0.00453668
10465	Glyma03g38810.1	17.513	29.9647	5.06126	0.168907	-2.5657	0.000793538	0.0119083
10466	Glyma03g38810.2	16.1712	27.6425	4.69993	0.170026	-2.55618	0.00117073	0.0162479
10467	Glyma03g38810.3	12.513	20.5493	4.47675	0.217855	-2.19856	0.00100012	0.0143743
10502	Glyma03g39081.1	322.043	510.939	133.147	0.260592	-1.94014	6.7695e-05	0.00157404
10518	Glyma03g39190.2	48.4973	7.39066	89.6039	12.1239	3.59979	2.71752e-10	2.88057e-08
10519	Glyma03g39200.1	23.2134	40.5894	5.83729	0.143813	-2.79773	0.00025457	0.004741
10551	Glyma03g39450.2	6.48885	0.303899	12.6738	41.704	5.38211	1.0402e-05	0.000317093
10552	Glyma03g39450.3	6.3454	0.423187	12.2676	28.9886	4.85742	2.70347e-05	0.000724447
10567	Glyma03g39570.2	76.1546	122.373	29.9358	0.244627	-2.03135	0.000698629	0.0107554
10598	Glyma03g39791.1	829.17	355.68	1302.66	3.66245	1.87281	0.000116623	0.00246766
10599	Glyma03g39800.2	50.9813	79.9255	22.037	0.27572	-1.85872	0.000145561	0.0029736
10615	Glyma03g39900.1	8.93329	17.8666	0	0	#NAME?	6.11342e-05	0.00144531
10620	Glyma03g39940.1	48.73	96.296	1.16405	0.0120883	-6.37025	1.38811e-09	1.28996e-07
10623	Glyma03g39970.1	10.7905	0.929684	20.6512	22.2132	4.47334	0.00244504	0.0293822
10633	Glyma03g40040.1	9.67119	2.03524	17.3071	8.50372	3.08809	9.43591e-07	4.11337e-05
10635	Glyma03g40070.1	15.7082	0	31.4163	Inf	Inf	1.1184e-05	0.000337694
10650	Glyma03g40210.1	13.6756	1.07727	26.2739	24.3894	4.60818	0.00050446	0.00831159
10668	Glyma03g40280.1	71.8316	128.546	15.1172	0.117601	-3.08802	4.52101e-06	0.000156525
10669	Glyma03g40280.2	57.1852	104.591	9.77936	0.093501	-3.41887	2.06967e-06	8.08099e-05
10670	Glyma03g40280.3	68.2387	124.776	11.7013	0.0937781	-3.4146	3.35465e-07	1.67471e-05
10681	Glyma03g40344.1	37.8777	13.4449	62.3106	4.63453	2.21242	0.000818015	0.0122189
10689	Glyma03g40420.1	112.875	5.96583	219.785	36.8406	5.20322	0.000288033	0.00524175
10690	Glyma03g40430.1	778.312	10.1364	1546.49	152.568	7.25331	1.26782e-25	1.58517e-22
10713	Glyma03g40611.1	8.42653	16.8531	0	0	#NAME?	0.00473057	0.0491034
10721	Glyma03g40670.1	115.34	31.1195	199.56	6.41272	2.68094	0.000110136	0.00235393
10722	Glyma03g40680.1	350.623	137.829	563.417	4.0878	2.03133	0.00351809	0.0391563
10731	Glyma03g40760.1	1176.44	502.801	1850.07	3.67953	1.87952	0.000864144	0.0127693
10801	Glyma03g41190.1	29.1802	1.52612	56.8343	37.241	5.21882	0.0004481	0.00755958
10806	Glyma03g41220.1	19.772	39.5439	0	0	#NAME?	1.34541e-07	7.50673e-06
10836	Glyma03g41430.2	8.10359	16.2072	0	0	#NAME?	9.65252e-05	0.00210891
10837	Glyma03g41430.3	18.1508	36.3016	0	0	#NAME?	2.73023e-08	1.82949e-06
10887	Glyma03g41780.1	150.166	14.6157	285.716	19.5485	4.28899	0.00103017	0.0147014
10897	Glyma03g41880.1	109.487	16.3415	202.632	12.3998	3.63225	9.90833e-05	0.00215709
10918	Glyma03g42060.2	276.507	75.1571	477.857	6.35811	2.6686	2.05184e-05	0.000572123
10931	Glyma03g42140.1	429.84	34.3211	825.359	24.0482	4.58786	9.9957e-05	0.00217267
10932	Glyma03g42145.1	13.7033	1.51076	25.8958	17.1409	4.09937	3.34624e-07	1.67203e-05
10942	Glyma03g42221.1	5.24593	0.1013	10.3906	102.573	6.6805	1.34062e-05	0.00039461
10943	Glyma03g42221.2	3.75715	0	7.51429	Inf	Inf	2.14944e-05	0.000594816
10950	Glyma03g42260.4	69.1234	0.856678	137.39	160.376	7.32531	2.05463e-20	1.25593e-17
10951	Glyma03g42260.5	53.0309	0.1013	105.96	1046.01	10.0307	1.44118e-19	7.76478e-17
10952	Glyma03g42260.6	94.5174	0.957977	188.077	196.327	7.61712	6.25206e-23	5.54759e-20
10953	Glyma03g42260.7	48.7265	0	97.453	Inf	Inf	5.05313e-19	2.5504e-16
10954	Glyma03g42260.8	65.0368	0.202599	129.871	641.024	9.32424	6.53565e-20	3.78476e-17
11022	Glyma0448s00210.1	54.1153	85.1	23.1307	0.271806	-1.87935	0.00115469	0.016082
11023	Glyma0466s00200.1	495.29	8.74091	981.839	112.327	6.81156	2.36565e-23	2.24386e-20
11102	Glyma04g00690.1	16.3302	0	32.6604	Inf	Inf	7.24373e-06	0.000233591
11105	Glyma04g00721.1	43.0858	2.26457	83.9071	37.0522	5.21149	6.60473e-06	0.00021641
11106	Glyma04g00730.1	8.64683	0	17.2937	Inf	Inf	0.000515377	0.00843739
11118	Glyma04g00820.2	66.2929	132.586	0	0	#NAME?	3.46061e-11	4.49015e-09
11147	Glyma04g01066.1	57.9776	100.7	15.2553	0.151493	-2.72268	2.70882e-06	0.000102001
11157	Glyma04g01120.1	91.2945	182.589	0	0	#NAME?	2.7866e-12	4.4307e-10
11162	Glyma04g01151.1	8.89216	17.7843	0	0	#NAME?	0.00347612	0.0388059
11163	Glyma04g01151.2	14.8764	29.7528	0	0	#NAME?	7.96498e-05	0.00179441
11172	Glyma04g01210.1	347.358	613.612	81.1038	0.132174	-2.91949	6.99408e-08	4.23758e-06
11179	Glyma04g01260.1	117.04	31.7193	202.361	6.37976	2.6735	0.000109465	0.0023405
11204	Glyma04g01421.1	1965.24	3272.95	657.521	0.200895	-2.31548	3.46949e-06	0.000126321
11214	Glyma04g01490.1	8.55439	0.542475	16.5663	30.5384	4.93255	0.00381234	0.0416722
11234	Glyma04g01640.1	80.7738	22.6999	138.848	6.11665	2.61274	0.000519536	0.00849889
11251	Glyma04g01770.2	39.2617	13.7627	64.7606	4.70551	2.23435	0.000848131	0.0125868
11271	Glyma04g01901.1	57.5312	13.7194	101.343	7.38683	2.88496	1.25644e-05	0.000373026
11272	Glyma04g01901.2	22.3974	4.70133	40.0935	8.52812	3.09223	0.00152102	0.0200955
11311	Glyma04g02210.1	943.461	30.7936	1856.13	60.2765	5.91352	7.25659e-09	5.65459e-07
11317	Glyma04g02260.1	21.0765	3.34846	38.8045	11.5888	3.53465	2.0251e-06	7.92947e-05
11326	Glyma04g02330.1	868.825	9.40791	1728.24	183.701	7.52122	2.44922e-12	3.96299e-10
11328	Glyma04g02351.1	156.827	57.0249	256.628	4.50029	2.17002	0.000382573	0.00664148
11343	Glyma04g02458.1	5.89846	0.220587	11.5763	52.4796	5.71368	0.000510181	0.00837823
11347	Glyma04g02490.1	162.71	0.98365	324.436	329.829	8.36557	9.89664e-06	0.000304504
11365	Glyma04g02651.1	99.8599	34.8817	164.838	4.72563	2.24051	1.58159e-05	0.000456263
11401	Glyma04g03020.1	248.875	378.38	119.369	0.315473	-1.66441	0.00200845	0.0250757
11429	Glyma04g03250.1	15.7292	1.35287	30.1056	22.2531	4.47594	0.00281003	0.0327517
11430	Glyma04g03260.2	16.969	1.50045	32.4375	21.6185	4.43419	1.13168e-05	0.000341141
11431	Glyma04g03260.3	9.80545	0.846373	18.7645	22.1705	4.47057	0.000246699	0.00461787
11433	Glyma04g03270.1	141.964	18.3078	265.621	14.5086	3.85884	0.00251819	0.0300772
11478	Glyma04g03581.1	343.97	42.9053	645.034	15.0339	3.91015	3.25486e-12	5.10151e-10
11493	Glyma04g03690.1	5.70575	0	11.4115	Inf	Inf	0.00152588	0.0201451
11502	Glyma04g03780.1	11.3293	2.81367	19.8449	7.05304	2.81824	2.12633e-05	0.000589308
11561	Glyma04g04170.1	457.984	140.271	775.698	5.53	2.46728	5.31713e-07	2.4895e-05
11563	Glyma04g04190.2	67.2192	134.438	0	0	#NAME?	3.98581e-14	9.33087e-12
11575	Glyma04g04240.1	82.6192	158.375	6.8632	0.043335	-4.52832	6.91724e-07	3.13722e-05
11589	Glyma04g04380.1	22.8059	5.54002	40.0718	7.23315	2.85462	0.00456495	0.0477173
11592	Glyma04g04400.1	29.5294	59.0589	0	0	#NAME?	0.00010478	0.00226141
11604	Glyma04g04500.2	125.61	251.219	0	0	#NAME?	2.57302e-25	3.1456e-22
11648	Glyma04g04880.1	572.633	948.07	197.196	0.207997	-2.26536	5.55923e-06	0.000186371
11669	Glyma04g05040.1	10.2023	20.4046	0	0	#NAME?	0.0016573	0.0214681
11682	Glyma04g05131.1	6.32344	0.441175	12.2057	27.6664	4.79006	0.00162564	0.0211576
11688	Glyma04g05190.1	6.84556	13.6911	0	0	#NAME?	0.00359148	0.0397708
11689	Glyma04g05190.2	7.32455	14.6491	0	0	#NAME?	0.00204826	0.0254478
11691	Glyma04g05190.4	21.6397	43.2794	0	0	#NAME?	9.56696e-07	4.15911e-05
11692	Glyma04g05190.5	12.5242	25.0483	0	0	#NAME?	0.000100142	0.00217583
11706	Glyma04g05271.1	67.5537	21.0378	114.07	5.42213	2.43886	0.000532012	0.00866946
11707	Glyma04g05280.2	15.9504	30.7367	1.16405	0.0378717	-4.72273	0.000126798	0.0026453
11708	Glyma04g05280.3	14.2171	26.0261	2.40817	0.0925293	-3.43395	0.002914	0.033714
11711	Glyma04g05280.6	206.101	343.935	68.2665	0.198487	-2.33289	0.00045062	0.00759045
11728	Glyma04g05431.1	204.717	409.434	0	0	#NAME?	1.54625e-09	1.4225e-07
11739	Glyma04g05500.5	9.10405	0	18.2081	Inf	Inf	0.00362548	0.0400748
11750	Glyma04g05580.1	300.095	449.399	150.791	0.335539	-1.57545	0.00334549	0.0376454
11784	Glyma04g05840.2	24.25	41.1555	7.3445	0.178457	-2.48635	0.00172939	0.022221
11805	Glyma04g05970.1	97.5306	37.7507	157.311	4.16708	2.05904	0.000141947	0.00291058
11808	Glyma04g05990.1	187.798	49.9709	325.625	6.51628	2.70405	1.01897e-05	0.000311605
11827	Glyma04g06220.1	31.1534	7.93051	54.3763	6.8566	2.77749	0.000763616	0.0115253
11828	Glyma04g06230.1	25.237	10.8827	39.5914	3.63801	1.86315	0.00473324	0.0491125
11841	Glyma04g06350.2	82.6333	128.832	36.4341	0.282802	-1.82213	0.00462185	0.0481656
11897	Glyma04g06750.1	9.26339	18.5268	0	0	#NAME?	0.00287866	0.0334027
11926	Glyma04g06970.1	5293.87	535.516	10052.2	18.7711	4.23044	2.17262e-10	2.35285e-08
11938	Glyma04g07060.1	38.717	4.66536	72.7686	15.5976	3.96326	1.80038e-07	9.63484e-06
11965	Glyma04g07230.1	128.364	229.889	26.8402	0.116753	-3.09847	1.91705e-08	1.34693e-06
12073	Glyma04g07950.1	210.196	89.5278	330.864	3.69565	1.88583	3.04774e-05	0.000797661
12079	Glyma04g08000.1	110.205	45.875	174.534	3.80457	1.92773	0.000670401	0.0103891
12135	Glyma04g08410.1	418.938	1.08495	836.79	771.271	9.59109	0.000714587	0.0109566
12145	Glyma04g08520.2	5.71948	11.439	0	0	#NAME?	0.00153687	0.0202447
12151	Glyma04g08540.1	68.5006	107.966	29.0351	0.268928	-1.89471	0.00248749	0.0297946
12163	Glyma04g08613.1	8.8008	0	17.6016	Inf	Inf	8.57918e-05	0.00190236
12204	Glyma04g08990.1	7.79072	0	15.5814	Inf	Inf	0.00231752	0.0281324
12205	Glyma04g09000.2	17.8831	4.76928	30.9969	6.49929	2.70028	0.00420698	0.0448793
12207	Glyma04g09010.2	63.7851	19.0986	108.472	5.67956	2.50578	0.000106192	0.00228384
12237	Glyma04g09200.1	209.64	346.636	72.6433	0.209566	-2.25452	6.25611e-07	2.86811e-05
12247	Glyma04g09290.1	67.0716	28.5404	105.603	3.70012	1.88757	0.000439866	0.00745265
12248	Glyma04g09290.2	25.0296	7.04816	43.0111	6.10246	2.60939	0.000211262	0.00407231
12260	Glyma04g09380.1	71.8758	123.42	20.3312	0.164731	-2.60181	5.3407e-05	0.00129123
12262	Glyma04g09410.2	21.537	43.0741	0	0	#NAME?	3.84624e-07	1.89433e-05
12272	Glyma04g09510.1	568.716	1066.47	70.9587	0.0665358	-3.90972	2.53023e-12	4.07012e-10
12282	Glyma04g09635.1	9.05849	0	18.117	Inf	Inf	0.00240428	0.0289945
12291	Glyma04g09710.1	239.101	457.024	21.1785	0.0463401	-4.4316	5.27717e-14	1.19966e-11
12336	Glyma04g10050.2	111.242	17.0726	205.412	12.0317	3.58876	8.94054e-05	0.00197532
12366	Glyma04g10270.1	59.5721	24.275	94.8692	3.90811	1.96647	0.00051547	0.00843739
12398	Glyma04g10650.1	353.908	604.825	102.991	0.170283	-2.55399	1.22406e-07	6.93514e-06
12401	Glyma04g10693.1	13.7882	24.4103	3.16604	0.129701	-2.94674	0.0039138	0.0424899
12403	Glyma04g10693.3	17.7922	31.669	3.91538	0.123635	-3.01585	0.0027076	0.0318282
12430	Glyma04g10940.1	5.63769	0.929684	10.3457	11.1282	3.47615	0.00136382	0.0184438
12431	Glyma04g10940.2	4.24311	1.27986	7.20635	5.63056	2.49328	0.00214769	0.0264798
12432	Glyma04g10940.3	22.4363	5.61198	39.2606	6.99585	2.8065	4.98159e-06	0.000170222
12459	Glyma04g11180.1	486.444	254.051	718.836	2.8295	1.50055	0.00399582	0.0431143
12461	Glyma04g11211.1	13.5397	2.63274	24.4466	9.28564	3.215	0.000614533	0.00967599
12471	Glyma04g11330.1	97.1795	16.4458	177.913	10.8182	3.43539	2.86922e-09	2.52556e-07
12472	Glyma04g11360.1	7.15488	0	14.3098	Inf	Inf	0.000123155	0.00258007
12473	Glyma04g11370.1	240.282	1.65677	478.907	289.061	8.17523	0.000115212	0.00244344
12498	Glyma04g12040.1	6.69811	0.303899	13.0923	43.0812	5.42899	1.1605e-05	0.000348682
12499	Glyma04g12052.1	14.3343	1.81466	26.8539	14.7984	3.88737	1.66227e-08	1.18609e-06
12500	Glyma04g12064.1	10.16	0.1013	20.2186	199.592	7.64091	6.1056e-09	4.82606e-07
12544	Glyma04g12465.1	84.9358	164.739	5.13281	0.0311573	-5.00429	8.16043e-11	9.78078e-09
12564	Glyma04g12690.1	147.446	66.5699	228.321	3.4298	1.77813	0.00230825	0.0280695
12566	Glyma04g12716.1	97.3646	38.8947	155.834	4.00657	2.00237	0.000578955	0.00924546
12570	Glyma04g12770.2	85.405	152.161	18.6492	0.122563	-3.02841	2.52354e-05	0.000684567
12575	Glyma04g12845.1	23.3401	7.52531	39.1549	5.2031	2.37937	0.0019893	0.024884
12576	Glyma04g12860.2	12.6843	1.60944	23.7592	14.7624	3.88386	1.64802e-05	0.000471472
12611	Glyma04g13490.1	2142.92	3480.72	805.115	0.231307	-2.11212	0.00010596	0.00227974
12636	Glyma04g14250.1	7.84832	0.846373	14.8503	17.5458	4.13305	0.00288359	0.0334327
12733	Glyma04g15850.2	6.31617	1.39915	11.2332	8.02856	3.00514	0.00100598	0.0144273
12738	Glyma04g15960.1	45.686	81.6994	9.6726	0.118392	-3.07835	5.28952e-05	0.0012808
12743	Glyma04g16030.1	23.4915	43.1926	3.79044	0.0877567	-3.51035	4.32814e-06	0.000151372
12749	Glyma04g16080.2	15.9295	27.9436	3.91538	0.140117	-2.83529	0.00105127	0.0149521
12756	Glyma04g16140.1	43.4705	1.35287	85.5882	63.2641	5.98332	3.82746e-06	0.000137175
12782	Glyma04g16410.1	510.888	181.296	840.48	4.63597	2.21287	7.96143e-05	0.00179441
12790	Glyma04g16721.1	43.318	0	86.6361	Inf	Inf	1.53645e-15	4.49607e-13
12791	Glyma04g16721.2	44.7444	0.1013	89.3874	882.407	9.7853	3.49844e-16	1.15566e-13
12812	Glyma04g17570.2	40.1262	66.2498	14.0027	0.211362	-2.24221	0.000304987	0.00550297
12827	Glyma04g18060.1	292.573	506.098	79.0484	0.156192	-2.67861	2.51185e-06	9.58965e-05
12856	Glyma04g20330.1	219.181	383.98	54.3824	0.141628	-2.81982	0.00239859	0.0289459
12945	Glyma04g24380.1	1335.51	1989.08	681.928	0.342835	-1.54441	0.000745159	0.0113069
12979	Glyma04g26800.2	277.247	93.8049	460.69	4.91115	2.29606	0.00066637	0.0103383
13005	Glyma04g28420.1	19.7852	2.1699	37.4005	17.2361	4.10736	2.1231e-07	1.11451e-05
13034	Glyma04g30350.1	103.72	165.687	41.7535	0.252002	-1.9885	0.000608359	0.00960076
13058	Glyma04g31690.1	414.675	178.48	650.87	3.64674	1.86661	4.6578e-05	0.00114089
13063	Glyma04g31847.1	147.705	0	295.409	Inf	Inf	1.14234e-29	2.33069e-26
13079	Glyma04g32230.1	13.0372	4.23711	21.8373	5.15382	2.36564	0.000881872	0.0129616
13090	Glyma04g32301.1	55.4082	87.9667	22.8497	0.259754	-1.94478	0.00344663	0.0385627
13166	Glyma04g33110.1	30.9177	60.618	1.21743	0.0200837	-5.63783	3.29115e-07	1.64749e-05
13167	Glyma04g33110.2	50.4312	88.8264	12.0359	0.135499	-2.88364	0.000110838	0.00236527
13173	Glyma04g33210.1	235.276	78.3454	392.207	5.00613	2.3237	0.00289407	0.0335189
13179	Glyma04g33280.2	9.63513	18.1062	1.16405	0.0642902	-3.95926	0.0015012	0.0199005
13184	Glyma04g33350.1	20.616	0	41.232	Inf	Inf	1.30846e-07	7.34398e-06
13189	Glyma04g33410.2	315.653	39.4887	591.818	14.987	3.90564	4.03585e-13	7.73618e-11
13207	Glyma04g33720.1	202.581	17.5029	387.659	22.1482	4.46912	5.13852e-11	6.41021e-09
13231	Glyma04g33941.1	19.6986	39.3972	0	0	#NAME?	7.67598e-06	0.000245515
13244	Glyma04g34140.1	4.84174	0.220587	9.4629	42.8986	5.42286	3.87363e-05	0.000979337
13267	Glyma04g34341.1	15.0682	0.1013	30.0352	296.499	8.21188	4.95538e-09	4.05075e-07
13270	Glyma04g34370.1	87.0984	26.0507	148.146	5.68684	2.50763	0.000229729	0.00436032
13281	Glyma04g34560.1	6.69554	1.32352	12.0676	9.11774	3.18868	0.00122989	0.0169329
13307	Glyma04g34870.3	258.279	494.444	22.1136	0.0447241	-4.4828	1.22077e-14	3.08072e-12
13308	Glyma04g34880.1	160.381	248.174	72.5886	0.292491	-1.77353	0.000354796	0.00624599
13320	Glyma04g35040.1	161.085	11.5032	310.666	27.0068	4.75525	1.03061e-12	1.79993e-10
13366	Glyma04g35560.1	69.9697	29.7121	110.227	3.70984	1.89136	0.00337639	0.0379311
13372	Glyma04g35650.1	76.9026	12.4165	141.389	11.3872	3.50934	3.4928e-06	0.000127001
13393	Glyma04g35910.1	641.689	1076.95	206.43	0.191681	-2.38322	9.57108e-07	4.15911e-05
13394	Glyma04g35925.1	82.1809	9.31273	155.049	16.6492	4.05738	0.000683813	0.0105613
13429	Glyma04g36243.1	44.6357	0	89.2713	Inf	Inf	3.60487e-05	0.000921553
13433	Glyma04g36270.1	225.52	445.774	5.26627	0.0118138	-6.40339	1.03228e-20	6.7607e-18
13448	Glyma04g36373.2	7.26953	14.5391	0	0	#NAME?	0.00161019	0.0210111
13455	Glyma04g36420.2	51.7319	78.5988	24.8649	0.316352	-1.6604	0.00391426	0.0424899
13457	Glyma04g36440.2	65.9904	3.5074	128.473	36.6292	5.19492	0.00145433	0.019396
13461	Glyma04g36480.1	58.0406	105.914	10.1674	0.0959968	-3.38087	0.0021136	0.0261063
13491	Glyma04g36780.1	23.3213	40.3907	6.252	0.154788	-2.69163	0.000245147	0.00459194
13521	Glyma04g37040.1	34.2976	2.78032	65.8148	23.6717	4.56509	2.26264e-09	2.03061e-07
13527	Glyma04g37140.1	36.7459	72.2744	1.21743	0.0168446	-5.89157	1.20801e-11	1.73518e-09
13535	Glyma04g37270.1	139.963	56.9124	223.013	3.91853	1.97031	0.00182479	0.0232543
13540	Glyma04g37320.1	17.096	2.55711	31.6348	12.3713	3.62893	0.0013178	0.0179271
13552	Glyma04g37410.1	87.5392	175.078	0	0	#NAME?	1.407e-10	1.60591e-08
13553	Glyma04g37410.2	84.1486	168.297	0	0	#NAME?	1.0994e-13	2.31733e-11
13554	Glyma04g37410.3	66.7236	133.447	0	0	#NAME?	9.94587e-13	1.75372e-10
13558	Glyma04g37440.2	41.387	2.32989	80.4442	34.527	5.10965	4.82082e-06	0.000165242
13568	Glyma04g37530.1	268.839	5.05151	532.626	105.439	6.72026	6.88488e-21	4.67611e-18
13587	Glyma04g37690.1	114.742	7.85856	221.626	28.2019	4.81772	7.1444e-08	4.31914e-06
13594	Glyma04g37750.2	76.1205	27.1321	125.109	4.61109	2.20511	0.00114554	0.0159894
13595	Glyma04g37760.1	357.937	185.207	530.667	2.86527	1.51867	0.00182649	0.0232652
13597	Glyma04g37780.1	32.2763	5.54002	59.0125	10.652	3.41306	0.000418151	0.00715082
13613	Glyma04g37940.1	217.273	62.8148	371.731	5.91789	2.56508	5.39528e-06	0.000181317
13626	Glyma04g38010.1	242.977	369.733	116.221	0.314338	-1.66961	0.00239222	0.0288925
13628	Glyma04g38040.1	169.899	280.797	59.0014	0.210121	-2.25071	5.53055e-05	0.00132879
13647	Glyma04g38200.1	299.793	484.006	115.58	0.238798	-2.06614	7.12991e-05	0.00164326
13650	Glyma04g38240.1	32.8638	0.828385	64.8992	78.3443	6.29176	2.38989e-08	1.63123e-06
13666	Glyma04g38380.2	10.8511	2.41983	19.2824	7.9685	2.99431	0.000372238	0.00649281
13668	Glyma04g38400.1	17.656	2.41983	32.8921	13.5927	3.76476	0.00307552	0.0351687
13669	Glyma04g38410.1	13.75	1.80435	25.6957	14.241	3.83198	0.000730355	0.0111406
13674	Glyma04g38450.1	101.343	27.4062	175.281	6.39566	2.67709	9.06469e-06	0.000282381
13720	Glyma04g38821.1	13.307	2.40847	24.2055	10.0502	3.32915	1.45345e-05	0.000423294
13755	Glyma04g39181.1	15.3392	27.3208	3.35756	0.122894	-3.02451	0.000395472	0.00682827
13787	Glyma04g39370.6	127.932	55.1166	200.747	3.64222	1.86482	0.00346078	0.0386896
13800	Glyma04g39475.1	3367.85	6669.97	65.7302	0.00985466	-6.66498	8.12169e-08	4.82565e-06
13801	Glyma04g39480.2	269.606	425.789	113.424	0.266385	-1.90842	0.00042307	0.00721923
13808	Glyma04g39530.1	7.1414	0	14.2828	Inf	Inf	0.00115031	0.0160332
13827	Glyma04g39700.2	27.3899	5.42336	49.3564	9.10071	3.18598	0.000394429	0.00681504
13853	Glyma04g39880.1	2.1438	0.220587	4.06701	18.4372	4.20454	0.000693371	0.0106879
13868	Glyma04g39970.1	134.039	1.91595	266.162	138.919	7.1181	7.46159e-21	5.006e-18
13877	Glyma04g40050.1	51.8701	95.5567	8.18357	0.085641	-3.54556	3.27089e-06	0.000120364
13878	Glyma04g40050.2	16.7821	31.669	1.89522	0.0598448	-4.06263	0.000273524	0.00502441
13897	Glyma04g40180.1	46.366	8.06115	84.6708	10.5036	3.39281	0.00416609	0.044558
13930	Glyma04g40400.3	37.2879	73.3851	1.19074	0.0162259	-5.94555	7.74375e-05	0.00175531
13957	Glyma04g40640.1	7.18858	14.3772	0	0	#NAME?	0.000101582	0.00220104
13958	Glyma04g40640.2	6.46333	12.9267	0	0	#NAME?	0.000230393	0.00436611
13959	Glyma04g40640.3	5.55138	11.1028	0	0	#NAME?	0.000207742	0.00401571
13960	Glyma04g40640.4	7.14017	13.8923	0.388017	0.0279303	-5.16202	0.000646833	0.0100779
13961	Glyma04g40650.1	724.389	1213.88	234.894	0.193506	-2.36955	3.61231e-06	0.000130914
13962	Glyma04g40661.1	311.343	497.423	125.263	0.251824	-1.98951	9.44075e-05	0.00207087
13989	Glyma04g40880.2	17.991	35.982	0	0	#NAME?	1.90131e-05	0.000534639
13990	Glyma04g40880.3	15.2652	30.5304	0	0	#NAME?	8.4405e-05	0.00187766
13991	Glyma04g40880.4	12.0085	24.017	0	0	#NAME?	0.000524268	0.00856102
13998	Glyma04g40930.1	76.5009	19.7146	133.287	6.76084	2.7572	8.88305e-07	3.91894e-05
14070	Glyma04g41420.1	45.9594	77.676	14.2429	0.183363	-2.44723	0.000234437	0.00443359
14071	Glyma04g41420.2	34.5934	59.2159	9.97089	0.168382	-2.57019	9.64236e-05	0.00210753
14079	Glyma04g41460.1	74.2876	16.4129	132.162	8.05231	3.0094	0.0042688	0.0453717
14108	Glyma04g41641.1	14.0407	1.08495	26.9965	24.8827	4.63707	0.000665657	0.0103302
14109	Glyma04g41651.1	7.50166	0.202599	14.8007	73.0542	6.1909	0.000556147	0.00895926
14130	Glyma04g41845.1	38.5498	2.7983	74.3013	26.5523	4.73076	6.31312e-07	2.88703e-05
14165	Glyma04g41990.1	8.8808	17.7616	0	0	#NAME?	0.000620032	0.00974863
14167	Glyma04g42010.2	59.4202	23.5629	95.2775	4.04354	2.01562	0.00302627	0.0346848
14178	Glyma04g42080.1	293.677	97.5994	489.755	5.01801	2.32711	0.0017149	0.0220893
14186	Glyma04g42167.1	75.6921	18.0809	133.303	7.37262	2.88218	3.64122e-05	0.000929981
14191	Glyma04g42190.1	339.788	511.492	168.084	0.328615	-1.60553	0.0026782	0.0315702
14198	Glyma04g42230.3	7.53891	13.8871	1.19074	0.0857445	-3.54381	0.00317341	0.0360747
14221	Glyma04g42450.1	103.074	156.115	50.0342	0.320496	-1.64162	0.00464424	0.0483623
14254	Glyma04g42740.1	96.0283	166.697	25.3597	0.15213	-2.71662	1.41357e-05	0.00041277
14255	Glyma04g42740.2	29.3169	50.4333	8.2006	0.162603	-2.62057	0.00274427	0.0321377
14261	Glyma04g42810.1	18.8185	0	37.6369	Inf	Inf	1.0417e-06	4.45976e-05
14267	Glyma04g42870.1	1003.39	295.376	1711.4	5.79396	2.53455	6.80087e-05	0.00158
14283	Glyma04g43000.1	31.0565	59.803	2.30993	0.0386256	-4.6943	1.3827e-08	1.0009e-06
14308	Glyma04g43180.1	59.2663	8.32139	110.211	13.2443	3.7273	7.27785e-07	3.28722e-05
14315	Glyma04g43230.1	26.8765	6.23375	47.5192	7.62289	2.93034	0.000177738	0.00350343
14337	Glyma04g43400.1	27.0564	11.1186	42.9941	3.86684	1.95116	0.000833729	0.0124166
14352	Glyma04g43470.1	128.082	1.86967	254.295	136.01	7.08757	3.23288e-05	0.000839853
14361	Glyma04g43510.1	177.264	37.3414	317.186	8.49422	3.08648	2.3672e-05	0.000645657
14429	Glyma05g00445.2	17.995	31.1736	4.81635	0.154501	-2.69432	0.00429457	0.0455488
14463	Glyma05g00740.1	139.728	29.6701	249.785	8.41876	3.07361	0.0001106	0.0023611
14479	Glyma05g00880.2	528.698	825.395	232.001	0.281079	-1.83095	0.000436998	0.00741549
14486	Glyma05g00920.1	171.925	55.137	288.713	5.23628	2.38854	9.0104e-05	0.00198836
14490	Glyma05g00950.2	7.10811	0	14.2162	Inf	Inf	0.00365888	0.0403467
14492	Glyma05g00970.1	35.854	6.5993	65.1088	9.86601	3.30247	3.37161e-08	2.20292e-06
14493	Glyma05g00980.2	53.111	0	106.222	Inf	Inf	5.05011e-14	1.15281e-11
14508	Glyma05g01131.1	79.9762	33.05	126.903	3.83972	1.941	0.00100505	0.0144177
14524	Glyma05g01240.4	7.34543	14.6909	0	0	#NAME?	0.00269689	0.0317226
14530	Glyma05g01300.1	6.70828	13.4166	0	0	#NAME?	0.00418075	0.0446948
14531	Glyma05g01300.2	8.77488	17.5498	0	0	#NAME?	0.00343079	0.0384245
14532	Glyma05g01300.3	10.7433	21.4866	0	0	#NAME?	0.000150799	0.00306467
14541	Glyma05g01340.1	60.0956	20.1608	100.03	4.96162	2.31081	0.000578673	0.00924364
14546	Glyma05g01380.1	8.03188	0.661762	15.402	23.2742	4.54066	0.0019403	0.0243867
14547	Glyma05g01380.2	4.27671	0	8.55341	Inf	Inf	0.000569674	0.00912108
14548	Glyma05g01380.3	5.95549	0	11.911	Inf	Inf	0.000189956	0.00371498
14549	Glyma05g01390.1	336.008	116.656	555.359	4.76066	2.25116	1.73182e-05	0.00049365
14552	Glyma05g01436.1	23.3481	7.79323	38.9031	4.9919	2.31959	0.000976781	0.0141115
14554	Glyma05g01450.1	48.2204	4.30749	92.1332	21.3891	4.4188	2.28249e-05	0.000626904
14567	Glyma05g01580.1	72.6139	129.366	15.8616	0.12261	-3.02785	1.73888e-07	9.36161e-06
14622	Glyma05g02030.2	14.3621	1.50814	27.2161	18.0462	4.17362	5.9185e-06	0.000196874
14627	Glyma05g02080.1	300.045	476.858	123.233	0.258428	-1.95217	0.000445053	0.0075197
14676	Glyma05g02510.1	9.61051	19.221	0	0	#NAME?	0.000733333	0.0111724
14704	Glyma05g02710.1	490.716	790.137	191.295	0.242104	-2.0463	7.33513e-05	0.00168209
14706	Glyma05g02730.1	18.7055	35.7789	1.63214	0.0456174	-4.45427	4.18155e-07	2.0304e-05
14731	Glyma05g02950.1	96.1267	8.16507	184.088	22.5458	4.49479	6.34199e-09	5.00572e-07
14768	Glyma05g03300.1	24.5267	45.4011	3.6523	0.0804451	-3.63585	1.90186e-05	0.000534639
14781	Glyma05g03430.2	8.76174	1.48246	16.041	10.8205	3.4357	2.93845e-05	0.000775535
14796	Glyma05g03520.4	33.9845	6.07219	61.8967	10.1935	3.34957	0.000555961	0.00895926
14810	Glyma05g03660.8	6.65762	0	13.3152	Inf	Inf	8.35406e-05	0.00186335
14850	Glyma05g03990.2	311.6	126.427	496.773	3.92934	1.97429	0.00106907	0.0151465
14851	Glyma05g04000.1	29.0882	0	58.1764	Inf	Inf	6.93571e-09	5.43534e-07
14859	Glyma05g04060.2	4.61218	9.22435	0	0	#NAME?	0.000579773	0.00925494
14873	Glyma05g04170.1	1024.29	1828.22	220.364	0.120535	-3.05247	2.22692e-08	1.53909e-06
14876	Glyma05g04196.1	6.77156	0	13.5431	Inf	Inf	9.47161e-05	0.00207681
14887	Glyma05g04290.1	369.308	72.5497	666.067	9.18084	3.19863	2.32689e-05	0.000636874
14888	Glyma05g04290.2	32.6167	6.5607	58.6726	8.94304	3.16076	0.000651089	0.0101295
14889	Glyma05g04290.4	31.3299	11.3619	51.2979	4.51488	2.17469	0.0028335	0.032956
14909	Glyma05g04490.1	273.259	541.288	5.23106	0.00966409	-6.69315	4.62934e-17	1.7564e-14
14910	Glyma05g04510.1	17.5426	33.1184	1.96678	0.0593862	-4.07373	0.000422798	0.00721734
14911	Glyma05g04510.3	20.5132	35.2073	5.81912	0.165282	-2.597	0.000959973	0.0139199
14926	Glyma05g04630.1	116.002	227.286	4.7181	0.0207585	-5.59016	4.71184e-16	1.51589e-13
14932	Glyma05g04690.1	35.6772	6.19253	65.1619	10.5226	3.39543	8.54359e-05	0.00189523
14967	Glyma05g04920.1	29.905	0	59.81	Inf	Inf	1.80884e-10	2.02259e-08
14981	Glyma05g05020.3	48.6807	80.9869	16.3745	0.202187	-2.30624	0.000850797	0.0126229
14988	Glyma05g05180.1	27.3793	49.273	5.48562	0.111331	-3.16707	3.00929e-05	0.000790576
14990	Glyma05g05200.1	171.194	276.971	65.418	0.236191	-2.08197	6.6227e-05	0.00154513
15035	Glyma05g05635.1	46.0235	77.8974	14.1496	0.181644	-2.46081	0.00158476	0.020768
15048	Glyma05g05780.1	28.4582	49.5719	7.3445	0.148159	-2.75479	8.19113e-05	0.0018363
15055	Glyma05g05850.1	32.7113	0	65.4227	Inf	Inf	2.08643e-07	1.09644e-05
15057	Glyma05g05870.1	23.3765	38.3427	8.4103	0.219346	-2.18872	0.000906882	0.013277
15059	Glyma05g05901.1	133.324	222.223	44.4247	0.19991	-2.32258	5.91823e-05	0.0014052
15070	Glyma05g06070.2	27.3073	5.71433	48.9004	8.5575	3.09719	0.00222715	0.027337
15071	Glyma05g06070.3	15.8246	1.75807	29.8912	17.0023	4.08766	0.000316245	0.00568188
15115	Glyma05g06810.1	38.3757	1.37086	75.3805	54.9878	5.78104	0.00188469	0.0238519
15126	Glyma05g07380.1	102.097	1.08495	203.109	187.206	7.54848	8.56969e-21	5.68015e-18
15145	Glyma05g07514.1	201.28	92.6476	309.912	3.34506	1.74203	0.00295338	0.0340415
15166	Glyma05g07700.1	295.09	85.4695	504.711	5.90515	2.56197	4.59441e-07	2.20001e-05
15167	Glyma05g07711.1	80.3386	36.7402	123.937	3.37334	1.75418	0.00037773	0.00657193
15174	Glyma05g07760.1	24.2623	3.27651	45.2481	13.8098	3.78762	6.82733e-05	0.0015828
15196	Glyma05g07980.1	268.68	409.009	128.35	0.313808	-1.67205	0.00277099	0.0323864
15224	Glyma05g08181.1	205.789	386.778	24.7994	0.0641179	-3.96313	2.63951e-10	2.80328e-08
15246	Glyma05g08363.1	27.8096	9.36669	46.2525	4.93798	2.30392	0.000338289	0.00599762
15251	Glyma05g08420.1	49.4296	81.2723	17.587	0.216396	-2.20826	4.94558e-05	0.00120281
15255	Glyma05g08460.1	17.7813	0.542475	35.0202	64.5564	6.01249	5.52132e-09	4.45381e-07
15263	Glyma05g08550.1	106.846	34.3677	179.324	5.21782	2.38345	0.00255129	0.030354
15278	Glyma05g08670.1	143.468	62.3983	224.538	3.59847	1.84738	0.00110634	0.0155424
15281	Glyma05g08700.1	55.3355	89.1723	21.4988	0.241093	-2.05234	0.000929724	0.0135743
15282	Glyma05g08700.2	33.8051	58.7852	8.82501	0.150123	-2.73578	8.01855e-05	0.00180496
15283	Glyma05g08700.3	52.0185	90.2706	13.7663	0.1525	-2.71312	5.46876e-05	0.00131609
15284	Glyma05g08700.4	36.4144	64.53	8.29885	0.128605	-2.95899	4.42712e-05	0.00109315
15324	Glyma05g08950.1	946.649	1.45417	1891.84	1300.98	10.3454	1.49861e-07	8.26095e-06
15347	Glyma05g09130.1	517.816	809.673	225.959	0.279075	-1.84128	0.00381202	0.0416722
15352	Glyma05g09181.1	13.9903	0.965661	27.0149	27.9756	4.8061	2.38526e-07	1.2333e-05
15353	Glyma05g09181.2	9.10829	0.423187	17.7934	42.0462	5.3939	7.86875e-08	4.69005e-06
15386	Glyma05g09440.1	27.8604	10.6542	45.0665	4.22991	2.08063	0.00249091	0.0298161
15387	Glyma05g09440.2	15.1075	3.43177	26.7832	7.80449	2.9643	0.00317377	0.0360747
15388	Glyma05g09440.3	50.6279	11.8868	89.369	7.51836	2.91042	7.87506e-06	0.000250476
15389	Glyma05g09460.1	117.708	195.72	39.697	0.202826	-2.30169	2.78468e-05	0.000742591
15391	Glyma05g09920.1	16.3663	32.7326	0	0	#NAME?	5.95731e-06	0.000197908
15405	Glyma05g10130.2	11.9934	0.441175	23.5457	53.3703	5.73797	7.12467e-06	0.000230292
15410	Glyma05g10202.1	161.078	35.0057	287.151	8.20298	3.03615	0.000247603	0.00463163
15413	Glyma05g10390.2	257.651	44.7832	470.52	10.5066	3.39323	3.90358e-06	0.000139449
15482	Glyma05g13641.1	12.9242	25.8484	0	0	#NAME?	1.8809e-05	0.000530646
15523	Glyma05g14760.1	272.2	93.3988	451.001	4.82877	2.27166	9.76552e-06	0.000301313
15526	Glyma05g14791.1	131.992	12.6649	251.32	19.8439	4.31062	0.000189475	0.00370689
15527	Glyma05g14800.1	200.026	27.1716	372.88	13.7231	3.77854	9.57668e-09	7.18761e-07
15531	Glyma05g14860.2	14.3161	0.864362	27.7678	32.1253	5.00564	0.00114579	0.0159894
15545	Glyma05g15376.1	30.7882	4.88857	56.6879	11.596	3.53556	1.06155e-05	0.000322474
15548	Glyma05g15700.1	7.69013	0	15.3803	Inf	Inf	0.00241279	0.0290707
15552	Glyma05g15805.1	25.3588	3.43439	47.2831	13.7675	3.7832	9.1011e-09	6.87758e-07
15553	Glyma05g15805.2	26.0457	2.77001	49.3214	17.8055	4.15425	2.12234e-08	1.48171e-06
15573	Glyma05g16870.1	28.791	49.921	7.66096	0.153462	-2.70405	0.00249974	0.0298893
15626	Glyma05g19920.2	1003.98	2007.96	0	0	#NAME?	3.47491e-43	5.34652e-39
15639	Glyma05g20930.1	257.259	502.776	11.7412	0.0233527	-5.42027	1.89937e-18	9.08625e-16
15717	Glyma05g22010.5	8.52863	0	17.0573	Inf	Inf	0.00016858	0.00336615
15718	Glyma05g22020.1	161.966	38.3566	285.575	7.44526	2.89632	3.53273e-06	0.000128284
15729	Glyma05g22180.1	46.0976	78.5176	13.6777	0.174199	-2.52119	0.00224257	0.0275078
15780	Glyma05g22633.1	8.96931	1.28755	16.6511	12.9324	3.69292	0.00184432	0.0234435
15785	Glyma05g22740.2	6.08191	0.810396	11.3534	14.0097	3.80836	0.00277991	0.032477
15794	Glyma05g22807.1	13.1639	26.3279	0	0	#NAME?	3.67845e-05	0.000937314
15798	Glyma05g22860.1	45.8895	81.0005	10.7786	0.133068	-2.90976	0.000451711	0.00760416
15821	Glyma05g23210.2	488.436	225.026	751.847	3.34116	1.74035	0.0035562	0.0394915
15837	Glyma05g23620.1	17.5812	35.1624	0	0	#NAME?	1.37455e-06	5.66863e-05
15856	Glyma05g23860.2	586.946	1025.78	148.111	0.144388	-2.79197	6.09239e-09	4.82254e-07
15873	Glyma05g24080.1	57.1375	92.7676	21.5073	0.231841	-2.10879	0.00209253	0.0259099
15888	Glyma05g24330.1	64.576	3.90335	125.249	32.0875	5.00394	1.06288e-06	4.53429e-05
15909	Glyma05g24590.2	18.5879	0.1013	37.0744	365.988	8.51565	3.20874e-10	3.356e-08
15910	Glyma05g24590.3	29.7096	0.1013	59.3179	585.569	9.1937	5.65241e-14	1.26923e-11
15924	Glyma05g24730.1	69.6975	10.6363	128.759	12.1056	3.59761	2.81294e-05	0.000748987
15935	Glyma05g24790.1	15.273	2.43014	28.116	11.5697	3.53228	2.76844e-05	0.000739335
15938	Glyma05g24850.2	40.5872	19.1078	62.0665	3.24822	1.69965	0.00393076	0.0426438
15982	Glyma05g25311.1	5.25775	0	10.5155	Inf	Inf	4.68069e-06	0.00016094
15988	Glyma05g25331.1	24.125	1.74671	46.5032	26.6233	4.73462	6.45095e-10	6.38296e-08
16011	Glyma05g25590.1	128.017	232.542	23.4923	0.101024	-3.30723	9.58571e-05	0.00209765
16016	Glyma05g25630.1	12.0597	2.03262	22.0869	10.8662	3.44178	0.00033715	0.00598128
16017	Glyma05g25641.1	19.0734	3.01627	35.1305	11.647	3.54189	0.00293994	0.0339286
16029	Glyma05g25711.1	140.381	227.548	53.2145	0.233861	-2.09628	0.000415151	0.00711055
16030	Glyma05g25720.2	624.625	1057.59	191.661	0.181224	-2.46415	8.22426e-06	0.000259581
16052	Glyma05g25877.1	97.5615	18.0058	177.117	9.83668	3.29817	8.57606e-06	0.000269141
16053	Glyma05g25884.1	3.37872	0.661762	6.09568	9.21128	3.2034	0.00139887	0.0188115
16056	Glyma05g25910.1	564.095	958.825	169.365	0.176638	-2.50113	2.25519e-08	1.55472e-06
16059	Glyma05g25941.2	14.146	1.78636	26.5055	14.8377	3.8912	0.00160446	0.0209464
16131	Glyma05g26475.1	9.9993	17.7602	2.23838	0.126033	-2.98812	0.00326241	0.0369449
16135	Glyma05g26500.2	9.1634	17.5241	0.802725	0.0458069	-4.44829	0.00170873	0.0220202
16171	Glyma05g26780.2	13.9448	3.99591	23.8938	5.97956	2.58004	0.000575116	0.00919216
16186	Glyma05g26900.1	9.11726	0	18.2345	Inf	Inf	4.65366e-05	0.00114038
16194	Glyma05g26970.1	72.6729	3.39842	141.947	41.7687	5.38435	0.00118328	0.0164096
16252	Glyma05g27450.2	197.653	0	395.306	Inf	Inf	2.63502e-15	7.32137e-13
16260	Glyma05g27570.2	49.8496	76.7562	22.943	0.298907	-1.74223	0.00448627	0.047085
16278	Glyma05g27740.1	9.17187	18.3437	0	0	#NAME?	0.00192249	0.0242022
16308	Glyma05g27970.1	17.8783	33.2684	2.48825	0.074793	-3.74095	1.05125e-05	0.000319876
16309	Glyma05g27980.1	137.587	227.227	47.9474	0.211011	-2.24461	4.43247e-05	0.00109349
16329	Glyma05g28130.3	3.14843	0	6.29686	Inf	Inf	0.00282557	0.0328989
16330	Glyma05g28130.4	13.7842	2.3725	25.196	10.62	3.40871	7.78111e-05	0.0017616
16331	Glyma05g28130.5	4.81813	0	9.63625	Inf	Inf	0.00172195	0.0221598
16357	Glyma05g28310.2	150.438	280.809	20.0667	0.0714603	-3.80671	7.57927e-09	5.88935e-07
16361	Glyma05g28340.1	87.3338	6.60192	168.066	25.4571	4.67	2.03567e-12	3.34299e-10
16369	Glyma05g28390.1	11.2266	0	22.4532	Inf	Inf	8.03126e-05	0.00180708
16370	Glyma05g28390.2	9.41378	0	18.8276	Inf	Inf	0.000514113	0.00842861
16386	Glyma05g28500.1	32.2972	4.58467	60.0097	13.0892	3.71031	5.66886e-07	2.62957e-05
16392	Glyma05g28540.2	11.7053	23.4106	0	0	#NAME?	0.000325966	0.00582491
16393	Glyma05g28551.1	18.2505	36.5009	0	0	#NAME?	8.70905e-06	0.000272847
16417	Glyma05g28720.1	7.59385	0.828385	14.3593	17.3341	4.11554	0.00177652	0.022734
16433	Glyma05g28820.1	143.279	249.928	36.6292	0.146559	-2.77045	4.09817e-05	0.00102714
16447	Glyma05g28940.1	18.9206	29.4758	8.36544	0.283807	-1.81702	0.00351158	0.039108
16459	Glyma05g29040.1	45.6339	85.4838	5.78391	0.0676609	-3.88553	1.41864e-07	7.85954e-06
16501	Glyma05g29300.1	61.3155	122.631	0	0	#NAME?	7.76544e-07	3.48173e-05
16502	Glyma05g29310.1	32.1488	56.918	7.37971	0.129655	-2.94725	9.926e-07	4.28289e-05
16506	Glyma05g29340.1	9.12847	0.745074	17.5119	23.5035	4.55481	0.00464806	0.048393
16525	Glyma05g29530.2	667.452	211.656	1123.25	5.30694	2.40788	1.20389e-05	0.000359949
16568	Glyma05g29880.2	18.9058	1.49015	36.3215	24.3745	4.6073	5.35758e-09	4.33444e-07
16570	Glyma05g29921.1	15.4328	3.24822	27.6174	8.50231	3.08786	0.00229523	0.0279577
16579	Glyma05g29990.2	838.2	1352.09	324.313	0.239861	-2.05973	4.74951e-05	0.00115923
16584	Glyma05g30030.1	49.6464	89.8918	9.401	0.104581	-3.2573	5.87746e-05	0.00139673
16585	Glyma05g30040.1	401.61	174.576	628.644	3.60098	1.84839	0.00394219	0.0427341
16586	Glyma05g30050.1	24.5617	7.96404	41.1593	5.16815	2.36965	0.00166643	0.0215761
16602	Glyma05g30180.1	80.2011	121.093	39.309	0.324618	-1.62319	0.00251798	0.0300772
16603	Glyma05g30190.1	56.9996	26.0769	87.9224	3.37166	1.75346	0.000546098	0.00883879
16619	Glyma05g30320.1	49.3843	10.8039	87.9647	8.14192	3.02537	4.25696e-05	0.00105682
16708	Glyma05g30920.1	126.983	23.9007	230.066	9.62592	3.26692	1.57452e-05	0.000454701
16710	Glyma05g30930.3	4.59991	0	9.19982	Inf	Inf	0.00345328	0.0386214
16717	Glyma05g30980.1	31.1031	11.5778	50.6283	4.37288	2.12858	0.00039966	0.00688679
16734	Glyma05g31090.2	72.0794	21.2135	122.945	5.79562	2.53496	0.00023809	0.00448264
16751	Glyma05g31220.1	7.44509	2.57772	12.3125	4.7765	2.25595	0.00300727	0.0344959
16768	Glyma05g31350.1	21.3646	0.947673	41.7816	44.0886	5.46233	0.000726853	0.0111075
16774	Glyma05g31390.1	1011.65	1791.83	231.469	0.12918	-2.95254	0.00204138	0.0253852
16780	Glyma05g31450.1	196.451	9.86918	383.034	38.8111	5.2784	1.35373e-09	1.2628e-07
16781	Glyma05g31450.2	144.007	8.93949	279.075	31.2182	4.96431	4.32264e-09	3.58681e-07
16782	Glyma05g31450.4	174.129	8.77549	339.482	38.6853	5.27371	1.88309e-08	1.32987e-06
16783	Glyma05g31460.1	6.8292	0	13.6584	Inf	Inf	0.00293681	0.0339068
16800	Glyma05g31580.1	56.6417	100.923	12.3609	0.122479	-3.02939	2.11148e-05	0.000585489
16860	Glyma05g31940.2	16.7521	0.220587	33.2837	150.887	7.23732	5.29465e-09	4.29616e-07
16872	Glyma05g32001.1	7.59742	0.202599	14.9922	73.9996	6.20944	0.000317354	0.00569807
16878	Glyma05g32050.1	20.8654	36.1384	5.59238	0.154749	-2.692	0.00154625	0.0203457
16891	Glyma05g32150.2	10.5705	21.141	0	0	#NAME?	0.000372088	0.00649225
16897	Glyma05g32190.1	650.702	1034.39	267.019	0.258143	-1.95376	4.45743e-05	0.00109915
16914	Glyma05g32340.1	106.478	166.391	46.5637	0.279845	-1.8373	0.000292442	0.00530445
16919	Glyma05g32370.1	119.361	188.132	50.5906	0.26891	-1.89481	0.000856671	0.0126895
16920	Glyma05g32380.1	114.732	176.059	53.4049	0.303335	-1.72101	0.00399509	0.0431143
16926	Glyma05g32445.1	15.9407	31.8815	0	0	#NAME?	3.38242e-05	0.000872387
16958	Glyma05g32700.1	94.1539	45.7134	142.594	3.11931	1.64123	0.00425074	0.0452496
16987	Glyma05g32950.1	7.49186	0	14.9837	Inf	Inf	9.48348e-05	0.00207858
16988	Glyma05g32950.2	13.1909	0	26.3817	Inf	Inf	3.57601e-06	0.000129684
16989	Glyma05g32950.3	8.52189	0	17.0438	Inf	Inf	6.31856e-05	0.00148742
16990	Glyma05g32950.4	7.02377	0	14.0475	Inf	Inf	0.000169703	0.0033814
17020	Glyma05g33200.1	13.944	27.8881	0	0	#NAME?	0.00166226	0.0215272
17033	Glyma05g33280.1	70.4428	31.6894	109.196	3.44583	1.78485	0.00192883	0.0242654
17045	Glyma05g33410.2	19.3375	38.675	0	0	#NAME?	2.69499e-06	0.000101689
17047	Glyma05g33410.4	9.06341	18.1268	0	0	#NAME?	0.00210417	0.0260249
17056	Glyma05g33450.1	7.14921	13.5224	0.776034	0.0573888	-4.12309	0.0023129	0.0281074
17066	Glyma05g33540.1	349.338	646.519	52.1561	0.0806722	-3.63178	1.4858e-11	2.0959e-09
17067	Glyma05g33540.2	65.5373	117.282	13.793	0.117606	-3.08797	6.07509e-05	0.00143934
17070	Glyma05g33590.1	48.7348	8.89427	88.5754	9.9587	3.31596	0.00181756	0.0231729
17082	Glyma05g33640.1	40.165	5.80026	74.5298	12.8494	3.68363	1.30849e-07	7.34398e-06
17083	Glyma05g33640.4	40.2005	5.31944	75.0815	14.1146	3.81911	1.51332e-08	1.08971e-06
17084	Glyma05g33640.5	50.7526	2.95462	98.5506	33.3547	5.05982	7.56027e-12	1.11807e-09
17122	Glyma05g33920.1	240.637	402.482	78.7924	0.195766	-2.3528	1.00371e-05	0.000307793
17131	Glyma05g34000.2	29.7422	51.4172	8.06715	0.156896	-2.67212	0.000163099	0.0032843
17135	Glyma05g34030.1	51.0354	80.4509	21.6199	0.268734	-1.89575	0.0040442	0.0435311
17204	Glyma05g34530.1	53.7209	101.966	5.47597	0.0537039	-4.21883	7.60526e-10	7.36612e-08
17215	Glyma05g34620.1	67.3496	109.12	25.579	0.234412	-2.09288	0.000597497	0.00947493
17233	Glyma05g34710.1	14.3003	28.6006	0	0	#NAME?	0.000130763	0.00271771
17245	Glyma05g34830.1	537.582	992.689	82.475	0.0830824	-3.58931	5.81459e-06	0.000193869
17246	Glyma05g34840.2	56.6461	93.8232	19.469	0.207507	-2.26877	0.000557823	0.00897185
17247	Glyma05g34850.1	159.954	294.218	25.6905	0.0873179	-3.51758	0.000117206	0.00247617
17251	Glyma05g34883.1	56.4201	112.84	0	0	#NAME?	2.34493e-09	2.10104e-07
17270	Glyma05g35000.2	18.5929	32.1779	5.00788	0.155631	-2.6838	0.0021059	0.0260346
17291	Glyma05g35180.1	93.4289	152.573	34.2852	0.224714	-2.15384	0.000609376	0.00960747
17292	Glyma05g35190.1	228.367	74.8797	381.855	5.09958	2.35038	7.32309e-05	0.00168004
17326	Glyma05g35461.1	17.7583	4.32705	31.1896	7.20805	2.84961	0.00055109	0.00890386
17330	Glyma05g35501.1	161.392	305.888	16.8971	0.0552396	-4.17815	0.000114363	0.00242727
17348	Glyma05g35640.1	66.8927	13.4187	120.367	8.97009	3.16512	7.07765e-05	0.00163258
17381	Glyma05g35830.1	56.3738	26.951	85.7966	3.18342	1.67058	0.00347074	0.0387616
17388	Glyma05g35890.1	104.417	159.963	48.8701	0.305509	-1.71072	0.00271277	0.0318686
17449	Glyma05g36380.1	86.664	42.8456	130.482	3.04541	1.60664	0.00132957	0.0180649
17483	Glyma05g36650.1	39.8083	0.1013	79.5154	784.953	9.61646	1.37364e-07	7.64101e-06
17497	Glyma05g36710.1	7923.36	12272.7	3574.06	0.291222	-1.77981	0.00164651	0.0213584
17499	Glyma05g36740.2	4.95215	0	9.9043	Inf	Inf	0.00331022	0.0373249
17501	Glyma05g36760.2	704.69	292.324	1117.06	3.8213	1.93406	0.000446626	0.00753703
17520	Glyma05g36870.1	34.9949	2.85332	67.1366	23.5293	4.55638	3.04793e-11	3.98287e-09
17534	Glyma05g36956.1	67.076	108.828	25.3245	0.232703	-2.10344	0.000973788	0.0140742
17535	Glyma05g36963.1	7490.19	13207.9	1772.46	0.134197	-2.89758	1.286e-07	7.24879e-06
17551	Glyma05g37085.1	252.536	424.705	80.3679	0.189232	-2.40177	0.001159	0.0161141
17573	Glyma05g37290.1	21.8071	40.0688	3.54553	0.0884862	-3.4984	0.00163442	0.0212367
17574	Glyma05g37300.1	592.805	91.1627	1094.45	12.0054	3.58561	0.000542434	0.00879242
17588	Glyma05g37410.2	9.33562	0	18.6712	Inf	Inf	0.000373659	0.0065114
17596	Glyma05g37480.1	56.6985	17.2485	96.1485	5.57432	2.4788	5.98806e-05	0.00141995
17624	Glyma05g37670.1	814.838	1211.92	417.755	0.344705	-1.53657	0.0019739	0.0247306
17627	Glyma05g37700.1	152.787	24.5839	280.99	11.4298	3.51473	9.6135e-05	0.00210289
17631	Glyma05g37751.1	19.6039	0.947673	38.2602	40.3728	5.33531	0.000510405	0.00837941
17650	Glyma05g37860.1	127.675	235.904	19.4473	0.0824373	-3.60056	4.73793e-10	4.76513e-08
17661	Glyma05g37910.1	58.0311	103.705	12.3573	0.119159	-3.06904	4.40855e-05	0.00108954
17678	Glyma05g38050.1	69.8925	23.7129	116.072	4.89489	2.29128	0.000628479	0.00984777
17699	Glyma05g38150.1	700.073	1088.23	311.913	0.286623	-1.80277	0.00116664	0.0162082
17726	Glyma05g38351.1	29.3784	0.1013	58.6556	579.031	9.1775	6.71391e-10	6.61934e-08
17729	Glyma05g38380.1	7.33115	0	14.6623	Inf	Inf	0.0041041	0.0440479
17750	Glyma05g38530.2	53.6767	11.7198	95.6336	8.16	3.02857	0.00392279	0.0425741
17759	Glyma0602s50.1	9.42269	1.57346	17.2719	10.977	3.45642	2.5294e-05	0.00068548
17763	Glyma0682s100.1	104.66	170.736	38.5839	0.225985	-2.1457	0.000676883	0.0104719
17797	Glyma06g00490.1	398.933	634.114	163.752	0.258238	-1.95323	0.000107844	0.00231213
17801	Glyma06g00510.1	667.695	1037.47	297.923	0.287164	-1.80005	9.87733e-06	0.00030408
17818	Glyma06g00630.1	270.796	47.7296	493.862	10.3471	3.37115	2.38801e-07	1.23356e-05
17819	Glyma06g00640.1	13.221	26.4419	0	0	#NAME?	4.5807e-05	0.00112451
17828	Glyma06g00720.1	102.201	38.5894	165.813	4.29685	2.10328	0.000853665	0.0126518
17831	Glyma06g00740.1	62.4728	0	124.946	Inf	Inf	5.30314e-19	2.62835e-16
17841	Glyma06g00800.3	13.4497	2.86363	24.0357	8.39346	3.06927	1.89766e-05	0.000534004
17844	Glyma06g00831.1	136.141	272.283	0	0	#NAME?	4.50214e-11	5.66775e-09
17886	Glyma06g01186.1	102.978	158.169	47.7859	0.302119	-1.72681	0.00202637	0.0252443
17911	Glyma06g01300.1	107.072	19.0806	195.064	10.2231	3.35377	0.000102224	0.00221408
17930	Glyma06g01471.1	45.7013	77.6096	13.793	0.177723	-2.4923	7.7661e-05	0.00175966
17931	Glyma06g01471.2	47.3951	71.0627	23.7275	0.333896	-1.58253	0.00189686	0.0239454
17944	Glyma06g01570.2	55.3661	5.95291	104.779	17.6014	4.13761	0.000422135	0.00721222
18003	Glyma06g02040.1	437.321	655.61	219.031	0.334087	-1.58171	0.0039418	0.0427341
18004	Glyma06g02040.3	410.704	615.434	205.974	0.33468	-1.57914	0.00440602	0.0464978
18005	Glyma06g02040.4	408.459	628.285	188.633	0.300234	-1.73584	0.00215813	0.0265848
18006	Glyma06g02040.5	268.691	412.167	125.215	0.303797	-1.71882	0.00189978	0.0239768
18022	Glyma06g02181.1	100.113	156.67	43.5554	0.278007	-1.84681	0.00241193	0.0290668
18032	Glyma06g02250.1	72.0329	118.87	25.196	0.211963	-2.23812	0.000333134	0.005933
18040	Glyma06g02320.2	11.0125	0	22.025	Inf	Inf	3.17891e-05	0.000827269
18048	Glyma06g02380.1	221.537	2.02494	441.049	217.809	7.76692	1.98188e-05	0.000554583
18049	Glyma06g02380.2	96.5914	2.65072	190.532	71.8793	6.1675	0.00253301	0.0302083
18050	Glyma06g02390.1	15.7597	4.89625	26.6231	5.43745	2.44293	0.00127798	0.0174632
18064	Glyma06g02530.2	192.037	0	384.073	Inf	Inf	1.94041e-26	2.73717e-23
18071	Glyma06g02591.1	33.3216	3.99329	62.6499	15.6888	3.97166	9.83599e-07	4.25073e-05
18091	Glyma06g02714.1	19.7495	3.28419	36.2148	11.027	3.46297	0.000456388	0.0076618
18096	Glyma06g02760.1	80.7017	27.6077	133.796	4.84631	2.27689	0.00110971	0.0155779
18138	Glyma06g03091.2	16.1143	0.755378	31.4733	41.6656	5.38078	0.00297493	0.0342349
18181	Glyma06g03340.1	99.8736	38.2876	161.459	4.21701	2.07622	0.000826204	0.0123245
18182	Glyma06g03350.1	332.866	95.4365	570.296	5.97565	2.5791	3.84683e-05	0.000974354
18200	Glyma06g03500.3	13.1772	2.14423	24.2102	11.2909	3.49709	0.000422664	0.00721734
18205	Glyma06g03540.1	9.5798	1.93394	17.2257	8.90702	3.15494	0.00347793	0.0388114
18206	Glyma06g03551.1	34.7038	12.6484	56.7592	4.48745	2.1659	0.00410269	0.0440479
18211	Glyma06g03583.1	30.646	3.16491	58.1271	18.3662	4.19898	0.000977646	0.0141203
18233	Glyma06g03731.1	10.5869	0	21.1738	Inf	Inf	0.000546785	0.00884731
18236	Glyma06g03770.1	28.9803	4.87564	53.0849	10.8878	3.44464	0.000933432	0.0136176
18248	Glyma06g03830.2	70.6195	115.735	25.5039	0.220364	-2.18204	0.000682075	0.0105422
18270	Glyma06g04030.1	352.073	610.157	93.9884	0.15404	-2.69863	9.40906e-07	4.10492e-05
18294	Glyma06g04230.3	16.3398	28.3762	4.3034	0.151655	-2.72113	0.0008465	0.0125693
18295	Glyma06g04230.4	8.90431	16.2032	1.60545	0.0990824	-3.33523	0.0040356	0.043476
18316	Glyma06g04353.1	109.911	33.4181	186.405	5.57796	2.47974	0.000521118	0.00852222
18319	Glyma06g04370.2	209.242	62.2402	356.244	5.7237	2.51695	6.05299e-05	0.00143472
18331	Glyma06g04451.1	30.9477	0	61.8953	Inf	Inf	1.43138e-06	5.86492e-05
18363	Glyma06g04740.1	20.9209	1.51076	40.3311	26.6959	4.73855	1.01012e-06	4.34146e-05
18364	Glyma06g04751.1	30.5263	6.76487	54.2877	8.02495	3.00449	0.000715234	0.0109574
18380	Glyma06g04890.1	24.3607	9.51427	39.2072	4.12088	2.04295	0.00386545	0.0420847
18395	Glyma06g04980.1	71.0189	120.267	21.7704	0.181017	-2.4658	7.63168e-05	0.00173516
18396	Glyma06g04980.2	43.3859	72.9123	13.8596	0.190086	-2.39528	0.000346769	0.00613018
18418	Glyma06g05090.1	35.5577	2.68775	68.4277	25.4591	4.67011	6.06433e-06	0.000200495
18442	Glyma06g05280.1	41.2708	82.5416	0	0	#NAME?	6.8915e-11	8.36929e-09
18443	Glyma06g05280.2	19.9825	39.965	0	0	#NAME?	1.34155e-06	5.54499e-05
18444	Glyma06g05280.4	29.4599	58.9197	0	0	#NAME?	1.12513e-08	8.35331e-07
18445	Glyma06g05280.6	41.2545	82.509	0	0	#NAME?	7.15587e-11	8.65216e-09
18446	Glyma06g05280.7	29.2009	58.4019	0	0	#NAME?	1.12354e-08	8.35273e-07
18448	Glyma06g05300.1	31.7035	8.95381	54.4531	6.08156	2.60444	0.00379604	0.0415675
18461	Glyma06g05420.1	65.6343	27.1248	104.144	3.83943	1.94089	0.00268015	0.0315865
18474	Glyma06g05460.4	476.037	885.761	66.3127	0.0748653	-3.73956	4.99526e-12	7.59141e-10
18504	Glyma06g05710.1	12.0457	24.0914	0	0	#NAME?	0.000351415	0.00619441
18517	Glyma06g05830.2	44.7624	0	89.5247	Inf	Inf	0.000268931	0.00495977
18538	Glyma06g06000.1	160.576	66.4382	254.713	3.83383	1.93879	0.00147353	0.0195998
18563	Glyma06g06250.1	23.6041	3.30218	43.906	13.296	3.73293	4.91446e-05	0.00119577
18568	Glyma06g06310.1	13.7511	3.62669	23.8756	6.5833	2.71881	4.0212e-05	0.00100969
18578	Glyma06g06400.2	26.7122	48.3268	5.0976	0.105482	-3.24493	0.000174743	0.00346052
18584	Glyma06g06430.2	161.908	295.289	28.5268	0.0966065	-3.37174	1.17941e-08	8.70926e-07
18594	Glyma06g06491.1	8.69595	0	17.3919	Inf	Inf	4.73266e-05	0.00115563
18628	Glyma06g06770.1	74.123	20.9106	127.335	6.08951	2.60633	0.000269653	0.00496642
18635	Glyma06g06810.1	25.5734	6.41975	44.7271	6.96711	2.80056	6.60083e-05	0.00154133
18669	Glyma06g07070.1	965.086	2.66871	1927.5	722.26	9.49637	6.69402e-32	1.75364e-28
18671	Glyma06g07090.1	39.6323	70.6215	8.64314	0.122387	-3.03048	0.000642341	0.0100164
18684	Glyma06g07151.1	48.4404	1.26956	95.6112	75.3105	6.23478	1.48494e-12	2.50591e-10
18685	Glyma06g07160.1	12.8489	1.71073	23.9871	14.0215	3.80957	8.91789e-06	0.000278123
18735	Glyma06g07470.1	23.0375	0.709097	45.3659	63.977	5.99948	7.08194e-06	0.000229315
18794	Glyma06g07900.1	39.826	70.3226	9.32944	0.132666	-2.91413	0.000531632	0.00866583
18827	Glyma06g08050.2	171.29	65.4668	277.113	4.23288	2.08164	6.30882e-05	0.00148576
18847	Glyma06g08220.2	67.4244	129.716	5.13281	0.0395696	-4.65946	4.55557e-11	5.72192e-09
18848	Glyma06g08220.3	33.1085	62.0301	4.18698	0.0674991	-3.88899	2.32224e-08	1.59098e-06
18870	Glyma06g08410.1	15.59	0	31.1799	Inf	Inf	5.39003e-06	0.000181251
18871	Glyma06g08421.1	27.4897	7.42	47.5594	6.40962	2.68024	0.00414485	0.0443846
18886	Glyma06g08540.1	1488.37	1.16058	2975.58	2563.88	11.3241	0.000126542	0.00264096
18888	Glyma06g08560.2	7.10889	0.607797	13.61	22.3923	4.48493	0.000106544	0.00228871
18896	Glyma06g08610.1	57.0494	0	114.099	Inf	Inf	1.07029e-14	2.72597e-12
18897	Glyma06g08610.2	21.2272	0	42.4544	Inf	Inf	7.47189e-05	0.00170564
18941	Glyma06g08831.1	134.658	248.063	21.2528	0.0856748	-3.54498	2.10097e-05	0.000583162
18942	Glyma06g08841.1	243.413	440.372	46.4537	0.105487	-3.24486	3.06002e-08	2.01851e-06
18944	Glyma06g08860.1	2091.79	0	4183.58	Inf	Inf	4.67163e-05	0.00114326
18952	Glyma06g08930.1	42.3334	5.51173	79.1552	14.3612	3.84411	9.10931e-06	0.00028345
18953	Glyma06g08937.1	3.32001	0	6.64002	Inf	Inf	0.00148551	0.0197449
18965	Glyma06g08980.1	91.3758	43.2087	139.543	3.22951	1.69132	0.00150048	0.0198958
18976	Glyma06g09080.1	28.0495	3.42514	52.6738	15.3786	3.94285	0.00390509	0.0424155
19037	Glyma06g09430.1	23.171	3.45082	42.8911	12.4293	3.63567	4.00518e-06	0.000142431
19038	Glyma06g09430.2	27.6235	2.58645	52.6606	20.3601	4.34768	2.4475e-06	9.37653e-05
19039	Glyma06g09430.3	23.5963	7.00082	40.1918	5.74101	2.5213	0.00096532	0.0139827
19040	Glyma06g09430.4	26.4263	4.74867	48.104	10.13	3.34056	3.69568e-06	0.000133572
19056	Glyma06g09500.1	96.5115	34.0142	159.009	4.67477	2.22489	0.00423564	0.0451413
19059	Glyma06g09520.1	138.032	235.696	40.3677	0.17127	-2.54566	2.32662e-05	0.000636874
19091	Glyma06g09810.1	58.5899	111.467	5.71236	0.0512468	-4.28639	5.52812e-11	6.83424e-09
19107	Glyma06g09890.2	252.33	412.489	92.1701	0.223449	-2.16198	6.66784e-05	0.00155302
19151	Glyma06g10190.1	819.839	18.2094	1621.47	89.0456	6.47647	0.00186621	0.0236884
19213	Glyma06g10710.1	369.799	704.886	34.712	0.0492448	-4.34388	1.30494e-09	1.223e-07
19235	Glyma06g10850.1	20.1647	36.0977	4.23184	0.117233	-3.09255	0.000581173	0.00926878
19259	Glyma06g11050.1	68.6384	118.935	18.3416	0.154215	-2.69699	0.00224549	0.0275227
19268	Glyma06g11140.1	29.6915	51.9583	7.42457	0.142895	-2.80698	3.01688e-05	0.000791091
19316	Glyma06g11430.1	4390.73	435.815	8345.64	19.1495	4.25924	3.51079e-11	4.54453e-09
19334	Glyma06g11580.2	12.8731	0.929684	24.8165	26.6934	4.73841	5.44616e-05	0.0013114
19335	Glyma06g11580.3	71.2272	7.80354	134.651	17.2551	4.10895	1.56594e-09	1.43821e-07
19337	Glyma06g11600.2	10.8201	21.6401	0	0	#NAME?	0.0022501	0.0275527
19370	Glyma06g11880.1	55.3731	8.66022	102.086	11.7879	3.55924	0.000581257	0.00926878
19371	Glyma06g11890.1	1254.19	138.217	2370.17	17.1481	4.09998	3.6502e-09	3.10374e-07
19374	Glyma06g11910.1	29.7313	9.76315	49.6995	5.09052	2.34781	0.000738441	0.0112378
19375	Glyma06g11920.1	92.6675	22.1	163.235	7.3862	2.88483	0.000139061	0.00286207
19398	Glyma06g12140.1	19.7539	8.07809	31.4298	3.89075	1.96005	0.00398006	0.0430025
19429	Glyma06g12400.1	269.448	61.5178	477.378	7.76	2.95606	2.98222e-08	1.97906e-06
19438	Glyma06g12470.1	2719.32	4527.02	911.625	0.201374	-2.31205	0.000501846	0.00828339
19444	Glyma06g12530.1	6.91704	0.643774	13.1903	20.489	4.35678	0.00190569	0.0240293
19448	Glyma06g12560.1	273.948	0	547.896	Inf	Inf	3.52652e-12	5.46501e-10
19450	Glyma06g12580.1	32.2512	3.58041	60.9219	17.0154	4.08877	1.35521e-07	7.55374e-06
19456	Glyma06g12610.2	320.835	621.589	20.0802	0.0323046	-4.95212	3.79879e-16	1.24397e-13
19457	Glyma06g12610.3	55.3328	110.666	0	0	#NAME?	8.18551e-13	1.46207e-10
19472	Glyma06g12710.1	249.165	99.07	399.261	4.03009	2.01081	0.000464176	0.00776647
19484	Glyma06g12760.1	510.253	238.396	782.111	3.28073	1.71402	0.00223612	0.0274348
19500	Glyma06g12840.1	2.58884	0	5.17767	Inf	Inf	0.000653187	0.0101567
19504	Glyma06g12880.1	7.27483	14.1616	0.388017	0.0273992	-5.18972	0.000105649	0.00227394
19505	Glyma06g12890.1	114.878	224.031	5.72584	0.0255583	-5.29007	4.07429e-14	9.45751e-12
19506	Glyma06g12890.3	11.7012	22.573	0.829416	0.0367437	-4.76636	0.000143045	0.00292982
19507	Glyma06g12890.4	28.123	56.2461	0	0	#NAME?	3.76326e-11	4.8147e-09
19508	Glyma06g12900.1	168.959	290.577	47.34	0.162917	-2.61779	9.17091e-07	4.02015e-05
19510	Glyma06g12910.3	13.3251	25.8476	0.802725	0.0310561	-5.00898	5.58696e-05	0.0013381
19530	Glyma06g13040.2	6.96557	0	13.9311	Inf	Inf	0.00283284	0.0329554
19540	Glyma06g13100.2	25.6816	1.13228	50.2309	44.3625	5.47127	0.000409353	0.00703314
19542	Glyma06g13100.5	29.7261	2.4841	56.9681	22.9331	4.51936	0.00253225	0.0302058
19569	Glyma06g13280.2	115.807	36.67	194.943	5.31615	2.41038	0.000145029	0.00296383
19576	Glyma06g13340.1	148.406	238.881	57.9315	0.242512	-2.04387	0.000108977	0.00233188
19578	Glyma06g13370.1	36.9279	70.7165	3.13935	0.0443934	-4.49351	8.11929e-09	6.22977e-07
19579	Glyma06g13370.2	19.7402	33.3131	6.16723	0.185129	-2.4334	0.00469525	0.0488012
19588	Glyma06g13430.2	17.0826	30.6827	3.4825	0.1135	-3.13923	0.000222981	0.00426384
19589	Glyma06g13440.1	100.301	150.479	50.1228	0.333089	-1.58602	0.00463989	0.0483445
19599	Glyma06g13520.1	10.2541	2.0686	18.4395	8.91402	3.15608	0.00123944	0.0170382
19640	Glyma06g13790.1	13.618	1.70305	25.533	14.9925	3.90617	0.000149242	0.00303751
19657	Glyma06g13895.1	15.0796	2.33652	27.8226	11.9077	3.57383	0.000157774	0.00318759
19658	Glyma06g13900.1	29.352	9.78882	48.9152	4.99705	2.32108	0.00017547	0.00346991
19659	Glyma06g13910.1	146.898	23.2786	270.517	11.6209	3.53864	5.6917e-10	5.70352e-08
19667	Glyma06g13960.1	42.2373	84.4745	0	0	#NAME?	5.3157e-11	6.58644e-09
19668	Glyma06g13960.2	21.4865	42.9731	0	0	#NAME?	5.37786e-07	2.50727e-05
19670	Glyma06g13985.1	8.90756	0	17.8151	Inf	Inf	0.000743449	0.0112952
19671	Glyma06g14000.1	28.6743	1.04897	56.2996	53.6712	5.74608	1.7831e-06	7.1135e-05
19675	Glyma06g14020.3	12.764	24.2839	1.24412	0.0512325	-4.2868	0.000270117	0.0049733
19689	Glyma06g14120.1	157.513	52.2226	262.804	5.03239	2.33124	0.000522801	0.0085426
19692	Glyma06g14140.1	413.605	680.382	146.828	0.215802	-2.21222	8.70267e-05	0.00192586
19693	Glyma06g14140.2	156.471	268.998	43.9446	0.163364	-2.61384	2.89953e-05	0.000767636
19694	Glyma06g14150.2	19.0157	33.9912	4.04031	0.118864	-3.07262	0.000387604	0.00671823
19723	Glyma06g14370.1	15.6688	29.3976	1.94008	0.0659947	-3.92151	0.0013273	0.0180385
19733	Glyma06g14430.1	183.042	16.08	350.003	21.7663	4.44403	7.77957e-07	3.48522e-05
19735	Glyma06g14446.1	42.7395	18.7299	66.7491	3.56378	1.83341	0.00323068	0.0366537
19782	Glyma06g14810.1	698.751	1298.72	98.7877	0.0760657	-3.71661	1.50687e-11	2.12018e-09
19787	Glyma06g14830.3	68.2004	28.8107	107.59	3.73437	1.90087	0.00354315	0.0393796
19795	Glyma06g14880.1	144.697	6.30571	283.088	44.8939	5.48845	1.11195e-19	6.21638e-17
19796	Glyma06g14890.2	18.504	37.008	0	0	#NAME?	1.81407e-05	0.000514695
19797	Glyma06g14890.3	20.4122	40.8243	0	0	#NAME?	4.6024e-06	0.000158708
19798	Glyma06g14890.4	9.43463	18.8693	0	0	#NAME?	0.00226869	0.0277109
19800	Glyma06g14890.6	12.4489	24.8978	0	0	#NAME?	0.000361756	0.00634416
19801	Glyma06g14890.7	10.7253	21.4507	0	0	#NAME?	0.000939286	0.0136848
19843	Glyma06g15220.1	6.99344	0.220587	13.7663	62.4074	5.96365	4.05827e-05	0.0010176
19856	Glyma06g15321.1	8.29637	0	16.5927	Inf	Inf	0.00346285	0.038697
19867	Glyma06g15411.1	1324.83	2624.61	25.055	0.0095462	-6.71086	3.43436e-16	1.14508e-13
19916	Glyma06g15755.2	57.1883	87.3848	26.9918	0.308885	-1.69486	0.00379732	0.0415732
19933	Glyma06g15940.1	81.4042	8.99084	153.818	17.1082	4.09662	1.03908e-10	1.22933e-08
19949	Glyma06g16100.1	35.0642	7.45999	62.6683	8.40059	3.07049	4.23671e-08	2.70079e-06
19969	Glyma06g16291.1	2.88716	0.957977	4.81635	5.02762	2.32988	0.00188875	0.0238923
19976	Glyma06g16360.1	163.03	248.361	77.6988	0.312846	-1.67647	0.00125015	0.0171682
19988	Glyma06g16450.1	14.0052	0	28.0103	Inf	Inf	0.00332185	0.0374407
19995	Glyma06g16560.1	117.192	184.039	50.3459	0.273561	-1.87006	0.000925088	0.0135173
19999	Glyma06g16600.1	60.503	10.6621	110.344	10.3492	3.37144	8.84377e-09	6.70153e-07
20000	Glyma06g16600.2	69.5226	6.92119	132.124	19.0898	4.25473	1.00425e-10	1.19325e-08
20014	Glyma06g16670.1	18.404	6.70828	30.0998	4.48696	2.16574	0.00444415	0.0467656
20107	Glyma06g17345.1	559.766	7.89715	1111.64	140.764	7.13714	5.88019e-09	4.68152e-07
20136	Glyma06g17520.1	82.1675	2.44812	161.887	66.1269	6.04716	2.15471e-16	7.40872e-14
20137	Glyma06g17520.2	77.0123	1.98896	152.036	76.4397	6.25625	1.12798e-15	3.33626e-13
20141	Glyma06g17560.1	16.7798	5.90313	27.6564	4.68504	2.22806	0.000190475	0.003723
20148	Glyma06g17610.1	44.2229	0.405198	88.0406	217.278	7.7634	0.000196971	0.00383581
20154	Glyma06g17680.1	103.607	197.389	9.82422	0.0497709	-4.32855	7.36068e-08	4.43042e-06
20155	Glyma06g17680.2	102.143	196.157	8.12905	0.0414416	-4.59278	8.29261e-12	1.21656e-09
20166	Glyma06g17760.1	205.17	11.222	399.118	35.5656	5.15241	1.87285e-15	5.33851e-13
20169	Glyma06g17790.1	886.016	183.237	1588.8	8.67071	3.11615	1.24931e-08	9.18841e-07
20181	Glyma06g17910.1	18.7385	34.2393	3.23759	0.0945576	-3.40266	0.000158504	0.00319896
20182	Glyma06g17910.2	17.4958	31.5624	3.42912	0.108646	-3.2023	1.5569e-05	0.000450558
20183	Glyma06g17910.3	22.635	39.0713	6.19862	0.158649	-2.65609	0.000337977	0.00599402
20194	Glyma06g18030.2	45.3333	12.2663	78.4003	6.39152	2.67616	9.29139e-06	0.000288463
20203	Glyma06g18101.1	37.5982	6.73501	68.4614	10.165	3.34554	0.000712325	0.010928
20238	Glyma06g18370.1	23.5818	2.82503	44.3386	15.6949	3.97222	0.000767078	0.011568
20240	Glyma06g18400.1	28.8926	5.79764	51.9875	8.967	3.16463	0.000266028	0.00491777
20242	Glyma06g18420.1	45.7832	13.4115	78.1548	5.82745	2.54286	0.00295849	0.0340855
20243	Glyma06g18430.2	185.916	5.95658	365.875	61.4237	5.94072	5.05205e-17	1.8907e-14
20261	Glyma06g18620.3	11.5987	23.1974	0	0	#NAME?	0.000602735	0.00953388
20262	Glyma06g18620.4	34.6067	69.2134	0	0	#NAME?	2.75201e-09	2.43219e-07
20270	Glyma06g18710.1	89.516	13.0989	165.933	12.6677	3.66309	6.85434e-13	1.24862e-10
20271	Glyma06g18720.1	801.101	2.6867	1599.52	595.345	9.21758	7.69918e-33	2.11781e-29
20290	Glyma06g18870.1	22.2611	33.7133	10.8088	0.32061	-1.64111	0.00432569	0.04584
20292	Glyma06g18890.1	78.4167	3.38811	153.445	45.2893	5.5011	3.61963e-13	7.03058e-11
20323	Glyma06g19240.1	16.8261	1.69275	31.9595	18.8803	4.23881	2.68355e-05	0.000720796
20338	Glyma06g19380.1	43.2914	19.9362	66.6465	3.34298	1.74114	0.00218057	0.0268131
20362	Glyma06g19600.1	110.044	206.852	13.2352	0.0639837	-3.96615	1.05899e-11	1.53314e-09
20375	Glyma06g19710.1	24.3054	7.42925	41.1816	5.54317	2.47071	7.8766e-06	0.000250476
20376	Glyma06g19710.2	12.257	0.321887	24.1921	75.157	6.23184	1.19512e-08	8.81343e-07
20414	Glyma06g20070.1	28.9417	49.7095	8.17391	0.164434	-2.60442	0.00152995	0.02017
20426	Glyma06g20200.1	335.877	55.934	615.82	11.0098	3.46071	1.12548e-10	1.31739e-08
20429	Glyma06g20230.1	1276.6	302.878	2250.32	7.42981	2.89332	1.26454e-08	9.26658e-07
20430	Glyma06g20240.1	992.057	418.229	1565.88	3.74408	1.90461	0.000202153	0.003927
20433	Glyma06g20270.2	32.9794	2.44812	63.5107	25.9426	4.69725	7.69026e-06	0.000245686
20466	Glyma06g20641.1	37.7956	75.1764	0.414708	0.00551646	-7.50204	4.5955e-06	0.000158605
20467	Glyma06g20660.1	97.81	25.5625	170.057	6.65261	2.73392	3.29222e-05	0.000852723
20479	Glyma06g20830.1	627.11	1076.16	178.063	0.165462	-2.59543	0.00262139	0.0310537
20490	Glyma06g20920.1	17.6701	0	35.3402	Inf	Inf	0.0001115	0.00237754
20494	Glyma06g20950.1	237.601	35.6277	439.575	12.338	3.62504	2.13198e-09	1.92277e-07
20497	Glyma06g20980.1	476.486	941.512	11.4599	0.0121718	-6.36031	3.92919e-25	4.69914e-22
20510	Glyma06g21120.1	82.3204	157.496	7.14445	0.0453627	-4.46235	2.70561e-09	2.39689e-07
20545	Glyma06g21495.1	8.87521	3.23948	14.5109	4.47941	2.16331	0.00046255	0.00774193
20546	Glyma06g21495.2	6.79644	1.61974	11.9731	7.39202	2.88597	0.000331025	0.00590117
20571	Glyma06g21730.1	9.05973	18.1195	0	0	#NAME?	0.000564153	0.00904033
20583	Glyma06g21920.1	520.506	179.231	861.781	4.80821	2.2655	0.000106982	0.00229633
20635	Glyma06g22650.2	40.2985	0	80.5971	Inf	Inf	2.45102e-18	1.15248e-15
20644	Glyma06g22771.2	3.6523	0	7.30459	Inf	Inf	0.000124905	0.00261176
20648	Glyma06g22797.1	121.681	56.0927	187.269	3.33856	1.73923	0.0014311	0.0191465
20681	Glyma06g23248.1	40.6337	3.04456	78.2228	25.6926	4.68328	1.82882e-08	1.29486e-06
20683	Glyma06g23276.1	5.31773	0	10.6355	Inf	Inf	0.00464419	0.0483623
20689	Glyma06g23330.2	64.5	13.6948	115.305	8.41964	3.07376	0.000175651	0.003471
20691	Glyma06g23380.1	101.655	12.4345	190.876	15.3506	3.94022	5.74568e-08	3.5556e-06
20703	Glyma06g23560.1	1016.08	24.9734	2007.19	80.3729	6.32864	0.00141373	0.0189695
20740	Glyma06g24470.1	71.6643	12.4292	130.899	10.5316	3.39665	1.9078e-07	1.01504e-05
20741	Glyma06g24470.2	31.7956	7.52793	56.0633	7.44737	2.89673	3.79236e-06	0.000136291
20760	Glyma06g24770.1	47.5098	92.6382	2.38148	0.0257074	-5.28167	1.56642e-08	1.12353e-06
20768	Glyma06g25030.1	272.658	431.249	114.067	0.264505	-1.91863	0.00045983	0.0077082
20775	Glyma06g25480.1	35.2266	2.26457	68.1886	30.1111	4.91222	1.04038e-05	0.000317093
20776	Glyma06g25480.2	13.3583	0	26.7167	Inf	Inf	0.000234378	0.00443359
20783	Glyma06g25900.2	11.7149	3.79069	19.6391	5.18087	2.37319	0.00100365	0.0144014
20786	Glyma06g26252.1	2.04685	0	4.0937	Inf	Inf	0.00127526	0.0174347
20823	Glyma06g29640.2	84.4494	128.038	40.861	0.319133	-1.64777	0.00412931	0.044244
20828	Glyma06g29760.1	9.65023	1.89535	17.4051	9.18308	3.19898	0.00351739	0.0391563
20936	Glyma06g33980.1	16.3436	1.49015	31.197	20.9355	4.38788	0.0043262	0.04584
20940	Glyma06g34240.1	300.085	522.311	77.8583	0.149065	-2.74599	5.68467e-06	0.000190229
20963	Glyma06g34900.1	35.3656	58.8566	11.8746	0.201755	-2.30932	0.000739052	0.0112385
20982	Glyma06g35550.1	475.841	950.852	0.829416	0.000872287	-10.1629	7.87441e-35	2.88802e-31
21021	Glyma06g36160.1	13.0585	24.4582	1.65883	0.0678231	-3.88208	0.00113115	0.015832
21024	Glyma06g36201.1	35.5597	58.3524	12.7671	0.218793	-2.19236	0.000818349	0.0122206
21077	Glyma06g37230.1	50.6515	10.8018	90.5011	8.37832	3.06666	0.000172942	0.00343226
21085	Glyma06g37361.1	9.27975	0	18.5595	Inf	Inf	0.00158941	0.020814
21119	Glyma06g38110.2	130.549	216.883	44.2136	0.203859	-2.29436	7.55505e-06	0.000242352
21124	Glyma06g38160.1	6941	12896.9	985.065	0.0763798	-3.71067	1.07624e-13	2.27724e-11
21125	Glyma06g38170.1	10.0707	20.1415	0	0	#NAME?	0.00102732	0.0146769
21142	Glyma06g38425.1	11.2095	22.4189	0	0	#NAME?	0.000682197	0.0105422
21143	Glyma06g38440.2	33.7241	60.6566	6.79164	0.111969	-3.15883	4.39723e-06	0.000153204
21197	Glyma06g39725.1	138.782	66.2457	211.319	3.18993	1.67353	0.00198761	0.0248741
21200	Glyma06g39750.1	296.592	524.675	68.51	0.130576	-2.93704	0.000462568	0.00774193
21206	Glyma06g39810.1	35.122	63.8757	6.36842	0.0997002	-3.32626	3.43833e-05	0.00088422
21211	Glyma06g39911.1	6.41932	0	12.8386	Inf	Inf	0.000102997	0.00222818
21226	Glyma06g40050.1	4.24767	0	8.49534	Inf	Inf	6.89236e-05	0.00159519
21229	Glyma06g40110.1	26.7604	53.5208	0	0	#NAME?	5.28259e-08	3.30529e-06
21236	Glyma06g40240.1	7.20858	14.4172	0	0	#NAME?	0.000101318	0.00219617
21262	Glyma06g40610.1	85.2648	170.53	0	0	#NAME?	3.50757e-09	2.99636e-07
21263	Glyma06g40620.1	23.133	46.266	0	0	#NAME?	8.36075e-10	8.06944e-08
21264	Glyma06g40620.2	7.23923	14.4785	0	0	#NAME?	0.000351772	0.00619871
21279	Glyma06g40790.1	13.9881	27.9762	0	0	#NAME?	1.1044e-05	0.000333831
21313	Glyma06g41117.1	54.1244	14.9017	93.3471	6.26421	2.64713	3.4722e-07	1.72556e-05
21321	Glyma06g41210.1	10.5834	18.7587	2.40817	0.128376	-2.96155	0.00406852	0.0437501
21322	Glyma06g41220.1	134.419	3.28419	265.553	80.8579	6.33732	8.58388e-07	3.81449e-05
21355	Glyma06g41530.1	241.915	78.4441	405.386	5.16784	2.36956	2.70334e-05	0.000724447
21369	Glyma06g41664.1	5.35351	0	10.707	Inf	Inf	0.00010769	0.00230973
21405	Glyma06g42110.1	62.83	5.03615	120.624	23.9516	4.58205	1.22895e-05	0.000365851
21414	Glyma06g42310.1	42.8324	12.3959	73.2689	5.91074	2.56334	5.50991e-07	2.56232e-05
21451	Glyma06g42800.1	41.7065	10.911	72.5019	6.64486	2.73224	1.00651e-05	0.000308459
21454	Glyma06g42830.1	669.799	1001.13	338.473	0.338093	-1.56451	0.00138378	0.0186495
21480	Glyma06g43070.1	32.5867	56.4332	8.74025	0.154878	-2.6908	0.000563586	0.00903705
21531	Glyma06g43590.2	255.034	48.3933	461.675	9.54007	3.254	2.56681e-08	1.73691e-06
21550	Glyma06g43641.1	82.4805	150.277	14.6843	0.0977151	-3.35527	1.82759e-07	9.76148e-06
21554	Glyma06g43690.2	12.9693	22.0948	3.84383	0.17397	-2.52309	0.00176389	0.0225987
21572	Glyma06g43840.1	146.638	230.891	62.3854	0.270194	-1.88793	0.000388579	0.00672853
21575	Glyma06g43880.1	10.2714	0.1013	20.4415	201.793	7.65673	2.0179e-05	0.00056409
21593	Glyma06g44050.1	77.3712	1.49015	153.252	102.844	6.68431	3.657e-05	0.000933077
21635	Glyma06g44440.1	14.6306	29.2612	0	0	#NAME?	0.000118582	0.00250236
21648	Glyma06g44600.2	143.756	2.52776	284.985	112.742	6.81688	5.07659e-24	5.2695e-21
21651	Glyma06g44640.1	37.5775	3.92134	71.2337	18.1657	4.18314	5.04831e-05	0.00122617
21674	Glyma06g44830.2	62.3909	0.864362	123.918	143.363	7.16353	1.83046e-13	3.71591e-11
21688	Glyma06g45010.2	7.38485	1.81466	12.9551	7.13913	2.83575	0.000956737	0.0138813
21690	Glyma06g45031.1	499.645	125.311	873.98	6.97452	2.80209	0.000765615	0.0115491
21691	Glyma06g45040.1	3.60044	0.1013	7.09959	70.0851	6.13104	0.002671	0.0315057
21707	Glyma06g45120.3	8.05146	0	16.1029	Inf	Inf	8.46888e-05	0.00188169
21708	Glyma06g45130.1	55.0973	11.6405	98.554	8.46647	3.08176	1.6889e-05	0.000482035
21713	Glyma06g45180.1	50.631	92.7535	8.50855	0.0917329	-3.44642	7.00978e-07	3.17657e-05
21731	Glyma06g45370.1	37.6312	70.0581	5.20437	0.0742864	-3.75076	0.0015433	0.0203117
21733	Glyma06g45390.1	15.7961	31.5921	0	0	#NAME?	4.78307e-05	0.00116587
21739	Glyma06g45450.2	97.6519	23.7515	171.552	7.22278	2.85255	0.00043545	0.00739149
21751	Glyma06g45580.2	6.49087	0	12.9817	Inf	Inf	0.00242119	0.0291529
21755	Glyma06g45620.1	146.471	4.52703	288.415	63.7095	5.99344	1.30035e-18	6.27522e-16
21768	Glyma06g45770.1	24.2559	6.1838	42.3281	6.845	2.77505	0.00162923	0.0211942
21775	Glyma06g45830.1	182.802	70.3214	295.283	4.19904	2.07006	0.00205266	0.025491
21777	Glyma06g45850.1	83.5464	149.259	17.8333	0.119479	-3.06518	4.72038e-07	2.25032e-05
21778	Glyma06g45860.2	476.495	863.254	89.7359	0.103951	-3.26603	1.35429e-09	1.2628e-07
21786	Glyma06g45941.1	521.238	986.103	56.3726	0.0571671	-4.12867	1.68018e-07	9.08883e-06
21787	Glyma06g45950.1	3500.77	7001.55	0	0	#NAME?	1.37494e-34	4.44946e-31
21805	Glyma06g46120.1	21.4392	1.10294	41.7755	37.8766	5.24323	1.84168e-06	7.32068e-05
21812	Glyma06g46190.2	127.391	234.473	20.3081	0.0866114	-3.5293	7.52542e-08	4.51476e-06
21813	Glyma06g46190.3	120.897	232.357	9.43621	0.0406108	-4.62199	2.21342e-11	2.99924e-09
21825	Glyma06g46290.1	143.76	225.81	61.7099	0.273283	-1.87153	0.00104081	0.0148301
21832	Glyma06g46350.2	33.7367	10.063	57.4103	5.70507	2.51224	0.00480538	0.0497503
21842	Glyma06g46450.1	16.8144	32.4648	1.16405	0.0358557	-4.80165	0.00241108	0.029063
21852	Glyma06g46530.1	39.7957	8.54966	71.0418	8.3093	3.05473	0.00161936	0.0211128
21856	Glyma06g46540.2	150.328	263.905	36.7503	0.139256	-2.84419	1.86971e-06	7.4107e-05
21893	Glyma06g46850.1	238.911	100.472	377.35	3.75577	1.90911	0.000375259	0.0065372
21899	Glyma06g46910.1	7.60758	0	15.2152	Inf	Inf	0.000853095	0.0126468
21904	Glyma06g46940.1	237.091	100.989	373.193	3.69538	1.88572	0.000116679	0.00246789
21922	Glyma06g47120.3	11.8925	23.7851	0	0	#NAME?	0.000560287	0.00899434
21958	Glyma06g47420.1	24.5229	0	49.0457	Inf	Inf	0.00203096	0.0252842
21960	Glyma06g47450.1	10.7264	0	21.4528	Inf	Inf	0.003242	0.0367515
22012	Glyma06g47821.2	25.5798	44.4213	6.73826	0.15169	-2.7208	0.00145055	0.0193643
22025	Glyma06g47900.1	18.7678	0.607797	36.9278	60.7567	5.92497	6.19192e-11	7.60362e-09
22041	Glyma06g48050.1	93.7934	168.389	19.1974	0.114006	-3.13282	1.07226e-06	4.55866e-05
22112	Glyma07g00240.1	346.129	41.2671	650.991	15.7751	3.97958	4.76147e-09	3.90384e-07
22152	Glyma07g00540.1	107.552	34.3001	180.804	5.27124	2.39814	0.000748881	0.0113558
22163	Glyma07g00630.1	49.7238	6.11847	93.3292	15.2537	3.93108	3.31985e-09	2.86267e-07
22164	Glyma07g00630.2	16.3934	3.07391	29.7129	9.66615	3.27294	5.34199e-05	0.00129123
22165	Glyma07g00640.2	11.9523	21.831	2.07354	0.0949812	-3.39621	0.00350689	0.03907
22172	Glyma07g00720.2	17.1952	0.709097	33.6814	47.499	5.56982	0.000399847	0.00688704
22196	Glyma07g00900.1	38166.6	61346.2	14987.1	0.244304	-2.03325	3.57976e-05	0.000915606
22203	Glyma07g00950.1	62.8857	96.3266	29.4448	0.305677	-1.70992	0.00350194	0.0390229
22247	Glyma07g01250.1	480.669	939.638	21.7	0.023094	-5.43634	1.51449e-19	8.01134e-17
22288	Glyma07g01580.1	22.7789	6.01718	39.5407	6.5713	2.71618	0.000410546	0.00704925
22292	Glyma07g01611.1	55.1212	110.242	0	0	#NAME?	1.29448e-08	9.4449e-07
22294	Glyma07g01630.1	450.122	753.498	146.746	0.194753	-2.36028	7.03344e-06	0.000228282
22295	Glyma07g01630.2	35.6586	62.4786	8.83849	0.141464	-2.82149	0.00122251	0.0168432
22315	Glyma07g01760.1	8.10719	0	16.2144	Inf	Inf	0.000841335	0.0125053
22320	Glyma07g01800.1	9.69754	0.643774	18.7513	29.1272	4.86429	4.47892e-06	0.000155362
22321	Glyma07g01810.1	19.4354	1.99665	36.8741	18.468	4.20696	0.000320892	0.00575409
22332	Glyma07g01860.1	59.3866	114.002	4.77149	0.0418545	-4.57847	1.83563e-11	2.53731e-09
22339	Glyma07g01930.1	12.9078	1.49015	24.3255	16.3242	4.02894	1.53365e-05	0.000444532
22343	Glyma07g01971.1	3.35993	0.441175	6.27869	14.2317	3.83104	0.00120486	0.0166544
22388	Glyma07g02240.1	277.64	136.458	418.822	3.06924	1.61788	0.00329412	0.0371967
22398	Glyma07g02320.1	136.033	49.7895	222.277	4.46433	2.15845	0.000412133	0.00707074
22409	Glyma07g02410.2	30.5706	53.7968	7.3445	0.136523	-2.87278	0.00186966	0.0237075
22422	Glyma07g02480.1	1463.48	2196.8	730.168	0.332378	-1.5891	0.000294324	0.0053263
22431	Glyma07g02540.2	56.4384	18.1961	94.6807	5.20334	2.37944	0.00241662	0.0291042
22445	Glyma07g02660.1	189.269	327.866	50.6715	0.154549	-2.69386	3.31438e-08	2.1681e-06
22457	Glyma07g02720.1	58.6494	91.0966	26.2023	0.287632	-1.7977	0.00321204	0.0364645
22508	Glyma07g03051.1	64.4869	15.4878	113.486	7.32745	2.87331	0.000446516	0.00753703
22527	Glyma07g03220.1	61.6906	109.053	14.3277	0.131382	-2.92816	0.000107904	0.00231251
22528	Glyma07g03220.2	67.7267	110.522	24.9315	0.225579	-2.14829	0.00023064	0.0043693
22533	Glyma07g03260.1	60.3311	9.44494	111.217	11.7753	3.5577	7.73384e-06	0.000246792
22534	Glyma07g03260.2	71.1827	10.0604	132.305	13.151	3.7171	3.02455e-07	1.52374e-05
22549	Glyma07g03350.1	89.7032	22.9345	156.472	6.82255	2.77031	0.000216442	0.00415904
22581	Glyma07g03590.1	114.466	194.849	34.0826	0.174918	-2.51525	1.51826e-06	6.16879e-05
22595	Glyma07g03700.1	68.1281	104.373	31.883	0.305471	-1.71089	0.00269909	0.0317417
22598	Glyma07g03730.1	282.458	487.315	77.6006	0.159241	-2.65072	1.39237e-07	7.72953e-06
22616	Glyma07g03910.2	103.692	172.209	35.1751	0.204258	-2.29153	0.0045444	0.0475386
22673	Glyma07g04265.1	20.273	40.5459	0	0	#NAME?	5.09858e-06	0.000173179
22675	Glyma07g04290.1	33.8591	67.7182	0	0	#NAME?	9.41404e-09	7.07519e-07
22685	Glyma07g04440.1	306.451	591.302	21.6006	0.0365306	-4.77475	6.59229e-13	1.21294e-10
22689	Glyma07g04480.1	39.4137	17.3718	61.4556	3.53767	1.8228	0.000389617	0.00674037
22768	Glyma07g05110.2	3.20219	6.40438	0	0	#NAME?	0.00305392	0.0349507
22809	Glyma07g05410.4	94.1026	4.24479	183.96	43.3379	5.43756	2.59232e-13	5.18596e-11
22810	Glyma07g05410.5	88.7708	4.59235	172.949	37.6603	5.23497	9.26525e-12	1.35204e-09
22811	Glyma07g05410.6	143.476	3.76134	283.191	75.2899	6.23438	3.01766e-17	1.19434e-14
22826	Glyma07g05530.2	59.444	8.62424	110.264	12.7853	3.67642	2.96202e-09	2.59479e-07
22827	Glyma07g05530.3	82.3063	7.90851	156.704	19.8146	4.30849	1.59331e-11	2.23039e-09
22828	Glyma07g05530.4	45.8678	8.27668	83.4588	10.0836	3.33394	2.13265e-08	1.48701e-06
22833	Glyma07g05580.3	157.095	18.3932	295.796	16.0818	4.00736	2.40729e-09	2.15341e-07
22834	Glyma07g05580.4	149.268	18.1572	280.378	15.4417	3.94876	4.39911e-09	3.63929e-07
22844	Glyma07g05660.1	14.4975	0	28.9949	Inf	Inf	3.24864e-07	1.62858e-05
22857	Glyma07g05730.1	123.533	15.8816	231.183	14.5567	3.86361	6.77033e-11	8.24033e-09
22859	Glyma07g05750.1	63.1909	14.5401	111.842	7.69194	2.94335	5.83591e-07	2.69343e-05
22860	Glyma07g05760.1	43.4376	6.77255	80.1026	11.8275	3.56408	3.97655e-09	3.3438e-07
22864	Glyma07g05800.1	43.2807	11.1197	75.4418	6.78452	2.76225	0.00442795	0.0466399
22902	Glyma07g06050.1	30.5372	7.21478	53.8596	7.46517	2.90017	0.000809401	0.0121166
22906	Glyma07g06080.1	136.669	18.9706	254.367	13.4085	3.74508	6.80676e-05	0.00158003
22922	Glyma07g06220.2	58.5557	7.75831	109.353	14.095	3.81711	7.36883e-08	4.43048e-06
22924	Glyma07g06240.1	83.0397	139.766	26.3138	0.188271	-2.40912	0.000144101	0.00294706
22946	Glyma07g06410.1	361.804	100.523	623.084	6.1984	2.6319	4.15945e-06	0.000147062
22977	Glyma07g06620.1	21.8639	7.77524	35.9525	4.62398	2.20913	0.0025099	0.0299977
22990	Glyma07g06730.1	57.9934	15.7403	100.246	6.36876	2.67101	0.00148918	0.019784
23003	Glyma07g06866.1	49.2109	4.78727	93.6345	19.5591	4.28977	8.12256e-08	4.82565e-06
23006	Glyma07g06898.1	18.5693	2.16327	34.9753	16.1678	4.01505	0.000299735	0.0054153
23009	Glyma07g06930.1	107.843	18.192	197.494	10.8561	3.44043	4.16536e-06	0.000147176
23015	Glyma07g06990.1	18.4466	0.727085	36.1661	49.7412	5.63637	5.07752e-06	0.000172856
23016	Glyma07g06990.2	4.68233	0	9.36465	Inf	Inf	0.00149258	0.0198245
23098	Glyma07g07560.1	101.689	28.0964	175.282	6.23858	2.64122	0.00144314	0.0192748
23106	Glyma07g07610.1	268.237	127.102	409.373	3.22083	1.68743	0.000278448	0.0050943
23110	Glyma07g07650.1	35.8699	11.9088	59.8311	5.02412	2.32887	0.000340257	0.00602668
23121	Glyma07g07740.1	87.721	175.442	0	0	#NAME?	5.31965e-15	1.42759e-12
23155	Glyma07g08011.1	33.2051	65.166	1.24412	0.0190916	-5.71092	9.77389e-10	9.35132e-08
23156	Glyma07g08011.2	28.292	56.584	0	0	#NAME?	4.75065e-11	5.95335e-09
23157	Glyma07g08011.3	35.6873	68.137	3.23759	0.0475158	-4.39545	9.91465e-08	5.75971e-06
23158	Glyma07g08011.4	33.1231	65.4701	0.776034	0.0118533	-6.39857	4.07068e-10	4.13182e-08
23159	Glyma07g08011.5	29.4713	56.6328	2.30993	0.0407879	-4.61572	3.71779e-08	2.40403e-06
23163	Glyma07g08040.1	36.2442	59.6726	12.8158	0.214768	-2.21915	0.00149641	0.0198513
23164	Glyma07g08050.1	17.8928	30.1933	5.59238	0.185219	-2.43269	0.00441792	0.0465876
23166	Glyma07g08070.1	34.5274	66.3303	2.72464	0.0410768	-4.60553	5.64689e-09	4.54843e-07
23174	Glyma07g08130.1	98.9867	197.973	0	0	#NAME?	1.3096e-17	5.45804e-15
23187	Glyma07g08250.1	163.919	274.103	53.7349	0.196039	-2.35079	1.14895e-05	0.000345401
23189	Glyma07g08270.2	44.3056	87.4921	1.11919	0.0127919	-6.28863	0.000414693	0.00710492
23221	Glyma07g08560.2	12.2157	4.48075	19.9506	4.45251	2.15462	0.00433494	0.0458933
23232	Glyma07g08610.2	403.473	198.239	608.708	3.07058	1.61851	0.00177292	0.0226932
23241	Glyma07g08710.2	127.913	31.4894	224.336	7.12419	2.83272	2.27661e-05	0.0006256
23242	Glyma07g08740.1	739.335	1241.45	237.224	0.191087	-2.3877	1.18586e-06	4.97248e-05
23246	Glyma07g08810.1	113.775	53.8112	173.739	3.22867	1.69094	0.0011224	0.0157359
23247	Glyma07g08831.1	40.0555	0	80.1111	Inf	Inf	4.02415e-14	9.3807e-12
23248	Glyma07g08831.2	8.18065	0	16.3613	Inf	Inf	6.0418e-06	0.00019999
23254	Glyma07g08910.2	122.16	35.3458	208.974	5.91227	2.56371	0.000106475	0.00228814
23263	Glyma07g09000.1	89.3254	139.57	39.0811	0.280012	-1.83644	0.000449837	0.00757958
23267	Glyma07g09040.1	326.16	39.0062	613.313	15.7235	3.97485	1.44369e-05	0.000420897
23275	Glyma07g09110.1	64.7673	124.861	4.67324	0.0374274	-4.73976	0.000482668	0.00801978
23325	Glyma07g09500.1	9.31553	0	18.6311	Inf	Inf	0.00052549	0.00857589
23328	Glyma07g09530.1	44.068	13.4974	74.6385	5.52983	2.46723	5.29449e-06	0.000178256
23334	Glyma07g09590.1	57.1394	1.83002	112.449	61.4467	5.94126	2.30853e-08	1.58554e-06
23351	Glyma07g09740.1	40.2456	15.3531	65.1381	4.24266	2.08497	0.00045135	0.00760042
23369	Glyma07g09880.1	140.916	39.6664	242.166	6.10506	2.61001	2.88356e-05	0.000764512
23374	Glyma07g09960.1	173.707	285.424	61.9903	0.217186	-2.20299	8.31124e-05	0.00185717
23376	Glyma07g09980.1	37.7872	60.9121	14.6623	0.240712	-2.05462	0.0014325	0.0191606
23381	Glyma07g10040.1	6.53091	0	13.0618	Inf	Inf	0.00179275	0.0229097
23382	Glyma07g10051.1	3.8451	0.202599	7.4876	36.9577	5.2078	0.00447878	0.047031
23387	Glyma07g10100.1	37.6994	13.3153	62.0836	4.66258	2.22113	0.000484723	0.00804664
23389	Glyma07g10133.1	30.352	13.0767	47.6274	3.64216	1.86479	0.00335499	0.0377215
23391	Glyma07g10161.1	270.762	3.04562	538.477	176.804	7.46601	3.40505e-17	1.32855e-14
23392	Glyma07g10161.2	301.123	1.85937	600.387	322.899	8.33494	2.73527e-24	3.00957e-21
23396	Glyma07g10180.1	62.3839	98.877	25.8908	0.261848	-1.9332	0.000629193	0.00985043
23398	Glyma07g10220.1	194.023	311.038	77.0078	0.247583	-2.01402	9.89257e-05	0.00215451
23404	Glyma07g10270.1	146.573	220.206	72.9405	0.331238	-1.59406	0.00106332	0.015088
23426	Glyma07g10475.1	9.64649	19.293	0	0	#NAME?	0.00206545	0.0256264
23438	Glyma07g10601.1	72.2053	10.0644	134.346	13.3486	3.73862	2.55013e-08	1.72987e-06
23442	Glyma07g10680.2	3.28542	0.220587	6.35024	28.7879	4.84739	0.000273808	0.00502779
23443	Glyma07g10680.3	2.15714	0.220587	4.0937	18.5582	4.21398	0.00086705	0.0127916
23455	Glyma07g10820.1	66.0923	11.1938	120.991	10.8088	3.43413	0.00418719	0.0447377
23459	Glyma07g10870.1	15.1704	0	30.3409	Inf	Inf	3.00191e-05	0.000789799
23464	Glyma07g10903.1	7.42031	0	14.8406	Inf	Inf	0.00374697	0.0411531
23513	Glyma07g11420.1	49.8464	84.241	15.4518	0.183424	-2.44675	0.000291515	0.00529288
23520	Glyma07g11495.1	50.4334	76.3682	24.4986	0.320796	-1.64027	0.000671545	0.0104026
23558	Glyma07g11810.1	51.3444	101.137	1.55207	0.0153462	-6.02597	2.82658e-09	2.49201e-07
23559	Glyma07g11810.2	23.5469	47.0939	0	0	#NAME?	4.91374e-07	2.3324e-05
23571	Glyma07g11910.1	111.339	189.566	33.1115	0.17467	-2.5173	3.89074e-05	0.00098321
23598	Glyma07g12180.2	9.35263	18.7053	0	0	#NAME?	0.000708104	0.0108784
23637	Glyma07g12680.2	15.2012	4.31518	26.0873	6.04547	2.59586	0.00118775	0.0164551
23638	Glyma07g12680.3	14.7186	3.06361	26.3735	8.60865	3.10579	1.46801e-05	0.000427307
23664	Glyma07g13100.1	212.229	415.593	8.86518	0.0213314	-5.55088	7.69906e-18	3.33509e-15
23684	Glyma07g13330.1	12.6364	22.9361	2.33662	0.101875	-3.29512	0.000723889	0.0110745
23685	Glyma07g13341.1	38.0332	63.1079	12.9586	0.205341	-2.28391	0.00260126	0.0308617
23691	Glyma07g13406.1	95.0698	167.46	22.6799	0.135435	-2.88433	4.65707e-06	0.000160328
23692	Glyma07g13423.1	130.033	252.235	7.83076	0.0310455	-5.00947	1.9907e-11	2.72429e-09
23694	Glyma07g13440.3	18.8564	31.4607	6.252	0.198724	-2.33116	0.00281463	0.032792
23696	Glyma07g13450.1	239.056	380.409	97.7036	0.256838	-1.96107	8.12501e-05	0.00182296
23700	Glyma07g13511.1	23.8937	0.643774	47.1436	73.23	6.19436	0.000172847	0.00343161
23716	Glyma07g13780.1	13072.8	22786.6	3359.06	0.147414	-2.76206	4.38237e-08	2.78076e-06
23717	Glyma07g13790.1	594.469	0	1188.94	Inf	Inf	2.69675e-09	2.39289e-07
23730	Glyma07g14010.1	137.39	0	274.779	Inf	Inf	0.000851329	0.012624
23791	Glyma07g14610.1	66.2192	4.49316	127.945	28.4756	4.83165	5.02797e-07	2.37636e-05
23798	Glyma07g14750.1	95.4908	28.6211	162.36	5.67276	2.50405	0.000366323	0.00641608
23823	Glyma07g15060.1	2770.66	5101.69	439.629	0.0861732	-3.53662	6.90847e-11	8.37142e-09
23824	Glyma07g15070.1	106.169	192.142	20.1966	0.105113	-3.24999	4.87214e-07	2.31464e-05
23829	Glyma07g15150.1	20.5246	37.0088	4.04031	0.109172	-3.19533	0.000176969	0.00349202
23830	Glyma07g15150.2	26.618	44.9189	8.31702	0.185156	-2.43318	0.00142017	0.019028
23832	Glyma07g15170.1	39.9906	15.2349	64.7463	4.24987	2.08742	0.00226244	0.0276591
23833	Glyma07g15170.2	32.6994	11.271	54.1279	4.80242	2.26376	0.00201215	0.0251018
23834	Glyma07g15170.5	43.2412	13.1087	73.3737	5.59734	2.48474	0.00121571	0.0167706
23835	Glyma07g15170.6	46.0757	14.2476	77.9038	5.46787	2.45098	0.00145346	0.0193891
23842	Glyma07g15240.1	800.052	142.918	1457.18	10.1959	3.34992	2.64623e-06	0.000100261
23907	Glyma07g15800.2	41185.6	70647.9	11723.3	0.16594	-2.59127	2.31471e-07	1.20114e-05
23915	Glyma07g15910.1	387.987	688.926	87.0478	0.126353	-2.98447	9.23003e-08	5.41922e-06
23926	Glyma07g16001.1	30.6246	0	61.2492	Inf	Inf	2.67524e-09	2.37763e-07
23927	Glyma07g16020.1	19.029	4.83093	33.227	6.87799	2.78199	4.91045e-06	0.000167895
23928	Glyma07g16020.2	117.683	5.3631	230.003	42.8862	5.42244	7.9371e-18	3.3849e-15
23929	Glyma07g16020.3	81.849	8.05347	155.644	19.3264	4.2725	3.80917e-11	4.86213e-09
23934	Glyma07g16070.1	51.773	15.966	87.58	5.48541	2.4556	0.00142198	0.0190477
23950	Glyma07g16270.1	46.6251	79.7519	13.4983	0.169253	-2.56275	8.88572e-05	0.001964
23954	Glyma07g16310.1	453.257	12.9728	893.541	68.8782	6.10598	5.02809e-18	2.23077e-15
23961	Glyma07g16400.1	709.841	196.368	1223.31	6.22968	2.63916	8.82467e-07	3.90571e-05
23983	Glyma07g16584.1	15.2401	1.60175	28.8785	18.0293	4.17227	1.22163e-05	0.00036387
23986	Glyma07g16620.1	41.12	1.45417	80.7859	55.5546	5.79584	1.96466e-08	1.37862e-06
24027	Glyma07g17101.1	4.61325	0	9.22651	Inf	Inf	0.00101861	0.0145781
24028	Glyma07g17101.2	4.52835	0	9.05671	Inf	Inf	0.00161463	0.0210591
24063	Glyma07g17440.1	170.35	1.69275	339.008	200.271	7.64581	4.51027e-19	2.31895e-16
24078	Glyma07g17660.1	25.4642	2.74434	48.1841	17.5576	4.13403	9.19759e-07	4.02863e-05
24100	Glyma07g17910.2	56.7172	17.2052	96.2292	5.59305	2.48363	0.00384728	0.0419616
24115	Glyma07g18010.1	14.5869	29.1738	0	0	#NAME?	6.87371e-05	0.00159287
24128	Glyma07g18130.1	118.316	10.1427	226.489	22.3303	4.48093	0.000136779	0.00282143
24130	Glyma07g18150.4	95.5597	21.1902	169.929	8.01922	3.00346	4.21241e-07	2.04177e-05
24131	Glyma07g18150.5	88.3428	20.7919	155.894	7.49783	2.90647	1.91776e-07	1.01936e-05
24132	Glyma07g18150.6	102.814	19.6477	185.981	9.4658	3.24272	5.85698e-08	3.61229e-06
24143	Glyma07g18225.1	251.946	3.28419	500.607	152.429	7.252	9.11131e-23	7.95634e-20
24159	Glyma07g18450.1	31.05	51.0765	11.0235	0.215823	-2.21208	0.00186323	0.0236565
24184	Glyma07g18881.1	29.645	6.55302	52.7371	8.04775	3.00859	7.40745e-05	0.00169797
24200	Glyma07g19120.1	54.6946	109.389	0	0	#NAME?	4.89205e-16	1.54673e-13
24219	Glyma07g19360.2	16.1154	1.72872	30.5021	17.6443	4.14113	0.00142789	0.0191129
24243	Glyma07g19750.1	12.4736	21.9329	3.01441	0.137438	-2.86315	0.000347069	0.00613353
24287	Glyma07g21100.2	8.93897	17.8779	0	0	#NAME?	0.00167573	0.0216608
24289	Glyma07g21120.1	317.541	4.15118	630.931	151.988	7.24782	0.00243858	0.02933
24310	Glyma07g22970.1	499.881	751.506	248.256	0.330345	-1.59795	0.00258888	0.0307414
24312	Glyma07g23200.1	43.7883	10.5772	76.9993	7.27973	2.86388	0.000180484	0.0035512
24323	Glyma07g23800.1	359.597	601.374	117.821	0.195919	-2.35167	2.61113e-06	9.90679e-05
24325	Glyma07g24010.1	22.1261	3.90998	40.3423	10.3178	3.36706	0.00155655	0.020447
24350	Glyma07g25710.1	500.57	931.277	69.8632	0.0750187	-3.73661	1.05923e-09	1.00818e-07
24385	Glyma07g26900.1	24.0889	0	48.1777	Inf	Inf	0.000136433	0.00281747
24390	Glyma07g26980.2	68.5162	103.818	33.2144	0.319929	-1.64417	0.00376807	0.0413106
24456	Glyma07g29150.1	47.3293	92.2237	2.43486	0.0264017	-5.24322	3.61985e-09	3.08748e-07
24469	Glyma07g29490.1	165.352	330.705	0	0	#NAME?	8.71134e-24	8.71356e-21
24487	Glyma07g29730.1	5.75665	0	11.5133	Inf	Inf	0.0011483	0.0160092
24501	Glyma07g30040.3	3.71228	0	7.42457	Inf	Inf	0.000548314	0.00886682
24510	Glyma07g30090.1	1904.39	3191.53	617.252	0.193403	-2.37032	2.32021e-06	8.92615e-05
24522	Glyma07g30210.1	135.305	231.049	39.56	0.171219	-2.54609	6.64795e-06	0.000217404
24537	Glyma07g30360.1	38.5423	15.834	61.2506	3.86831	1.9517	0.00054542	0.00883041
24538	Glyma07g30360.2	37.2979	11.9327	62.6631	5.25137	2.39269	0.000334562	0.00594879
24539	Glyma07g30360.3	39.8852	13.7704	66.0001	4.79289	2.26089	0.000332903	0.00593081
24579	Glyma07g30710.2	29.31	0	58.6201	Inf	Inf	6.09119e-06	0.000201262
24590	Glyma07g30800.1	161.248	263.116	59.3806	0.225682	-2.14763	8.07038e-05	0.00181292
24594	Glyma07g30860.1	19.0764	1.81203	36.3408	20.0553	4.32591	0.000154508	0.00312734
24611	Glyma07g30990.1	59.7964	12.2689	107.324	8.74762	3.12889	7.88033e-07	3.52462e-05
24647	Glyma07g31310.1	195.085	377.113	13.0569	0.0346232	-4.85212	2.24026e-14	5.47759e-12
24654	Glyma07g31380.1	39.1998	0.828385	77.5711	93.6414	6.54907	1.32354e-16	4.78583e-14
24674	Glyma07g31610.1	55.2383	0	110.477	Inf	Inf	3.95506e-05	0.000997561
24705	Glyma07g31850.2	115.225	174.205	56.246	0.322873	-1.63096	0.00206677	0.0256314
24716	Glyma07g31961.1	76.5113	19.6493	133.373	6.7877	2.76292	0.00456988	0.0477598
24732	Glyma07g32120.1	105.904	45.2911	166.516	3.67657	1.87836	0.000998384	0.0143633
24747	Glyma07g32250.1	31.0612	16.0741	46.0484	2.86476	1.51841	0.00263425	0.0311724
24754	Glyma07g32330.1	323.932	592.297	55.5679	0.0938177	-3.414	1.98907e-11	2.72429e-09
24777	Glyma07g32550.1	86.4792	139.068	33.8902	0.243695	-2.03685	0.00073873	0.0112385
24829	Glyma07g32980.1	2.94534	0	5.89067	Inf	Inf	0.00162432	0.0211504
24839	Glyma07g33050.1	348.186	691.699	4.67324	0.00675618	-7.20958	4.37634e-22	3.39098e-19
24840	Glyma07g33060.1	24.2606	43.2235	5.29765	0.122564	-3.02839	1.18725e-05	0.000355942
24841	Glyma07g33070.1	104.988	164.692	45.2833	0.274957	-1.86272	0.000134726	0.00278442
24858	Glyma07g33300.1	864.81	1447.39	282.23	0.194992	-2.35851	4.36082e-06	0.000152128
24881	Glyma07g33570.1	1016.29	411.838	1620.73	3.93536	1.9765	0.000188155	0.00368632
24888	Glyma07g33600.5	43.8463	17.2741	70.4185	4.07652	2.02734	0.00208288	0.0258138
24891	Glyma07g33620.1	56.3953	97.0938	15.6967	0.161666	-2.62892	3.65789e-05	0.000933077
24892	Glyma07g33620.2	55.0729	97.8868	12.2591	0.125237	-2.99726	1.32071e-05	0.000389794
24894	Glyma07g33640.1	90.3409	13.3806	167.301	12.5033	3.64423	2.08156e-05	0.000578942
24907	Glyma07g33730.1	26.7079	5.96321	47.4526	7.95757	2.99233	0.000105154	0.00226772
24913	Glyma07g33780.1	337.059	101.76	572.359	5.62458	2.49175	2.72553e-05	0.000729647
24940	Glyma07g34050.2	59.365	30.0985	88.6315	2.94472	1.55813	0.00178467	0.022817
24944	Glyma07g34090.1	22.5287	45.0574	0	0	#NAME?	0.000186316	0.00365289
24958	Glyma07g34250.1	140.445	30.7925	250.098	8.12203	3.02184	1.73626e-05	0.000494658
24977	Glyma07g34480.1	6.37197	1.51076	11.2332	7.43547	2.89442	0.000837163	0.0124576
25005	Glyma07g34800.2	24.019	42.0043	6.03378	0.143647	-2.7994	0.00172198	0.0221598
25007	Glyma07g34800.4	37.4806	59.9423	15.0189	0.250557	-1.99679	0.00254325	0.0302977
25025	Glyma07g34835.1	37.0112	16.3572	57.6651	3.52537	1.81777	0.000854088	0.0126547
25034	Glyma07g34930.1	40.9275	0	81.855	Inf	Inf	0.00065004	0.0101221
25037	Glyma07g34965.2	5.42956	0.321887	10.5372	32.7358	5.0328	0.00120956	0.0167109
25038	Glyma07g34965.3	6.23772	0.542475	11.933	21.9973	4.45925	0.000291785	0.00529602
25118	Glyma07g35630.1	23.1085	42.7163	3.50067	0.0819516	-3.60908	0.00227351	0.0277636
25121	Glyma07g35690.1	39.1708	9.51533	68.8262	7.2332	2.85463	0.000214156	0.0041252
25153	Glyma07g36040.1	116.9	188.716	45.0832	0.238894	-2.06556	0.000129579	0.00269922
25185	Glyma07g36340.1	152.39	26.7947	277.984	10.3746	3.37498	6.2156e-10	6.18345e-08
25187	Glyma07g36360.1	107.027	49.7126	164.342	3.30583	1.72501	0.00424205	0.0451733
25189	Glyma07g36380.1	20.7388	35.3238	6.15375	0.17421	-2.5211	0.0035614	0.0395413
25209	Glyma07g36600.3	6.16284	0	12.3257	Inf	Inf	0.00101314	0.014515
25226	Glyma07g36770.1	54.925	99.223	10.6269	0.107102	-3.22295	4.19391e-06	0.000147805
25227	Glyma07g36770.2	91.8529	153.159	30.547	0.199447	-2.32593	0.000137401	0.00283213
25228	Glyma07g36780.1	68.2763	124.07	12.4823	0.100606	-3.31321	0.000139731	0.0028718
25239	Glyma07g36870.2	110.298	45.6027	174.994	3.83736	1.94012	0.00189388	0.0239301
25268	Glyma07g37120.1	61.1155	9.72054	112.51	11.5745	3.53288	1.63699e-05	0.000468804
25288	Glyma07g37265.1	8.66091	17.3218	0	0	#NAME?	0.000788543	0.0118495
25289	Glyma07g37270.1	5.78244	11.5649	0	0	#NAME?	0.00362799	0.0400944
25290	Glyma07g37270.2	3.67603	7.35206	0	0	#NAME?	0.00399607	0.0431143
25296	Glyma07g37320.2	10.0054	20.0108	0	0	#NAME?	0.000557566	0.00897185
25303	Glyma07g37380.1	19.104	5.94522	32.2628	5.42667	2.44007	0.0020504	0.0254686
25305	Glyma07g37410.1	463.958	927.086	0.829416	0.000894648	-10.1264	7.61913e-34	2.2061e-30
25309	Glyma07g37451.1	31.966	2.32115	61.6108	26.5432	4.73027	0.000710298	0.010906
25314	Glyma07g37520.1	6.49513	0	12.9903	Inf	Inf	5.37726e-07	2.50727e-05
25319	Glyma07g37570.1	557.28	1036.11	78.4498	0.0757157	-3.72326	7.58258e-06	0.000242952
25353	Glyma07g37760.1	145.027	232.26	57.7936	0.248832	-2.00676	0.000471892	0.00786925
25361	Glyma07g37830.1	20.5711	5.56063	35.5816	6.39883	2.67781	0.000226213	0.00430917
25389	Glyma07g38070.1	33.9504	63.1743	4.72662	0.0748188	-3.74046	1.42319e-06	5.83858e-05
25390	Glyma07g38070.2	24.3773	44.7677	3.98693	0.0890583	-3.48911	0.000165708	0.00332624
25395	Glyma07g38110.1	7.86686	15.7337	0	0	#NAME?	6.64385e-05	0.00154837
25396	Glyma07g38110.2	5.44056	10.8811	0	0	#NAME?	0.00017926	0.00353216
25402	Glyma07g38160.1	30.7167	0	61.4333	Inf	Inf	9.72621e-07	4.21321e-05
25407	Glyma07g38200.1	14.9801	27.5787	2.38148	0.0863522	-3.53362	0.000368783	0.00645214
25445	Glyma07g38500.1	4.51075	0	9.0215	Inf	Inf	6.50586e-05	0.00152174
25457	Glyma07g38580.1	13.871	0.864362	26.8777	31.0954	4.95863	8.94953e-05	0.00197651
25464	Glyma07g38640.3	60.1726	5.31018	115.035	21.6631	4.43717	6.12595e-08	3.7613e-06
25478	Glyma07g38740.1	37.9904	8.34095	67.6399	8.10937	3.01959	4.98065e-08	3.14226e-06
25479	Glyma07g38740.2	23.9991	3.95626	44.042	11.1322	3.47667	3.7175e-08	2.40403e-06
25484	Glyma07g38780.2	72.8892	116.472	29.3064	0.251618	-1.99069	0.000243433	0.00457384
25540	Glyma07g39170.1	32.1629	48.0277	16.298	0.339346	-1.55917	0.003279	0.0370717
25541	Glyma07g39180.2	68.566	6.47233	130.66	20.1874	4.33538	4.6032e-12	7.05405e-10
25542	Glyma07g39180.5	31.8265	5.10147	58.5515	11.4774	3.52072	4.13295e-08	2.64077e-06
25543	Glyma07g39180.6	82.0932	6.64558	157.541	23.7061	4.56719	2.07378e-08	1.44965e-06
25555	Glyma07g39300.1	97.2369	161.358	33.1153	0.205228	-2.2847	0.000265444	0.00491026
25558	Glyma07g39320.1	90.6612	37.6659	143.657	3.81397	1.93129	0.000425508	0.00724958
25573	Glyma07g39470.1	15.9356	4.07555	27.7957	6.82011	2.76979	0.000233616	0.00442263
25580	Glyma07g39540.1	872.958	1568.22	177.7	0.113314	-3.14161	0.000112336	0.00239167
25587	Glyma07g39580.2	62.7914	113.765	11.8177	0.103878	-3.26704	4.85205e-07	2.3071e-05
25592	Glyma07g39630.1	30.7337	6.75562	54.7118	8.09872	3.01769	0.000446315	0.0075364
25601	Glyma07g39710.1	5.71389	11.4278	0	0	#NAME?	0.00152395	0.0201244
25606	Glyma07g39750.1	111.281	186.54	36.0216	0.193104	-2.37255	5.1282e-06	0.000174042
25616	Glyma07g39860.1	4.44168	0	8.88335	Inf	Inf	1.16548e-06	4.90195e-05
25617	Glyma07g39870.1	71.579	140.38	2.77802	0.0197893	-5.65914	3.43342e-12	5.35088e-10
25618	Glyma07g39870.2	52.4129	103.167	1.65883	0.0160791	-5.95867	2.46017e-10	2.63314e-08
25630	Glyma07g39950.1	32.5011	8.93477	56.0674	6.27519	2.64966	0.00473256	0.0491125
25653	Glyma07g40100.1	63.4463	25.4406	101.452	3.9878	1.99559	0.000715029	0.0109573
25654	Glyma07g40110.2	849.339	392.088	1306.59	3.33239	1.73656	0.00026338	0.00488029
25659	Glyma07g40140.1	22.1633	5.25411	39.0726	7.43657	2.89464	5.68415e-05	0.00135724
25677	Glyma07g40250.1	28.9758	2.40184	55.5498	23.128	4.53157	0.00401335	0.0432752
25689	Glyma07g40310.2	254.457	386.938	121.975	0.315232	-1.66551	0.0016773	0.0216709
25707	Glyma07g40381.2	34.4754	62.9886	5.96223	0.0946556	-3.40117	5.1042e-05	0.00123811
25711	Glyma07g40450.1	20.633	5.16417	36.1019	6.99084	2.80547	0.00155986	0.0204856
25733	Glyma08g00300.1	172.712	272.278	73.1469	0.268648	-1.89621	0.000395567	0.00682827
25759	Glyma08g00535.1	74.5627	125.749	23.3759	0.185892	-2.42746	5.29212e-05	0.00128087
25763	Glyma08g00580.1	5.04365	0	10.0873	Inf	Inf	0.00102831	0.0146863
25764	Glyma08g00580.2	6.23439	0	12.4688	Inf	Inf	0.000205989	0.00398854
25768	Glyma08g00613.1	12.3296	24.6592	0	0	#NAME?	7.61814e-05	0.00173355
25772	Glyma08g00650.1	37.8104	16.3331	59.2876	3.62991	1.85993	0.000285054	0.00519098
25835	Glyma08g01200.2	30.4954	52.8253	8.16539	0.154573	-2.69364	0.000938061	0.0136742
25836	Glyma08g01210.1	24.2724	3.31354	45.2313	13.6504	3.77088	0.00167568	0.0216608
25844	Glyma08g01300.1	460.809	134.169	787.449	5.86907	2.55313	2.364e-05	0.000645424
25857	Glyma08g01360.1	33.1349	65.0258	1.24412	0.0191328	-5.70781	4.25558e-09	3.5526e-07
25863	Glyma08g01410.1	302.193	87.6487	516.738	5.89556	2.55963	0.000111887	0.00238486
25876	Glyma08g01520.2	60.6839	14.3499	107.018	7.45773	2.89874	0.0025501	0.0303464
25903	Glyma08g01740.1	211.325	409.579	13.0703	0.0319116	-4.96977	1.40415e-16	4.9518e-14
25951	Glyma08g02060.1	53.6334	20.5086	86.7583	4.23035	2.08078	0.000831669	0.0123993
25955	Glyma08g02090.1	9.22486	2.99322	15.4565	5.16384	2.36844	0.00346218	0.038697
25959	Glyma08g02130.1	38.4007	1.72872	75.0727	43.4267	5.44051	1.31791e-07	7.38325e-06
25971	Glyma08g02250.1	380.01	134.086	625.934	4.66814	2.22285	2.21491e-05	0.000610476
25993	Glyma08g02450.1	255.903	15.6597	496.145	31.683	4.98564	0.000188972	0.00369968
26007	Glyma08g02591.1	70.5805	120.331	20.8298	0.173104	-2.53029	0.00149515	0.0198394
26019	Glyma08g02670.1	13.6373	4.03189	23.2427	5.76471	2.52725	2.26248e-05	0.000622651
26043	Glyma08g02835.1	25.9484	0.202599	51.6941	255.155	7.99523	1.17346e-08	8.67695e-07
26054	Glyma08g02890.1	382.588	758.807	6.36842	0.00839267	-6.89665	1.63646e-23	1.60765e-20
26058	Glyma08g02911.1	5.06608	0	10.1322	Inf	Inf	2.00143e-06	7.86475e-05
26097	Glyma08g03160.2	15.9373	26.8667	5.00788	0.186397	-2.42355	0.00159754	0.0208758
26109	Glyma08g03260.1	152.485	249.288	55.6818	0.223364	-2.16253	0.000174929	0.00346171
26144	Glyma08g03570.1	8.38085	3.2318	13.5299	4.1865	2.06574	0.0046182	0.0481448
26158	Glyma08g03680.1	5.04767	10.0953	0	0	#NAME?	0.000543661	0.00880971
26163	Glyma08g03730.1	152.341	235.725	68.9574	0.292533	-1.77333	0.00032194	0.00576724
26174	Glyma08g03850.1	211.217	28.5325	393.902	13.8054	3.78716	1.28967e-10	1.49368e-08
26176	Glyma08g03870.1	18.4255	32.2312	4.61986	0.143335	-2.80254	0.000279023	0.00509991
26197	Glyma08g04070.2	75.4204	28.306	122.535	4.32893	2.11401	0.0046035	0.0480476
26219	Glyma08g04230.1	485.46	961.359	9.56114	0.00994545	-6.65175	6.57314e-24	6.69657e-21
26222	Glyma08g04263.1	22.7436	8.72816	36.7591	4.21155	2.07435	0.00109814	0.0154548
26223	Glyma08g04263.2	27.7372	10.2784	45.1961	4.3972	2.13658	0.00435599	0.0460398
26226	Glyma08g04263.5	20.1119	6.71196	33.5119	4.99286	2.31987	0.00480556	0.0497503
26228	Glyma08g04276.1	32.5606	6.74688	58.3743	8.65205	3.11304	1.14115e-06	4.81068e-05
26229	Glyma08g04290.1	103.689	193	14.3775	0.0744947	-3.74672	2.81505e-07	1.42866e-05
26259	Glyma08g04481.1	316.895	543.236	90.5532	0.166692	-2.58474	3.85464e-06	0.000137969
26266	Glyma08g04521.1	15.5526	27.1182	3.98693	0.147021	-2.76591	0.00435677	0.0460398
26271	Glyma08g04540.1	378.082	149.819	606.345	4.04718	2.01692	0.000718947	0.0110112
26274	Glyma08g04570.1	303.615	100.974	506.256	5.01374	2.32589	0.000162396	0.00327375
26291	Glyma08g04640.1	30.6409	2.82503	58.4568	20.6925	4.37103	1.87256e-07	9.9726e-06
26292	Glyma08g04640.2	37.0154	4.33579	69.695	16.0744	4.00669	1.47438e-08	1.06445e-06
26321	Glyma08g04860.1	443.312	822.245	64.3797	0.0782975	-3.67489	1.05002e-07	6.08058e-06
26334	Glyma08g04960.1	41.9848	78.4755	5.49414	0.0700108	-3.83628	2.61843e-05	0.000705092
26343	Glyma08g05020.1	138.37	219.392	57.347	0.26139	-1.93572	0.000139245	0.00286479
26355	Glyma08g05130.1	32.9362	55.4602	10.4123	0.187744	-2.41316	0.000164429	0.00330626
26365	Glyma08g05210.1	37.1749	13.0859	61.2638	4.68165	2.22702	5.42639e-05	0.00130761
26393	Glyma08g05430.1	133.914	237.112	30.7165	0.129544	-2.94848	5.09585e-06	0.000173179
26395	Glyma08g05440.2	7.85262	0	15.7052	Inf	Inf	0.00140108	0.0188366
26396	Glyma08g05451.1	34.1061	5.84392	62.3684	10.6723	3.41581	4.20089e-05	0.00104526
26402	Glyma08g05510.1	274.206	546.752	1.65883	0.00303397	-8.36458	2.15254e-26	2.96049e-23
26425	Glyma08g05670.1	18.8463	32.9296	4.76297	0.144641	-2.78945	0.00444923	0.0468101
26428	Glyma08g05700.1	9.86207	19.3361	0.388017	0.020067	-5.63903	0.00015094	0.00306526
26435	Glyma08g05750.1	91.7019	11.2919	172.112	15.2421	3.92999	1.11476e-10	1.30762e-08
26446	Glyma08g05810.1	17.9449	2.00695	33.8828	16.8828	4.07748	4.56989e-08	2.89307e-06
26447	Glyma08g05810.2	3.8717	0.220587	7.52281	34.1035	5.09185	0.00156922	0.0205839
26448	Glyma08g05810.3	3.88231	0.321887	7.44274	23.1222	4.53121	0.000621763	0.00977007
26464	Glyma08g05920.2	39.4286	5.52203	73.3352	13.2805	3.73123	2.69107e-06	0.00010161
26491	Glyma08g06120.1	461.885	903.709	20.0618	0.0221993	-5.49334	4.00719e-05	0.00100663
26529	Glyma08g06440.1	12.4323	1.30554	23.5591	18.0456	4.17357	0.000110921	0.00236611
26532	Glyma08g06470.1	556.64	1067.74	45.5404	0.0426512	-4.55127	1.93455e-11	2.66068e-09
26538	Glyma08g06520.1	195.828	70.3382	321.318	4.56819	2.19162	0.000838166	0.0124691
26541	Glyma08g06550.1	256.991	63.8058	450.177	7.05542	2.81873	2.58543e-07	1.32558e-05
26561	Glyma08g06700.1	44.5484	18.9772	70.1196	3.69494	1.88555	0.00137856	0.0186066
26563	Glyma08g06730.1	83.4882	0	166.976	Inf	Inf	1.15656e-07	6.61375e-06
26583	Glyma08g06871.1	19.7583	39.5165	0	0	#NAME?	5.2652e-06	0.000177814
26586	Glyma08g06890.4	28.2043	12.8664	43.5422	3.38418	1.75881	0.00468483	0.0487113
26592	Glyma08g06940.1	219.362	337.845	100.88	0.298597	-1.74373	0.000841674	0.0125053
26628	Glyma08g07210.1	513.222	948.392	78.0522	0.0822994	-3.60297	2.67393e-11	3.54466e-09
26637	Glyma08g07250.1	1.83949	0	3.67899	Inf	Inf	0.000554782	0.00895043
26638	Glyma08g07260.3	68.9229	0	137.846	Inf	Inf	5.79333e-22	4.36595e-19
26641	Glyma08g07310.1	306.982	1.92469	612.04	317.994	8.31285	3.04401e-24	3.28359e-21
26670	Glyma08g07570.1	11.8105	0	23.621	Inf	Inf	0.000152577	0.00309394
26676	Glyma08g07630.2	15.7993	4.28077	27.3179	6.38155	2.67391	0.00292947	0.0338362
26701	Glyma08g07816.1	37.8879	5.00418	70.7716	14.1425	3.82196	1.52895e-09	1.40894e-07
26709	Glyma08g07871.1	3.71711	0	7.43422	Inf	Inf	0.0020919	0.0259099
26715	Glyma08g07930.1	83.8439	11.3017	156.386	13.8374	3.7905	7.05559e-08	4.27015e-06
26717	Glyma08g07950.1	104.406	187.916	20.8961	0.1112	-3.16878	8.79136e-07	3.8941e-05
26719	Glyma08g07970.1	121.254	53.4377	189.069	3.53813	1.82299	0.00188371	0.0238451
26755	Glyma08g08270.2	18.452	4.06524	32.8388	8.07793	3.01399	0.000263365	0.00488029
26762	Glyma08g08320.1	20.2012	2.48515	37.9173	15.2575	3.93145	7.16916e-07	3.24079e-05
26765	Glyma08g08340.1	3.04358	0	6.08716	Inf	Inf	0.000158512	0.00319896
26782	Glyma08g08540.1	35.1564	3.5074	66.8055	19.047	4.25149	3.02386e-05	0.000792542
26783	Glyma08g08550.1	209.455	51.2351	367.674	7.17623	2.84323	4.23795e-06	0.000148785
26793	Glyma08g08621.1	5.31559	10.6312	0	0	#NAME?	0.00144092	0.0192545
26823	Glyma08g08860.1	34.5832	6.11585	63.0505	10.3094	3.36588	4.21221e-07	2.04177e-05
26843	Glyma08g09020.2	53.5988	4.37176	102.826	23.5204	4.55584	1.99416e-07	1.05589e-05
26859	Glyma08g09150.2	19.5014	34.0664	4.93632	0.144903	-2.78684	0.000207995	0.00401778
26878	Glyma08g09290.1	161.124	250.159	72.0894	0.288174	-1.79499	0.00048045	0.00799018
26900	Glyma08g09450.1	27.0718	2.98029	51.1633	17.1672	4.10158	3.87487e-06	0.000138513
26927	Glyma08g09660.1	7.3855	14.771	0	0	#NAME?	0.00297519	0.0342349
26929	Glyma08g09680.1	496.282	854.58	137.984	0.161464	-2.63071	1.14969e-06	4.83927e-05
26934	Glyma08g09710.1	8.94086	0	17.8817	Inf	Inf	0.00115371	0.0160725
26935	Glyma08g09720.2	10.0555	2.26457	17.8465	7.88076	2.97833	0.00346463	0.0387091
26939	Glyma08g09750.1	18.7791	5.08086	32.4774	6.39211	2.67629	0.00314216	0.035782
26940	Glyma08g09760.1	24.9219	5.17291	44.6708	8.63553	3.11028	0.000514168	0.00842861
26952	Glyma08g09860.1	117.56	20.5194	214.6	10.4584	3.38659	4.01232e-07	1.96033e-05
26957	Glyma08g09900.1	2384.39	125.011	4643.77	37.147	5.21517	7.37818e-12	1.09408e-09
27015	Glyma08g10340.1	77.0445	140.206	13.8827	0.0990163	-3.33619	2.72027e-06	0.000102292
27026	Glyma08g10435.1	151.543	0.441175	302.645	685.997	9.42206	1.88299e-12	3.12021e-10
27087	Glyma08g10950.1	122.675	4.40111	240.948	54.7472	5.77471	2.07492e-07	1.09338e-05
27088	Glyma08g10960.1	59.4002	98.2474	20.553	0.209196	-2.25707	0.00139545	0.0187792
27110	Glyma08g11110.1	67.0708	29.207	104.935	3.59278	1.8451	0.000296062	0.00535598
27121	Glyma08g11171.1	34.0276	9.44232	58.6129	6.20747	2.634	0.00279897	0.0326372
27139	Glyma08g11300.2	109.226	197.061	21.392	0.108556	-3.20349	3.31535e-07	1.6581e-05
27150	Glyma08g11330.1	802.413	1278.33	326.497	0.255409	-1.96912	7.42197e-05	0.00169918
27168	Glyma08g11500.1	61.1626	97.3488	24.9763	0.256565	-1.9626	0.00143487	0.019183
27169	Glyma08g11510.2	136.292	12.3342	260.25	21.0998	4.39916	5.81121e-05	0.00138279
27182	Glyma08g11570.1	85.9112	171.822	0	0	#NAME?	1.11162e-12	1.92917e-10
27183	Glyma08g11575.1	15.775	31.55	0	0	#NAME?	2.55911e-05	0.000691826
27190	Glyma08g11630.2	75.4565	136.171	14.7424	0.108264	-3.20738	1.45405e-06	5.9386e-05
27239	Glyma08g12070.1	70.1473	12.9164	127.378	9.86178	3.30185	1.09179e-08	8.14975e-07
27268	Glyma08g12250.1	10.3032	0	20.6064	Inf	Inf	8.40812e-05	0.00187122
27282	Glyma08g12370.1	80.9051	137.761	24.049	0.17457	-2.51812	2.56137e-05	0.000692097
27292	Glyma08g12450.1	99.6908	199.382	0	0	#NAME?	8.81824e-10	8.46644e-08
27293	Glyma08g12460.1	35.0321	53.7794	16.2848	0.302807	-1.72353	0.000745246	0.0113069
27297	Glyma08g12500.1	15.0855	30.171	0	0	#NAME?	9.04177e-05	0.00199368
27367	Glyma08g13011.1	45.5117	6.00687	85.0166	14.1532	3.82306	1.00161e-05	0.00030732
27376	Glyma08g13090.2	30.387	8.1228	52.6512	6.4819	2.69642	0.000426678	0.00726276
27377	Glyma08g13100.1	711.851	1147.54	276.162	0.240655	-2.05496	1.59594e-05	0.000459201
27385	Glyma08g13160.1	159.713	51.8153	267.611	5.16471	2.36869	0.00272115	0.0319465
27386	Glyma08g13170.1	9.28784	18.5757	0	0	#NAME?	0.00119424	0.0165366
27387	Glyma08g13170.2	9.98226	19.9645	0	0	#NAME?	0.00105662	0.0150127
27389	Glyma08g13180.1	27.2529	54.5059	0	0	#NAME?	3.04942e-08	2.01394e-06
27390	Glyma08g13180.2	40.3102	80.6205	0	0	#NAME?	7.08149e-06	0.000229315
27396	Glyma08g13230.1	129.93	5.20888	254.651	48.8878	5.6114	2.05421e-16	7.10755e-14
27402	Glyma08g13280.1	49.8652	14.9787	84.7516	5.65816	2.50033	3.96423e-06	0.000141342
27413	Glyma08g13350.1	14.1386	0	28.2772	Inf	Inf	3.60162e-08	2.33931e-06
27483	Glyma08g13850.2	80.0113	160.023	0	0	#NAME?	7.21698e-14	1.58814e-11
27485	Glyma08g13870.2	298.295	40.5229	556.066	13.7223	3.77845	1.01789e-09	9.72189e-08
27514	Glyma08g14080.2	47.6731	17.0408	78.3053	4.59516	2.20012	0.000603591	0.00953919
27520	Glyma08g14130.2	232.669	67.1454	398.194	5.93032	2.56811	4.81601e-05	0.00117337
27525	Glyma08g14190.2	31.5608	8.22009	54.9015	6.67894	2.73962	4.35878e-05	0.00108015
27555	Glyma08g14410.2	14.5291	2.80599	26.2521	9.35575	3.22585	0.000281198	0.00513606
27591	Glyma08g14590.2	27.4859	12.0674	42.9043	3.5554	1.83001	0.00354326	0.0393796
27592	Glyma08g14600.1	393.61	641.242	145.978	0.227648	-2.13512	0.00141714	0.0189939
27599	Glyma08g14670.1	403.341	6.27952	800.403	127.463	6.99393	0.00414527	0.0443846
27625	Glyma08g14810.1	68.0172	122.67	13.3648	0.10895	-3.19827	1.8703e-05	0.00052874
27645	Glyma08g14910.1	10.1197	18.6873	1.55207	0.0830548	-3.58979	0.00299414	0.0343931
27667	Glyma08g15061.1	16.7875	0.405198	33.1698	81.8608	6.3551	3.23597e-05	0.000840132
27668	Glyma08g15070.1	24.198	0.911696	47.4843	52.0835	5.70275	0.00345451	0.0386274
27679	Glyma08g15150.2	12.8004	25.6008	0	0	#NAME?	0.000258065	0.00479472
27684	Glyma08g15220.1	118.32	216.234	20.4063	0.0943712	-3.40551	5.66482e-08	3.51346e-06
27701	Glyma08g15314.1	11.015	0	22.0299	Inf	Inf	9.92173e-06	0.000305106
27741	Glyma08g15610.1	79.5477	140.376	18.7197	0.133354	-2.90667	1.74476e-06	6.97575e-05
27743	Glyma08g15630.1	10.2569	1.94931	18.5645	9.52361	3.25151	1.70275e-05	0.000485614
27769	Glyma08g15870.1	103.582	48.0391	159.125	3.31241	1.72788	0.00107817	0.0152322
27771	Glyma08g15890.1	180.983	280.682	81.2834	0.289592	-1.78791	0.000327369	0.00584547
27781	Glyma08g15960.3	4684.86	7656.3	1713.42	0.223792	-2.15977	0.00316073	0.0359637
27782	Glyma08g15960.4	271.719	454.36	89.0791	0.196054	-2.35067	0.001146	0.0159894
27784	Glyma08g15960.6	92.1198	168.311	15.9282	0.094635	-3.40148	0.000434817	0.00738531
27785	Glyma08g15960.7	192.595	319.434	65.7569	0.205855	-2.2803	0.0020659	0.0256264
27824	Glyma08g16251.1	174.505	7.71516	341.294	44.2368	5.46718	5.22454e-19	2.61294e-16
27828	Glyma08g16290.1	742.28	12.9672	1471.59	113.486	6.82637	3.44926e-08	2.24831e-06
27829	Glyma08g16301.1	628.395	49.9314	1206.86	24.1703	4.59516	6.41124e-11	7.85541e-09
27830	Glyma08g16310.1	383.62	56.6913	710.55	12.5337	3.64774	1.98107e-10	2.17973e-08
27855	Glyma08g16550.1	6.20288	0	12.4058	Inf	Inf	0.00365413	0.0403167
27873	Glyma08g16660.1	39.9643	63.5092	16.4194	0.258535	-1.95157	0.00198717	0.0248741
27896	Glyma08g16850.1	129.055	56.6375	201.472	3.55722	1.83075	0.00294273	0.0339538
27899	Glyma08g16870.5	460.456	705.942	214.97	0.304515	-1.71541	0.00330439	0.0372745
27944	Glyma08g17220.1	179.635	310.242	49.0289	0.158034	-2.66169	1.70746e-07	9.21825e-06
27956	Glyma08g17330.1	179.544	50.5761	308.512	6.09996	2.6088	4.22883e-05	0.00105079
27960	Glyma08g17400.1	21.843	8.11774	35.5684	4.38156	2.13144	0.00147675	0.0196368
27969	Glyma08g17470.2	5.44927	0	10.8985	Inf	Inf	0.00108025	0.0152499
27971	Glyma08g17490.1	30.8234	56.9735	4.67324	0.0820248	-3.6078	6.78573e-06	0.000221279
27972	Glyma08g17490.2	32.3553	58.4586	6.252	0.106947	-3.22503	6.17223e-05	0.00145734
27974	Glyma08g17530.1	5.86706	11.7341	0	0	#NAME?	0.000454185	0.00763647
27978	Glyma08g17570.1	40.6645	9.54118	71.7878	7.524	2.9115	6.62125e-07	3.01043e-05
27988	Glyma08g17630.1	85.6885	14.8543	156.523	10.5372	3.39742	1.92243e-07	1.02086e-05
27991	Glyma08g17660.1	130.802	8.619	252.985	29.352	4.87539	3.55754e-10	3.66506e-08
28040	Glyma08g18150.1	238.138	74.259	402.016	5.4137	2.43662	6.55642e-06	0.000215083
28042	Glyma08g18170.3	37.6263	7.95618	67.2964	8.45838	3.08038	1.4383e-05	0.000419546
28104	Glyma08g18640.1	5216.8	9187.61	1245.99	0.135617	-2.88239	6.70092e-09	5.25883e-07
28120	Glyma08g18760.1	653.143	1072.79	233.49	0.217647	-2.19994	3.69485e-06	0.000133572
28121	Glyma08g18760.2	619.511	997.768	241.254	0.241794	-2.04815	5.18776e-06	0.000175627
28135	Glyma08g18870.1	18.1508	6.13908	30.1625	4.9132	2.29666	0.00204767	0.0254463
28141	Glyma08g18930.1	168.2	0	336.4	Inf	Inf	2.14178e-10	2.32861e-08
28147	Glyma08g18980.1	10.5982	0.303899	20.8926	68.7485	6.10326	0.00027398	0.00502928
28163	Glyma08g19120.1	137.24	213.73	60.7497	0.284236	-1.81484	0.00121651	0.0167774
28168	Glyma08g19150.5	166.169	67.8756	264.463	3.89629	1.9621	3.48853e-05	0.000895557
28169	Glyma08g19150.6	29.5018	13.8424	45.1611	3.26253	1.70599	0.00129705	0.0176798
28173	Glyma08g19180.1	8.24025	16.4805	0	0	#NAME?	8.49154e-07	3.77956e-05
28180	Glyma08g19245.1	200.94	393.612	8.2672	0.0210034	-5.57323	3.44949e-06	0.000126009
[truncated: 3,197 more rows]

## Sheet: Cot-I_LeafII
	id	baseMean	baseMeanA	baseMeanB	foldChange	log2FoldChange	pval	padj
2	Glyma0003s50.1	60.7896	97.7103	23.8689	0.244283	-2.03338	0.000538349	0.00650869
19	Glyma0022s00346.1	68.6396	6.49538	130.784	20.1349	4.33163	7.07099e-07	2.18541e-05
70	Glyma0048s00270.1	292.352	457.159	127.545	0.278995	-1.84169	0.000458983	0.00571642
106	Glyma0079s00295.1	12.2492	23.9222	0.576293	0.0240903	-5.3754	9.21819e-05	0.0014717
131	Glyma0092s00240.1	155.367	41.0306	269.704	6.57325	2.71661	1.03344e-06	3.05322e-05
156	Glyma0174s50.1	26.276	41.1673	11.3847	0.276546	-1.85441	0.00276545	0.0245465
184	Glyma01g00450.1	6.49084	12.9817	0	0	#NAME?	0.00269904	0.0241056
189	Glyma01g00500.1	194.021	1.08495	386.958	356.66	8.4784	5.11214e-16	9.36407e-14
203	Glyma01g00600.1	59.7687	3.12019	116.417	37.3109	5.22153	1.89063e-11	1.5694e-09
208	Glyma01g00620.2	2.36688	0	4.73376	Inf	Inf	0.00272021	0.0242271
216	Glyma01g00710.1	11.5655	1.16826	21.9627	18.7995	4.23262	0.000839757	0.00938315
227	Glyma01g00771.1	22.9487	42.2703	3.62709	0.0858072	-3.54276	0.000542286	0.0065465
231	Glyma01g00820.1	230.258	96.9251	363.591	3.75126	1.90738	0.000675119	0.00781858
236	Glyma01g00850.1	33.4568	62.7397	4.17392	0.0665275	-3.9099	7.03096e-07	2.17426e-05
240	Glyma01g00870.1	107.467	8.8588	206.075	23.2622	4.53992	6.32472e-11	4.7351e-09
241	Glyma01g00870.2	37.8793	11.439	64.3197	5.62286	2.4913	0.000323116	0.00425392
252	Glyma01g00950.1	541.758	801.88	281.637	0.35122	-1.50955	0.00128295	0.0132197
258	Glyma01g01000.1	49.5358	7.66888	91.4027	11.9186	3.57515	3.751e-09	1.91923e-07
259	Glyma01g01000.2	51.4669	7.43904	95.4947	12.837	3.68223	8.71473e-08	3.35829e-06
266	Glyma01g01060.1	23.7726	43.2585	4.28681	0.0990976	-3.33501	0.00015424	0.00228151
267	Glyma01g01060.2	23.57	44.8806	2.25925	0.0503392	-4.31217	6.11906e-06	0.000143672
268	Glyma01g01060.4	56.1945	98.745	13.6439	0.138173	-2.85545	4.42498e-06	0.000108024
270	Glyma01g01080.1	112.171	174.334	50.0086	0.286855	-1.80161	0.000214582	0.00301501
283	Glyma01g01180.1	351.371	633.761	68.9809	0.108844	-3.19967	4.92847e-10	3.12736e-08
284	Glyma01g01180.3	339.548	606.208	72.8885	0.120237	-3.05605	5.94034e-09	2.9068e-07
290	Glyma01g01240.1	12.1247	0.755378	23.4939	31.1022	4.95894	1.71002e-08	7.65843e-07
292	Glyma01g01260.1	1878.62	2.61107	3754.64	1437.97	10.4898	1.39537e-16	2.76817e-14
302	Glyma01g01360.1	38.7987	59.8015	17.7959	0.297582	-1.74864	0.00449561	0.0359624
308	Glyma01g01400.1	28.6277	6.37871	50.8767	7.97601	2.99567	0.000689797	0.00796172
326	Glyma01g01550.1	13.2486	26.4971	0	0	#NAME?	1.43247e-05	0.00029727
343	Glyma01g01730.2	7.89203	0.303899	15.4802	50.9385	5.67069	0.00138674	0.014052
347	Glyma01g01770.1	41.0309	1.28755	80.7743	62.735	5.9712	1.18646e-09	6.93599e-08
348	Glyma01g01770.2	10.7535	0.441175	21.0659	47.7495	5.57742	9.60875e-09	4.47854e-07
366	Glyma01g01890.2	946.582	1409.2	483.964	0.343432	-1.54191	0.000868366	0.00963137
377	Glyma01g01930.4	9.97801	1.67476	18.2813	10.9158	3.44834	0.00427198	0.0345735
402	Glyma01g02150.1	103.899	181.734	26.0653	0.143426	-2.80163	2.52661e-07	8.68309e-06
409	Glyma01g02215.1	127.111	23.8822	230.339	9.64481	3.26975	2.85667e-06	7.3838e-05
410	Glyma01g02215.2	19.5587	7.78555	31.3319	4.02436	2.00876	0.00532595	0.0410307
411	Glyma01g02230.1	111.207	216.654	5.7595	0.0265839	-5.2333	0.00405602	0.0331676
414	Glyma01g02251.1	246.895	86.8474	406.942	4.68571	2.22827	3.07798e-05	0.000570844
425	Glyma01g02330.1	1807.94	3598.22	17.6675	0.00491006	-7.67004	1.479e-37	4.51524e-34
433	Glyma01g02390.2	8.87227	15.7465	1.99809	0.126891	-2.97834	0.0045503	0.0363178
434	Glyma01g02400.1	208.706	97.7872	319.624	3.26857	1.70866	0.00207935	0.0195053
435	Glyma01g02400.2	213.57	99.3109	327.83	3.30105	1.72292	0.00154205	0.0153207
436	Glyma01g02420.1	95.707	149.674	41.7402	0.278874	-1.84231	0.000613631	0.007233
442	Glyma01g02510.2	14.9826	29.9652	0	0	#NAME?	0.000558548	0.00670892
443	Glyma01g02525.1	3.04009	0	6.08017	Inf	Inf	0.00499467	0.0390145
447	Glyma01g02570.1	431.972	841.513	22.4303	0.0266547	-5.22946	4.76969e-18	1.23634e-15
456	Glyma01g02670.1	86.9028	0	173.806	Inf	Inf	9.4305e-08	3.62142e-06
457	Glyma01g02691.1	67.1062	1.1143	133.098	119.446	6.90021	2.94938e-07	9.97996e-06
459	Glyma01g02720.1	851.95	395.416	1308.48	3.30913	1.72645	0.000636215	0.00745285
463	Glyma01g02780.1	177.033	89.389	264.677	2.96096	1.56606	0.00236772	0.021696
466	Glyma01g02800.1	10.5414	1.99665	19.0862	9.55913	3.25688	0.000860357	0.00956471
469	Glyma01g02820.1	185.2	281.837	88.5631	0.314236	-1.67008	0.00244173	0.0222296
472	Glyma01g02840.1	18.1725	3.07391	33.271	10.8237	3.43612	4.20156e-05	0.000748651
473	Glyma01g02840.2	15.8639	4.20514	27.5226	6.54499	2.71039	0.000285136	0.0038387
474	Glyma01g02840.3	25.4612	6.71859	44.2038	6.57932	2.71794	0.000112126	0.00174202
479	Glyma01g02880.2	2.37511	0	4.75021	Inf	Inf	0.00418873	0.0340401
487	Glyma01g02950.1	311.023	482.803	139.242	0.288404	-1.79384	0.000353671	0.00459672
490	Glyma01g02990.3	136.604	11.7598	261.448	22.2323	4.47459	0.00280314	0.0248168
496	Glyma01g03060.1	157.187	286.003	28.3704	0.0991962	-3.33357	2.56134e-05	0.000490249
498	Glyma01g03090.1	417.465	1.28755	833.642	647.465	9.33866	2.57785e-17	5.80565e-15
502	Glyma01g03120.1	11.7943	23.5886	0	0	#NAME?	3.83286e-06	9.50466e-05
503	Glyma01g03120.2	8.65559	17.3112	0	0	#NAME?	0.000468206	0.00581049
527	Glyma01g03360.2	28.3761	3.97425	52.778	13.28	3.73118	2.05311e-06	5.54137e-05
528	Glyma01g03360.3	10.5784	2.39416	18.7627	7.83685	2.97027	0.00317732	0.0273925
530	Glyma01g03371.2	17.2414	31.2461	3.23658	0.103584	-3.27113	0.000306203	0.00407026
538	Glyma01g03430.1	38.6992	72.0858	5.31255	0.0736975	-3.76224	6.17387e-07	1.94088e-05
540	Glyma01g03470.1	298.73	545.008	52.4521	0.096241	-3.3772	4.79797e-07	1.55002e-05
542	Glyma01g03490.1	60.2406	93.22	27.2613	0.29244	-1.77379	0.00211612	0.0197629
577	Glyma01g03760.2	27.9184	54.1538	1.68296	0.0310775	-5.00799	0.000265696	0.00361146
578	Glyma01g03760.3	27.9021	55.3302	0.473931	0.0085655	-6.86725	1.37194e-08	6.25132e-07
585	Glyma01g03850.1	14.4365	2.34683	26.5262	11.303	3.49863	4.32306e-05	0.000767812
586	Glyma01g03850.2	15.0098	1.28755	28.732	22.3153	4.47996	1.13338e-06	3.30758e-05
588	Glyma01g03870.3	31.5876	53.2419	9.93342	0.186572	-2.4222	0.000324769	0.00427364
600	Glyma01g03956.1	28.0887	8.05242	48.1249	5.97646	2.57929	1.32465e-05	0.000277943
601	Glyma01g03964.1	9.84632	2.31085	17.3818	7.52183	2.91108	0.000760005	0.00862531
605	Glyma01g04000.1	105.741	23.932	187.55	7.8368	2.97026	4.32569e-05	0.00076803
610	Glyma01g04050.2	156.973	67.7051	246.24	3.63695	1.86273	0.00203155	0.019116
612	Glyma01g04070.1	219.373	435.957	2.78963	0.00639886	-7.28797	5.05847e-18	1.2929e-15
623	Glyma01g04122.1	2.66852	0	5.33703	Inf	Inf	0.00333408	0.028437
624	Glyma01g04130.1	213.232	344.323	82.1416	0.23856	-2.06758	9.79554e-06	0.000214884
626	Glyma01g04151.1	10.2875	20.5749	0	0	#NAME?	0.000670044	0.00777499
636	Glyma01g04220.1	17.9034	31.3881	4.41864	0.140774	-2.82854	0.000422091	0.00533458
637	Glyma01g04230.2	245.27	406.238	84.3027	0.20752	-2.26867	2.75719e-05	0.00052246
640	Glyma01g04261.1	4.97257	9.94514	0	0	#NAME?	0.00217954	0.0202485
652	Glyma01g04350.1	1857.6	3229.84	485.366	0.150276	-2.73432	2.8765e-08	1.2244e-06
669	Glyma01g04476.1	609.623	924.757	294.49	0.318452	-1.65085	0.000614776	0.00724024
674	Glyma01g04530.1	1197.84	113.113	2282.56	20.1795	4.33482	4.49885e-14	5.81696e-12
681	Glyma01g04590.1	70.7086	34.742	106.675	3.0705	1.61847	0.00659127	0.0484834
693	Glyma01g04690.1	350.845	161.691	539.998	3.33968	1.73971	0.000868457	0.00963137
695	Glyma01g04710.1	2345.22	681.932	4008.5	5.87815	2.55536	0.000197511	0.002814
698	Glyma01g04730.1	59.6591	25.3872	93.9311	3.69995	1.8875	0.000159512	0.00234497
721	Glyma01g04920.1	52.7505	14.1719	91.329	6.44435	2.68804	2.43052e-05	0.000467163
722	Glyma01g04920.2	36.5283	12.0777	60.9789	5.04889	2.33597	0.000371995	0.00479406
740	Glyma01g05080.1	108.33	206.012	10.6471	0.0516818	-4.2742	2.16802e-12	2.09749e-10
741	Glyma01g05080.2	48.0483	89.9762	6.12054	0.068024	-3.87781	1.22077e-07	4.54804e-06
755	Glyma01g05220.1	375.544	148.756	602.332	4.04913	2.01761	0.00118031	0.0123847
758	Glyma01g05310.1	7.6488	15.2976	0	0	#NAME?	0.00270916	0.0241756
769	Glyma01g05410.2	127.181	27.7736	226.588	8.15838	3.02828	4.17084e-08	1.72458e-06
815	Glyma01g05960.2	32.9899	2.89698	63.0828	21.7753	4.44462	4.29711e-09	2.17435e-07
819	Glyma01g06001.1	3.73195	0	7.46389	Inf	Inf	0.0009187	0.0100707
859	Glyma01g06450.1	52.2847	84.5224	20.0471	0.237181	-2.07594	0.0003922	0.00501097
878	Glyma01g06640.1	93.5306	177.79	9.27121	0.052147	-4.26127	1.6029e-10	1.10796e-08
911	Glyma01g06870.2	11.3199	1.98896	20.6509	10.3828	3.37612	8.1799e-05	0.0013244
924	Glyma01g07046.1	90.1084	147.546	32.6712	0.221431	-2.17507	0.000194126	0.00276937
930	Glyma01g07100.1	438.552	224.753	652.351	2.90252	1.53731	0.00654539	0.0482531
932	Glyma01g07120.1	9.10865	1.57346	16.6438	10.5779	3.40298	0.00192102	0.0182732
933	Glyma01g07120.2	9.80556	2.32115	17.29	7.44887	2.89702	0.000440107	0.00552416
934	Glyma01g07120.3	13.4162	1.38885	25.4436	18.3199	4.19534	5.84761e-06	0.00013821
935	Glyma01g07120.4	13.6476	1.69275	25.6024	15.1248	3.91884	2.97401e-05	0.0005555
936	Glyma01g07120.5	9.77964	2.54942	17.0099	6.67204	2.73813	0.00448654	0.0359237
937	Glyma01g07120.6	22.4806	1.04897	43.9122	41.8621	5.38757	2.34645e-08	1.01748e-06
938	Glyma01g07120.7	35.9222	7.49195	64.3525	8.58954	3.10258	1.81661e-05	0.000364729
959	Glyma01g07390.1	19.9291	0.1013	39.757	392.469	8.61644	0.00347074	0.0293874
960	Glyma01g07390.2	48.3432	4.563	92.1234	20.1892	4.33551	0.00285027	0.0251371
967	Glyma01g07554.1	97.0382	146.482	47.5942	0.324915	-1.62187	0.00224257	0.020715
978	Glyma01g07770.1	38.8429	10.408	67.2777	6.46405	2.69244	6.30949e-05	0.00105998
1018	Glyma01g08600.2	5.58749	0	11.175	Inf	Inf	0.00357356	0.0300287
1039	Glyma01g09160.1	333.865	126.493	541.236	4.27878	2.0972	0.000220117	0.00308254
1059	Glyma01g09460.1	14.001	0.661762	27.3403	41.3143	5.36857	4.05165e-05	0.000727602
1062	Glyma01g09510.1	34.7666	69.5333	0	0	#NAME?	0.000233609	0.00324256
1064	Glyma01g09520.1	436.341	798.59	74.0929	0.0927796	-3.43005	2.76224e-12	2.63525e-10
1075	Glyma01g09900.1	4.53323	9.06647	0	0	#NAME?	0.000209075	0.00294818
1076	Glyma01g09900.2	4.67697	9.35394	0	0	#NAME?	0.000678901	0.00785409
1078	Glyma01g09948.1	20.8265	0	41.6529	Inf	Inf	1.64821e-07	5.90431e-06
1083	Glyma01g10070.1	7.68009	0.929684	14.4305	15.5219	3.95624	0.00160107	0.0157731
1084	Glyma01g10081.1	2175.11	447.197	3903.03	8.72778	3.12561	1.19569e-08	5.47548e-07
1110	Glyma01g10900.1	116.536	233.072	0	0	#NAME?	2.53223e-13	2.94812e-11
1130	Glyma01g12970.1	459.359	876.733	41.9839	0.0478868	-4.38423	2.00522e-14	2.7826e-12
1166	Glyma01g15630.1	6.50315	13.0063	0	0	#NAME?	9.64381e-05	0.00152943
1173	Glyma01g15930.1	134.876	10.9531	258.799	23.628	4.56243	1.50112e-09	8.56396e-08
1192	Glyma01g17300.1	412.626	84.5737	740.679	8.75779	3.13057	0.000145056	0.00216725
1212	Glyma01g18606.1	1.44073	0	2.88146	Inf	Inf	0.000688871	0.00795437
1218	Glyma01g19420.1	109.456	46.1865	172.725	3.73973	1.90293	0.0013794	0.0139854
1226	Glyma01g20230.1	7.9483	14.8734	1.02325	0.0687973	-3.8615	0.00217291	0.020204
1230	Glyma01g20460.1	158.502	300.599	16.4045	0.0545727	-4.19568	1.20407e-06	3.48611e-05
1233	Glyma01g20700.1	659.553	98.2421	1220.86	12.4271	3.63542	7.12006e-11	5.28732e-09
1234	Glyma01g20710.1	3.21832	0.763062	5.67359	7.43529	2.89439	0.00520553	0.0402893
1245	Glyma01g20860.1	124.361	10.6198	238.103	22.4206	4.48675	2.12775e-14	2.93042e-12
1253	Glyma01g20950.1	16.2703	27.26	5.28059	0.193712	-2.36802	0.00255936	0.0231162
1266	Glyma01g21480.1	28.7361	45.9067	11.5655	0.251934	-1.98888	0.00395326	0.0325355
1280	Glyma01g21620.1	85.1054	168.108	2.10294	0.0125095	-6.32084	2.86306e-15	4.60032e-13
1292	Glyma01g21900.1	81.3587	13.7425	148.975	10.8405	3.43836	0.00102168	0.0109999
1298	Glyma01g22180.1	95.6376	144.674	46.6008	0.322108	-1.63438	0.00263331	0.0236563
1301	Glyma01g22260.1	367.133	625.094	109.172	0.174649	-2.51747	2.07608e-07	7.24806e-06
1303	Glyma01g22406.1	138.598	225.404	51.792	0.229775	-2.12171	3.85546e-05	0.000696238
1305	Glyma01g22490.2	90.7127	39.9055	141.52	3.54638	1.82635	0.00489717	0.0384497
1306	Glyma01g22501.1	17.1734	33.8729	0.473931	0.0139914	-6.15931	0.000222957	0.00311675
1307	Glyma01g22510.1	32.2482	10.4466	54.0497	5.17392	2.37126	0.000117351	0.00181295
1346	Glyma01g22990.1	10.7739	0.423187	21.1246	49.918	5.64149	8.41928e-06	0.000189071
1358	Glyma01g23196.1	20.7374	4.58973	36.8851	8.03644	3.00656	0.000365965	0.00472966
1360	Glyma01g23230.1	43.5829	16.6227	70.543	4.24378	2.08535	0.000579845	0.00691786
1375	Glyma01g23870.1	188.593	79.7317	297.455	3.7307	1.89945	0.00345623	0.0292871
1387	Glyma01g24360.1	196.449	3.65341	389.246	106.543	6.73529	3.75657e-15	5.94902e-13
1415	Glyma01g24670.1	13.0684	23.1424	2.99436	0.129389	-2.95022	0.00238483	0.02182
1417	Glyma01g24710.1	12.4545	0.810396	24.0985	29.7367	4.89417	4.74215e-09	2.37116e-07
1431	Glyma01g24880.1	55.345	7.98447	102.705	12.8631	3.68517	2.71767e-09	1.44851e-07
1446	Glyma01g25270.4	28.3143	2.65072	53.9778	20.3634	4.34791	9.24744e-09	4.33588e-07
1447	Glyma01g25270.5	10.4255	2.59676	18.2543	7.02964	2.81345	0.00125651	0.0129893
1448	Glyma01g25690.1	207.838	397.008	18.6683	0.0470226	-4.4105	3.06485e-08	1.29853e-06
1455	Glyma01g25830.1	81.8605	125.704	38.0172	0.302435	-1.7253	0.00526632	0.0406911
1457	Glyma01g25890.1	75.7846	14.4259	137.143	9.50674	3.24895	3.19791e-07	1.07613e-05
1465	Glyma01g25960.2	19.4941	37.2299	1.75835	0.0472294	-4.40417	3.38021e-06	8.53236e-05
1471	Glyma01g26300.1	357.62	612.14	103.101	0.168426	-2.56981	5.16365e-07	1.65165e-05
1479	Glyma01g26590.2	10.538	20.4996	0.576293	0.0281123	-5.15265	0.00153775	0.0152835
1486	Glyma01g26670.1	21.1997	39.6637	2.73568	0.0689717	-3.85785	7.04139e-06	0.000162306
1487	Glyma01g26681.1	51.0522	97.166	4.93849	0.0508253	-4.29831	2.31977e-09	1.26465e-07
1488	Glyma01g26690.3	10.6838	19.5258	1.84177	0.0943249	-3.40622	0.000558901	0.00671158
1501	Glyma01g26930.1	369.947	566.723	173.171	0.305565	-1.71045	0.000299555	0.00399542
1507	Glyma01g26981.1	8.13194	0.524486	15.7394	30.0092	4.90733	0.000244228	0.0033653
1509	Glyma01g26990.1	339.176	555.786	122.566	0.220528	-2.18097	2.59058e-05	0.000495158
1510	Glyma01g27005.1	12.3638	1.50814	23.2194	15.3961	3.94449	0.00104167	0.0111583
1512	Glyma01g27040.1	6.82617	0	13.6523	Inf	Inf	0.00047886	0.00592129
1549	Glyma01g27890.1	5.46886	0	10.9377	Inf	Inf	0.000285719	0.00384462
1563	Glyma01g28440.2	57.4684	15.1916	99.7453	6.56583	2.71498	7.96608e-05	0.00129398
1569	Glyma01g28520.1	38.9685	7.56496	70.372	9.30235	3.2176	1.44051e-06	4.08791e-05
1570	Glyma01g28520.2	68.1684	9.3976	126.939	13.5076	3.7557	1.45713e-06	4.12743e-05
1588	Glyma01g28850.1	8.55638	17.1128	0	0	#NAME?	0.000721387	0.00827246
1625	Glyma01g29410.1	17.3323	32.0607	2.60385	0.0812161	-3.62209	0.000514968	0.0062721
1628	Glyma01g29470.3	21.7155	38.2019	5.22912	0.136881	-2.869	0.000124221	0.00190133
1629	Glyma01g29470.4	17.5773	29.4516	5.70305	0.193642	-2.36854	0.000777878	0.00879902
1664	Glyma01g30390.1	145.979	239.271	52.6877	0.220201	-2.18311	6.39061e-06	0.00014912
1676	Glyma01g30670.1	10.3965	20.7929	0	0	#NAME?	0.000177722	0.00257411
1680	Glyma01g30982.1	37.3805	0.1013	74.6597	737.019	9.52556	1.09189e-16	2.22228e-14
1681	Glyma01g31044.1	12.3415	1.70305	22.98	13.4934	3.75419	0.000180141	0.00260008
1684	Glyma01g31180.2	5.59186	1.41714	9.76657	6.89175	2.78487	0.00679403	0.0495416
1689	Glyma01g31260.2	19.0014	34.7203	3.2825	0.0945412	-3.40291	0.00599556	0.0450524
1690	Glyma01g31260.3	11.7387	20.3996	3.07778	0.150875	-2.72858	0.00677264	0.0494245
1694	Glyma01g31300.1	1140.04	16.691	2263.39	135.606	7.08327	5.11631e-06	0.000122666
1727	Glyma01g31830.1	25.0864	8.43701	41.7358	4.94675	2.30648	0.00205581	0.0193212
1732	Glyma01g31900.1	14.8168	24.5363	5.09729	0.207745	-2.26711	0.000974275	0.0105723
1736	Glyma01g31930.1	89.9383	38.3432	141.533	3.69123	1.8841	0.00050437	0.00617286
1750	Glyma01g32081.1	12.41	24.8201	0	0	#NAME?	9.65324e-06	0.000212186
1751	Glyma01g32090.1	652.066	1068.09	236.044	0.220996	-2.1779	1.43625e-05	0.000297717
1752	Glyma01g32103.1	184.203	313.572	54.8344	0.17487	-2.51565	1.02563e-06	3.03446e-05
1753	Glyma01g32116.1	13.8277	27.6554	0	0	#NAME?	8.81796e-06	0.000196897
1754	Glyma01g32130.1	9.04227	18.0845	0	0	#NAME?	0.000661464	0.00769449
1757	Glyma01g32140.2	45.1433	1.21559	89.071	73.2736	6.19522	2.02295e-09	1.11949e-07
1768	Glyma01g32380.1	33.0471	13.5935	52.5007	3.86219	1.94942	0.00559595	0.0426509
1773	Glyma01g32400.1	252.264	99.7449	404.784	4.05819	2.02084	7.30245e-05	0.00120289
1777	Glyma01g32450.2	201.959	87.5289	316.388	3.61467	1.85387	0.00120692	0.0125873
1784	Glyma01g32750.1	35211.8	11532.5	58891	5.10653	2.35234	0.000222623	0.00311287
1804	Glyma01g33000.1	6.42368	12.8474	0	0	#NAME?	0.00440306	0.0354464
1812	Glyma01g33080.1	24.282	0.661762	47.9022	72.3858	6.17763	1.93517e-06	5.25923e-05
1834	Glyma01g33370.1	44.4815	88.963	0	0	#NAME?	2.07722e-09	1.14262e-07
1838	Glyma01g33420.1	6.23894	0.661762	11.8161	17.8555	4.1583	2.71776e-06	7.06796e-05
1871	Glyma01g33866.2	51.0995	76.5702	25.6288	0.33471	-1.57902	0.00686092	0.0498854
1873	Glyma01g33910.2	93.3153	167.332	19.299	0.115334	-3.11612	1.36093e-07	4.98241e-06
1917	Glyma01g34590.2	47.3444	83.9609	10.728	0.127774	-2.96833	1.83351e-06	5.02269e-05
1932	Glyma01g34700.1	845.65	1260.17	431.13	0.342121	-1.54742	0.000364517	0.00471538
1954	Glyma01g34980.1	88.6934	40.4385	136.948	3.38658	1.75983	0.00444193	0.0356757
1957	Glyma01g35010.2	15.2155	28.6186	1.8123	0.0633259	-3.98106	0.000588505	0.00699838
1973	Glyma01g35170.1	280.974	454.794	107.154	0.235609	-2.08553	1.12876e-05	0.000242201
1979	Glyma01g35211.1	2.39108	0	4.78217	Inf	Inf	0.00295378	0.025854
1994	Glyma01g35330.1	43.8285	16.0303	71.6268	4.46822	2.1597	0.000633213	0.00742084
2004	Glyma01g35450.1	24.8276	10.6595	38.9957	3.65831	1.87118	0.00592791	0.0446846
2005	Glyma01g35460.2	107.427	207.543	7.31063	0.0352246	-4.82727	0.000876143	0.00969347
2008	Glyma01g35480.4	7.61491	1.38116	13.8487	10.0268	3.32579	0.000191378	0.00273656
2009	Glyma01g35480.5	19.0567	1.87736	36.2361	19.3017	4.27065	2.67659e-06	6.97411e-05
2010	Glyma01g35480.6	5.97861	1.04897	10.9083	10.399	3.37837	0.00410643	0.0334653
2017	Glyma01g35551.1	4.98165	1.29785	8.66545	6.67676	2.73915	0.00384024	0.0317958
2018	Glyma01g35561.1	6.969	0	13.938	Inf	Inf	8.51577e-06	0.000191003
2025	Glyma01g35600.3	55.6384	13.0484	98.2284	7.528	2.91227	0.000971864	0.0105545
2028	Glyma01g35630.1	31.8534	55.6985	8.00823	0.143778	-2.79808	0.00046497	0.00577555
2030	Glyma01g35650.1	69.9001	113.694	26.1058	0.229614	-2.12272	0.000134104	0.00202787
2040	Glyma01g35740.1	12.3893	2.97261	21.806	7.33563	2.87492	0.00107924	0.0114901
2051	Glyma01g35910.2	7138.53	2048.23	12228.8	5.97042	2.57783	4.90475e-06	0.000118376
2064	Glyma01g36030.4	30.1107	14.825	45.3964	3.06215	1.61455	0.00654644	0.0482531
2065	Glyma01g36030.5	33.0554	16.9332	49.1776	2.90421	1.53815	0.00410399	0.0334603
2066	Glyma01g36030.6	16.2729	5.19246	27.3533	5.26788	2.39722	0.000337319	0.00441868
2071	Glyma01g36091.1	12.3729	4.59235	20.1534	4.38848	2.13372	0.00304503	0.0265141
2086	Glyma01g36225.1	5.32971	0.1013	10.5581	104.227	6.70358	0.00115006	0.0121115
2089	Glyma01g36260.1	17.6087	7.83183	27.3856	3.49671	1.806	0.0018068	0.0173716
2091	Glyma01g36280.2	20.064	4.83198	35.2961	7.30469	2.86882	0.00038443	0.00493695
2092	Glyma01g36280.3	50.5746	19.4491	81.7002	4.20072	2.07064	0.00115736	0.0121744
2112	Glyma01g36480.1	598.888	1.72872	1196.05	691.868	9.43435	0.0003909	0.00500017
2124	Glyma01g36600.1	393.026	712.975	73.0778	0.102497	-3.28635	3.37495e-06	8.52298e-05
2149	Glyma01g36750.1	81.3412	145.86	16.822	0.115329	-3.11617	1.65842e-07	5.93316e-06
2166	Glyma01g36860.1	39.8823	76.3797	3.38486	0.0443163	-4.49602	5.11354e-08	2.0738e-06
2167	Glyma01g36860.2	39.198	77.3728	1.02325	0.0132249	-6.2406	2.87252e-11	2.29768e-09
2188	Glyma01g37031.1	19.3147	6.97883	31.6506	4.53524	2.18118	0.00627346	0.046709
2194	Glyma01g37090.1	58.8232	19.0003	98.6462	5.19184	2.37624	0.000209598	0.00295339
2200	Glyma01g37143.1	39.7458	73.9499	5.54176	0.0749393	-3.73813	7.36513e-07	2.25853e-05
2210	Glyma01g37240.3	3.07251	0	6.14503	Inf	Inf	0.00376847	0.031329
2217	Glyma01g37296.1	737.507	201.97	1273.04	6.30312	2.65607	7.9191e-05	0.00128901
2218	Glyma01g37303.1	58.6612	15.2576	102.065	6.68943	2.74188	0.000716446	0.00822267
2223	Glyma01g37341.1	3.05902	0	6.11805	Inf	Inf	0.000360466	0.00467398
2226	Glyma01g37360.1	17.1901	0	34.3802	Inf	Inf	3.81233e-09	1.94517e-07
2227	Glyma01g37370.1	124.291	10.6672	237.915	22.3034	4.47919	4.85698e-12	4.39705e-10
2235	Glyma01g37450.1	108.844	188.003	29.6839	0.15789	-2.66301	2.05343e-07	7.17812e-06
2247	Glyma01g37541.1	30.7344	47.5956	13.8731	0.291479	-1.77853	0.00269912	0.0241056
2267	Glyma01g37670.1	107.494	203.804	11.1834	0.0548731	-4.18776	6.26695e-12	5.5997e-10
2272	Glyma01g37720.1	26.2347	46.8632	5.60624	0.11963	-3.06335	9.42236e-05	0.00149907
2273	Glyma01g37720.2	28.8677	54.1567	3.57869	0.0660802	-3.91964	1.36228e-05	0.000285127
2299	Glyma01g37950.2	3.74155	0.856678	6.62643	7.73503	2.95141	0.00425168	0.0344396
2300	Glyma01g37950.3	2.79354	0.220587	5.3665	24.3282	4.60456	0.00499966	0.039048
2302	Glyma01g37970.1	23.1523	10.1247	36.1798	3.57343	1.83731	0.00482959	0.0380659
2316	Glyma01g38130.1	20.9198	0	41.8397	Inf	Inf	0.00015478	0.00228765
2341	Glyma01g38290.1	445.303	211.255	679.351	3.21579	1.68517	0.000874063	0.00967402
2354	Glyma01g38360.1	45.9464	20.0812	71.8116	3.57606	1.83837	0.00344451	0.0292148
2370	Glyma01g38460.1	69.1211	35.354	102.888	2.91023	1.54114	0.00262959	0.0236383
2385	Glyma01g38560.2	66.2104	101.742	30.6787	0.301533	-1.72961	0.00425857	0.0344852
2389	Glyma01g38590.1	473.125	832.006	114.244	0.137311	-2.86448	5.76381e-07	1.81926e-05
2405	Glyma01g38720.1	17.0043	32.2986	1.70994	0.0529416	-4.23945	1.90176e-05	0.000377686
2412	Glyma01g38780.1	9.77767	1.72104	17.8343	10.3625	3.3733	0.00100054	0.0108062
2419	Glyma01g38880.1	3.72184	0.321887	7.12179	22.1251	4.46761	0.00292794	0.0256694
2430	Glyma01g38980.1	60.0317	96.2593	23.8041	0.247291	-2.01572	0.00103306	0.0110855
2438	Glyma01g39040.1	36.1811	68.0539	4.30824	0.0633063	-3.98151	4.64958e-06	0.000113155
2458	Glyma01g39120.2	3.81412	0	7.62825	Inf	Inf	0.00403028	0.0330323
2479	Glyma01g39260.1	38.2914	63.0647	13.518	0.214352	-2.22195	0.00135006	0.013759
2488	Glyma01g39340.1	16.5113	3.68834	29.3344	7.95327	2.99155	0.00050745	0.00619951
2489	Glyma01g39350.1	496.011	199.836	792.187	3.96417	1.98702	0.000209936	0.00295729
2490	Glyma01g39360.2	81.5392	163.078	0	0	#NAME?	2.62893e-18	7.18475e-16
2491	Glyma01g39370.1	82.2466	147.235	17.2582	0.117215	-3.09277	0.000431392	0.00543339
2500	Glyma01g39451.1	81.55	159.185	3.91524	0.0245956	-5.34546	2.3182e-13	2.72784e-11
2513	Glyma01g39530.1	40.0475	65.5438	14.5512	0.222008	-2.17132	0.000367692	0.00474862
2514	Glyma01g39530.2	48.2024	76.5945	19.8104	0.25864	-1.95098	0.000622345	0.00731062
2518	Glyma01g39570.2	19.7423	0	39.4846	Inf	Inf	3.24671e-06	8.2218e-05
2533	Glyma01g39740.2	282.675	95.7223	469.627	4.90614	2.29459	1.1841e-06	3.43732e-05
2545	Glyma01g39850.1	26.6861	42.1169	11.2553	0.26724	-1.90379	0.00143224	0.0144519
2549	Glyma01g39890.1	185.903	37.7422	334.063	8.85119	3.14587	3.78336e-07	1.24717e-05
2562	Glyma01g39960.1	262.208	449.607	74.808	0.166385	-2.5874	1.1356e-07	4.25092e-06
2569	Glyma01g40030.1	6.35716	0.303899	12.4104	40.8373	5.35182	0.000502805	0.00615783
2571	Glyma01g40050.1	22.701	0	45.402	Inf	Inf	0.00212058	0.0197979
2609	Glyma01g40350.2	15.8068	3.24822	28.3654	8.73262	3.12641	0.00456495	0.0364136
2621	Glyma01g40450.1	74.6001	4.25248	144.948	34.0855	5.09109	1.77285e-13	2.1087e-11
2623	Glyma01g40460.1	11.7339	0	23.4679	Inf	Inf	1.57724e-08	7.12181e-07
2635	Glyma01g40590.1	44.4627	74.9129	14.0124	0.18705	-2.41851	0.000139517	0.00210048
2648	Glyma01g40671.1	17.9791	35.9583	0	0	#NAME?	1.78733e-05	0.000360166
2657	Glyma01g40760.1	113.059	3.03793	223.08	73.4314	6.19833	5.69557e-18	1.44232e-15
2658	Glyma01g40770.1	3.79761	0.1013	7.49393	73.9779	6.20902	0.00530798	0.0409381
2664	Glyma01g40830.1	28.3319	9.2254	47.4384	5.14215	2.36237	0.00155448	0.0154219
2685	Glyma01g41030.2	20.1719	3.6087	36.7351	10.1796	3.34761	0.00416209	0.0338637
2694	Glyma01g41120.1	32.8476	6.65327	59.042	8.87414	3.14961	2.91554e-05	0.000545877
2700	Glyma01g41170.1	184.981	24.0364	345.926	14.3917	3.84717	2.23251e-10	1.51423e-08
2713	Glyma01g41260.2	33.3336	55.2605	11.4067	0.206416	-2.27637	0.00239134	0.0218651
2723	Glyma01g41370.1	35.8576	13.6974	58.0178	4.23567	2.08259	0.000790781	0.00891934
2724	Glyma01g41380.1	154.538	75.8058	233.27	3.07721	1.62162	0.000862058	0.00957974
2728	Glyma01g41401.1	83.4667	133.394	33.5397	0.251434	-1.99175	0.000251622	0.00345247
2729	Glyma01g41401.2	68.285	112.177	24.3928	0.217449	-2.20125	0.000103518	0.00162623
2736	Glyma01g41440.1	128.807	47.8176	209.796	4.38741	2.13337	1.23745e-05	0.000262044
2737	Glyma01g41450.1	63.7841	19.7886	107.78	5.44654	2.44534	0.000102945	0.0016186
2745	Glyma01g41527.1	18.9609	32.461	5.46082	0.168227	-2.57152	0.000621057	0.00730017
2752	Glyma01g41581.1	35.0771	53.8224	16.3318	0.303438	-1.72053	0.00659156	0.0484834
2762	Glyma01g41650.2	24.5784	2.42245	46.7344	19.2922	4.26994	1.36696e-05	0.000285834
2763	Glyma01g41650.3	18.9388	2.84564	35.0321	12.3108	3.62185	0.000138816	0.00209164
2764	Glyma01g41660.1	73.0798	109.781	36.3786	0.331375	-1.59346	0.00307856	0.0267179
2765	Glyma01g41670.1	47.8515	3.24822	92.4547	28.4632	4.83103	9.85978e-05	0.00155739
2777	Glyma01g41780.1	15.1431	2.23784	28.0484	12.5337	3.64774	1.54608e-06	4.33913e-05
2783	Glyma01g41840.1	108.812	25.0145	192.61	7.69995	2.94485	0.000149074	0.00221763
2822	Glyma01g42100.1	23.8557	4.47306	43.2383	9.66638	3.27298	0.00671551	0.0491778
2834	Glyma01g42180.1	4.3222	0	8.64439	Inf	Inf	0.00391897	0.032292
2837	Glyma01g42211.1	40.1137	20.0442	60.1833	3.00253	1.58618	0.00633508	0.0470249
2847	Glyma01g42270.1	22.8067	35.5131	10.1003	0.28441	-1.81396	0.00320156	0.0275626
2861	Glyma01g42360.3	299.394	14.4491	584.34	40.4412	5.33775	4.18524e-13	4.67454e-11
2862	Glyma01g42360.4	65.0178	4.05756	125.978	31.0477	4.95642	7.41065e-08	2.91712e-06
2864	Glyma01g42380.1	31.4438	7.14841	55.7392	7.79743	2.963	3.8633e-06	9.56287e-05
2868	Glyma01g42410.1	235.03	102.906	367.153	3.56784	1.83505	0.000768112	0.00870474
2893	Glyma01g42640.1	216.058	107.672	324.444	3.01326	1.59132	0.00155902	0.015453
2895	Glyma01g42661.1	583.934	1105.54	62.3302	0.05638	-4.14867	0.000350623	0.00456148
2899	Glyma01g42695.1	5.36911	0.303899	10.4343	34.3349	5.1016	0.00109073	0.0115888
2906	Glyma01g42740.1	6.32889	1.18625	11.4715	9.67043	3.27358	0.00607495	0.0455307
2913	Glyma01g42790.2	48.344	12.2329	84.455	6.9039	2.78741	2.11005e-05	0.000413227
2916	Glyma01g42820.2	18.0074	36.0149	0	0	#NAME?	0.00105852	0.0112991
2919	Glyma01g42850.1	21.8058	0.542475	43.0692	79.3939	6.31096	0.00011308	0.00175438
2920	Glyma01g42860.1	58.9491	4.87058	113.028	23.2062	4.53644	3.56302e-06	8.94858e-05
2945	Glyma01g43010.1	22.3729	3.96656	40.7793	10.2808	3.36187	0.00530229	0.0409
2946	Glyma01g43020.1	46.7314	91.4916	1.97111	0.0215441	-5.53656	2.22324e-08	9.70387e-07
2947	Glyma01g43030.1	534.185	59.1104	1009.26	17.0741	4.09374	2.57061e-12	2.46527e-10
2948	Glyma01g43040.1	15.8307	0.643774	31.0177	48.181	5.59039	1.25326e-09	7.29546e-08
2949	Glyma01g43040.2	24.4287	0.98365	47.8737	48.6695	5.60495	1.4334e-11	1.2081e-09
2950	Glyma01g43040.3	18.1694	0.506498	35.8324	70.7454	6.14456	7.7542e-10	4.698e-08
2952	Glyma01g43061.1	34.3331	12.7059	55.9604	4.40428	2.13891	0.00536789	0.0412785
2953	Glyma01g43070.1	81.3716	24.1943	138.549	5.72651	2.51766	8.51497e-06	0.000191003
2963	Glyma01g43180.1	4.55121	1.19655	7.90586	6.6072	2.72404	0.000373457	0.00481178
2964	Glyma01g43190.1	23.6389	1.60944	45.6684	28.3754	4.82657	4.73712e-10	3.0234e-08
2967	Glyma01g43220.1	43.6141	80.782	6.44619	0.0797974	-3.64751	1.32042e-07	4.86978e-06
2982	Glyma01g43321.1	25.0575	9.68352	40.4315	4.17529	2.06188	0.00433726	0.0350244
2983	Glyma01g43340.2	4.4769	8.95381	0	0	#NAME?	0.00363164	0.0304216
2984	Glyma01g43350.2	13.9266	26.6712	1.18205	0.0443194	-4.49592	0.0016901	0.0164613
2990	Glyma01g43400.2	8.27413	0.1013	16.447	162.36	7.34305	1.06881e-05	0.000231325
2995	Glyma01g43450.1	39.96	77.5584	2.36162	0.0304495	-5.03744	3.3166e-09	1.72589e-07
3004	Glyma01g43500.1	24.5389	0.745074	48.3327	64.8697	6.01947	3.93242e-06	9.71648e-05
3014	Glyma01g43570.2	15.1748	29.5874	0.762077	0.0257568	-5.2789	6.53261e-06	0.000151981
3016	Glyma01g43590.1	192.741	4.93223	380.55	77.1558	6.2697	7.42295e-05	0.00121933
3029	Glyma01g43720.1	599.481	948.318	250.645	0.264305	-1.91973	0.0031759	0.0273846
3030	Glyma01g43733.1	87.6591	13.8871	161.431	11.6245	3.5391	1.94963e-08	8.5984e-07
3052	Glyma01g43920.2	13.3547	23.1387	3.57065	0.154315	-2.69605	0.00249665	0.0226434
3071	Glyma01g44080.2	127.37	234.542	20.1978	0.0861161	-3.53757	2.06391e-09	1.13871e-07
3076	Glyma01g44120.1	39.609	15.7906	63.4273	4.01677	2.00604	0.000597318	0.00708173
3079	Glyma01g44150.1	27.2658	7.60862	46.923	6.16708	2.62459	0.000306307	0.00407066
3086	Glyma01g44210.1	60.2239	0.202599	120.245	593.513	9.21314	1.94819e-15	3.24415e-13
3098	Glyma01g44290.1	44.4087	18.9989	69.8186	3.67488	1.8777	0.000836331	0.00934867
3114	Glyma01g44390.1	79.7946	140.347	19.2421	0.137104	-2.86666	3.44336e-07	1.14609e-05
3122	Glyma01g44430.1	96.7167	6.98022	186.453	26.7117	4.7394	6.96128e-13	7.41349e-11
3130	Glyma01g44480.1	32.573	60.5979	4.54798	0.0750517	-3.73597	2.51585e-06	6.62755e-05
3131	Glyma01g44480.2	27.9401	45.2895	10.5906	0.233843	-2.09639	0.00326549	0.0279684
3165	Glyma01g44750.1	34.2957	12.6434	55.9479	4.42508	2.1457	0.000279078	0.00376464
3187	Glyma01g44930.1	28.9448	4.45245	53.4371	12.0017	3.58517	0.00569321	0.0432177
3195	Glyma01g45000.1	361.517	549.474	173.56	0.315867	-1.66261	0.00338987	0.0288303
3196	Glyma01g45020.1	143.759	248.591	38.9266	0.156589	-2.67494	3.75176e-07	1.23824e-05
3204	Glyma01g45110.1	3.97687	7.95374	0	0	#NAME?	0.00180312	0.0173421
3219	Glyma01g45191.1	11.4109	22.8219	0	0	#NAME?	9.08727e-06	0.000201684
3228	Glyma01g45290.1	58.1976	106.02	10.3754	0.0978628	-3.3531	9.80662e-08	3.74232e-06
3229	Glyma01g45290.2	49.2582	85.704	12.8124	0.149496	-2.74182	2.6008e-05	0.000496349
3230	Glyma01g45290.3	48.9024	81.1181	16.6867	0.205709	-2.28132	0.000153902	0.00227712
3231	Glyma01g45290.4	45.639	78.143	13.135	0.168089	-2.5727	4.73215e-05	0.000829478
3244	Glyma01g45410.1	326.854	485.03	168.678	0.347769	-1.5238	0.00149748	0.0149617
3259	Glyma01g45550.1	6.35644	0.202599	12.5103	61.749	5.94834	0.000538737	0.00651082
3260	Glyma01g45560.1	109.54	42.4393	176.641	4.16219	2.05734	4.81844e-05	0.000841115
3279	Glyma0214s00200.2	5.49644	10.2578	0.7351	0.0716627	-3.80263	0.00333416	0.028437
3284	Glyma0245s00210.2	222.805	437.521	8.08916	0.0184886	-5.75722	3.08695e-14	4.1577e-12
3294	Glyma02g00250.1	211.115	65.2367	356.992	5.47226	2.45214	0.000856782	0.00953461
3313	Glyma02g00415.1	8.12939	1.85832	14.4005	7.7492	2.95405	0.00245754	0.0223624
3324	Glyma02g00510.1	61.5015	95.1922	27.8108	0.292154	-1.7752	0.00185679	0.0177637
3378	Glyma02g00981.1	6.80474	0	13.6095	Inf	Inf	0.000336323	0.00440773
3396	Glyma02g01120.1	320.119	0	640.239	Inf	Inf	6.60314e-05	0.00110157
3412	Glyma02g01240.1	72.4063	3.4061	141.407	41.5156	5.37558	0.000820182	0.00920372
3417	Glyma02g01300.1	5.03017	1.28755	8.77279	6.81357	2.76841	0.00434473	0.0350744
3432	Glyma02g01420.1	53.7342	98.5148	8.9536	0.0908858	-3.4598	1.4522e-08	6.58971e-07
3456	Glyma02g01580.1	556.65	168.779	944.52	5.59619	2.48445	0.00231914	0.0213184
3464	Glyma02g01660.1	148.754	296.272	1.23601	0.00417187	-7.90509	2.64107e-18	7.18475e-16
3484	Glyma02g01841.1	305.632	496.575	114.69	0.230961	-2.11428	0.00339079	0.0288303
3494	Glyma02g01930.1	17.1941	5.2335	29.1547	5.57078	2.47788	0.00666808	0.0489088
3497	Glyma02g01960.1	104.263	19.3787	189.147	9.76055	3.28696	0.00623854	0.0464904
3500	Glyma02g01990.1	21.7821	43.5643	0	0	#NAME?	0.00483696	0.0380995
3507	Glyma02g02070.1	240.498	20.1868	460.809	22.8272	4.51268	2.05561e-08	9.0368e-07
3521	Glyma02g02230.2	5.49616	0.856678	10.1357	11.8313	3.56454	8.29665e-06	0.000186885
3522	Glyma02g02230.3	3.69443	0.220587	7.16827	32.4963	5.0222	2.31825e-05	0.000448722
3523	Glyma02g02230.4	5.0437	0.423187	9.66421	22.8368	4.51329	4.99867e-05	0.000868987
3525	Glyma02g02250.1	12.8893	25.7786	0	0	#NAME?	0.000248634	0.00342087
3536	Glyma02g02340.1	93.666	34.1625	153.17	4.48356	2.16465	8.17419e-05	0.00132422
3537	Glyma02g02350.1	579.945	185.195	974.695	5.26308	2.39591	0.000206033	0.00291427
3573	Glyma02g02620.1	17.2432	2.01725	32.4691	16.0957	4.0086	6.58736e-07	2.05559e-05
3584	Glyma02g02730.1	217.967	28.5268	407.408	14.2816	3.83608	3.89582e-10	2.53353e-08
3585	Glyma02g02740.1	24.9018	5.04121	44.7624	8.87931	3.15045	3.86021e-06	9.55953e-05
3618	Glyma02g03010.2	25.8421	5.15281	46.5313	9.03027	3.17477	1.17403e-06	3.4135e-05
3619	Glyma02g03020.1	105.845	20.4109	191.279	9.37141	3.22827	1.58671e-08	7.15871e-07
3620	Glyma02g03020.2	141.983	21.301	262.665	12.3311	3.62423	7.94172e-10	4.79575e-08
3623	Glyma02g03050.2	218.229	413.155	23.3028	0.056402	-4.14811	1.45978e-12	1.46117e-10
3628	Glyma02g03090.1	56.154	23.0332	89.2748	3.87592	1.95454	0.00104982	0.0112193
3643	Glyma02g03280.1	2611.41	5212.74	10.0872	0.00193511	-9.01337	9.75381e-15	1.4068e-12
3645	Glyma02g03320.1	130.078	258.269	1.88769	0.007309	-7.09611	1.28939e-09	7.47608e-08
3660	Glyma02g03460.2	209.347	318.434	100.26	0.314853	-1.66725	0.000574476	0.0068717
3676	Glyma02g03580.2	72.5374	109.872	35.2027	0.320397	-1.64207	0.00324679	0.0278473
3688	Glyma02g03680.1	364.9	713.143	16.6574	0.0233577	-5.41996	2.08254e-12	2.02548e-10
3703	Glyma02g03810.1	151.649	288.283	15.0148	0.0520836	-4.26303	6.81761e-13	7.27458e-11
3705	Glyma02g03830.1	18.9015	2.03262	35.7704	17.5982	4.13735	3.1379e-06	7.97198e-05
3707	Glyma02g03830.3	5.88914	0.506498	11.2718	22.2544	4.47602	0.00676072	0.0493576
3722	Glyma02g03960.1	475.644	874.303	76.9844	0.0880523	-3.5055	1.80504e-12	1.7808e-10
3726	Glyma02g03990.2	226.611	22.6743	430.547	18.9884	4.24704	1.86503e-07	6.5697e-06
3728	Glyma02g04000.1	39.0031	6.17349	71.8327	11.6357	3.54048	0.000973953	0.0105709
3753	Glyma02g04180.1	21.6469	40.8757	2.41806	0.0591565	-4.07932	4.67082e-05	0.000821085
3755	Glyma02g04200.1	11.9573	22.1294	1.78532	0.0806767	-3.6317	0.00205653	0.0193246
3756	Glyma02g04200.2	14.7617	27.2642	2.25925	0.0828653	-3.59309	0.00111362	0.0118048
3767	Glyma02g04250.4	28.2121	8.00352	48.4207	6.04993	2.59692	0.000727422	0.00833124
3768	Glyma02g04250.5	13.7847	2.94432	24.6251	8.3636	3.06412	0.00234884	0.0215445
3796	Glyma02g04531.3	8.67095	16.1599	1.18205	0.0731476	-3.77305	0.00597884	0.0449821
3801	Glyma02g04550.2	71.0404	130.198	11.8831	0.0912696	-3.45372	4.161e-08	1.7231e-06
3813	Glyma02g04660.1	82.9684	39.0867	126.85	3.24535	1.69838	0.00450456	0.0360207
3826	Glyma02g04750.2	117.239	43.4558	191.022	4.39578	2.13612	0.000484264	0.0059747
3831	Glyma02g04790.1	484.432	765.766	203.099	0.265223	-1.91472	0.000135929	0.00205264
3833	Glyma02g04810.2	4.78217	0	9.56434	Inf	Inf	0.000297397	0.00397339
3847	Glyma02g04930.1	136.719	12.8847	260.553	20.2219	4.33784	0.000177468	0.00257179
3861	Glyma02g05010.1	123.541	0	247.083	Inf	Inf	1.32119e-16	2.6305e-14
3862	Glyma02g05020.2	9.6425	0	19.285	Inf	Inf	5.62859e-07	1.78478e-05
3868	Glyma02g05060.1	54.6681	7.05846	102.278	14.4901	3.857	1.69731e-09	9.55644e-08
3870	Glyma02g05081.1	31.2545	9.66185	52.8472	5.46968	2.45146	0.000868699	0.00963177
3888	Glyma02g05210.1	8.46867	0	16.9373	Inf	Inf	3.69212e-07	1.22149e-05
3892	Glyma02g05240.2	16.8808	29.5827	4.1789	0.141262	-2.82356	0.000921689	0.0100982
3905	Glyma02g05390.2	36.7287	6.99681	66.4605	9.49868	3.24773	9.14718e-06	0.000202847
3938	Glyma02g05680.1	39.8998	67.418	12.3815	0.183653	-2.44495	0.000307846	0.00408716
3941	Glyma02g05710.2	85.7297	36.1563	135.303	3.74217	1.90387	0.000198537	0.00282715
3991	Glyma02g06160.2	27.948	11.148	44.7481	4.01401	2.00504	0.0018743	0.0178907
3999	Glyma02g06230.1	15.7577	0.423187	31.0921	73.4715	6.19911	0.00121393	0.0126413
4003	Glyma02g06280.1	111.525	166.742	56.3084	0.337698	-1.56619	0.00610329	0.045687
4049	Glyma02g06650.1	16.9672	33.0405	0.893907	0.0270549	-5.20797	0.000142398	0.00213449
4050	Glyma02g06650.2	35.5744	68.7038	2.44504	0.0355881	-4.81246	3.4806e-05	0.000636917
4051	Glyma02g06680.1	23.5128	0.643774	46.3819	72.0468	6.17086	2.27596e-06	6.06229e-05
4056	Glyma02g06720.4	24.8818	9.28338	40.4802	4.36051	2.1245	0.00267224	0.0239083
4109	Glyma02g07115.1	18.7771	37.5541	0	0	#NAME?	7.92294e-05	0.00128926
4116	Glyma02g07171.1	28.6362	9.71582	47.5565	4.89475	2.29123	0.000138511	0.00208762
4125	Glyma02g07230.1	270.158	422.319	117.997	0.279401	-1.83959	0.000206416	0.00291817
4134	Glyma02g07310.1	249.024	479.988	18.0605	0.0376269	-4.73209	1.23901e-16	2.48488e-14
4157	Glyma02g07530.1	11.2137	17.85	4.57745	0.25644	-1.96331	0.00504909	0.0393725
4166	Glyma02g07610.1	397.228	794.167	0.288146	0.000362829	-11.4284	2.47512e-36	6.4768e-33
4172	Glyma02g07650.1	331.925	77.9192	585.93	7.51971	2.91068	1.6988e-05	0.000344729
4177	Glyma02g07690.1	260.799	425.039	96.5598	0.227179	-2.1381	1.52009e-05	0.000311804
4193	Glyma02g07840.1	7.03804	13.1282	0.947862	0.0722004	-3.79185	0.00396262	0.0326077
4200	Glyma02g07880.2	75.6917	143.728	7.65522	0.0532618	-4.23075	7.51801e-11	5.51575e-09
4203	Glyma02g07920.2	263.253	99.6565	426.85	4.28321	2.09869	0.000665791	0.00773337
4208	Glyma02g07970.1	6.24639	2.35713	10.1357	4.3	2.10434	0.00305986	0.0266137
4219	Glyma02g08050.1	23.1111	37.7026	8.51966	0.22597	-2.14579	0.00285995	0.025202
4228	Glyma02g08115.1	118.896	13.9617	223.83	16.0318	4.00286	0.000143847	0.00215386
4238	Glyma02g08190.1	2.44871	0.1013	4.79613	47.346	5.56517	0.00492845	0.0386125
4252	Glyma02g08300.2	36.5466	17.4151	55.6782	3.19712	1.67677	0.00318301	0.0274287
4263	Glyma02g08400.1	13.1938	26.3876	0	0	#NAME?	2.38889e-05	0.000460773
4266	Glyma02g08440.1	76.7548	34.7855	118.724	3.41304	1.77106	0.00120178	0.0125479
4287	Glyma02g08610.1	629.069	313.649	944.488	3.01129	1.59038	0.00131331	0.0134745
4292	Glyma02g08680.1	41.8229	74.4236	9.22224	0.123916	-3.01257	5.62127e-07	1.78349e-05
4305	Glyma02g08835.1	37.1623	73.8777	0.446954	0.00604991	-7.36887	2.52068e-05	0.000482971
4315	Glyma02g08920.1	117.39	28.6015	206.178	7.20864	2.84973	2.03866e-06	5.50508e-05
4331	Glyma02g09050.1	167.257	249.079	85.4352	0.343005	-1.5437	0.00156135	0.0154733
4332	Glyma02g09060.2	252.213	454.393	50.0325	0.110108	-3.183	6.74903e-09	3.26472e-07
4336	Glyma02g09110.1	7.02084	0.441175	13.6005	30.8279	4.94617	0.00424415	0.0343938
4339	Glyma02g09140.1	201.619	86.8477	316.39	3.64305	1.86515	0.000412134	0.00523281
4392	Glyma02g09500.1	2.2405	0	4.481	Inf	Inf	0.00417243	0.0339303
4400	Glyma02g09570.2	5.33489	10.6698	0	0	#NAME?	0.00487511	0.0383391
4401	Glyma02g09590.1	66.4883	126.511	6.46513	0.0511031	-4.29044	1.06941e-10	7.66183e-09
4432	Glyma02g09830.2	30.0789	52.3035	7.8544	0.15017	-2.73533	0.00155729	0.0154442
4434	Glyma02g09850.1	10.0746	2.08659	18.0626	8.65652	3.11379	0.000559014	0.00671158
4439	Glyma02g09920.1	10.9914	20.6149	1.36784	0.0663518	-3.91372	0.000909574	0.0099846
4470	Glyma02g10170.1	285.638	478.739	92.5374	0.193294	-2.37113	6.40809e-06	0.000149464
4487	Glyma02g10331.1	191.146	49.8546	332.437	6.66813	2.73728	0.00373834	0.031152
4492	Glyma02g10380.1	52.0174	84.0541	19.9807	0.237712	-2.07271	0.00144289	0.0145299
4515	Glyma02g10580.1	187.044	83.4575	290.63	3.48237	1.80007	0.00116988	0.0122896
4534	Glyma02g10730.1	89.9267	39.9999	139.853	3.49634	1.80585	0.00221003	0.0204799
4540	Glyma02g10770.1	83.0166	159.539	6.4946	0.0407086	-4.61852	5.59411e-11	4.22844e-09
4561	Glyma02g10910.1	290.075	111.681	468.469	4.19471	2.06857	0.00678986	0.0495178
4568	Glyma02g11020.1	9.86339	1.46448	18.2623	12.4702	3.64041	0.00143237	0.0144519
4572	Glyma02g11060.1	641.641	953.349	329.933	0.346077	-1.53083	0.00103965	0.0111431
4581	Glyma02g11125.1	31.8056	63.6113	0	0	#NAME?	5.8265e-11	4.39805e-09
4589	Glyma02g11200.2	27.4941	52.683	2.30517	0.0437555	-4.51439	4.96568e-05	0.00086462
4631	Glyma02g11530.2	27.3538	7.05952	47.6481	6.74949	2.75478	0.000120038	0.00184978
4636	Glyma02g11580.1	915.996	1370.44	461.55	0.336789	-1.57008	0.00111691	0.0118328
4640	Glyma02g11610.1	150.604	230.608	70.5993	0.306144	-1.70772	0.00141483	0.014305
4644	Glyma02g11666.1	469.226	20.0775	918.375	45.7415	5.51543	8.19684e-15	1.19796e-12
4645	Glyma02g11680.1	7.64099	14.7057	0.576293	0.0391885	-4.67343	0.00210792	0.0197065
4650	Glyma02g11720.1	17.8559	33.2183	2.49345	0.0750624	-3.73577	5.93807e-05	0.00100674
4670	Glyma02g11880.2	3.67721	0.202599	7.15182	35.3004	5.14161	0.000607633	0.00717615
4675	Glyma02g11935.1	17.3468	5.64901	29.0447	5.14155	2.3622	0.00103131	0.011071
4694	Glyma02g12081.1	85.4984	2.66103	168.336	63.2597	5.98321	4.347e-14	5.63387e-12
4712	Glyma02g12185.1	10.0092	20.0185	0	0	#NAME?	0.00052535	0.00637849
4714	Glyma02g12185.3	7.7156	15.4312	0	0	#NAME?	0.00264459	0.0237266
4715	Glyma02g12185.4	7.47318	14.9464	0	0	#NAME?	0.0031119	0.02693
4718	Glyma02g12210.2	46.3454	91.3524	1.33837	0.0146506	-6.09289	4.05822e-08	1.6818e-06
4733	Glyma02g12351.1	2.38859	0	4.77719	Inf	Inf	0.00467328	0.0370731
4735	Glyma02g12370.1	10.6101	3.72799	17.4922	4.69213	2.23024	0.00316174	0.0272925
4758	Glyma02g12520.2	1057.49	496.022	1618.97	3.2639	1.7066	0.00290205	0.0254832
4782	Glyma02g12710.2	72.0778	124.204	19.9516	0.160636	-2.63813	6.17689e-05	0.00103993
4783	Glyma02g12710.3	15.4673	26.465	4.46954	0.168885	-2.56589	0.00150024	0.0149811
4795	Glyma02g12830.1	85.6904	43.4997	127.881	2.93982	1.55573	0.00371314	0.0309722
4817	Glyma02g12970.6	9.76739	1.97866	17.5561	8.87275	3.14938	0.00270695	0.0241642
4829	Glyma02g13120.1	86.8683	17.1226	156.614	9.14665	3.19324	0.00601509	0.0451559
4844	Glyma02g13210.1	69.1666	26.9994	111.334	4.12356	2.04389	0.00193911	0.0184197
4861	Glyma02g13340.1	57.3597	105.532	9.18779	0.087062	-3.52181	1.05251e-06	3.10287e-05
4867	Glyma02g13380.1	11.2295	0.947673	21.5114	22.6991	4.50457	0.00033626	0.00440773
4921	Glyma02g13941.1	49.9043	6.49433	93.3143	14.3686	3.84485	0.00139915	0.0141621
4925	Glyma02g13980.1	392.797	770.816	14.7776	0.0191714	-5.7049	4.0716e-23	2.0157e-20
4931	Glyma02g14040.1	35.6051	13.4525	57.7576	4.29343	2.10213	0.000208129	0.00293753
4940	Glyma02g14140.1	349.148	519.418	178.878	0.344382	-1.53792	0.000737242	0.00841739
4957	Glyma02g14300.1	81.8947	15.0635	148.726	9.87323	3.30352	1.11039e-08	5.11898e-07
4968	Glyma02g14440.1	11.5738	1.36318	21.7844	15.9806	3.99825	9.22521e-06	0.00020433
4969	Glyma02g14450.1	17.1849	3.90998	30.4598	7.79027	2.96167	0.00360394	0.0302357
4970	Glyma02g14460.1	32.9859	2.52113	63.4507	25.1676	4.65349	9.38908e-09	4.38359e-07
4990	Glyma02g14860.1	29.7366	52.5637	6.90959	0.131452	-2.92739	5.23778e-05	0.000903695
4991	Glyma02g14860.2	25.9693	44.9456	6.99302	0.155588	-2.68419	0.000105951	0.00165923
4992	Glyma02g14870.2	56.6949	107.183	6.20645	0.057905	-4.11017	7.98823e-10	4.81854e-08
4993	Glyma02g14880.3	97.9314	33.1209	162.742	4.91358	2.29677	7.99384e-05	0.0012981
4994	Glyma02g14885.1	9.89564	19.7913	0	0	#NAME?	1.6668e-05	0.000338986
5011	Glyma02g15070.1	844.708	1249.32	440.099	0.352272	-1.50524	0.00222901	0.0206106
5015	Glyma02g15120.1	1042.77	302.308	1783.23	5.89873	2.56041	1.49151e-06	4.21396e-05
5016	Glyma02g15130.1	310.998	492.632	129.363	0.262596	-1.92908	5.098e-05	0.00088346
5023	Glyma02g15190.1	649.831	1031.8	267.859	0.259602	-1.94563	5.06875e-05	0.000878945
5032	Glyma02g15270.1	7.22893	14.4579	0	0	#NAME?	0.0002953	0.00395114
5036	Glyma02g15320.1	278.979	467.647	90.3107	0.193117	-2.37245	8.31109e-07	2.51078e-05
5043	Glyma02g15351.1	392.793	583.446	202.139	0.346457	-1.52925	0.00222422	0.0205766
5045	Glyma02g15370.1	69.9671	122.45	17.4838	0.142783	-2.80811	1.41634e-07	5.16459e-06
5046	Glyma02g15370.2	124.147	192.423	55.8701	0.29035	-1.78414	0.00155801	0.0154486
5047	Glyma02g15380.1	15.4204	2.35451	28.4864	12.0986	3.59677	0.000770117	0.00872206
5053	Glyma02g15430.1	315.737	605.931	25.5429	0.0421548	-4.56816	1.94565e-12	1.90583e-10
5064	Glyma02g15520.1	7.06866	0.643774	13.4935	20.9601	4.38957	0.000246968	0.00339964
5065	Glyma02g15520.2	16.8122	1.52612	32.0983	21.0326	4.39455	4.10539e-05	0.000734612
5066	Glyma02g15520.3	4.68945	0.220587	9.15832	41.5179	5.37566	0.000883906	0.00976919
5109	Glyma02g15731.1	30.136	2.93296	57.3391	19.5499	4.28909	0.000411173	0.00522422
5113	Glyma02g15780.1	35.3224	9.2474	61.3973	6.63941	2.73105	3.33381e-05	0.000612093
5135	Glyma02g15910.2	1668.46	859.108	2477.82	2.88417	1.52816	0.00406736	0.0332356
5146	Glyma02g15990.1	100.489	154.562	46.415	0.300299	-1.73553	0.00192446	0.0183027
5166	Glyma02g16140.1	171.173	76.0546	266.292	3.50132	1.8079	0.000858267	0.00954533
5168	Glyma02g16170.1	259.169	3.22918	515.109	159.517	7.31757	1.19287e-24	7.20337e-22
5183	Glyma02g16280.1	96.9196	10.623	183.216	17.2471	4.10828	2.56756e-09	1.37786e-07
5198	Glyma02g16365.1	190.428	41.3172	339.54	8.21788	3.03877	5.54554e-05	0.000949636
5200	Glyma02g16390.1	201.378	365.035	37.7201	0.103333	-3.27463	6.97181e-10	4.25683e-08
5201	Glyma02g16401.1	139.542	251.976	27.108	0.107582	-3.2165	5.00016e-09	2.48885e-07
5203	Glyma02g16410.2	41.2473	18.1951	64.2994	3.53389	1.82126	0.00642463	0.0475163
5213	Glyma02g16490.1	139.325	243.602	35.0483	0.143875	-2.79711	1.0003e-07	3.80931e-06
5222	Glyma02g16590.1	55.3625	84.4176	26.3075	0.311635	-1.68207	0.00394521	0.032479
5223	Glyma02g16590.2	49.6464	76.2084	23.0845	0.302913	-1.72303	0.00252431	0.0228489
5227	Glyma02g16620.1	516.977	785.868	248.086	0.315684	-1.66345	0.00129753	0.0133524
5232	Glyma02g16670.2	14.6702	29.3405	0	0	#NAME?	8.83911e-06	0.000197209
5260	Glyma02g16870.1	25.2565	9.16671	41.3462	4.51048	2.17328	0.00224081	0.0207022
5301	Glyma02g17130.2	796.39	1244.65	348.126	0.279697	-1.83806	4.19562e-05	0.000748144
5310	Glyma02g17190.1	28.4238	2.78905	54.0586	19.3824	4.27668	0.00137239	0.0139297
5315	Glyma02g17240.1	7.16275	1.29785	13.0276	10.0378	3.32738	0.000404268	0.00514839
5328	Glyma02g17351.1	309.929	1.26956	618.588	487.246	8.92851	7.13092e-07	2.20145e-05
5329	Glyma02g17351.2	259.113	0.745074	517.48	694.536	9.4399	3.76083e-05	0.000681613
5348	Glyma02g17490.2	5.52951	0	11.059	Inf	Inf	2.29936e-07	7.96185e-06
5358	Glyma02g18090.1	9477.33	18430.9	523.757	0.0284173	-5.13709	7.92446e-06	0.000179944
5386	Glyma02g18320.1	1155.24	567.85	1742.63	3.06882	1.61768	0.000450875	0.00564
5400	Glyma02g18670.1	18.7825	30.6823	6.88262	0.224319	-2.15638	0.00152464	0.0151861
5408	Glyma02g19380.1	256.156	97.1134	415.199	4.2754	2.09606	0.00327016	0.028004
5409	Glyma02g19380.2	289.155	53.7649	524.544	9.75625	3.28633	8.21936e-06	0.000185491
5410	Glyma02g19380.3	579.079	99.0132	1059.14	10.697	3.41913	8.46077e-05	0.00136265
5413	Glyma02g19754.1	634.97	183.115	1086.82	5.93521	2.5693	3.74187e-06	9.30842e-05
5436	Glyma02g21570.2	10.8974	0.220587	21.5743	97.8038	6.61182	5.51897e-08	2.22345e-06
5441	Glyma02g21830.1	2201.4	3863.43	539.364	0.139608	-2.84055	2.10596e-09	1.15703e-07
5442	Glyma02g21970.1	30.9062	14.1349	47.6774	3.37302	1.75404	0.00555909	0.0424459
5461	Glyma02g23860.1	914.261	1426.17	402.351	0.28212	-1.82562	4.34828e-05	0.000771045
5482	Glyma02g25290.1	30.3792	13.8038	46.9547	3.40159	1.76621	0.00375675	0.0312653
5491	Glyma02g26160.1	860.634	0.643774	1720.62	2672.71	11.3841	0.00240626	0.0219649
5499	Glyma02g26480.1	477.877	732.512	223.242	0.304762	-1.71424	0.000365917	0.00472966
5500	Glyma02g26490.1	14.4248	28.2733	0.576293	0.0203829	-5.6165	5.98886e-06	0.000141123
5525	Glyma02g26780.1	329.607	134.226	524.988	3.91121	1.96762	0.000460197	0.00572661
5536	Glyma02g26860.1	35.0639	70.1278	0	0	#NAME?	8.09754e-11	5.90154e-09
5537	Glyma02g26890.1	101.797	1.06696	202.527	189.816	7.56846	5.32184e-10	3.33461e-08
5564	Glyma02g28106.1	1186.55	2058.72	314.373	0.152703	-2.7112	2.21389e-08	9.67841e-07
5565	Glyma02g28212.1	844.774	1294.38	395.164	0.305291	-1.71174	0.000137675	0.00207559
5588	Glyma02g28962.1	10.6787	1.17856	20.1789	17.1216	4.09774	0.00113564	0.011992
5599	Glyma02g29170.2	34.2312	12.8381	55.6242	4.33274	2.11528	0.000521513	0.00633478
5608	Glyma02g29301.1	68.0155	117.585	18.4456	0.15687	-2.67236	4.20195e-06	0.000103175
5632	Glyma02g29830.1	68.8257	115.892	21.7595	0.187757	-2.41306	3.66707e-05	0.000667041
5653	Glyma02g30670.2	24.0598	40.6582	7.4614	0.183515	-2.44603	0.00358899	0.0301241
5656	Glyma02g30714.1	7.6889	0	15.3778	Inf	Inf	0.00472182	0.0373935
5667	Glyma02g30870.1	92.7568	169.396	16.1179	0.0951493	-3.39366	4.88146e-07	1.57237e-05
5688	Glyma02g31121.1	42.1556	2.83166	81.4796	28.7745	4.84672	1.60218e-06	4.47144e-05
5710	Glyma02g31460.2	102.934	20.8392	185.029	8.87888	3.15038	0.000169712	0.00247178
5719	Glyma02g31620.2	47.8046	5.86959	89.7395	15.2889	3.93441	0.00599081	0.0450252
5721	Glyma02g31764.1	2.61332	0	5.22663	Inf	Inf	0.000325794	0.00428429
5722	Glyma02g31764.2	3.57332	0.220587	6.92604	31.3982	4.97261	0.000479297	0.00592405
5723	Glyma02g31764.3	3.22606	0	6.45211	Inf	Inf	0.00164282	0.016092
5753	Glyma02g33340.2	26.9669	49.7573	4.17641	0.0839356	-3.57457	2.45226e-05	0.000471011
5757	Glyma02g33770.1	103.417	170.169	36.6649	0.215461	-2.2145	7.58109e-05	0.00124135
5758	Glyma02g33770.2	62.3912	100.453	24.3289	0.242191	-2.04578	0.000691825	0.00798176
5760	Glyma02g33830.2	41.1775	67.0041	15.3508	0.229103	-2.12593	0.000778687	0.00880461
5765	Glyma02g33920.1	54.3678	13.2973	95.4383	7.17728	2.84344	8.04379e-06	0.000182202
5770	Glyma02g34070.2	270.202	34.6713	505.732	14.5865	3.86656	2.3258e-11	1.89064e-09
5771	Glyma02g34080.1	7.23497	2.25583	12.2141	5.41446	2.43682	0.0037097	0.0309481
5775	Glyma02g34135.1	15.247	27.4996	2.99436	0.108887	-3.19909	3.42924e-05	0.000628565
5816	Glyma02g34870.1	33.5368	51.7491	15.3244	0.296129	-1.7557	0.00503868	0.039308
5830	Glyma02g35010.1	130.347	63.6753	197.018	3.0941	1.62952	0.00446913	0.0358417
5832	Glyma02g35031.1	67.1226	110.124	24.1211	0.219036	-2.19076	0.000181967	0.00262399
5846	Glyma02g35190.4	5.139	0	10.278	Inf	Inf	0.000253922	0.00347882
5856	Glyma02g35380.2	12.4488	0.202599	24.6949	121.891	6.92944	9.04604e-05	0.00144631
5861	Glyma02g35450.1	47.1296	5.57705	88.6822	15.9013	3.99107	7.20882e-10	4.39666e-08
5862	Glyma02g35450.2	25.9156	2.61475	49.2165	18.8227	4.2344	3.70453e-09	1.9061e-07
5863	Glyma02g35450.3	37.5387	6.44404	68.6333	10.6507	3.41287	7.83241e-08	3.05253e-06
5870	Glyma02g35550.2	64.4933	116.506	12.4808	0.107126	-3.22262	5.03962e-08	2.04684e-06
5876	Glyma02g35630.1	208.32	311.195	105.444	0.338835	-1.56135	0.00125784	0.012997
5884	Glyma02g35730.1	34.4769	53.8797	15.0741	0.279774	-1.83767	0.00281357	0.0248772
5926	Glyma02g36240.1	6.30876	12.6175	0	0	#NAME?	0.00436932	0.0352367
5942	Glyma02g36410.2	1326.44	624.25	2028.62	3.2497	1.70031	0.00311044	0.0269216
5948	Glyma02g36460.1	1983.69	285.98	3681.4	12.8729	3.68627	3.08819e-09	1.62395e-07
5956	Glyma02g36530.1	178.889	266.773	91.0047	0.341132	-1.5516	0.00387738	0.0320309
5965	Glyma02g36605.2	22.1334	6.22607	38.0407	6.10991	2.61115	0.000600357	0.00710856
5990	Glyma02g36820.1	29.6087	51.4679	7.74955	0.15057	-2.73149	0.000156776	0.00231032
5991	Glyma02g36820.2	23.4335	39.0046	7.86244	0.201577	-2.3106	0.00187008	0.0178566
6027	Glyma02g37160.1	115.789	191.123	40.4539	0.211664	-2.24015	9.03409e-06	0.000200745
6028	Glyma02g37160.2	106.872	170.239	43.5047	0.25555	-1.96832	6.88205e-05	0.00114151
6033	Glyma02g37200.1	49.2771	84.0458	14.5084	0.172625	-2.53429	1.00418e-05	0.000219235
6040	Glyma02g37241.1	14.9304	0.506498	29.3542	57.9553	5.85687	0.00655758	0.0483046
6041	Glyma02g37251.1	36.7043	4.93328	68.4752	13.8803	3.79496	9.68009e-06	0.000212606
6049	Glyma02g37350.1	4.15345	0	8.3069	Inf	Inf	4.93551e-05	0.000860457
6062	Glyma02g37481.1	21.1837	38.0887	4.27877	0.112337	-3.1541	1.36254e-05	0.000285127
6064	Glyma02g37500.1	132.305	13.6218	250.988	18.4255	4.20363	1.11203e-09	6.54266e-08
6067	Glyma02g37560.1	267.64	512.133	23.1468	0.0451969	-4.46763	2.63177e-15	4.25356e-13
6080	Glyma02g37680.1	1264.06	2507.53	20.5914	0.00821182	-6.92808	9.65776e-33	1.4742e-29
6089	Glyma02g37820.1	113.064	50.8853	175.242	3.44387	1.78403	0.0032812	0.028081
6093	Glyma02g37870.1	120.668	11.3501	229.986	20.2629	4.34077	3.36456e-10	2.20895e-08
6103	Glyma02g37990.1	3817.25	0.846373	7633.65	9019.25	13.1388	9.4289e-07	2.82056e-05
6105	Glyma02g38000.2	42.2084	5.58474	78.8321	14.1156	3.81922	6.78942e-07	2.11264e-05
6133	Glyma02g38210.11	11.9895	1.16826	22.8107	19.5253	4.28728	0.000751915	0.00855648
6151	Glyma02g38270.1	22.0393	38.332	5.74648	0.149913	-2.7378	0.000270354	0.00366601
6179	Glyma02g38521.1	2.95666	0	5.91333	Inf	Inf	0.00447279	0.0358606
6194	Glyma02g38580.1	3.24973	0.1013	6.39816	63.1608	5.98096	0.00417274	0.0339303
6206	Glyma02g38710.1	408.403	198.803	618.002	3.10862	1.63627	0.000250466	0.0034409
6213	Glyma02g38770.1	26.4527	45.49	7.41548	0.163013	-2.61694	4.98561e-05	0.000867266
6217	Glyma02g38810.1	33.332	55.8931	10.7709	0.192705	-2.37553	0.000287653	0.00386671
6219	Glyma02g38830.1	198.731	359.952	37.5098	0.104208	-3.26247	2.07065e-09	1.14061e-07
6222	Glyma02g38870.1	16.8997	33.7994	0	0	#NAME?	0.000674915	0.00781785
6223	Glyma02g38870.2	11.6583	23.3167	0	0	#NAME?	3.67325e-05	0.000667942
6238	Glyma02g39000.1	72.7928	130.374	15.2115	0.116676	-3.09942	4.85759e-07	1.5656e-05
6253	Glyma02g39110.2	68.6509	15.8147	121.487	7.68189	2.94146	1.08766e-05	0.00023485
6254	Glyma02g39130.1	24.3849	9.55793	39.2119	4.10255	2.03652	0.00476858	0.0376824
6256	Glyma02g39150.1	2.74792	0	5.49584	Inf	Inf	0.00404953	0.0331195
6264	Glyma02g39230.1	45.087	77.2947	12.8794	0.166627	-2.58531	0.00280229	0.0248133
6265	Glyma02g39241.1	63.4108	117.836	8.98556	0.0762547	-3.71303	2.3005e-08	1.00014e-06
6271	Glyma02g39320.1	47.1218	3.58041	90.6631	25.322	4.66232	2.71032e-06	7.05531e-05
6272	Glyma02g39320.2	43.5003	2.19156	84.8091	38.6981	5.27419	2.10764e-09	1.15703e-07
6273	Glyma02g39320.3	45.7664	2.26457	89.2681	39.4195	5.30084	1.64659e-06	4.57912e-05
6277	Glyma02g39360.1	12.8313	23.8478	1.81479	0.076099	-3.71598	0.000149502	0.00222279
6290	Glyma02g39460.1	23.4362	39.6262	7.24615	0.182863	-2.45117	0.000689341	0.00795812
6297	Glyma02g39531.1	72.2616	25.3811	119.142	4.69413	2.23086	0.000777036	0.00879318
6311	Glyma02g39660.1	13.5456	27.0913	0	0	#NAME?	1.35675e-06	3.87745e-05
6316	Glyma02g39710.1	212.846	94.7449	330.946	3.49303	1.80448	0.00131652	0.0134956
6321	Glyma02g39750.1	8.02875	16.0575	0	0	#NAME?	0.00034196	0.00447201
6329	Glyma02g39820.1	4.61733	9.23466	0	0	#NAME?	0.00568746	0.043186
6347	Glyma02g40010.1	7.76188	15.5238	0	0	#NAME?	2.21489e-05	0.000430993
6355	Glyma02g40060.2	102.354	160.715	43.9935	0.273736	-1.86914	0.000413335	0.00524408
6359	Glyma02g40110.1	415.352	53.4694	777.235	14.5361	3.86157	7.44038e-09	3.55843e-07
6362	Glyma02g40130.1	197.421	43.2518	351.589	8.12889	3.02306	4.92478e-08	2.00761e-06
6370	Glyma02g40200.1	11.3566	0.220587	22.4927	101.967	6.67196	5.1718e-06	0.000123889
6371	Glyma02g40200.2	10.19	0.755378	19.6246	25.9798	4.69932	2.9836e-08	1.26606e-06
6405	Glyma02g40440.5	9.25139	2.14423	16.3586	7.62912	2.93152	0.000457178	0.0056955
6407	Glyma02g40440.7	9.70548	1.99665	17.4143	8.72179	3.12462	0.0012898	0.0132845
6423	Glyma02g40530.5	27.2759	43.28	11.2718	0.260439	-1.94098	0.00364551	0.0305285
6430	Glyma02g40610.1	50.8569	101.714	0	0	#NAME?	1.4219e-13	1.71351e-11
6432	Glyma02g40640.1	274.901	511.204	38.597	0.075502	-3.72734	4.37306e-13	4.86455e-11
6438	Glyma02g40670.1	39.8697	73.9555	5.78399	0.078209	-3.67652	9.51348e-08	3.64564e-06
6458	Glyma02g40800.1	15.2615	6.41731	24.1056	3.75634	1.90933	0.00230372	0.0212015
6459	Glyma02g40800.2	11.7077	2.11593	21.2995	10.0663	3.33146	0.000421587	0.00533189
6476	Glyma02g40940.1	314.139	147.542	480.736	3.25831	1.70412	0.00218365	0.0202764
6490	Glyma02g41040.2	55.6127	18.7119	92.5135	4.9441	2.30571	0.0052208	0.0403847
6492	Glyma02g41070.2	217.653	7.46104	427.845	57.3438	5.84157	4.40778e-06	0.000107652
6497	Glyma02g41120.1	67.5017	127.854	7.14933	0.0559179	-4.16055	4.76645e-07	1.54165e-05
6499	Glyma02g41130.1	29.4572	45.5826	13.3319	0.292477	-1.7736	0.0044081	0.0354711
6501	Glyma02g41150.1	274.668	78.3571	470.979	6.01067	2.58753	1.39337e-06	3.96933e-05
6502	Glyma02g41160.2	31.3832	12.7842	49.9822	3.9097	1.96706	0.00381955	0.0316945
6504	Glyma02g41180.1	63.8794	33.1451	94.6136	2.85452	1.51325	0.00199058	0.0188305
6567	Glyma02g41720.1	34.4871	61.7765	7.19774	0.116513	-3.10144	2.09469e-05	0.000410511
6570	Glyma02g41750.1	394.42	137.834	651.006	4.72312	2.23974	1.52785e-05	0.000313278
6571	Glyma02g41760.2	5.7849	10.6219	0.947862	0.0892363	-3.48623	0.00494514	0.0387166
6577	Glyma02g41810.2	278.63	3.5701	553.69	155.091	7.27697	1.64309e-19	5.28018e-17
6610	Glyma02g42081.1	71.4813	115.368	27.595	0.239191	-2.06376	0.000309426	0.00410516
6611	Glyma02g42081.2	120.872	196.289	45.4562	0.231578	-2.11043	0.000127984	0.00194927
6617	Glyma02g42110.2	4.11996	0	8.23993	Inf	Inf	1.98314e-05	0.000391723
6631	Glyma02g42180.1	24.5455	45.0171	4.07405	0.0905001	-3.46594	0.000142279	0.00213329
6639	Glyma02g42240.2	281.479	557.018	5.93974	0.0106635	-6.55118	4.44208e-26	3.29867e-23
6648	Glyma02g42300.1	188.757	321.413	56.1007	0.174544	-2.51834	0.000110748	0.00172355
6697	Glyma02g42770.1	3.76397	7.52793	0	0	#NAME?	0.00615223	0.0459898
6698	Glyma02g42780.1	20.7369	40.9999	0.473931	0.0115593	-6.4348	0.00497806	0.0389069
6710	Glyma02g42860.1	667.283	1199.98	134.582	0.112153	-3.15646	4.09803e-11	3.16285e-09
6726	Glyma02g42990.1	32.7935	59.4075	6.17948	0.104018	-3.26509	2.11737e-07	7.38287e-06
6747	Glyma02g43120.1	503.641	768.07	239.213	0.311447	-1.68294	0.000389759	0.00498789
6751	Glyma02g43150.1	278.329	144.61	412.047	2.84937	1.51065	0.00167071	0.0163187
6785	Glyma02g43351.1	124.489	12.865	236.113	18.3531	4.19795	3.58439e-08	1.499e-06
6786	Glyma02g43360.1	193.172	2.12729	384.216	180.613	7.49676	7.19043e-11	5.33237e-09
6790	Glyma02g43400.1	35.8147	61.0304	10.5991	0.173668	-2.52559	0.000752688	0.00856173
6792	Glyma02g43416.1	6.04114	0	12.0823	Inf	Inf	1.04811e-05	0.000227382
6795	Glyma02g43440.1	33.7116	66.5587	0.864439	0.0129876	-6.26672	1.45859e-10	1.01588e-08
6818	Glyma02g43560.4	28.3979	13.7627	43.033	3.12678	1.64468	0.00425064	0.0344363
6820	Glyma02g43560.6	27.926	12.5229	43.3292	3.46001	1.79077	0.00464476	0.0368949
6832	Glyma02g43640.1	86.0529	141.153	30.9528	0.219286	-2.18912	0.000180085	0.00260008
6840	Glyma02g43680.1	5.64884	11.2977	0	0	#NAME?	9.32127e-06	0.000205877
6842	Glyma02g43710.1	84.9594	40.4647	129.454	3.19918	1.6777	0.00591582	0.0445996
6869	Glyma02g43970.1	510.796	814.452	207.141	0.254332	-1.97522	5.37705e-05	0.000925109
6881	Glyma02g44040.1	564.836	854.862	274.809	0.321466	-1.63726	0.000769653	0.00871861
6897	Glyma02g44170.1	130.797	222.585	39.0085	0.175252	-2.51249	0.000531085	0.006441
6925	Glyma02g44380.2	52.714	25.6561	79.7719	3.10927	1.63658	0.00534584	0.0411377
6927	Glyma02g44380.5	51.982	22.9411	81.0229	3.53177	1.82039	0.00440871	0.0354711
6929	Glyma02g44410.2	41.384	10.9108	71.8573	6.58588	2.71938	0.000190636	0.00272808
6930	Glyma02g44420.1	52.6789	89.4543	15.9036	0.177784	-2.4918	0.000215	0.00302011
6975	Glyma02g44690.1	105.765	187.47	24.0597	0.128339	-2.96197	1.8513e-07	6.53387e-06
6976	Glyma02g44700.1	9.17938	0	18.3588	Inf	Inf	0.00118704	0.0124343
6979	Glyma02g44730.1	44.2026	72.2538	16.1513	0.223536	-2.16142	0.00196157	0.0186009
6999	Glyma02g44930.2	482.019	141.373	822.664	5.81909	2.54079	1.46602e-05	0.000302509
7017	Glyma02g45080.1	12.4501	24.4262	0.473931	0.0194025	-5.68761	0.000141871	0.00212776
7026	Glyma02g45170.1	54.7685	96.5712	12.9658	0.134262	-2.89688	3.00368e-05	0.000560089
7039	Glyma02g45260.1	7.84929	1.81203	13.8865	7.66351	2.938	0.00121259	0.0126297
7042	Glyma02g45270.1	195.508	25.5122	365.503	14.3266	3.84062	3.22653e-10	2.12595e-08
7043	Glyma02g45280.1	40.4228	1.13228	79.7134	70.4005	6.13751	5.28848e-05	0.000911869
7054	Glyma02g45391.1	6.12983	12.2597	0	0	#NAME?	0.00459483	0.0366125
7055	Glyma02g45391.2	62.6004	113.531	11.6698	0.102789	-3.28224	2.07249e-05	0.000407032
7056	Glyma02g45391.3	6.29025	12.5805	0	0	#NAME?	0.00481576	0.0380005
7063	Glyma02g45450.1	60.9908	2.95462	119.027	40.285	5.33217	1.34448e-12	1.35812e-10
7090	Glyma02g45640.1	18.152	36.3039	0	0	#NAME?	1.11805e-07	4.19954e-06
7096	Glyma02g45690.2	478.558	952.078	5.03836	0.00529196	-7.56198	4.56168e-14	5.88436e-12
7107	Glyma02g45780.1	71.0732	33.7183	108.428	3.2157	1.68513	0.00213599	0.0199282
7109	Glyma02g45800.1	54.0521	18.6001	89.504	4.81201	2.26664	0.00379222	0.0314979
7110	Glyma02g45810.1	18.6654	37.3309	0	0	#NAME?	3.32502e-08	1.39798e-06
7111	Glyma02g45810.2	7.56549	15.131	0	0	#NAME?	7.51221e-05	0.00123154
7132	Glyma02g45980.1	5.77659	11.5532	0	0	#NAME?	0.000227491	0.00317447
7145	Glyma02g46030.2	39.5476	4.37438	74.7208	17.0814	4.09436	1.36895e-05	0.000286141
7147	Glyma02g46040.2	16.6635	28.3615	4.96546	0.175077	-2.51394	0.0047067	0.0373006
7152	Glyma02g46070.1	57.9691	101.699	14.2392	0.140013	-2.83637	1.47893e-06	4.18272e-05
7163	Glyma02g46171.1	7.53383	0	15.0677	Inf	Inf	0.00391888	0.032292
7168	Glyma02g46195.1	101.259	202.518	0	0	#NAME?	7.0333e-12	6.25395e-10
7172	Glyma02g46230.1	4069.77	918.887	7220.66	7.85805	2.97417	1.12584e-08	5.16851e-07
7184	Glyma02g46311.1	326.172	535.922	116.422	0.217236	-2.20266	2.277e-06	6.06229e-05
7186	Glyma02g46330.1	68.8812	16.5286	121.234	7.33481	2.87476	0.000480527	0.00593601
7187	Glyma02g46340.1	409.889	607.461	212.318	0.349518	-1.51656	0.00131457	0.0134848
7199	Glyma02g46430.1	237.331	397.551	77.1105	0.193964	-2.36614	2.51112e-06	6.61829e-05
7209	Glyma02g46500.1	75.9151	122.326	29.5041	0.241192	-2.05175	0.000239185	0.00330658
7241	Glyma02g46661.1	32.2258	64.4517	0	0	#NAME?	6.59436e-09	3.19553e-07
7248	Glyma02g46730.1	5.84429	0.303899	11.3847	37.4621	5.22736	0.00100186	0.010814
7257	Glyma02g46790.3	5.28702	1.52612	9.04792	5.92869	2.56771	0.00669809	0.0490957
7258	Glyma02g46790.4	2.71443	0	5.42887	Inf	Inf	0.00317155	0.0273513
7262	Glyma02g46810.1	62.7295	21.3626	104.096	4.87283	2.28476	0.0022516	0.0207914
7263	Glyma02g46820.1	289.84	579.68	0	0	#NAME?	6.99958e-34	1.37372e-30
7270	Glyma02g46870.1	240.467	476.526	4.40811	0.00925052	-6.75625	4.4244e-24	2.50649e-21
7278	Glyma02g46930.1	68.6597	106.787	30.5323	0.285917	-1.80633	0.00169599	0.0165127
7279	Glyma02g46940.1	6.50237	13.0047	0	0	#NAME?	0.00123051	0.0127776
7286	Glyma02g46980.1	36.3477	59.6627	13.0326	0.218439	-2.1947	0.000807783	0.00907385
7288	Glyma02g47000.1	6.27741	12.5548	0	0	#NAME?	0.0015954	0.01572
7293	Glyma02g47070.1	6.89031	0.1013	13.6793	135.038	7.07723	0.000708451	0.00814452
7294	Glyma02g47076.1	23.867	2.18126	45.5527	20.8837	4.3843	9.73403e-07	2.8945e-05
7295	Glyma02g47076.2	29.2957	3.88431	54.707	14.0841	3.816	3.1736e-06	8.0515e-05
7296	Glyma02g47083.1	67.8818	16.5867	119.177	7.18508	2.845	1.6087e-06	4.48737e-05
7297	Glyma02g47090.1	88.122	164.506	11.7379	0.0713522	-3.8089	1.58755e-10	1.10012e-08
7301	Glyma02g47140.2	9.86393	19.7279	0	0	#NAME?	1.53537e-06	4.32009e-05
7320	Glyma02g47270.1	91.9555	177.597	6.31436	0.0355545	-4.81382	1.31225e-12	1.33046e-10
7324	Glyma02g47330.1	30.8984	53.7291	8.06773	0.150156	-2.73547	5.07456e-05	0.000879676
7328	Glyma02g47350.2	127.291	55.5076	199.074	3.58643	1.84255	0.0015558	0.0154322
7390	Glyma02g47790.1	22.7646	38.7784	6.75079	0.174086	-2.52213	0.00295147	0.0258387
7394	Glyma02g47820.1	14.3717	25.8055	2.93791	0.113848	-3.13482	0.00271265	0.0241838
7420	Glyma02g47960.1	6707.45	2530.38	10884.5	4.30153	2.10485	0.00438805	0.0353484
7422	Glyma02g47980.1	29.974	46.5413	13.4067	0.28806	-1.79556	0.00445591	0.0357618
7448	Glyma02g48170.1	90.922	21.0799	160.764	7.62642	2.93101	7.49409e-06	0.00017159
7461	Glyma0335s00200.1	27.5341	11.3352	43.7329	3.85814	1.94791	0.0027967	0.0247798
7467	Glyma0384s00200.2	3.2031	0	6.4062	Inf	Inf	0.000638488	0.00747309
7480	Glyma03g00400.2	81.8115	163.623	0	0	#NAME?	1.79658e-06	4.94395e-05
7504	Glyma03g00580.1	24.0057	2.33652	45.6749	19.5483	4.28897	1.04598e-05	0.000227278
7547	Glyma03g00790.1	551.608	173.608	929.608	5.35462	2.42078	7.74936e-06	0.000176479
7549	Glyma03g00830.1	13.8841	3.60608	24.1621	6.70037	2.74424	0.00141032	0.0142646
7551	Glyma03g00840.1	63.1669	95.1358	31.1981	0.327933	-1.60853	0.00494552	0.0387166
7557	Glyma03g00863.2	7.57081	15.1416	0	0	#NAME?	0.00572556	0.0434273
7560	Glyma03g00890.1	90.4123	30.8816	149.943	4.85541	2.27959	6.92936e-05	0.00114763
7561	Glyma03g00900.2	49.9892	81.6652	18.3132	0.224247	-2.15684	0.000868843	0.00963177
7576	Glyma03g01050.1	13.2011	26.4023	0	0	#NAME?	6.48176e-08	2.56988e-06
7599	Glyma03g01100.1	118.072	44.9414	191.202	4.25448	2.08898	0.00029108	0.00390608
7600	Glyma03g01110.1	7.70706	0	15.4141	Inf	Inf	0.000545666	0.00658153
7601	Glyma03g01110.2	7.17977	0.542475	13.8171	25.4705	4.67075	0.000305082	0.00405822
7647	Glyma03g01470.1	21.3517	8.20105	34.5024	4.20707	2.07282	0.00060909	0.00719027
7648	Glyma03g01470.2	11.0732	3.02763	19.1187	6.31475	2.65873	0.00466153	0.0370121
7690	Glyma03g01835.1	17.2678	0.220587	34.3151	155.562	7.28135	5.04786e-05	0.000875877
7711	Glyma03g01941.1	45.8738	5.63259	86.115	15.2887	3.9344	0.000754192	0.0085748
7712	Glyma03g01951.1	49.6036	0	99.2071	Inf	Inf	4.01842e-11	3.10577e-09
7716	Glyma03g01990.2	67.1674	27.7494	106.586	3.84101	1.94149	0.000941057	0.0102687
7735	Glyma03g02191.1	3.80761	0	7.61523	Inf	Inf	0.000686202	0.00792688
7738	Glyma03g02191.4	2.73319	0	5.46637	Inf	Inf	0.00428741	0.0346779
7739	Glyma03g02191.5	25.6983	1.25157	50.145	40.0656	5.32429	7.65755e-08	2.99927e-06
7742	Glyma03g02230.1	5.03857	1.27986	8.79728	6.8736	2.78107	0.000832006	0.0093079
7764	Glyma03g02410.1	60.3728	113.504	7.24117	0.0637963	-3.97038	2.83092e-05	0.000533486
7771	Glyma03g02470.1	4.59514	0	9.19028	Inf	Inf	2.87877e-05	0.00054102
7774	Glyma03g02500.1	39.6211	66.9822	12.26	0.183034	-2.44982	0.000467257	0.00580133
7781	Glyma03g02563.1	11.1983	19.9516	2.44504	0.122549	-3.02857	0.00614541	0.0459522
7783	Glyma03g02590.1	32.3289	53.6526	11.0051	0.205117	-2.28548	0.00174906	0.0169365
7784	Glyma03g02610.1	26.246	41.0613	11.4306	0.278379	-1.84488	0.00588151	0.0444079
7817	Glyma03g02940.1	70.253	15.8242	124.682	7.87921	2.97805	2.4154e-07	8.33215e-06
7818	Glyma03g02940.2	15.1218	3.2945	26.9492	8.18006	3.03211	0.00289656	0.0254553
7822	Glyma03g02980.1	43.8091	81.2039	6.41423	0.0789892	-3.6622	1.13878e-07	4.25703e-06
7833	Glyma03g03100.2	323.847	585.861	61.8317	0.10554	-3.24414	1.11532e-10	7.95963e-09
7851	Glyma03g03270.1	13134.9	26269.8	0	0	#NAME?	2.48851e-51	2.73498e-47
7870	Glyma03g03451.1	194.234	304.506	83.9614	0.27573	-1.85867	0.00256541	0.0231523
7875	Glyma03g03500.1	130.432	257.218	3.64603	0.0141749	-6.14052	5.5192e-18	1.40412e-15
7891	Glyma03g03750.1	124.942	188.895	60.9892	0.322873	-1.63096	0.00146017	0.0146797
7900	Glyma03g03810.3	20.7131	8.48329	32.9429	3.88327	1.95727	0.00361989	0.0303412
7906	Glyma03g03850.1	18.1237	34.8066	1.44073	0.0413925	-4.59449	4.10499e-06	0.000101065
7912	Glyma03g03920.1	213.72	373.375	54.0643	0.144799	-2.78788	8.50284e-08	3.28898e-06
7932	Glyma03g04131.1	5.39616	0	10.7923	Inf	Inf	0.00386407	0.031945
7953	Glyma03g04410.1	26.9581	11.783	42.1332	3.57575	1.83825	0.000841936	0.00939985
7961	Glyma03g04480.1	8.46504	15.748	1.18205	0.0750605	-3.7358	0.00451156	0.036061
7990	Glyma03g04795.1	7.79546	0	15.5909	Inf	Inf	0.000333453	0.00437533
7991	Glyma03g04795.2	9.4895	0.423187	18.5558	43.8478	5.45443	0.00538689	0.0413957
7997	Glyma03g04920.1	725.401	1430.29	20.5089	0.014339	-6.12391	3.85731e-05	0.000696343
8000	Glyma03g04960.1	6022.41	12044.8	0	0	#NAME?	8.6435e-22	3.95815e-19
8002	Glyma03g04990.1	1868.08	3583.25	152.896	0.0426696	-4.55065	2.05966e-17	4.75557e-15
8007	Glyma03g05030.1	106.066	212.132	0	0	#NAME?	2.81516e-21	1.1809e-18
8024	Glyma03g05220.2	4.06767	7.8472	0.288146	0.0367197	-4.7673	0.00458498	0.0365468
8072	Glyma03g05800.1	4.09003	0	8.18005	Inf	Inf	0.00109275	0.0116081
8107	Glyma03g06420.1	57.4559	0.607797	114.304	188.063	7.55507	8.6295e-09	4.06697e-07
8108	Glyma03g06420.2	85.4478	2.12624	168.769	79.3746	6.31061	1.56336e-06	4.37868e-05
8111	Glyma03g06450.1	256.383	404.476	108.289	0.267727	-1.90116	0.000165054	0.00241418
8118	Glyma03g06580.1	97.6169	14.899	180.335	12.1038	3.59739	1.09576e-11	9.48259e-10
8119	Glyma03g06590.1	8.67685	1.69275	15.661	9.2518	3.20973	0.00552866	0.0422547
8122	Glyma03g06620.2	29.0793	3.13818	55.0204	17.5326	4.13197	6.48468e-09	3.15072e-07
8123	Glyma03g06640.1	30.1954	1.71073	58.68	34.301	5.10018	5.02301e-10	3.18e-08
8175	Glyma03g07460.1	256.959	399.295	114.624	0.287066	-1.80055	0.00026735	0.00363109
8180	Glyma03g07540.1	41.915	71.8231	12.0069	0.167173	-2.58059	0.000140119	0.00210781
8181	Glyma03g07540.2	43.1502	76.5094	9.79106	0.127972	-2.9661	3.48998e-05	0.00063842
8182	Glyma03g07540.3	41.7007	73.6563	9.74514	0.132306	-2.91805	4.11844e-05	0.000736468
8203	Glyma03g07880.1	9.03196	16.8279	1.23601	0.0734499	-3.7671	0.00495097	0.0387282
8205	Glyma03g07880.3	23.0907	38.8224	7.35904	0.189556	-2.3993	0.00101114	0.0108992
8206	Glyma03g07880.4	6.51215	13.0243	0	0	#NAME?	0.00348864	0.0295117
8210	Glyma03g07910.1	8.84846	0	17.6969	Inf	Inf	5.64342e-05	0.000965194
8233	Glyma03g08270.4	53.7916	15.4272	92.1559	5.9736	2.5786	7.91101e-05	0.00128808
8235	Glyma03g08270.6	31.8973	6.52473	57.2699	8.77736	3.13379	2.77732e-05	0.000525688
8236	Glyma03g08270.7	19.9684	8.17538	31.7614	3.88501	1.95792	0.00308311	0.0267398
8237	Glyma03g08270.8	22.1343	10.7274	33.5412	3.12668	1.64463	0.0067635	0.0493714
8242	Glyma03g08478.1	80.1641	159.752	0.576293	0.00360742	-8.11482	2.75287e-12	2.63088e-10
8262	Glyma03g08916.1	42.0428	0	84.0856	Inf	Inf	1.15167e-06	3.35381e-05
8263	Glyma03g08923.1	23.8082	0.88235	46.734	52.9654	5.72698	0.000262877	0.00358049
8264	Glyma03g08930.1	28.4862	1.21559	55.7568	45.868	5.51941	2.61491e-05	0.000498248
8270	Glyma03g09061.1	279.374	458.955	99.7938	0.217437	-2.20133	3.30025e-05	0.000606742
8279	Glyma03g09207.1	4.33806	0.441175	8.23495	18.6659	4.22234	0.00206191	0.0193587
8284	Glyma03g09435.1	8.8535	16.8426	0.864439	0.0513247	-4.2842	0.00132904	0.0135952
8326	Glyma03g12070.1	27.9866	1.27986	54.6934	42.7337	5.4173	3.72867e-09	1.91136e-07
8327	Glyma03g12070.4	47.1048	1.03098	93.1786	90.3783	6.4979	1.35593e-09	7.81036e-08
8328	Glyma03g12070.5	40.0106	1.82234	78.1988	42.9112	5.42328	8.75333e-11	6.3542e-09
8360	Glyma03g13520.1	114.246	179.768	48.7242	0.27104	-1.88342	0.00051499	0.0062721
8390	Glyma03g14670.1	9.27614	2.77001	15.7823	5.69754	2.51034	0.00275483	0.024468
8422	Glyma03g14960.2	89.0331	144.727	33.3393	0.23036	-2.11804	0.000577064	0.00689448
8489	Glyma03g16610.1	60.2871	116.476	4.09853	0.0351879	-4.82878	9.29981e-05	0.00148257
8496	Glyma03g16775.1	7.63789	0.220587	15.0552	68.2505	6.09277	2.183e-05	0.000425286
8521	Glyma03g17420.1	49.4795	87.9138	11.0451	0.125635	-2.99269	2.23145e-05	0.000434062
8522	Glyma03g17420.2	16.7502	31.7126	1.78781	0.0563755	-4.14879	0.000108565	0.00169243
8523	Glyma03g17450.1	294.532	103.433	485.631	4.69514	2.23117	1.42907e-05	0.000296676
8532	Glyma03g18410.2	12.7882	2.15191	23.4245	10.8854	3.44433	3.59996e-05	0.000656572
8540	Glyma03g18710.1	9.40128	18.8026	0	0	#NAME?	0.0023552	0.0215921
8566	Glyma03g19810.1	22.447	7.07645	37.8175	5.34413	2.41795	0.000227425	0.00317435
8584	Glyma03g20380.1	26.8269	1.79405	51.8597	28.9066	4.85333	2.68336e-05	0.000509699
8586	Glyma03g20630.1	31.2499	9.73853	52.7613	5.41779	2.4377	0.00044685	0.00559602
8615	Glyma03g22060.1	5.10398	0.220587	9.98737	45.2762	5.50068	4.44068e-05	0.000785401
8636	Glyma03g22230.2	19.3659	8.77182	29.96	3.41548	1.77209	0.00261664	0.0235374
8654	Glyma03g22510.1	10.1765	0.202599	20.1504	99.4593	6.63604	4.93194e-06	0.000118973
8657	Glyma03g22560.2	10.6417	0.303899	20.9794	69.0343	6.10924	1.01656e-06	3.01142e-05
8676	Glyma03g22780.1	130.244	58.4817	202.005	3.45417	1.78834	0.00132683	0.0135853
8677	Glyma03g22780.2	29.7602	11.9187	47.6017	3.99385	1.99778	0.00628191	0.046743
8695	Glyma03g23260.1	32.1163	62.8943	1.33837	0.0212797	-5.55438	2.44104e-09	1.32288e-07
8734	Glyma03g24020.1	517.056	869.826	164.286	0.188872	-2.40452	0.000155579	0.00229751
8738	Glyma03g24060.1	36.6557	68.2706	5.04085	0.0738363	-3.75953	1.38639e-06	3.95151e-05
8750	Glyma03g24141.2	26.5658	11.2945	41.837	3.70418	1.88916	0.00374378	0.0311804
8764	Glyma03g24260.1	95.4489	143.256	47.642	0.332566	-1.58829	0.00321559	0.0276551
8773	Glyma03g24300.2	16.3214	1.67476	30.9681	18.4911	4.20876	0.00375821	0.0312689
8792	Glyma03g24600.4	41.7449	9.01913	74.4707	8.25697	3.04561	6.7863e-05	0.00112904
8794	Glyma03g24600.6	70.3834	18.1869	122.58	6.74001	2.75275	0.00381113	0.0316359
8820	Glyma03g25000.1	28.6756	5.46702	51.8842	9.49041	3.24647	5.47275e-07	1.74139e-05
8825	Glyma03g25100.2	10.9918	0.929684	21.0539	22.6463	4.5012	0.00379482	0.0315099
8860	Glyma03g25640.1	14.9763	25.1705	4.78217	0.189991	-2.39599	0.00575059	0.0435871
8861	Glyma03g25651.1	61.6979	10.4469	112.949	10.8117	3.43452	2.87313e-09	1.52545e-07
8862	Glyma03g25651.2	28.0108	2.71237	53.3093	19.6541	4.29676	1.6183e-09	9.1585e-08
8863	Glyma03g25661.1	55.1302	21.3617	88.8986	4.16158	2.05713	2.41845e-05	0.000465495
8877	Glyma03g25750.1	27.6614	46.3937	8.92911	0.192464	-2.37734	0.00190993	0.0181866
8878	Glyma03g25750.2	27.7226	47.9862	7.45891	0.155439	-2.68558	0.000598099	0.00708793
8892	Glyma03g26060.1	138.102	257.098	19.1053	0.0743113	-3.75027	3.36744e-12	3.1364e-10
8893	Glyma03g26060.2	21.9093	37.4608	6.35779	0.169718	-2.55879	0.000411976	0.00523202
8894	Glyma03g26080.1	723.898	1241.82	205.974	0.165864	-2.59193	3.64801e-08	1.52214e-06
8897	Glyma03g26120.2	546.275	876.227	216.323	0.24688	-2.01812	3.81579e-05	0.000689528
8919	Glyma03g26590.1	108.006	216.012	0	0	#NAME?	2.71598e-21	1.14807e-18
8930	Glyma03g26640.1	8.49236	1.83002	15.1547	8.28115	3.04983	0.0033759	0.0287349
8951	Glyma03g26796.3	15.3865	0.202599	30.5704	150.891	7.23736	2.14486e-08	9.39908e-07
8965	Glyma03g26980.1	10.0617	0.202599	19.9208	98.3261	6.6195	9.68676e-05	0.00153447
8968	Glyma03g27030.1	618.97	1004.42	233.525	0.232498	-2.10471	1.10874e-05	0.000238278
8982	Glyma03g27195.1	19.3674	6.09648	32.6383	5.35363	2.42052	0.00186352	0.0178126
9014	Glyma03g27460.5	32.1107	51.1158	13.1055	0.256389	-1.96359	0.000987371	0.0106955
9019	Glyma03g27510.1	4569.73	7495.93	1643.54	0.219257	-2.1893	3.91731e-05	0.000706015
9033	Glyma03g27620.2	41.7927	0	83.5854	Inf	Inf	4.24227e-15	6.604e-13
9034	Glyma03g27620.3	13.8162	0.1013	27.531	271.778	8.08629	3.86196e-07	1.27003e-05
9046	Glyma03g27760.1	6.76523	2.47642	11.054	4.46372	2.15825	0.00329351	0.0281684
9047	Glyma03g27760.2	7.65746	1.78636	13.5286	7.57324	2.92091	0.0022107	0.0204814
9091	Glyma03g28222.1	18.9939	1.21559	36.7722	30.2504	4.91888	0.000178315	0.00257931
9096	Glyma03g28281.1	192.123	51.726	332.521	6.42851	2.68448	0.00365742	0.0306049
9098	Glyma03g28300.1	2.5232	0	5.0464	Inf	Inf	0.0023294	0.0213949
9103	Glyma03g28360.1	124.512	11.4955	237.528	20.6626	4.36895	2.78813e-12	2.65075e-10
9119	Glyma03g28470.1	88.0608	42.552	133.57	3.13897	1.65029	0.0027804	0.0246592
9136	Glyma03g28600.1	429.224	25.2242	833.224	33.0327	5.04582	9.84112e-17	2.02543e-14
9142	Glyma03g28660.1	164.125	301.899	26.35	0.0872806	-3.5182	5.6717e-12	5.10936e-10
9148	Glyma03g28731.1	121.017	15.1905	226.843	14.9332	3.90045	5.60442e-05	0.000958823
9155	Glyma03g28770.1	586.831	871.872	301.79	0.34614	-1.53057	0.00146615	0.0147317
9163	Glyma03g28850.1	6778.06	13548.1	8.04268	0.000593639	-10.7181	5.12269e-52	7.03756e-48
9174	Glyma03g28970.2	16.5154	31.7949	1.23601	0.0388744	-4.68503	5.46107e-05	0.000937216
9189	Glyma03g29051.1	7.90908	15.2419	0.576293	0.0378099	-4.72509	0.00020227	0.00287065
9198	Glyma03g29150.1	93.7888	187.578	0	0	#NAME?	6.30568e-05	0.00105966
9201	Glyma03g29173.1	51.4696	24.6741	78.2652	3.17196	1.66538	0.000876438	0.00969445
9205	Glyma03g29210.1	390.137	596.373	183.901	0.308366	-1.69728	0.00063742	0.00746537
9206	Glyma03g29230.1	699.428	1178.26	220.594	0.18722	-2.41719	1.03449e-06	3.05467e-05
9245	Glyma03g29470.5	37.4182	17.9735	56.8629	3.16372	1.66162	0.00201247	0.0189625
9259	Glyma03g29550.1	186.927	302.376	71.4773	0.236386	-2.08079	0.000166592	0.00243473
9272	Glyma03g29662.1	17.2633	30.929	3.59763	0.116319	-3.10384	0.000907101	0.00996342
9274	Glyma03g29670.1	7.35468	14.7094	0	0	#NAME?	0.00391577	0.0322801
9289	Glyma03g29730.7	6.91906	0	13.8381	Inf	Inf	3.06282e-05	0.000568417
9297	Glyma03g29790.1	536.009	1072.02	0	0	#NAME?	2.57619e-42	1.01119e-38
9329	Glyma03g30070.1	977.763	1914.92	40.6031	0.0212035	-5.55955	0.00525334	0.0405965
9330	Glyma03g30070.2	272.442	529.612	15.2729	0.028838	-5.11589	7.63427e-05	0.00124857
9331	Glyma03g30070.3	395.624	659.472	131.775	0.199819	-2.32323	4.84831e-06	0.000117368
9377	Glyma03g30460.1	2308.78	986.288	3631.27	3.68175	1.88039	6.57199e-05	0.00109737
9383	Glyma03g30516.1	42.014	80.7643	3.26356	0.0404084	-4.6292	9.77881e-10	5.81564e-08
9388	Glyma03g30550.1	49.8313	2.46611	97.1964	39.4128	5.30059	9.27165e-14	1.15794e-11
9389	Glyma03g30550.2	5.66625	0.321887	11.0106	34.2065	5.0962	5.75158e-05	0.000981861
9390	Glyma03g30550.3	7.63228	0.524486	14.7401	28.1038	4.8127	4.00142e-05	0.000719522
9393	Glyma03g30590.1	22.6669	7.45999	37.8739	5.07694	2.34396	0.00439511	0.0353979
9399	Glyma03g30640.1	128.221	53.6181	202.825	3.78277	1.91944	9.02953e-05	0.00144409
9400	Glyma03g30650.1	8.11202	0.202599	16.0214	79.0795	6.30523	0.00132777	0.0135898
9407	Glyma03g30730.1	63.974	20.7122	107.236	5.17742	2.37223	0.000270958	0.00367012
9408	Glyma03g30730.2	62.2148	17.2778	107.152	6.2017	2.63266	0.000101253	0.00159474
9429	Glyma03g30860.1	53.5166	79.3308	27.7023	0.3492	-1.51788	0.00211523	0.0197605
9461	Glyma03g31060.1	6.46272	12.9254	0	0	#NAME?	0.00199199	0.0188374
9465	Glyma03g31111.1	6.06067	12.1213	0	0	#NAME?	0.00184041	0.0176315
9479	Glyma03g31210.1	72.2645	131.418	13.1111	0.0997663	-3.3253	7.50984e-10	4.56753e-08
9481	Glyma03g31230.1	29.5569	3.96762	55.1462	13.8991	3.79692	0.00257563	0.0232255
9482	Glyma03g31240.1	8.19433	1.28755	15.1011	11.7286	3.55196	0.00043224	0.00544226
9486	Glyma03g31271.1	16.5556	2.788	30.3232	10.8763	3.44312	0.000551667	0.00663934
9487	Glyma03g31271.2	13.3811	2.12624	24.636	11.5867	3.53439	0.000492156	0.00605303
9492	Glyma03g31310.1	87.6201	0.727085	174.513	240.017	7.90699	2.71118e-10	1.81644e-08
9504	Glyma03g31390.1	55.3363	12.9354	97.7373	7.55579	2.91758	3.34163e-07	1.11629e-05
9507	Glyma03g31420.1	55.281	3.93059	106.631	27.1286	4.76174	0.000188544	0.00270378
9519	Glyma03g31530.1	50.1848	16.3667	84.0029	5.13256	2.35968	0.00349861	0.0295756
9522	Glyma03g31570.1	1021.92	1669.49	374.342	0.224225	-2.15698	3.03023e-06	7.73059e-05
9523	Glyma03g31570.2	66.1918	107.924	24.4598	0.22664	-2.14153	8.19435e-05	0.00132596
9524	Glyma03g31570.3	45.0906	79.4267	10.7544	0.135401	-2.88469	9.13716e-06	0.000202707
9549	Glyma03g31691.1	12.5808	25.1615	0	0	#NAME?	0.000342326	0.00447574
9587	Glyma03g32000.1	107.125	35.5438	178.706	5.02776	2.32992	0.00306295	0.0266237
9588	Glyma03g32020.3	23.4892	46.9785	0	0	#NAME?	0.00188167	0.0179547
9589	Glyma03g32030.1	85.9374	171.875	0	0	#NAME?	4.27623e-19	1.31278e-16
9607	Glyma03g32116.1	4.51467	0.202599	8.82675	43.5676	5.44518	0.00207967	0.0195053
9623	Glyma03g32240.1	46.5917	16.5446	76.6388	4.63225	2.21171	5.83406e-05	0.000992242
9667	Glyma03g32540.2	19.2723	1.013	37.5316	37.0501	5.21141	0.00112679	0.0119213
9671	Glyma03g32571.1	16.0723	30.992	1.15259	0.0371898	-4.74895	8.83075e-07	2.659e-05
9760	Glyma03g33110.1	7.54984	0.1013	14.9984	148.06	7.21003	2.29072e-07	7.93691e-06
9766	Glyma03g33160.1	72.7991	4.92192	140.676	28.5816	4.83701	2.71706e-10	1.81644e-08
9768	Glyma03g33180.1	52.253	17.5487	86.9572	4.95519	2.30894	3.52671e-05	0.000643853
9774	Glyma03g33230.1	16.178	0	32.3561	Inf	Inf	2.05633e-07	7.1837e-06
9810	Glyma03g33490.1	41.2324	17.3101	65.1547	3.76396	1.91225	0.000767404	0.00869851
9832	Glyma03g33660.2	31.9564	0.755378	63.1574	83.6103	6.38561	3.61872e-06	9.06953e-05
9839	Glyma03g33730.1	13.9276	0	27.8552	Inf	Inf	0.00542624	0.0416608
9842	Glyma03g33750.1	64.2449	31.1988	97.2911	3.11843	1.64082	0.00376143	0.0312894
9850	Glyma03g33803.1	3.09187	0.321887	5.86186	18.2109	4.18673	0.00133585	0.0136496
9863	Glyma03g33900.1	25.6236	8.49465	42.7525	5.03288	2.33138	0.00193675	0.0184004
9864	Glyma03g33900.3	24.6692	6.54534	42.7931	6.53795	2.70884	0.000345149	0.00451157
9871	Glyma03g33950.1	7.75681	2.15191	13.3617	6.20923	2.63441	0.0067418	0.049285
9880	Glyma03g34040.1	19.0075	0	38.0151	Inf	Inf	3.08083e-15	4.92144e-13
9884	Glyma03g34080.1	43.4565	81.4251	5.4878	0.0673969	-3.89117	7.31243e-07	2.24613e-05
9890	Glyma03g34150.1	58.3947	92.6618	24.1276	0.260384	-1.94129	0.00156802	0.0155198
9893	Glyma03g34170.1	25.0339	42.9913	7.07644	0.164602	-2.60295	0.0013097	0.0134424
9899	Glyma03g34230.1	5.93543	0.965661	10.9052	11.293	3.49736	0.00147791	0.0148187
9920	Glyma03g34410.1	87.9763	5.65163	170.301	30.1331	4.91328	5.73414e-14	7.32796e-12
9926	Glyma03g34470.1	59.0873	97.5397	20.6348	0.211553	-2.24091	0.000231422	0.00321464
9928	Glyma03g34480.1	163.022	56.9782	269.066	4.72227	2.23948	4.05763e-06	0.000100167
9946	Glyma03g34660.1	94.9884	157.6	32.3771	0.205439	-2.28322	3.91928e-05	0.000706138
9957	Glyma03g34750.1	13.2013	24.9324	1.4702	0.0589675	-4.08394	0.00358096	0.0300659
9981	Glyma03g34920.1	27.8548	49.9255	5.78399	0.115852	-3.10964	1.6572e-05	0.000337408
9982	Glyma03g34930.1	37.9706	57.0362	18.905	0.331456	-1.59311	0.00406144	0.033202
9989	Glyma03g34990.1	19.3022	5.86558	32.7387	5.58149	2.48065	0.000823814	0.00923775
10009	Glyma03g35130.2	11.7917	3.6087	19.9747	5.53516	2.46863	0.00294628	0.0258015
10010	Glyma03g35150.1	90.2014	175.838	4.56443	0.0259581	-5.26767	5.26127e-13	5.75931e-11
10031	Glyma03g35300.5	13.2666	4.05756	22.4757	5.53921	2.46968	0.0047651	0.0376602
10045	Glyma03g35430.1	17.2114	4.46538	29.9575	6.70884	2.74606	5.04004e-06	0.000121049
10052	Glyma03g35470.2	375.064	642.922	107.207	0.166749	-2.58425	6.18172e-08	2.46158e-06
10077	Glyma03g35690.1	25.6225	10.5978	40.6471	3.83542	1.93938	0.00396434	0.0326169
10081	Glyma03g35740.1	51.1489	92.6714	9.62633	0.103876	-3.26707	3.28901e-08	1.38512e-06
10089	Glyma03g35810.1	38.865	76.7821	0.947862	0.0123448	-6.33995	6.12046e-13	6.55616e-11
10094	Glyma03g35860.1	25.5057	44.8449	6.16646	0.137506	-2.86243	0.000383721	0.00493014
10095	Glyma03g35870.1	499.004	838.415	159.594	0.190352	-2.39326	5.42641e-07	1.72865e-05
10097	Glyma03g35900.1	119.894	233.902	5.88635	0.0251659	-5.31239	1.1993e-13	1.45805e-11
10114	Glyma03g36070.1	211.738	101.98	321.497	3.15256	1.65653	0.00166897	0.0163075
10124	Glyma03g36140.4	2.87726	0	5.75452	Inf	Inf	0.000546686	0.0065895
10126	Glyma03g36140.6	3.58538	0	7.17076	Inf	Inf	0.000246959	0.00339964
10138	Glyma03g36230.1	375.979	187.08	564.879	3.01945	1.59429	0.000559219	0.00671211
10146	Glyma03g36280.1	25.6135	1.26956	49.9574	39.3501	5.2983	9.49705e-10	5.66033e-08
10150	Glyma03g36310.1	25.6379	6.42499	44.8508	6.98068	2.80337	7.63627e-06	0.000174627
10151	Glyma03g36310.2	19.6142	3.22918	35.9992	11.1481	3.47873	8.17298e-06	0.000184698
10158	Glyma03g36380.1	6.96315	0.441175	13.4851	30.5664	4.93387	4.14626e-05	0.00074096
10163	Glyma03g36410.2	26.9238	43.1545	10.693	0.247784	-2.01285	0.00428859	0.0346823
10170	Glyma03g36450.2	34.6175	15.1619	54.0731	3.56638	1.83446	0.00287986	0.0253328
10174	Glyma03g36481.1	27.2225	43.7306	10.7144	0.24501	-2.02909	0.00684711	0.0498295
10201	Glyma03g36720.1	144.073	25.0171	263.13	10.518	3.39479	9.82976e-10	5.83331e-08
10208	Glyma03g36800.1	7.80922	15.6184	0	0	#NAME?	0.0039719	0.0326547
10209	Glyma03g36810.1	113.415	182.214	44.6163	0.244857	-2.02999	0.000186359	0.00267664
10210	Glyma03g36810.2	150.359	235.02	65.6969	0.279537	-1.83889	0.000379691	0.00488408
10250	Glyma03g37065.1	4.79779	0.321887	9.2737	28.8104	4.84852	0.0020415	0.0192064
10262	Glyma03g37170.1	25.0642	41.5654	8.56309	0.206015	-2.27918	0.0035676	0.0300041
10264	Glyma03g37170.3	12.2806	21.8281	2.73319	0.125214	-2.99753	0.00265938	0.0238243
10270	Glyma03g37221.1	6.03989	0	12.0798	Inf	Inf	0.000413865	0.00524752
10271	Glyma03g37230.1	584.196	228.009	940.384	4.12434	2.04416	0.000417399	0.00528622
10276	Glyma03g37290.1	15.3633	30.7267	0	0	#NAME?	1.21746e-05	0.000258708
10277	Glyma03g37290.2	20.8289	41.6578	0	0	#NAME?	3.8423e-07	1.26508e-05
10278	Glyma03g37290.3	17.3984	34.7968	0	0	#NAME?	3.45365e-06	8.69376e-05
10287	Glyma03g37360.1	21.0533	39.5027	2.60385	0.0659157	-3.92323	2.88541e-05	0.000541713
10300	Glyma03g37470.1	47.9865	72.8182	23.1549	0.317982	-1.65298	0.00297538	0.0260024
10303	Glyma03g37490.1	106.694	0	213.388	Inf	Inf	1.48987e-15	2.51912e-13
10308	Glyma03g37530.1	20.1821	1.83264	38.5315	21.0251	4.39404	1.04068e-07	3.94395e-06
10309	Glyma03g37530.2	13.4008	0.947673	25.854	27.2816	4.76985	1.17653e-05	0.000251177
10318	Glyma03g37640.2	13.308	26.3279	0.288146	0.0109445	-6.51364	0.000228843	0.00318606
10323	Glyma03g37700.1	36.6098	56.498	16.7217	0.29597	-1.75648	0.00382108	0.0316945
10344	Glyma03g37851.1	10.5111	21.0222	0	0	#NAME?	3.09473e-05	0.000573757
10345	Glyma03g37860.1	6.30603	0.220587	12.3915	56.1749	5.81185	0.000425222	0.00536585
10355	Glyma03g37940.1	49.3422	81.5802	17.1042	0.209661	-2.25387	0.00323101	0.0277469
10374	Glyma03g38080.1	104.933	2.75971	207.106	75.0465	6.22971	0.00383096	0.0317525
10398	Glyma03g38251.1	381.325	7.05952	755.591	107.031	6.74189	4.63211e-13	5.12161e-11
10399	Glyma03g38260.1	363.53	7.98309	719.076	90.0749	6.49305	4.20075e-13	4.68234e-11
10408	Glyma03g38350.1	5.49121	10.9824	0	0	#NAME?	0.00605592	0.0454128
10415	Glyma03g38391.1	66.8695	0.745074	132.994	178.498	7.47976	2.60878e-15	4.23891e-13
10418	Glyma03g38420.1	11.508	0.506498	22.5095	44.4415	5.47383	0.000190276	0.00272483
10419	Glyma03g38420.2	34.8342	4.69365	64.9748	13.8431	3.7911	5.15117e-08	2.08752e-06
10462	Glyma03g38770.2	32.2054	53.4212	10.9896	0.205715	-2.28128	0.00229599	0.0211516
10464	Glyma03g38800.1	282.521	423.733	141.309	0.333485	-1.5843	0.00102638	0.0110332
10478	Glyma03g38880.1	16.8033	3.93722	29.6694	7.53561	2.91373	0.000313973	0.00415545
10488	Glyma03g38960.1	418.216	683.86	152.573	0.223105	-2.1642	0.000164333	0.00240555
10501	Glyma03g39070.2	22.0064	8.12175	35.891	4.41912	2.14376	0.00357134	0.0300171
10502	Glyma03g39081.1	295.497	510.939	80.0547	0.156682	-2.67409	1.13874e-07	4.25703e-06
10515	Glyma03g39170.3	6.66199	0.441175	12.8828	29.2011	4.86795	0.000173211	0.00251873
10518	Glyma03g39190.2	258.708	7.39066	510.026	69.0096	6.10873	6.05249e-21	2.37569e-18
10532	Glyma03g39300.2	13.4969	3.66372	23.3301	6.36788	2.67081	0.00338946	0.0288303
10551	Glyma03g39450.2	13.8054	0.303899	27.3068	89.855	6.48953	4.59273e-08	1.88343e-06
10552	Glyma03g39450.3	11.4187	0.423187	22.4142	52.9654	5.72698	1.08219e-07	4.08158e-06
10598	Glyma03g39791.1	836.723	355.68	1317.77	3.70491	1.88944	0.00034712	0.00453087
10620	Glyma03g39940.1	48.4361	96.296	0.576293	0.0059846	-7.38453	3.13839e-12	2.94804e-10
10647	Glyma03g40181.1	11.3943	0.202599	22.5861	111.482	6.80066	5.94666e-09	2.90731e-07
10668	Glyma03g40280.1	73.4242	128.546	18.3023	0.142379	-2.81219	7.81521e-07	2.37929e-05
10669	Glyma03g40280.2	55.6222	104.591	6.65341	0.0636136	-3.97452	3.27219e-09	1.70439e-07
10670	Glyma03g40280.3	65.8199	124.776	6.86368	0.0550079	-4.18422	1.10204e-10	7.87508e-09
10681	Glyma03g40344.1	34.25	13.4449	55.0552	4.09489	2.03382	0.0064528	0.0477054
10689	Glyma03g40420.1	91.1795	5.96583	176.393	29.5673	4.88593	0.00113109	0.0119581
10690	Glyma03g40430.1	1741.66	10.1364	3473.17	342.644	8.42057	1.82093e-29	2.00128e-26
10702	Glyma03g40495.1	55.4102	25.5789	85.2414	3.33248	1.7366	0.00654061	0.0482313
10713	Glyma03g40611.1	8.42653	16.8531	0	0	#NAME?	0.00140561	0.0142222
10727	Glyma03g40720.1	883.976	1623.42	144.535	0.0890311	-3.48955	5.00943e-08	2.03759e-06
10728	Glyma03g40730.1	256.371	392.536	120.206	0.306228	-1.70732	0.000250012	0.00343638
10740	Glyma03g40820.1	6.32516	1.16826	11.4821	9.82834	3.29695	0.00305266	0.0265637
10745	Glyma03g40840.1	216.543	330.079	103.008	0.312071	-1.68005	0.000706685	0.00812762
10784	Glyma03g41040.4	26.6125	7.97016	45.2549	5.67805	2.50539	0.000176937	0.00256477
10801	Glyma03g41190.1	133.833	1.52612	266.141	174.39	7.44617	6.34592e-07	1.98702e-05
10803	Glyma03g41200.5	32.486	14.0733	50.8987	3.61669	1.85467	0.00250328	0.0226997
10806	Glyma03g41220.1	19.772	39.5439	0	0	#NAME?	4.5793e-09	2.2981e-07
10808	Glyma03g41230.2	25.154	41.5942	8.71386	0.209497	-2.255	0.00341465	0.0290064
10809	Glyma03g41240.1	281.328	459.005	103.652	0.225818	-2.14677	1.16606e-05	0.000249425
10812	Glyma03g41280.1	20.1012	39.7554	0.446954	0.0112426	-6.47488	1.36622e-08	6.2356e-07
10814	Glyma03g41310.1	95.5855	190.883	0.288146	0.00150955	-9.37167	4.51425e-08	1.85401e-06
10816	Glyma03g41330.1	226.481	452.963	0	0	#NAME?	2.43563e-11	1.97118e-09
10830	Glyma03g41410.3	5.42468	9.95545	0.893907	0.0897908	-3.47729	0.00284062	0.025088
10836	Glyma03g41430.2	8.10359	16.2072	0	0	#NAME?	9.93171e-06	0.000217178
10837	Glyma03g41430.3	18.1508	36.3016	0	0	#NAME?	5.77974e-10	3.59693e-08
10840	Glyma03g41460.1	323.742	574.664	72.8208	0.126719	-2.9803	9.71775e-09	4.52551e-07
10866	Glyma03g41650.1	66.7007	33.1764	100.225	3.02097	1.59501	0.00531584	0.0409626
10899	Glyma03g41901.1	36.6141	13.7895	59.4386	4.31044	2.10783	0.00271204	0.0241838
10924	Glyma03g42090.1	52.119	97.9612	6.27686	0.064075	-3.9641	2.32683e-08	1.01078e-06
10932	Glyma03g42145.1	52.803	1.51076	104.095	68.9028	6.10649	7.20195e-11	5.33322e-09
10942	Glyma03g42221.1	3.45551	0.1013	6.80972	67.2236	6.0709	0.000823735	0.00923775
10943	Glyma03g42221.2	5.139	0	10.278	Inf	Inf	8.7979e-06	0.000196529
10950	Glyma03g42260.4	50.4505	0.856678	100.044	116.782	6.86767	6.72293e-18	1.67927e-15
10951	Glyma03g42260.5	45.8722	0.1013	91.6432	904.675	9.82126	6.04609e-18	1.52406e-15
10952	Glyma03g42260.6	80.1629	0.957977	159.368	166.359	7.37815	5.21616e-21	2.06215e-18
10953	Glyma03g42260.7	39.9286	0	79.8571	Inf	Inf	1.21553e-16	2.4648e-14
10954	Glyma03g42260.8	53.456	0.202599	106.709	526.703	9.04084	2.05473e-18	5.73154e-16
10982	Glyma03g42420.2	3.47989	6.95978	0	0	#NAME?	0.00268137	0.0239744
10984	Glyma03g42440.2	6.12005	12.2401	0	0	#NAME?	0.00182648	0.0175251
11022	Glyma0448s00210.1	47.2543	85.1	9.40859	0.110559	-3.17711	1.55636e-06	4.36576e-05
11023	Glyma0466s00200.1	195.883	8.74091	383.024	43.8197	5.45351	4.08646e-18	1.07444e-15
11065	Glyma04g00370.1	189.377	83.0846	295.67	3.55866	1.83133	0.00034057	0.00445595
11067	Glyma04g00390.1	229.212	363.022	95.4017	0.262798	-1.92797	0.000198986	0.00283135
11071	Glyma04g00420.1	578.025	992.323	163.726	0.164993	-2.59952	0.000614764	0.00724024
11081	Glyma04g00490.1	69.7574	8.42827	131.087	15.5532	3.95914	7.72037e-06	0.000176075
11093	Glyma04g00600.2	12.5682	3.0009	22.1354	7.37626	2.88289	9.43234e-06	0.000207996
11118	Glyma04g00820.2	66.2929	132.586	0	0	#NAME?	5.70263e-13	6.18089e-11
11140	Glyma04g01010.2	3.03482	0	6.06964	Inf	Inf	0.00514193	0.0399377
11157	Glyma04g01120.1	91.2945	182.589	0	0	#NAME?	3.5988e-14	4.77684e-12
11162	Glyma04g01151.1	8.89216	17.7843	0	0	#NAME?	0.000993308	0.0107492
11163	Glyma04g01151.2	14.8764	29.7528	0	0	#NAME?	1.09671e-05	0.000236246
11172	Glyma04g01210.1	340.889	613.612	68.1667	0.111091	-3.17019	2.55173e-11	2.05304e-09
11177	Glyma04g01244.2	36.6159	57.9694	15.2624	0.263284	-1.92531	0.0050628	0.0394737
11214	Glyma04g01490.1	15.7814	0.542475	31.0204	57.1831	5.83752	0.00133624	0.013651
11234	Glyma04g01640.1	12.9818	22.6999	3.26356	0.14377	-2.79817	0.000131717	0.00199562
11267	Glyma04g01870.1	116.402	43.6095	189.195	4.33839	2.11716	0.000267189	0.0036298
11277	Glyma04g01920.1	735.749	346.895	1124.6	3.24191	1.69684	0.00403045	0.0330323
11278	Glyma04g01920.2	722.553	339.782	1105.32	3.25303	1.70179	0.00328052	0.0280807
11306	Glyma04g02140.1	101.732	197.494	5.96977	0.0302276	-5.04799	3.80922e-14	5.03183e-12
11307	Glyma04g02160.1	113.515	173.212	53.8175	0.310703	-1.68639	0.0023282	0.0213909
11311	Glyma04g02210.1	586.942	30.7936	1143.09	37.1211	5.21417	2.15663e-07	7.51498e-06
11316	Glyma04g02250.1	19.9646	36.722	3.20712	0.0873349	-3.5173	0.00379013	0.0314853
11317	Glyma04g02260.1	11.8986	3.34846	20.4487	6.10688	2.61044	0.000127789	0.00194738
11326	Glyma04g02330.1	502.951	9.40791	996.493	105.921	6.72684	6.72837e-11	5.00999e-09
11327	Glyma04g02340.1	44.5431	22.068	67.0182	3.03689	1.6026	0.000922693	0.0101064
11338	Glyma04g02420.1	10.7259	21.1637	0.288146	0.0136151	-6.19865	0.000527111	0.00639705
11343	Glyma04g02458.1	6.89457	0.220587	13.5685	61.511	5.94277	9.58915e-05	0.00152252
11347	Glyma04g02490.1	45.8602	0.98365	90.7368	92.2451	6.5274	0.000129337	0.00196661
11350	Glyma04g02520.1	338.201	140.491	535.911	3.81455	1.93151	0.000384544	0.00493726
11355	Glyma04g02560.1	33.5219	10.8132	56.2306	5.20019	2.37856	0.000913472	0.0100234
11358	Glyma04g02580.1	739.17	289.556	1188.78	4.10554	2.03757	8.89177e-05	0.00142538
11364	Glyma04g02641.1	71.2018	33.4723	108.931	3.25438	1.70238	0.00175221	0.016958
11365	Glyma04g02651.1	118.639	34.8817	202.396	5.80235	2.53664	4.3484e-06	0.000106438
11375	Glyma04g02740.1	34.976	62.1674	7.78456	0.125219	-2.99747	0.00339474	0.028855
11376	Glyma04g02750.1	191.911	16.3881	367.434	22.4208	4.48676	0.00175265	0.0169592
11412	Glyma04g03100.1	513.758	130.747	896.768	6.8588	2.77796	5.98696e-06	0.000141123
11430	Glyma04g03260.2	14.1189	1.50045	26.7374	17.8195	4.15539	7.03341e-06	0.000162191
11431	Glyma04g03260.3	14.6224	0.846373	28.3983	33.553	5.06837	6.19195e-07	1.94434e-05
11469	Glyma04g03510.1	2.87726	0	5.75452	Inf	Inf	0.00301407	0.0262966
11478	Glyma04g03581.1	335.399	42.9053	627.893	14.6344	3.87129	1.75395e-10	1.20178e-08
11493	Glyma04g03690.1	4.03386	0	8.06773	Inf	Inf	0.00284561	0.025112
11502	Glyma04g03780.1	22.8605	2.81367	42.9073	15.2496	3.9307	4.78308e-09	2.38728e-07
11543	Glyma04g04050.1	15.5296	28.4848	2.57438	0.0903771	-3.4679	0.000888634	0.00980961
11561	Glyma04g04170.1	540.005	140.271	939.739	6.69947	2.74405	4.62977e-08	1.89579e-06
11563	Glyma04g04190.2	67.2192	134.438	0	0	#NAME?	1.63788e-16	3.23758e-14
11575	Glyma04g04240.1	87.8768	158.375	17.3784	0.109729	-3.18798	9.07665e-06	0.000201609
11588	Glyma04g04355.2	14.2282	4.49105	23.9654	5.33625	2.41583	0.000748838	0.00852852
11592	Glyma04g04400.1	29.5294	59.0589	0	0	#NAME?	2.1233e-05	0.000415378
11595	Glyma04g04420.2	10.8892	19.5167	2.26175	0.115888	-3.1092	0.00054296	0.00655177
11597	Glyma04g04420.4	11.1514	18.805	3.49775	0.186001	-2.42662	0.00514822	0.0399753
11598	Glyma04g04435.1	8.78332	0	17.5666	Inf	Inf	0.000263179	0.00358213
11600	Glyma04g04460.1	99.0787	193.144	5.01387	0.0259593	-5.2676	0.000123511	0.00189269
11604	Glyma04g04500.2	125.61	251.219	0	0	#NAME?	1.23787e-29	1.38824e-26
11648	Glyma04g04880.1	595.683	948.07	243.296	0.256622	-1.96228	2.33879e-05	0.00045238
11653	Glyma04g04910.1	7.19259	0.506498	13.8787	27.4013	4.77617	0.00453654	0.0362185
11669	Glyma04g05040.1	10.2023	20.4046	0	0	#NAME?	0.000424625	0.00536044
11682	Glyma04g05131.1	6.36237	0.441175	12.2836	27.8428	4.79923	0.00502891	0.0392534
11688	Glyma04g05190.1	6.84556	13.6911	0	0	#NAME?	0.000948175	0.0103361
11689	Glyma04g05190.2	7.32455	14.6491	0	0	#NAME?	0.00047979	0.00592881
11690	Glyma04g05190.3	5.89972	11.7994	0	0	#NAME?	0.00157706	0.0155812
11691	Glyma04g05190.4	21.6397	43.2794	0	0	#NAME?	6.10157e-08	2.4385e-06
11692	Glyma04g05190.5	12.5242	25.0483	0	0	#NAME?	1.39795e-05	0.000290874
11693	Glyma04g05200.2	2.73319	0	5.46637	Inf	Inf	0.000116045	0.0017963
11706	Glyma04g05271.1	64.3021	21.0378	107.566	5.11301	2.35417	3.56664e-05	0.000650927
11707	Glyma04g05280.2	17.8646	30.7367	4.99244	0.162426	-2.62214	0.00307301	0.0266816
11709	Glyma04g05280.4	14.3519	25.7339	2.96987	0.115407	-3.1152	0.000751007	0.00854791
11710	Glyma04g05280.5	11.7803	20.6686	2.89199	0.139922	-2.8373	0.00460379	0.0366702
11711	Glyma04g05280.6	189.002	343.935	34.0691	0.0990567	-3.3356	7.38745e-09	3.53928e-07
11727	Glyma04g05420.1	17.4382	32.803	2.07347	0.0632098	-3.98371	8.17639e-05	0.00132422
11728	Glyma04g05431.1	204.717	409.434	0	0	#NAME?	7.80456e-11	5.71073e-09
11739	Glyma04g05500.5	9.21754	0	18.4351	Inf	Inf	0.00490608	0.0385141
11762	Glyma04g05661.1	77.5992	119.579	35.6196	0.297876	-1.74722	0.00148653	0.0148848
11767	Glyma04g05690.1	891.626	1649.23	134.022	0.0812634	-3.62125	4.02921e-14	5.29696e-12
11768	Glyma04g05700.1	16.016	0	32.0319	Inf	Inf	0.000174332	0.00253168
11790	Glyma04g05890.1	379.361	573.107	185.616	0.323876	-1.62649	0.00105211	0.0112394
11808	Glyma04g05990.1	231.272	49.9709	412.573	8.25627	3.04549	3.73532e-07	1.2343e-05
11827	Glyma04g06220.1	23.6601	7.93051	39.3896	4.96685	2.31233	0.00117197	0.0123081
11887	Glyma04g06650.1	65.5695	33.0878	98.0511	2.96336	1.56723	0.00448452	0.0359219
11897	Glyma04g06750.1	9.26339	18.5268	0	0	#NAME?	0.000787079	0.00889035
11899	Glyma04g06770.1	141.138	50.0792	232.197	4.63659	2.21306	0.00317853	0.0273943
11902	Glyma04g06810.1	318.48	159.451	477.509	2.99471	1.58242	0.000937098	0.0102336
11923	Glyma04g06940.2	74.806	34.603	115.009	3.32367	1.73278	0.00230205	0.0211897
11926	Glyma04g06970.1	1752.67	535.516	2969.81	5.54571	2.47137	0.000159396	0.00234497
11938	Glyma04g07060.1	31.6183	4.66536	58.5713	12.5545	3.65014	2.75972e-06	7.1655e-05
11958	Glyma04g07170.2	5.06819	10.1364	0	0	#NAME?	0.0038204	0.0316945
11965	Glyma04g07230.1	151.873	229.889	73.8571	0.321273	-1.63813	0.00225515	0.0208208
12025	Glyma04g07610.1	7.29888	14.5978	0	0	#NAME?	0.00334251	0.0284993
12026	Glyma04g07610.2	100.526	175.23	25.8226	0.147364	-2.76254	0.000482444	0.00595491
12029	Glyma04g07610.5	6.14345	12.2869	0	0	#NAME?	0.00685645	0.049871
12053	Glyma04g07830.4	4.32758	8.65515	0	0	#NAME?	0.00633301	0.0470159
12073	Glyma04g07950.1	191.204	89.5278	292.881	3.2714	1.70991	0.00185584	0.0177608
12080	Glyma04g08020.1	104.368	7.60356	201.133	26.4524	4.72533	2.80506e-05	0.000529704
12088	Glyma04g08070.1	307.928	108.527	507.329	4.67469	2.22487	2.60133e-05	0.000496349
12109	Glyma04g08270.1	3.47064	6.94128	0	0	#NAME?	0.002297	0.0211573
12135	Glyma04g08410.1	1893.84	1.08495	3786.59	3490.11	11.7691	9.641e-05	0.00152943
12152	Glyma04g08550.1	7.97144	15.022	0.920885	0.0613024	-4.02791	0.00130912	0.0134399
12163	Glyma04g08613.1	3.40486	0	6.80972	Inf	Inf	0.00289354	0.0254328
12179	Glyma04g08800.3	36.1686	57.7296	14.6077	0.253036	-1.98258	0.00103821	0.0111299
12182	Glyma04g08820.1	564.185	909.621	218.749	0.240484	-2.05599	0.0011862	0.0124343
12183	Glyma04g08831.1	18.1904	3.3958	32.985	9.71348	3.27999	0.00150141	0.0149901
12191	Glyma04g08890.1	73.8055	37.7492	109.862	2.91031	1.54117	0.0030206	0.026343
12236	Glyma04g09180.1	40.6505	66.2353	15.0657	0.227458	-2.13633	0.0008436	0.00941369
12237	Glyma04g09200.1	226.651	346.636	106.666	0.307717	-1.70033	0.00324994	0.0278569
12247	Glyma04g09290.1	56.4277	28.5404	84.3149	2.95423	1.56278	0.00487541	0.0383391
12248	Glyma04g09290.2	20.7644	7.04816	34.4806	4.89215	2.29047	0.00208518	0.0195404
12272	Glyma04g09510.1	613.208	1066.47	159.943	0.149974	-2.73722	2.76175e-07	9.42633e-06
12273	Glyma04g09520.1	207.989	337.478	78.5	0.232608	-2.10403	1.74514e-05	0.000353349
12277	Glyma04g09590.1	106.984	52.3101	161.658	3.09039	1.62779	0.00186627	0.0178337
12282	Glyma04g09635.1	47.3974	0	94.7948	Inf	Inf	4.97355e-06	0.000119661
12289	Glyma04g09690.2	8.5732	16.5701	0.576293	0.0347791	-4.84564	0.000804444	0.00904189
12291	Glyma04g09710.1	250.655	457.024	44.2857	0.0969002	-3.36736	1.04867e-11	9.10374e-10
12294	Glyma04g09740.1	126.9	253.353	0.446954	0.00176416	-9.14681	0.000605382	0.00715881
12295	Glyma04g09750.1	14.1038	27.3136	0.893907	0.0327275	-4.93335	7.78425e-05	0.00126932
12320	Glyma04g09910.1	97.142	177.35	16.9339	0.0954829	-3.38861	8.3245e-10	5.01588e-08
12336	Glyma04g10050.2	116.578	17.0726	216.083	12.6567	3.66183	0.000257559	0.00352162
12339	Glyma04g10080.1	39.2769	76.0333	2.52042	0.0331489	-4.91489	0.00383412	0.0317636
12366	Glyma04g10270.1	51.6587	24.275	79.0424	3.25613	1.70316	0.00456488	0.0364136
12393	Glyma04g10600.1	27.0273	8.64834	45.4063	5.25029	2.3924	0.00097317	0.0105645
12394	Glyma04g10610.1	49.1834	13.3359	85.0309	6.3761	2.67267	4.77915e-07	1.54485e-05
12398	Glyma04g10650.1	336.825	604.825	68.8252	0.113794	-3.13551	3.97485e-10	2.57578e-08
12401	Glyma04g10693.1	13.8746	24.4103	3.33895	0.136784	-2.87003	0.00142155	0.0143597
12402	Glyma04g10693.2	19.8627	33.1015	6.62394	0.20011	-2.32113	0.00338579	0.0288057
12403	Glyma04g10693.3	18.1973	31.669	4.72572	0.149223	-2.74446	0.00257046	0.0231903
12430	Glyma04g10940.1	10.8452	0.929684	20.7607	22.331	4.48097	1.087e-05	0.000234798
12431	Glyma04g10940.2	15.3261	1.27986	29.3722	22.9495	4.52039	1.77503e-08	7.92378e-07
12432	Glyma04g10940.3	52.068	5.61198	98.5241	17.556	4.1339	2.25906e-11	1.83911e-09
12451	Glyma04g11120.1	2.54375	5.08749	0	0	#NAME?	0.00402646	0.0330242
12453	Glyma04g11140.1	47.7231	4.08323	91.363	22.3752	4.48383	4.08979e-12	3.75195e-10
12459	Glyma04g11180.1	545.359	254.051	836.667	3.2933	1.71954	0.00127659	0.013169
12462	Glyma04g11230.1	67.3151	2.13392	132.496	62.0905	5.9563	2.31598e-16	4.46303e-14
12466	Glyma04g11270.1	5.8992	11.7984	0	0	#NAME?	0.00161701	0.0158959
12471	Glyma04g11330.1	112.257	16.4458	208.068	12.6517	3.66126	3.16864e-09	1.65989e-07
12472	Glyma04g11360.1	13.9433	0	27.8865	Inf	Inf	1.63726e-05	0.00033372
12473	Glyma04g11370.1	249.366	1.65677	497.076	300.027	8.22895	0.000181977	0.00262399
12479	Glyma04g11460.1	103.907	39.0401	168.775	4.32311	2.11207	0.00017378	0.00252434
12481	Glyma04g11550.1	198.38	294.754	102.007	0.346074	-1.53085	0.00227974	0.0210124
12485	Glyma04g11582.1	6.46336	0.1013	12.8254	126.609	6.98423	3.0946e-06	7.87655e-05
12498	Glyma04g12040.1	59.7505	0.303899	119.197	392.227	8.61554	4.94631e-13	5.45803e-11
12499	Glyma04g12052.1	47.9224	1.81466	94.0302	51.8171	5.69536	1.78491e-13	2.11846e-11
12500	Glyma04g12064.1	35.5183	0.1013	70.9352	700.252	9.45173	7.75839e-14	9.77842e-12
12503	Glyma04g12100.2	34.9118	60.3426	9.48092	0.157118	-2.67008	9.71629e-05	0.00153737
12544	Glyma04g12465.1	83.8154	164.739	2.89199	0.017555	-5.83197	6.35089e-15	9.50937e-13
12576	Glyma04g12860.2	11.429	1.60944	21.2486	13.2025	3.72274	1.43898e-05	0.000297945
12611	Glyma04g13490.1	2120.78	3480.72	760.828	0.218583	-2.19374	6.08482e-06	0.000143139
12614	Glyma04g13561.1	18.2214	4.23187	32.2108	7.6115	2.92818	0.00209555	0.0196109
12636	Glyma04g14250.1	61.1103	0.846373	121.374	143.405	7.16395	8.41445e-07	2.54061e-05
12673	Glyma04g14790.1	679.817	135.063	1224.57	9.06664	3.18057	1.93184e-10	1.3171e-08
12674	Glyma04g14800.1	2097.33	73.2006	4121.45	56.3035	5.81515	5.77064e-17	1.23388e-14
12708	Glyma04g15241.1	100.376	151.62	49.1308	0.324038	-1.62576	0.00159057	0.0156864
12711	Glyma04g15306.1	37.9899	72.7512	3.22855	0.0443779	-4.49401	6.48608e-05	0.001085
12730	Glyma04g15820.1	52.2933	85.2661	19.3206	0.226592	-2.14183	0.000301939	0.00402331
12733	Glyma04g15850.2	10.1218	1.39915	18.8445	13.4685	3.75152	9.53402e-07	2.84581e-05
12738	Glyma04g15960.1	40.8497	81.6994	0	0	#NAME?	2.61122e-14	3.54301e-12
12743	Glyma04g16030.1	26.8689	43.1926	10.5451	0.244141	-2.03421	0.00611851	0.0457759
12782	Glyma04g16410.1	632.949	181.296	1084.6	5.98251	2.58075	3.7511e-06	9.32718e-05
12790	Glyma04g16721.1	45.6741	0	91.3481	Inf	Inf	2.25613e-15	3.68985e-13
12791	Glyma04g16721.2	52.0354	0.1013	103.97	1026.36	10.0033	5.322e-17	1.1424e-14
12797	Glyma04g16880.1	22.9019	4.22313	41.5807	9.84596	3.29953	0.0067334	0.0492564
12805	Glyma04g17300.1	89.7843	175.683	3.88577	0.0221181	-5.49863	0.000603503	0.00713966
12815	Glyma04g17600.1	169.849	333.674	6.02372	0.0180527	-5.79164	0.000213004	0.00299821
12827	Glyma04g18060.1	321.41	506.098	136.722	0.270148	-1.88818	3.4781e-05	0.00063667
12838	Glyma04g18730.1	42.9281	74.4206	11.4356	0.153661	-2.70217	0.000184385	0.00265244
12856	Glyma04g20330.1	206.628	383.98	29.2764	0.0762446	-3.71322	4.72051e-05	0.000827965
12900	Glyma04g22480.1	21.4697	39.3099	3.62958	0.0923326	-3.43702	1.81331e-05	0.0003642
12920	Glyma04g23560.1	23.3937	38.93	7.85746	0.201835	-2.30875	0.00121801	0.0126724
12945	Glyma04g24380.1	1256.55	1989.08	524.014	0.263445	-1.92443	7.17343e-05	0.00118341
12961	Glyma04g24900.1	29.6507	9.04881	50.2526	5.5535	2.4734	0.0035786	0.0300552
12979	Glyma04g26800.2	250.138	93.8049	406.471	4.33315	2.11542	0.00170937	0.0166254
13005	Glyma04g28420.1	120.06	2.1699	237.949	109.659	6.77688	1.49728e-17	3.53127e-15
13008	Glyma04g28490.1	31.7817	6.73658	56.8268	8.43555	3.07648	2.92626e-06	7.52826e-05
13025	Glyma04g29430.1	284.646	34.5823	534.709	15.4619	3.95065	4.94035e-05	0.000861027
13027	Glyma04g29490.2	15.9373	1.84801	30.0266	16.2481	4.0222	9.26725e-06	0.000205014
13034	Glyma04g30350.1	111.157	165.687	56.626	0.341764	-1.54893	0.0044506	0.0357296
13047	Glyma04g30971.1	96.0838	4.68597	187.482	40.0092	5.32226	0.000693503	0.00799667
13058	Glyma04g31690.1	381.561	178.48	584.641	3.27567	1.71179	0.00112912	0.0119414
13063	Glyma04g31847.1	339.554	0	679.108	Inf	Inf	2.0201e-36	5.55042e-33
13066	Glyma04g32080.1	3.74419	0	7.48838	Inf	Inf	0.00318723	0.0274608
13079	Glyma04g32230.1	10.606	4.23711	16.9748	4.00623	2.00225	0.00471384	0.0373411
13090	Glyma04g32301.1	56.8398	87.9667	25.7128	0.292302	-1.77447	0.00160389	0.0157923
13160	Glyma04g33010.1	14.519	2.55711	26.4808	10.3558	3.37236	1.09226e-05	0.000235472
13166	Glyma04g33110.1	31.4252	60.618	2.23228	0.0368253	-4.76316	1.70843e-07	6.09226e-06
13167	Glyma04g33110.2	46.2255	88.8264	3.6246	0.0408055	-4.61509	7.46431e-09	3.56367e-07
13177	Glyma04g33270.1	2.02229	0	4.04458	Inf	Inf	0.000444678	0.00557517
13188	Glyma04g33385.1	16.7336	6.67125	26.7959	4.01663	2.00598	0.00420505	0.0341504
13189	Glyma04g33410.2	527.279	39.4887	1015.07	25.7053	4.68399	6.66417e-16	1.18899e-13
13203	Glyma04g33610.1	532.198	1057.08	7.31312	0.00691821	-7.17539	2.9379e-12	2.76919e-10
13205	Glyma04g33640.1	6.2271	0.202599	12.2516	60.4722	5.9182	0.00249383	0.022629
13207	Glyma04g33720.1	156.683	17.5029	295.862	16.9036	4.07926	1.9874e-10	1.3533e-08
13231	Glyma04g33941.1	19.6986	39.3972	0	0	#NAME?	7.35644e-07	2.25713e-05
13244	Glyma04g34140.1	6.45957	0.220587	12.6986	57.567	5.84717	1.20726e-05	0.000256743
13267	Glyma04g34341.1	12.7847	0.1013	25.4681	251.414	7.97392	3.69751e-08	1.54162e-06
13281	Glyma04g34560.1	5.80248	1.32352	10.2814	7.76822	2.95758	0.00242002	0.0220539
13307	Glyma04g34870.3	270.818	494.444	47.1931	0.095447	-3.38916	1.73215e-10	1.18833e-08
13308	Glyma04g34880.1	128.328	248.174	8.48216	0.0341783	-4.87077	2.09211e-14	2.89208e-12
13320	Glyma04g35040.1	520.118	11.5032	1028.73	89.4299	6.48269	8.5765e-20	2.85634e-17
13337	Glyma04g35180.1	145.854	68.7352	222.973	3.24394	1.69775	0.000353057	0.00458982
13366	Glyma04g35560.1	76.3991	29.7121	123.086	4.14262	2.05054	0.00259758	0.0233927
13368	Glyma04g35580.1	118.43	37.6288	199.231	5.29464	2.40453	1.49012e-05	0.000306801
13393	Glyma04g35910.1	644.298	1076.95	211.647	0.196525	-2.34722	1.80393e-06	4.96144e-05
13422	Glyma04g36200.1	25.5264	45.0885	5.96422	0.132278	-2.91835	6.0229e-05	0.00101806
13432	Glyma04g36260.1	26.21	43.803	8.61704	0.196722	-2.34577	0.00214024	0.0199576
13433	Glyma04g36270.1	223.751	445.774	1.72888	0.00387838	-8.01033	2.34227e-27	2.25812e-24
13447	Glyma04g36373.1	4.92838	9.85677	0	0	#NAME?	0.00355781	0.0299401
13448	Glyma04g36373.2	7.26953	14.5391	0	0	#NAME?	0.000366065	0.00472984
13456	Glyma04g36430.1	311.497	143.97	479.024	3.32724	1.73433	0.000800813	0.00901399
13458	Glyma04g36450.1	187.066	10.2337	363.898	35.5589	5.15214	0.00295416	0.025854
13460	Glyma04g36470.1	28.2799	2.33652	54.2233	23.2069	4.53648	4.89346e-06	0.0001182
13461	Glyma04g36480.1	1194.34	105.914	2282.76	21.553	4.42982	0.000147713	0.00219976
13521	Glyma04g37040.1	22.1895	2.78032	41.5987	14.9619	3.90322	7.67616e-09	3.65529e-07
13527	Glyma04g37140.1	42.9147	72.2744	13.555	0.187549	-2.41466	1.9903e-05	0.000392996
13534	Glyma04g37260.1	6.66861	0	13.3372	Inf	Inf	5.49291e-09	2.70714e-07
13540	Glyma04g37320.1	75.8008	2.55711	149.044	58.2863	5.86509	1.77063e-07	6.27333e-06
13552	Glyma04g37410.1	87.5392	175.078	0	0	#NAME?	3.28801e-12	3.06985e-10
13553	Glyma04g37410.2	84.1486	168.297	0	0	#NAME?	6.64464e-16	1.18899e-13
13554	Glyma04g37410.3	66.7236	133.447	0	0	#NAME?	7.2906e-15	1.07987e-12
13568	Glyma04g37530.1	324.104	5.05151	643.157	127.32	6.99231	4.18015e-25	2.64032e-22
13569	Glyma04g37551.1	8.51112	1.39915	15.6231	11.1661	3.48105	0.000226324	0.0031606
13587	Glyma04g37690.1	384.322	7.85856	760.786	96.8099	6.59708	2.6253e-11	2.10915e-09
13594	Glyma04g37750.2	15.7984	27.1321	4.46456	0.164549	-2.60341	0.00133542	0.0136478
13597	Glyma04g37780.1	40.654	5.54002	75.7679	13.6765	3.77362	0.000658636	0.00766971
13600	Glyma04g37810.1	77.6647	134.189	21.1407	0.157545	-2.66617	5.03011e-05	0.000873071
13626	Glyma04g38010.1	239.08	369.733	108.427	0.293257	-1.76976	0.000331705	0.00435551
13628	Glyma04g38040.1	185.121	280.797	89.4448	0.318539	-1.65046	0.000843689	0.00941369
13647	Glyma04g38200.1	287.142	484.006	90.2772	0.186521	-2.42259	2.26304e-06	6.03178e-05
13650	Glyma04g38240.1	15.4841	0.828385	30.1399	36.3839	5.18523	1.00388e-06	2.97708e-05
13666	Glyma04g38380.2	18.1826	2.41983	33.9453	14.0279	3.81023	1.26408e-05	0.000266655
13669	Glyma04g38410.1	14.5219	1.80435	27.2395	15.0965	3.91615	0.00292022	0.0256222
13674	Glyma04g38450.1	75.105	27.4062	122.804	4.48088	2.16378	0.000522987	0.0063512
13678	Glyma04g38480.2	2.0882	0	4.17641	Inf	Inf	0.00406069	0.0332009
13686	Glyma04g38530.1	12.4212	2.20955	22.6329	10.2432	3.3566	0.000467128	0.00580104
13701	Glyma04g38650.1	7.33159	0.709097	13.9541	19.6787	4.29856	0.000959461	0.0104446
13707	Glyma04g38691.1	110.817	7.89052	213.744	27.0887	4.75962	5.73204e-13	6.20053e-11
13720	Glyma04g38821.1	8.62315	2.40847	14.8378	6.16068	2.62309	0.000146241	0.00218199
13771	Glyma04g39280.2	22.1643	5.7786	38.5501	6.67118	2.73794	7.74646e-05	0.00126503
13791	Glyma04g39390.1	222.942	113.334	332.55	2.93426	1.553	0.0052465	0.040555
13800	Glyma04g39475.1	3339.44	6669.97	8.91017	0.00133586	-9.54801	3.59647e-11	2.8193e-09
13801	Glyma04g39480.2	280.571	425.789	135.353	0.317888	-1.65341	0.000545799	0.00658168
13809	Glyma04g39543.1	3.00909	0	6.01818	Inf	Inf	0.00335957	0.0286233
13820	Glyma04g39650.1	6.98055	0.405198	13.5559	33.455	5.06415	0.003272	0.0280154
13822	Glyma04g39670.1	1601.41	681.855	2520.97	3.69721	1.88644	0.000257341	0.00351951
13823	Glyma04g39680.1	192.006	96.6238	287.389	2.9743	1.57255	0.00515391	0.0399857
13833	Glyma04g39730.1	67.3268	101	33.6541	0.33321	-1.5855	0.00555654	0.0424323
13853	Glyma04g39880.1	4.44426	0.220587	8.66794	39.2948	5.29627	4.96772e-06	0.000119573
13868	Glyma04g39970.1	262.49	1.91595	523.064	273.004	8.09278	2.83259e-25	1.85305e-22
13875	Glyma04g40020.1	76.4843	25.3676	127.601	5.03008	2.33058	2.93859e-05	0.000549817
13877	Glyma04g40050.1	56.1746	95.5567	16.7925	0.175733	-2.50854	0.000238121	0.00329271
13878	Glyma04g40050.2	16.6477	31.669	1.62652	0.05136	-4.28321	0.00015477	0.00228765
13924	Glyma04g40350.1	199.966	68.3819	331.551	4.84852	2.27754	0.00135521	0.0137998
13930	Glyma04g40400.3	36.8366	73.3851	0.288146	0.0039265	-7.99254	1.08474e-06	3.18456e-05
13953	Glyma04g40605.1	8.19105	0	16.3821	Inf	Inf	0.000241412	0.00332816
13955	Glyma04g40620.1	136.776	66.3395	207.213	3.12353	1.64318	0.00433157	0.0349984
13957	Glyma04g40640.1	8.47702	14.3772	2.57687	0.179233	-2.48009	0.00669849	0.0490957
13960	Glyma04g40640.4	7.53719	13.8923	1.18205	0.0850868	-3.55492	0.000796545	0.00897146
13961	Glyma04g40650.1	668.56	1213.88	123.237	0.101523	-3.30013	3.97131e-12	3.65547e-10
13962	Glyma04g40661.1	319.726	497.423	142.029	0.285531	-1.80828	0.000222194	0.00310766
13971	Glyma04g40730.1	65.9905	101.146	30.835	0.304856	-1.7138	0.00471153	0.0373336
13983	Glyma04g40810.1	2972.28	262.762	5681.79	21.6233	4.43452	5.25225e-06	0.000125433
13984	Glyma04g40823.1	6052.24	13.921	12090.6	868.514	9.76241	0.00421975	0.0342264
13987	Glyma04g40861.1	45.7821	12.4781	79.086	6.33796	2.66402	0.00163622	0.0160474
13989	Glyma04g40880.2	17.991	35.982	0	0	#NAME?	2.16873e-06	5.81347e-05
13990	Glyma04g40880.3	15.2652	30.5304	0	0	#NAME?	1.23795e-05	0.00026205
13991	Glyma04g40880.4	12.0085	24.017	0	0	#NAME?	0.000107807	0.00168349
13998	Glyma04g40930.1	70.0726	19.7146	120.431	6.10871	2.61087	6.35732e-06	0.000148532
14037	Glyma04g41210.2	614.378	983.234	245.523	0.24971	-2.00168	7.28088e-06	0.000167126
14070	Glyma04g41420.1	51.7265	77.676	25.7771	0.331854	-1.59138	0.00502954	0.0392534
14071	Glyma04g41420.2	37.1128	59.2159	15.0097	0.253473	-1.98009	0.00531218	0.0409554
14076	Glyma04g41450.2	33.2854	8.54093	58.0298	6.79432	2.76433	2.04596e-05	0.000402541
14077	Glyma04g41450.3	9.27954	1.72104	16.838	9.78364	3.29037	0.000790615	0.00891929
14114	Glyma04g41691.1	23.3464	5.89789	40.795	6.91688	2.79012	0.000743791	0.00847984
14123	Glyma04g41770.1	5.18544	9.45	0.920885	0.0974481	-3.35922	0.00513073	0.039901
14167	Glyma04g42010.2	63.1191	23.5629	102.675	4.35749	2.1235	0.00110646	0.0117379
14178	Glyma04g42080.1	329.096	97.5994	560.593	5.74381	2.52201	0.00153199	0.0152372
14191	Glyma04g42190.1	286.308	511.492	61.123	0.119499	-3.06493	1.8039e-09	1.0074e-07
14196	Glyma04g42220.1	7.23359	13.6027	0.864439	0.0635489	-3.97599	0.00603962	0.0453029
14199	Glyma04g42240.1	53.3923	4.58973	102.195	22.266	4.47677	2.58556e-06	6.78519e-05
14203	Glyma04g42270.1	85.3042	143.164	27.4446	0.1917	-2.38308	5.77407e-05	0.000984477
14204	Glyma04g42280.2	63.7653	0.441175	127.09	288.071	8.17028	1.6794e-06	4.65622e-05
14212	Glyma04g42360.1	13.3946	0	26.7892	Inf	Inf	0.00349468	0.0295491
14221	Glyma04g42450.1	100.631	156.115	45.147	0.289192	-1.7899	0.00146274	0.0147002
14222	Glyma04g42460.1	57.3925	85.5906	29.1945	0.341095	-1.55176	0.00665942	0.0488583
14254	Glyma04g42740.1	84.9615	166.697	3.22606	0.0193528	-5.69131	8.42968e-14	1.05519e-11
14255	Glyma04g42740.2	25.8723	50.4333	1.31139	0.0260025	-5.2652	5.64441e-07	1.78876e-05
14267	Glyma04g42870.1	1138.4	295.376	1981.43	6.70816	2.74592	2.15253e-06	5.78257e-05
14278	Glyma04g42960.1	16.4231	0.965661	31.8806	33.0143	5.04502	6.80302e-07	2.1148e-05
14283	Glyma04g43000.1	29.9015	59.803	0	0	#NAME?	5.06397e-14	6.50833e-12
14284	Glyma04g43000.2	2.76049	5.52098	0	0	#NAME?	0.00403281	0.0330418
14302	Glyma04g43130.1	329.105	514.676	143.534	0.278883	-1.84227	0.000176748	0.00256287
14308	Glyma04g43180.1	27.8581	8.32139	47.3948	5.69554	2.50983	0.000789866	0.00891451
14337	Glyma04g43400.1	29.3482	11.1186	47.5777	4.27909	2.09731	0.00183116	0.0175611
14338	Glyma04g43400.2	2.77088	0	5.54176	Inf	Inf	0.00226605	0.0209003
14352	Glyma04g43470.1	84.2923	1.86967	166.715	89.1679	6.47845	0.000129322	0.00196661
14428	Glyma05g00445.1	19.8347	32.7868	6.88262	0.209921	-2.25208	0.00143188	0.0144519
14431	Glyma05g00470.1	59.5295	89.9884	29.0707	0.323049	-1.63017	0.00362616	0.030385
14434	Glyma05g00490.2	9.8273	1.37086	18.2837	13.3374	3.73741	0.00033394	0.00438069
14436	Glyma05g00510.1	27.1061	49.9064	4.30575	0.0862764	-3.53489	8.65899e-07	2.60871e-05
14479	Glyma05g00880.2	484.981	825.395	144.568	0.17515	-2.51334	1.30196e-07	4.81463e-06
14482	Glyma05g00910.3	227.552	62.8508	392.253	6.24102	2.64178	0.000270583	0.00366775
14483	Glyma05g00910.4	114.554	39.7584	189.35	4.7625	2.25172	0.00354106	0.0298494
14485	Glyma05g00910.6	125.753	40.9417	210.565	5.14305	2.36262	0.00149006	0.0148984
14492	Glyma05g00970.1	106.107	6.5993	205.615	31.1571	4.96149	3.0698e-14	4.14476e-12
14493	Glyma05g00980.2	4.98144	0	9.96289	Inf	Inf	6.41522e-06	0.000149464
14501	Glyma05g01060.1	25.7184	3.47911	47.9577	13.7845	3.78497	2.62532e-05	0.000499885
14524	Glyma05g01240.4	7.34543	14.6909	0	0	#NAME?	0.000656287	0.0076456
14528	Glyma05g01285.1	2.53918	0	5.07835	Inf	Inf	0.00563814	0.042916
14529	Glyma05g01285.2	2.2363	0	4.47259	Inf	Inf	0.00226271	0.0208765
14531	Glyma05g01300.2	8.77488	17.5498	0	0	#NAME?	0.000971185	0.0105503
14546	Glyma05g01380.1	7.69518	0.661762	14.7286	22.2566	4.47616	0.000694277	0.00800333
14547	Glyma05g01380.2	6.36402	0	12.728	Inf	Inf	0.00027434	0.00370953
14548	Glyma05g01380.3	4.98269	0	9.96538	Inf	Inf	0.000228564	0.00318459
14549	Glyma05g01390.1	567.382	116.656	1018.11	8.72745	3.12556	2.56262e-08	1.10017e-06
14552	Glyma05g01436.1	55.6728	7.79323	103.552	13.2875	3.732	8.71084e-08	3.35829e-06
14593	Glyma05g01790.1	10.064	19.5516	0.576293	0.0294754	-5.08434	0.000185019	0.00266087
14599	Glyma05g01860.2	114.064	58.4897	169.639	2.90032	1.53621	0.00261016	0.0234868
14622	Glyma05g02030.2	9.69944	1.50814	17.8907	11.8628	3.56838	0.000159759	0.00234735
14629	Glyma05g02110.2	33.7335	0	67.467	Inf	Inf	1.7909e-05	0.000360621
14641	Glyma05g02210.1	15.1576	7.14841	23.1667	3.24082	1.69636	0.00392633	0.0323429
14654	Glyma05g02320.1	173.723	89.3455	258.101	2.88879	1.53047	0.00559194	0.0426375
14668	Glyma05g02430.1	11.0157	19.5593	2.47202	0.126386	-2.9841	0.00366041	0.0306253
14669	Glyma05g02440.2	6.08765	12.1753	0	0	#NAME?	0.00603365	0.0452643
14676	Glyma05g02510.1	9.61051	19.221	0	0	#NAME?	0.00015352	0.0022733
14684	Glyma05g02560.1	29.2791	14.3581	44.2001	3.0784	1.62218	0.000850077	0.00947534
14690	Glyma05g02600.2	13.2285	2.56741	23.8896	9.30494	3.218	0.000358804	0.00465423
14693	Glyma05g02631.1	1104.91	357.728	1852.1	5.1774	2.37223	0.00143574	0.0144659
14704	Glyma05g02710.1	424.547	790.137	58.9563	0.0746152	-3.74439	7.41735e-14	9.39166e-12
14705	Glyma05g02720.2	7.00219	0.220587	13.7838	62.4868	5.96548	4.83156e-05	0.000843136
14723	Glyma05g02876.1	37.2997	62.0297	12.5698	0.202641	-2.303	0.00269187	0.0240556
14725	Glyma05g02900.2	29.1125	55.4893	2.73568	0.049301	-4.34224	1.83746e-05	0.000367975
14728	Glyma05g02920.1	139.565	212.534	66.5973	0.31335	-1.67416	0.0020781	0.0194973
14733	Glyma05g02970.1	41.7086	21.3513	62.066	2.9069	1.53948	0.00357612	0.0300436
14740	Glyma05g03010.1	213.18	383.25	43.1111	0.112488	-3.15216	0.00049814	0.00611154
14768	Glyma05g03300.1	29.2601	45.4011	13.1191	0.28896	-1.79106	0.0026017	0.0234221
14774	Glyma05g03365.1	10.3529	4.01023	16.6957	4.16328	2.05772	0.00465917	0.037004
14781	Glyma05g03430.2	19.0929	1.48246	36.7033	24.7583	4.62984	4.69957e-09	2.35201e-07
14801	Glyma05g03580.1	168.147	301.112	35.1823	0.116841	-3.09738	0.00336625	0.0286616
14810	Glyma05g03660.8	7.18952	0	14.379	Inf	Inf	2.61139e-05	0.00049782
14815	Glyma05g03710.1	34.5787	15.7903	53.3671	3.37974	1.75691	0.0052259	0.0404129
14867	Glyma05g04140.1	12.2555	21.9365	2.57438	0.117356	-3.09104	0.00252401	0.0228489
14873	Glyma05g04170.1	999.482	1828.22	170.748	0.093396	-3.4205	2.16661e-12	2.09749e-10
14876	Glyma05g04196.1	12.7713	0	25.5425	Inf	Inf	6.41626e-06	0.000149464
14877	Glyma05g04203.1	8.33818	0	16.6764	Inf	Inf	0.00261756	0.0235418
14879	Glyma05g04220.1	21.8221	9.86288	33.7813	3.42509	1.77614	0.00666752	0.0489088
14880	Glyma05g04230.1	6.40425	2.11855	10.6899	5.04587	2.3351	0.0048786	0.0383486
14884	Glyma05g04260.1	94.8573	181.141	8.57362	0.0473312	-4.40107	2.0678e-08	9.0831e-07
14885	Glyma05g04270.1	168.76	262.049	75.4709	0.288004	-1.79584	0.00119568	0.0124983
14887	Glyma05g04290.1	509.711	72.5497	946.873	13.0514	3.70613	9.30278e-06	0.000205551
14888	Glyma05g04290.2	38.3125	6.5607	70.0643	10.6794	3.41676	0.000135306	0.00204436
14889	Glyma05g04290.4	44.6307	11.3619	77.8995	6.85618	2.7774	0.00126232	0.0130372
14891	Glyma05g04310.1	4.67803	0.1013	9.25476	91.3604	6.5135	0.0010595	0.0113048
14893	Glyma05g04310.3	4.73099	0	9.46198	Inf	Inf	7.93262e-05	0.00129022
14896	Glyma05g04310.6	8.32697	0.441175	16.2128	36.7491	5.19964	4.65311e-05	0.000818232
14909	Glyma05g04490.1	342.201	541.288	143.115	0.264397	-1.91922	0.000292982	0.00392874
14924	Glyma05g04610.1	310.277	138.792	481.762	3.4711	1.79539	0.00104318	0.0111701
14926	Glyma05g04630.1	115.745	227.286	4.20339	0.0184938	-5.75681	3.61319e-19	1.11546e-16
14967	Glyma05g04920.1	6.29159	0	12.5832	Inf	Inf	3.2584e-06	8.24761e-05
14981	Glyma05g05020.3	45.9181	80.9869	10.8493	0.133964	-2.90008	3.26527e-05	0.000601923
14986	Glyma05g05130.1	118.827	191.946	45.7074	0.238127	-2.0702	7.85334e-05	0.00127906
15035	Glyma05g05635.1	43.9801	77.8974	10.0628	0.12918	-2.95255	7.79896e-06	0.000177334
15041	Glyma05g05710.1	34.0805	59.0355	9.12542	0.154575	-2.69362	9.69267e-05	0.00153496
15045	Glyma05g05750.2	479.157	202.485	755.829	3.73276	1.90024	0.000389557	0.00498753
15055	Glyma05g05850.1	4.56969	0	9.13938	Inf	Inf	0.000150558	0.00223547
15077	Glyma05g06110.1	58.1374	91.9534	24.3214	0.264497	-1.91867	0.00132475	0.0135664
15080	Glyma05g06140.1	30.381	53.3784	7.38353	0.138324	-2.85388	8.18551e-05	0.00132492
15126	Glyma05g07380.1	174.872	1.08495	348.659	321.359	8.32804	1.11976e-25	7.86848e-23
15145	Glyma05g07514.1	229.483	92.6476	366.319	3.95389	1.98327	0.000676295	0.00783045
15166	Glyma05g07700.1	191.016	85.4695	296.562	3.4698	1.79485	0.000432295	0.00544226
15174	Glyma05g07760.1	14.6752	3.27651	26.0739	7.95781	2.99237	0.00045473	0.00567529
15189	Glyma05g07890.1	13.3802	0.202599	26.5577	131.085	7.03436	1.37655e-05	0.000287276
15196	Glyma05g07980.1	244.787	409.009	80.5658	0.196978	-2.34389	1.69919e-06	4.70873e-05
15224	Glyma05g08181.1	213.354	386.778	39.9292	0.103235	-3.27599	1.83656e-09	1.02356e-07
15229	Glyma05g08230.1	33.1955	50.6741	15.7168	0.310155	-1.68894	0.00531637	0.0409626
15245	Glyma05g08356.1	15.7821	4.26784	27.2963	6.3958	2.67713	0.00094084	0.0102683
15246	Glyma05g08363.1	34.6711	9.36669	59.9755	6.40306	2.67876	6.32498e-05	0.00106226
15251	Glyma05g08420.1	49.6664	81.2723	18.0605	0.222222	-2.16993	0.000570647	0.00683483
15255	Glyma05g08460.1	18.1093	0.542475	35.6761	65.7654	6.03926	5.15203e-09	2.5598e-07
15262	Glyma05g08540.1	7.65522	13.8887	1.42179	0.102371	-3.28812	0.00366671	0.0306686
15278	Glyma05g08670.1	137.833	62.3983	213.267	3.41784	1.77309	0.00156184	0.0154754
15281	Glyma05g08700.1	55.9643	89.1723	22.7563	0.255195	-1.97033	0.000356336	0.00462698
15282	Glyma05g08700.2	33.623	58.7852	8.46073	0.143926	-2.7966	4.51205e-05	0.000796742
15283	Glyma05g08700.3	56.2011	90.2706	22.1316	0.24517	-2.02815	0.000294573	0.00394333
15284	Glyma05g08700.4	37.6909	64.53	10.8518	0.168167	-2.57203	4.97881e-05	0.000866357
15286	Glyma05g08730.1	70.5969	11.1572	130.037	11.6549	3.54287	0.0065627	0.0483228
15324	Glyma05g08950.1	897.216	1.45417	1792.98	1232.99	10.2679	2.23113e-08	9.73058e-07
15328	Glyma05g08990.1	5.53234	11.0647	0	0	#NAME?	0.00557912	0.0425634
15330	Glyma05g09015.1	54.0211	88.1316	19.9106	0.225919	-2.14612	0.00163746	0.0160538
15350	Glyma05g09160.1	535.764	81.6106	989.918	12.1298	3.60048	0.00235074	0.0215584
15352	Glyma05g09181.1	14.7677	0.965661	28.5698	29.5857	4.88683	3.495e-07	1.15976e-05
15353	Glyma05g09181.2	13.5851	0.423187	26.747	63.2037	5.98194	2.24925e-08	9.7863e-07
15368	Glyma05g09270.1	1769.8	2952.89	586.712	0.198691	-2.3314	0.000227409	0.00317435
15386	Glyma05g09440.1	41.3682	10.6542	72.0822	6.76559	2.75822	1.26243e-05	0.000266512
15387	Glyma05g09440.2	34.5323	3.43177	65.6328	19.125	4.25739	6.50406e-06	0.000151381
15388	Glyma05g09440.3	45.2395	11.8868	78.5921	6.61173	2.72503	1.51429e-06	4.26954e-05
15389	Glyma05g09460.1	122.586	195.72	49.4524	0.252669	-1.98468	0.000126506	0.00193105
15391	Glyma05g09920.1	16.3663	32.7326	0	0	#NAME?	4.80401e-07	1.55106e-05
15482	Glyma05g13641.1	12.9242	25.8484	0	0	#NAME?	1.70508e-06	4.71791e-05
15488	Glyma05g13900.1	986.709	305.979	1667.44	5.44953	2.44613	1.55754e-06	4.36682e-05
15523	Glyma05g14760.1	204.179	93.3988	314.959	3.37219	1.75369	0.000346358	0.00452415
15526	Glyma05g14791.1	137.881	12.6649	263.096	20.7737	4.37669	0.000659193	0.00767457
15538	Glyma05g15150.1	61.4562	120.101	2.81106	0.0234058	-5.41699	6.41897e-10	3.96332e-08
15545	Glyma05g15376.1	46.4391	4.88857	87.9897	17.9991	4.16985	2.71447e-06	7.06277e-05
15548	Glyma05g15700.1	5.77576	0	11.5515	Inf	Inf	0.00665086	0.0488085
15552	Glyma05g15805.1	22.1885	3.43439	40.9427	11.9214	3.57548	1.26196e-07	4.68879e-06
15553	Glyma05g15805.2	24.3014	2.77001	45.8328	16.5461	4.04842	2.51592e-07	8.65176e-06
15573	Glyma05g16870.1	25.2486	49.921	0.576293	0.0115441	-6.4367	4.29185e-07	1.39802e-05
15583	Glyma05g17446.1	27.5275	44.3111	10.7439	0.242465	-2.04415	0.00322503	0.0277039
15620	Glyma05g19630.1	11.7696	2.6867	20.8526	7.76141	2.95632	0.000368957	0.00476171
15626	Glyma05g19920.2	1003.98	2007.96	0	0	#NAME?	3.47243e-49	2.55664e-45
15631	Glyma05g20340.1	25.4518	44.7505	6.15306	0.137497	-2.86253	0.000851104	0.00948486
15639	Glyma05g20930.1	252.15	502.776	1.52415	0.00303148	-8.36576	4.27115e-28	4.42845e-25
15674	Glyma05g21420.1	1.66421	0	3.32842	Inf	Inf	0.00106685	0.0113747
15675	Glyma05g21440.2	18.6434	5.70927	31.5775	5.53093	2.46752	0.000534221	0.00646655
15721	Glyma05g22060.3	13.3578	23.9554	2.76016	0.115221	-3.11752	0.00416582	0.033884
15722	Glyma05g22060.4	12.3817	21.3221	3.44131	0.161396	-2.63132	0.00685408	0.0498604
15745	Glyma05g22350.1	18.9304	37.8608	0	0	#NAME?	1.04308e-08	4.833e-07
15785	Glyma05g22740.2	8.23166	0.810396	15.6529	19.3151	4.27166	0.00093435	0.0102117
15786	Glyma05g22751.1	25.6996	47.6673	3.73195	0.0782916	-3.675	3.29539e-05	0.000606551
15794	Glyma05g22807.1	13.1639	26.3279	0	0	#NAME?	4.08139e-06	0.000100574
15798	Glyma05g22860.1	41.3135	81.0005	1.62652	0.0200803	-5.63807	3.33697e-10	2.19346e-08
15817	Glyma05g23170.1	17.2563	0	34.5126	Inf	Inf	1.31056e-06	3.7686e-05
15826	Glyma05g23260.1	52.224	95.772	8.67598	0.0905899	-3.46451	7.38357e-08	2.90854e-06
15837	Glyma05g23620.1	17.5812	35.1624	0	0	#NAME?	7.99032e-08	3.10746e-06
15848	Glyma05g23710.1	19.516	1.69275	37.3392	22.0583	4.46325	0.00248144	0.0225314
15849	Glyma05g23710.2	44.7837	5.52203	84.0454	15.22	3.9279	0.000151265	0.00224414
15850	Glyma05g23731.1	38.4625	17.8963	59.0288	3.29839	1.72176	0.00369518	0.0308551
15856	Glyma05g23860.2	540.656	1025.78	55.5318	0.0541362	-4.20726	8.04331e-16	1.40763e-13
15861	Glyma05g23890.1	97.1801	49.9421	144.418	2.89171	1.53192	0.00598295	0.0449925
15873	Glyma05g24080.1	54.019	92.7676	15.2705	0.16461	-2.60288	5.80003e-05	0.000987675
15892	Glyma05g24410.1	130.672	56.1252	205.219	3.65645	1.87044	0.000124368	0.00190211
15899	Glyma05g24520.2	76.8706	123.135	30.6058	0.248554	-2.00837	0.000476758	0.00590064
15909	Glyma05g24590.2	17.2857	0.1013	34.4701	340.279	8.41057	1.1997e-10	8.49563e-09
15910	Glyma05g24590.3	25.4011	0.1013	50.7009	500.504	8.96724	3.45703e-13	3.9057e-11
15934	Glyma05g24770.4	10.4254	2.36481	18.486	7.8171	2.96663	0.00303049	0.0264085
15935	Glyma05g24790.1	17.4897	2.43014	32.5493	13.394	3.74352	5.0176e-06	0.000120668
15938	Glyma05g24850.2	49.3434	19.1078	79.5789	4.16472	2.05822	0.000298893	0.00398853
15939	Glyma05g24850.3	45.3587	16.8634	73.854	4.37955	2.13078	0.000763176	0.00865594
15982	Glyma05g25311.1	4.75395	0	9.50789	Inf	Inf	2.89166e-05	0.000542514
15988	Glyma05g25331.1	24.3316	1.74671	46.9165	26.8599	4.74738	4.87012e-10	3.09898e-08
15995	Glyma05g25400.1	146.531	71.7031	221.359	3.08716	1.62628	0.00272885	0.0242843
16011	Glyma05g25590.1	121.788	232.542	11.0351	0.0474543	-4.39732	1.05811e-07	4.00448e-06
16016	Glyma05g25630.1	13.6292	2.03262	25.2259	12.4105	3.63349	1.04118e-05	0.000226504
16017	Glyma05g25641.1	35.0121	3.01627	67.0079	22.2155	4.47349	2.65938e-05	0.000505669
16029	Glyma05g25711.1	122.667	227.548	17.7859	0.0781634	-3.67736	4.50191e-10	2.89006e-08
16030	Glyma05g25720.2	597.032	1057.59	136.474	0.129043	-2.95408	2.66436e-09	1.42424e-07
16048	Glyma05g25851.1	111.866	38.5322	185.201	4.80639	2.26495	1.56036e-06	4.37251e-05
16053	Glyma05g25884.1	19.6206	0.661762	38.5795	58.2982	5.86538	4.49579e-12	4.08352e-10
16056	Glyma05g25910.1	524.061	958.825	89.2977	0.0931324	-3.42457	2.93018e-12	2.76666e-10
16057	Glyma05g25920.1	22.0491	7.43537	36.6628	4.93086	2.30184	0.00229905	0.0211692
16078	Glyma05g26050.1	18.1277	32.4989	3.75643	0.115586	-3.11296	0.00177631	0.0171429
16111	Glyma05g26310.2	45.2193	71.9845	18.454	0.256361	-1.96375	0.00430595	0.0348074
16199	Glyma05g27020.2	174.915	58.6165	291.214	4.96813	2.3127	2.78436e-05	0.000526338
16200	Glyma05g27030.1	61.0649	15.2698	106.86	6.99812	2.80697	2.30625e-06	6.13127e-05
16252	Glyma05g27450.2	231.315	0	462.629	Inf	Inf	8.93067e-15	1.2983e-12
16278	Glyma05g27740.1	9.17187	18.3437	0	0	#NAME?	0.000490061	0.00602878
16329	Glyma05g28130.3	2.46924	0	4.93849	Inf	Inf	0.00628816	0.0467714
16330	Glyma05g28130.4	11.0051	2.3725	19.6376	8.2772	3.04914	0.00139067	0.0140893
16331	Glyma05g28130.5	3.02258	0	6.04516	Inf	Inf	0.00186838	0.0178465
16339	Glyma05g28170.1	16.3775	32.4668	0.288146	0.00887512	-6.81602	5.02622e-06	0.000120823
16344	Glyma05g28220.2	28.0346	46.1921	9.87697	0.213824	-2.22551	0.00344863	0.0292434
16357	Glyma05g28310.2	159.881	280.809	38.9536	0.138719	-2.84976	6.78447e-06	0.000156977
16361	Glyma05g28340.1	56.1759	6.60192	105.75	16.0181	4.00163	2.71712e-10	1.81644e-08
16381	Glyma05g28470.1	15.7376	31.0281	0.446954	0.0144048	-6.11731	0.00246633	0.0224275
16386	Glyma05g28500.1	39.9658	4.58467	75.347	16.4346	4.03866	1.92187e-08	8.50329e-07
16392	Glyma05g28540.2	11.7053	23.4106	0	0	#NAME?	5.86868e-05	0.000996895
16393	Glyma05g28551.1	18.2505	36.5009	0	0	#NAME?	8.10577e-07	2.45686e-05
16433	Glyma05g28820.1	148.468	249.928	47.0078	0.188085	-2.41054	5.81989e-05	0.000990445
16501	Glyma05g29300.1	61.3155	122.631	0	0	#NAME?	7.80125e-08	3.04662e-06
16507	Glyma05g29350.1	7.81899	15.638	0	0	#NAME?	0.00271523	0.0241932
16528	Glyma05g29580.1	504.345	163.738	844.951	5.16037	2.36748	0.00027601	0.00373028
16531	Glyma05g29630.1	27.4549	52.0472	2.86253	0.0549986	-4.18446	5.79243e-06	0.000137023
16548	Glyma05g29740.1	183.814	63.1154	304.513	4.82471	2.27044	0.00086993	0.00963798
16568	Glyma05g29880.2	24.0484	1.49015	46.6067	31.2766	4.96701	1.13402e-10	8.07209e-09
16579	Glyma05g29990.2	772.49	1352.09	192.894	0.142664	-2.80931	2.66389e-09	1.42424e-07
16584	Glyma05g30030.1	47.5887	89.8918	5.28557	0.0587992	-4.08806	1.11244e-08	5.12411e-07
16606	Glyma05g30230.1	19.3887	33.7929	4.9844	0.147498	-2.76123	0.00157236	0.015551
16618	Glyma05g30310.1	387.951	574.501	201.402	0.350568	-1.51223	0.00176062	0.0170154
16619	Glyma05g30320.1	48.899	10.8039	86.994	8.05207	3.00936	1.21847e-05	0.000258822
16625	Glyma05g30380.1	438.741	871.17	6.31187	0.00724528	-7.10874	8.6866e-21	3.29204e-18
16685	Glyma05g30770.1	14.4865	27.6051	1.36784	0.0495502	-4.33497	2.83072e-05	0.000533486
16686	Glyma05g30770.2	14.0125	26.5278	1.49718	0.056438	-4.14719	0.000161072	0.00236348
16687	Glyma05g30770.3	12.0758	22.3098	1.84177	0.0825543	-3.59851	0.000316051	0.0041784
16688	Glyma05g30770.4	18.8694	36.1099	1.62901	0.0451125	-4.47033	2.5718e-06	6.75229e-05
16708	Glyma05g30920.1	201.466	23.9007	379.031	15.8586	3.98719	7.74704e-07	2.36377e-05
16713	Glyma05g30940.1	1524.25	715.698	2332.8	3.25947	1.70464	0.000510787	0.00623196
16717	Glyma05g30980.1	26.0018	11.5778	40.4257	3.49166	1.80391	0.00264059	0.0237086
16721	Glyma05g31000.2	92.5806	36.4414	148.72	4.08107	2.02895	5.87371e-05	0.000997442
16745	Glyma05g31160.1	332.486	566.813	98.1587	0.173176	-2.52969	0.000170049	0.00247538
16751	Glyma05g31220.1	8.94006	2.57772	15.3024	5.93642	2.56959	0.00296404	0.0259198
16775	Glyma05g31400.2	5.51435	11.0287	0	0	#NAME?	0.0062796	0.0467393
16780	Glyma05g31450.1	297.275	9.86918	584.681	59.2431	5.88857	2.48874e-10	1.68011e-08
16781	Glyma05g31450.2	192.04	8.93949	375.141	41.9644	5.39109	1.61785e-09	9.1585e-08
16782	Glyma05g31450.4	245.746	8.77549	482.716	55.0073	5.78155	8.93426e-09	4.19979e-07
16783	Glyma05g31460.1	2.96738	0	5.93476	Inf	Inf	0.00674512	0.0493027
16800	Glyma05g31580.1	53.3992	100.923	5.87582	0.0582211	-4.10232	3.16452e-07	1.06554e-05
16801	Glyma05g31600.1	181.692	58.0015	305.383	5.26509	2.39646	8.30461e-06	0.000186954
16808	Glyma05g31623.3	15.6204	2.5751	28.6656	11.1319	3.47662	0.000709024	0.0081494
16817	Glyma05g31681.1	33.267	3.93827	62.5958	15.8942	3.99043	1.96785e-05	0.000389123
16820	Glyma05g31710.1	329.387	120.57	538.203	4.4638	2.15827	5.61828e-06	0.000133306
16838	Glyma05g31770.2	444.482	194.521	694.444	3.57002	1.83593	0.000538443	0.00650869
16859	Glyma05g31940.1	3.11547	0	6.23094	Inf	Inf	0.00404376	0.0330821
16860	Glyma05g31940.2	20.0311	0.220587	39.8416	180.616	7.49678	3.00265e-11	2.38786e-09
16872	Glyma05g32001.1	5.54596	0.202599	10.8893	53.7481	5.74814	0.0018005	0.0173307
16877	Glyma05g32040.1	63.671	1.91595	125.426	65.464	6.03263	3.20137e-12	2.99696e-10
16887	Glyma05g32130.1	36.1522	59.6754	12.6291	0.21163	-2.24038	0.00374002	0.0311585
16891	Glyma05g32150.2	10.5705	21.141	0	0	#NAME?	6.90339e-05	0.00114436
16910	Glyma05g32301.1	5.6152	0.607797	10.6226	17.4772	4.1274	0.00559869	0.0426653
16916	Glyma05g32360.1	7.1854	0.965661	13.4051	13.8818	3.79512	0.00156416	0.0154898
16917	Glyma05g32360.2	8.5363	0	17.0726	Inf	Inf	6.56221e-05	0.0010964
16918	Glyma05g32360.3	19.2796	1.28755	37.2716	28.9477	4.85538	3.6272e-07	1.20074e-05
16919	Glyma05g32370.1	102.042	188.132	15.9516	0.0847892	-3.55998	9.73203e-09	4.52832e-07
16920	Glyma05g32380.1	95.8466	176.059	15.634	0.0887996	-3.4933	6.37289e-08	2.52955e-06
16926	Glyma05g32445.1	15.9407	31.8815	0	0	#NAME?	4.22016e-06	0.00010353
16960	Glyma05g32720.1	396.937	659.757	134.117	0.203283	-2.29844	1.3347e-06	3.828e-05
16964	Glyma05g32756.1	64.1335	18.5813	109.686	5.90303	2.56146	0.000534012	0.00646655
16980	Glyma05g32911.1	75.9639	26.3829	125.545	4.75857	2.25053	0.000554911	0.00667546
16983	Glyma05g32920.3	5.22975	10.4595	0	0	#NAME?	0.0035567	0.0299399
16988	Glyma05g32950.2	3.52473	0	7.04946	Inf	Inf	0.00102636	0.0110332
16989	Glyma05g32950.3	2.52042	0	5.04085	Inf	Inf	0.00178448	0.0172097
17007	Glyma05g33080.3	27.934	7.99077	47.8772	5.99156	2.58293	7.49807e-06	0.000171609
17020	Glyma05g33200.1	13.944	27.8881	0	0	#NAME?	0.000454014	0.00567022
17035	Glyma05g33310.1	7.85929	2.22754	13.491	6.05649	2.59848	0.00160613	0.0158031
17036	Glyma05g33310.2	9.68218	3.96919	15.3952	3.87868	1.95556	0.000478076	0.00591428
17043	Glyma05g33380.1	217.577	359.462	75.6923	0.210571	-2.24762	1.25319e-05	0.000264663
17045	Glyma05g33410.2	19.3375	38.675	0	0	#NAME?	2.03902e-07	7.13229e-06
17046	Glyma05g33410.3	12.3927	24.7853	0	0	#NAME?	0.00392379	0.0323268
17047	Glyma05g33410.4	9.06341	18.1268	0	0	#NAME?	0.000542685	0.00654989
17048	Glyma05g33410.5	24.7397	47.694	1.78532	0.0374329	-4.73955	2.45862e-06	6.49237e-05
17055	Glyma05g33440.1	2.82398	5.64795	0	0	#NAME?	0.00246898	0.0224405
17056	Glyma05g33450.1	6.7612	13.5224	0	0	#NAME?	7.4789e-06	0.000171385
17066	Glyma05g33540.1	377.011	646.519	107.503	0.16628	-2.58831	2.70843e-07	9.25581e-06
17067	Glyma05g33540.2	73.2573	117.282	29.2329	0.249254	-2.00431	0.00347958	0.0294577
17071	Glyma05g33600.1	67.3324	134.665	0	0	#NAME?	5.95689e-08	2.38414e-06
17078	Glyma05g33620.3	10.4958	19.0745	1.91715	0.100509	-3.31461	0.00164222	0.016089
17080	Glyma05g33630.2	131.734	2.65072	260.817	98.3945	6.62051	0.00271315	0.0241838
17082	Glyma05g33640.1	68.3001	5.80026	130.8	22.5507	4.4951	1.12078e-10	7.98824e-09
17083	Glyma05g33640.4	57.5617	5.31944	109.804	20.642	4.36751	9.54284e-12	8.35029e-10
17084	Glyma05g33640.5	88.6078	2.95462	174.261	58.9791	5.88213	3.63955e-17	8.03214e-15
17085	Glyma05g33650.1	29.6638	11.5902	47.7375	4.11877	2.04221	0.0021155	0.0197605
17086	Glyma05g33650.2	38.5709	15.4364	61.7053	3.99738	1.99905	0.000269428	0.0036557
17116	Glyma05g33871.1	12.7675	0	25.5351	Inf	Inf	0.000141719	0.00212663
17117	Glyma05g33880.2	154.153	49.4136	258.893	5.23931	2.38938	1.86957e-05	0.000373039
17122	Glyma05g33920.1	216.934	402.482	31.3858	0.0779807	-3.68074	4.17298e-12	3.82189e-10
17131	Glyma05g34000.2	31.4726	51.4172	11.528	0.224204	-2.15711	0.00147809	0.0148187
17134	Glyma05g34020.2	80.602	159.548	1.65598	0.0103792	-6.59016	6.01049e-05	0.0010169
17135	Glyma05g34030.1	45.8531	80.4509	11.2553	0.139903	-2.8375	1.35222e-06	3.87295e-05
17163	Glyma05g34220.1	140.203	62.4451	217.962	3.49045	1.80341	0.00195034	0.0185072
17194	Glyma05g34480.3	18.1901	30.9972	5.38295	0.173659	-2.52567	0.000614156	0.00723763
17204	Glyma05g34530.1	54.4766	101.966	6.98747	0.0685276	-3.86717	5.93412e-10	3.67634e-08
17215	Glyma05g34620.1	68.6659	109.12	28.2116	0.258537	-1.95156	0.000916546	0.0100491
17220	Glyma05g34660.1	8.59796	0.828385	16.3675	19.7584	4.30439	1.14974e-05	0.000246318
17233	Glyma05g34710.1	14.3003	28.6006	0	0	#NAME?	2.13442e-05	0.000417108
17234	Glyma05g34720.1	22.23	39.4405	5.01942	0.127265	-2.97409	0.000147695	0.00219976
17238	Glyma05g34760.1	46.6301	4.77434	88.4859	18.5336	4.21207	0.00654871	0.0482531
17243	Glyma05g34810.1	9.63546	0.1013	19.1696	189.237	7.56405	9.2459e-06	0.000204706
17245	Glyma05g34830.1	503.745	992.689	14.8015	0.0149105	-6.06753	1.0146e-12	1.04802e-10
17246	Glyma05g34840.2	53.369	93.8232	12.9148	0.13765	-2.86092	5.49546e-05	0.00094253
17247	Glyma05g34850.1	147.109	294.218	0	0	#NAME?	6.76893e-14	8.61033e-12
17248	Glyma05g34870.2	35.3222	3.58809	67.0563	18.6886	4.22408	4.33092e-05	0.000768462
17249	Glyma05g34870.3	33.8971	4.1152	63.6789	15.4741	3.95178	8.55607e-05	0.00137638
17251	Glyma05g34883.1	56.4201	112.84	0	0	#NAME?	7.26773e-11	5.36076e-09
17275	Glyma05g35050.1	18.4324	5.25812	31.6068	6.01104	2.58761	8.62339e-07	2.59941e-05
17289	Glyma05g35151.1	336.371	131.587	541.155	4.11254	2.04003	0.000655609	0.00763932
17291	Glyma05g35180.1	98.9495	152.573	45.3263	0.29708	-1.75107	0.000954306	0.0103926
17292	Glyma05g35190.1	234.331	74.8797	393.782	5.25885	2.39475	1.53392e-05	0.000314404
17293	Glyma05g35200.1	37.394	13.3684	61.4197	4.59441	2.19988	1.78811e-05	0.000360191
17310	Glyma05g35310.1	21.3934	37.1697	5.61714	0.151122	-2.72622	0.000607139	0.0071734
17316	Glyma05g35350.1	10.6521	0	21.3041	Inf	Inf	2.54485e-09	1.36968e-07
17322	Glyma05g35420.1	83.1605	140.169	26.1517	0.186572	-2.42219	7.42664e-06	0.0001704
17330	Glyma05g35501.1	159.372	305.888	12.8558	0.0420279	-4.57251	1.26922e-05	0.000267636
17335	Glyma05g35530.1	6.87054	13.7411	0	0	#NAME?	0.00284484	0.025112
17380	Glyma05g35820.1	6.74552	0	13.491	Inf	Inf	0.00519959	0.040249
17388	Glyma05g35890.1	94.2063	159.963	28.4494	0.17785	-2.49127	7.732e-06	0.000176156
17413	Glyma05g36100.1	20.4458	36.373	4.51851	0.124227	-3.00895	0.000109186	0.00170067
17444	Glyma05g36320.1	45.1436	68.627	21.6602	0.315622	-1.66373	0.00404004	0.0330606
17449	Glyma05g36380.1	83.3576	42.8456	123.87	2.89107	1.5316	0.00265402	0.0237918
17483	Glyma05g36650.1	39.459	0.1013	78.8167	778.055	9.60373	1.85805e-07	6.55349e-06
17488	Glyma05g36670.1	274.721	421.685	127.757	0.302969	-1.72276	0.000714265	0.00820278
17514	Glyma05g36820.1	16.4273	28.3311	4.52349	0.159665	-2.64688	0.000975018	0.0105762
17520	Glyma05g36870.1	49.9855	2.85332	97.1177	34.0367	5.08902	1.41844e-13	1.7131e-11
17522	Glyma05g36883.1	6.18923	0	12.3785	Inf	Inf	0.000472599	0.0058584
17534	Glyma05g36956.1	66.7521	108.828	24.6765	0.226749	-2.14083	0.000460722	0.00573185
17537	Glyma05g36980.1	30.6167	55.2637	5.96977	0.108023	-3.21058	5.3365e-05	0.000919146
17540	Glyma05g37000.1	125.209	36.3156	214.102	5.89558	2.55963	1.86976e-06	5.10671e-05
17541	Glyma05g37000.2	32.6485	8.11111	57.1859	7.05031	2.81769	1.85873e-05	0.000371421
17551	Glyma05g37085.1	262.582	424.705	100.458	0.236537	-2.07986	0.00126239	0.0130372
17569	Glyma05g37240.3	36.2155	17.5344	54.8966	3.1308	1.64653	0.00560689	0.04271
17573	Glyma05g37290.1	22.7783	40.0688	5.4878	0.13696	-2.86818	0.00151916	0.0151508
17574	Glyma05g37300.1	639.311	91.1627	1187.46	13.0257	3.70329	2.35808e-06	6.25693e-05
17576	Glyma05g37320.1	2.38458	0	4.76915	Inf	Inf	0.00137581	0.0139567
17577	Glyma05g37330.1	16.7355	5.79258	27.6784	4.77825	2.25648	0.00289252	0.0254278
17588	Glyma05g37410.2	2.79384	0	5.58767	Inf	Inf	0.00379549	0.0315107
17589	Glyma05g37420.1	70.6986	0.607797	140.789	231.639	7.85573	2.22093e-06	5.93458e-05
17596	Glyma05g37480.1	53.5325	17.2485	89.8165	5.20721	2.38051	7.34675e-05	0.00120874
17618	Glyma05g37620.6	4.75644	0.745074	8.76781	11.7677	3.55676	0.00433213	0.0349984
17619	Glyma05g37620.7	11.4256	2.66871	20.1825	7.56265	2.91889	0.00120172	0.0125479
17624	Glyma05g37670.1	778.266	1211.92	344.612	0.284352	-1.81425	6.71378e-05	0.00111867
17625	Glyma05g37680.1	63.3428	24.5661	102.12	4.15692	2.05552	0.0061786	0.0461376
17631	Glyma05g37751.1	27.1661	0.947673	53.3845	56.3322	5.81589	6.02036e-05	0.00101794
17638	Glyma05g37800.1	52.4423	94.1107	10.7739	0.114481	-3.12681	3.8435e-06	9.52675e-05
17661	Glyma05g37910.1	60.2579	103.705	16.8111	0.162105	-2.625	4.3791e-05	0.000775759
17678	Glyma05g38050.1	64.1705	23.7129	104.628	4.41227	2.14152	0.00236675	0.0216907
17699	Glyma05g38150.1	613.099	1088.23	137.965	0.126779	-2.97961	7.68657e-10	4.66217e-08
17722	Glyma05g38290.1	14.8318	6.30203	23.3615	3.70698	1.89025	0.00255071	0.0230461
17726	Glyma05g38351.1	6.88888	0.1013	13.6765	135.01	7.07692	3.0289e-05	0.000564218
17759	Glyma0602s50.1	15.383	1.57346	29.1926	18.5531	4.21359	3.18302e-06	8.07168e-05
17769	Glyma06g00240.2	2.10045	0	4.2009	Inf	Inf	0.00457893	0.0365092
17786	Glyma06g00420.1	477.979	755.216	200.742	0.265807	-1.91155	6.42213e-05	0.00107627
17801	Glyma06g00510.1	605.198	1037.47	172.929	0.166684	-2.58482	2.53763e-07	8.70461e-06
17818	Glyma06g00630.1	154.662	47.7296	261.594	5.48075	2.45437	1.1158e-06	3.26318e-05
17819	Glyma06g00640.1	13.221	26.4419	0	0	#NAME?	5.26023e-06	0.000125569
17820	Glyma06g00640.2	5.80926	11.6185	0	0	#NAME?	0.00631188	0.0468806
17831	Glyma06g00740.1	34.2276	0	68.4552	Inf	Inf	8.69942e-16	1.51282e-13
17839	Glyma06g00800.1	17.1459	1.50814	32.7837	21.7379	4.44214	1.03617e-05	0.000225503
17840	Glyma06g00800.2	20.7774	2.7983	38.7565	13.85	3.79181	6.92213e-05	0.00114712
17841	Glyma06g00800.3	29.3971	2.86363	55.9306	19.5314	4.28772	1.68474e-08	7.55756e-07
17843	Glyma06g00820.1	20.8194	36.8052	4.83363	0.13133	-2.92873	0.000577133	0.00689448
17844	Glyma06g00831.1	136.141	272.283	0	0	#NAME?	1.17382e-12	1.20568e-10
17886	Glyma06g01186.1	83.8828	158.169	9.5963	0.0606711	-4.04285	1.43527e-10	1.00345e-08
17911	Glyma06g01300.1	67.2519	19.0806	115.423	6.04924	2.59675	0.000764368	0.00866767
17935	Glyma06g01500.1	24.5195	42.3716	6.66737	0.157355	-2.66791	0.00181961	0.0174779
17936	Glyma06g01500.2	19.0442	32.3879	5.70056	0.176009	-2.50628	0.00541115	0.0415589
17937	Glyma06g01500.3	19.4876	33.4604	5.51478	0.164815	-2.60108	0.00446227	0.0358076
17943	Glyma06g01550.1	16.3356	0.202599	32.4686	160.26	7.32427	2.30673e-09	1.25878e-07
17944	Glyma06g01570.2	47.9589	5.95291	89.9648	15.1128	3.9177	0.000253101	0.00347103
17959	Glyma06g01710.1	7.8555	15.711	0	0	#NAME?	8.97053e-06	0.000199655
17979	Glyma06g01880.1	212.407	323.524	101.291	0.313087	-1.67536	0.00193535	0.0183904
18022	Glyma06g02181.1	101.827	156.67	46.9844	0.299894	-1.73748	0.000362478	0.00469785
18048	Glyma06g02380.1	114.633	2.02494	227.241	112.221	6.8102	9.3643e-05	0.00149156
18049	Glyma06g02380.2	55.2273	2.65072	107.804	40.6696	5.34588	0.00585679	0.0442579
18064	Glyma06g02530.2	3.56395	0	7.1279	Inf	Inf	1.14639e-05	0.000245695
18065	Glyma06g02540.1	23.1358	45.6954	0.576293	0.0126116	-6.3091	0.00608016	0.0455635
18071	Glyma06g02591.1	420.351	3.99329	836.709	209.529	7.711	3.0783e-18	8.2921e-16
18087	Glyma06g02670.1	49.2782	79.7793	18.7772	0.235364	-2.08703	0.00437311	0.0352569
18138	Glyma06g03091.2	29.0354	0.755378	57.3154	75.8764	6.24558	0.000158924	0.00233882
18144	Glyma06g03140.1	75.2248	17.4177	133.032	7.63773	2.93314	2.96762e-06	7.61685e-05
18145	Glyma06g03150.1	1276.99	570.993	1983	3.47289	1.79614	0.00275288	0.0244546
18181	Glyma06g03340.1	84.5713	38.2876	130.855	3.41768	1.77302	0.000409815	0.00520939
18222	Glyma06g03670.2	17.3851	0.947673	33.8225	35.69	5.15745	0.00422541	0.0342622
18223	Glyma06g03670.3	30.6413	3.1022	58.1805	18.7546	4.22917	0.00473914	0.037511
18225	Glyma06g03670.5	30.703	2.44812	58.9579	24.0829	4.58994	0.00321989	0.0276657
18230	Glyma06g03700.1	7.0114	12.8407	1.18205	0.092055	-3.44136	0.00425438	0.0344564
18236	Glyma06g03770.1	22.103	4.87564	39.3303	8.0667	3.01198	0.00511805	0.039831
18270	Glyma06g04030.1	345.237	610.157	80.3173	0.131634	-2.9254	1.73274e-09	9.74592e-08
18282	Glyma06g04140.1	98.8759	13.0023	184.749	14.209	3.82873	4.09287e-10	2.64291e-08
18293	Glyma06g04220.1	20.2362	37.1065	3.36592	0.0907099	-3.4626	1.87022e-05	0.000373039
18314	Glyma06g04340.1	217.99	330.678	105.303	0.318445	-1.65088	0.00166651	0.0162863
18315	Glyma06g04346.1	35.6089	12.0216	59.1962	4.92415	2.29987	8.2461e-06	0.000186018
18316	Glyma06g04353.1	160.171	33.4181	286.924	8.58588	3.10197	8.25009e-06	0.000186031
18331	Glyma06g04451.1	4.3245	0	8.649	Inf	Inf	0.000793116	0.00894016
18336	Glyma06g04490.2	37.0406	13.4695	60.6117	4.49993	2.1699	0.000164529	0.00240777
18337	Glyma06g04490.3	5.10619	0.965661	9.24673	9.57554	3.25935	0.00609653	0.0456613
18341	Glyma06g04530.2	21.2124	39.7455	2.67923	0.0674097	-3.8909	0.0045642	0.0364136
18343	Glyma06g04550.1	35.271	64.812	5.73003	0.08841	-3.49965	2.48944e-06	6.56428e-05
18352	Glyma06g04640.1	947.688	1478.28	417.092	0.282146	-1.82549	7.15001e-05	0.0011799
18363	Glyma06g04740.1	3123.91	1.51076	6246.31	4134.56	12.0135	5.2179e-20	1.76996e-17
18378	Glyma06g04870.1	4.14815	0.864362	7.43193	8.59818	3.10403	0.00677347	0.0494245
18380	Glyma06g04890.1	26.2423	9.51427	42.9703	4.5164	2.17517	0.00305395	0.0265707
18395	Glyma06g04980.1	72.6022	120.267	24.9372	0.207348	-2.26988	0.000106127	0.00166095
18396	Glyma06g04980.2	44.4737	72.9123	16.035	0.219922	-2.18494	0.000513399	0.00625901
18442	Glyma06g05280.1	41.2708	82.5416	0	0	#NAME?	8.42826e-13	8.8219e-11
18443	Glyma06g05280.2	19.9825	39.965	0	0	#NAME?	8.50496e-08	3.28898e-06
18444	Glyma06g05280.4	29.4599	58.9197	0	0	#NAME?	3.00863e-10	1.98954e-08
18445	Glyma06g05280.6	41.2545	82.509	0	0	#NAME?	8.7289e-13	9.10191e-11
18446	Glyma06g05280.7	29.2009	58.4019	0	0	#NAME?	3.00818e-10	1.98954e-08
18448	Glyma06g05300.1	49.4115	8.95381	89.8692	10.037	3.32725	0.00108563	0.0115481
18450	Glyma06g05320.1	28.5042	8.24471	48.7636	5.91453	2.56426	0.00267084	0.0239034
18504	Glyma06g05710.1	12.0457	24.0914	0	0	#NAME?	6.436e-05	0.00107794
18505	Glyma06g05721.1	15.7892	31.5785	0	0	#NAME?	0.00284921	0.0251356
18511	Glyma06g05780.1	41.0571	18.2244	63.8898	3.50572	1.80971	0.00152081	0.015159
18517	Glyma06g05830.2	4.09174	0	8.18348	Inf	Inf	0.00590629	0.044546
18522	Glyma06g05880.1	589.405	887.283	291.527	0.328561	-1.60577	0.000260349	0.0035527
18523	Glyma06g05890.1	204.457	337.205	71.7094	0.212658	-2.23339	3.36872e-06	8.51117e-05
18538	Glyma06g06000.1	238.773	66.4382	411.107	6.18781	2.62943	5.46188e-07	1.73894e-05
18549	Glyma06g06080.1	93.6129	45.8309	141.395	3.08514	1.62534	0.00403981	0.0330606
18563	Glyma06g06250.1	18.1487	3.30218	32.9953	9.99197	3.32077	2.07891e-05	0.000408085
18568	Glyma06g06310.1	30.3401	3.62669	57.0534	15.7315	3.97559	5.10554e-10	3.22483e-08
18578	Glyma06g06400.2	30.4697	48.3268	12.6126	0.260987	-1.93795	0.00319302	0.027502
18584	Glyma06g06430.2	161.998	295.289	28.706	0.0972133	-3.3627	2.57587e-10	1.73255e-08
18594	Glyma06g06491.1	3.99742	0	7.99483	Inf	Inf	0.00135057	0.0137617
18597	Glyma06g06530.1	70.6437	3.32017	137.967	41.5542	5.37692	1.03935e-06	3.06736e-05
18635	Glyma06g06810.1	64.3545	6.41975	122.289	19.0489	4.25164	3.14995e-09	1.65168e-07
18647	Glyma06g06893.1	39.7838	19.9198	59.6477	2.99439	1.58226	0.00199698	0.0188618
18648	Glyma06g06900.1	157.277	15.4803	299.073	19.3196	4.272	0.00183554	0.017591
18669	Glyma06g07070.1	464.369	2.66871	926.069	347.01	8.43883	4.12994e-27	3.66046e-24
18671	Glyma06g07090.1	40.0393	70.6215	9.457	0.133911	-2.90065	6.34433e-05	0.00106453
18684	Glyma06g07151.1	33.824	1.26956	66.3785	52.2846	5.70831	5.78879e-10	3.59848e-08
18685	Glyma06g07160.1	6.93448	1.71073	12.1582	7.10702	2.82924	0.000695431	0.00801328
18693	Glyma06g07210.3	8.18447	1.81466	14.5543	8.02042	3.00368	0.00116858	0.0122784
18701	Glyma06g07260.2	15.7038	2.86101	28.5466	9.97782	3.31873	0.000508916	0.00621327
18702	Glyma06g07260.3	9.72221	2.76233	16.6821	6.03914	2.59434	0.00177863	0.0171623
18715	Glyma06g07330.1	267.706	404.996	130.417	0.32202	-1.63478	0.000993947	0.010754
18735	Glyma06g07470.1	25.8235	0.709097	50.9379	71.8349	6.16661	4.63322e-06	0.000112807
18769	Glyma06g07730.1	297.88	548.554	47.2062	0.0860556	-3.53859	0.00513212	0.039901
18825	Glyma06g08030.2	23.2555	6.86355	39.6474	5.77651	2.5302	0.00211427	0.0197591
18827	Glyma06g08050.2	359.186	65.4668	652.905	9.97307	3.31804	5.1821e-09	2.57242e-07
18847	Glyma06g08220.2	75.322	129.716	20.928	0.161337	-2.63185	4.66893e-06	0.000113475
18848	Glyma06g08220.3	35.9523	62.0301	9.87448	0.159189	-2.65119	6.78301e-05	0.00112883
18870	Glyma06g08410.1	1.91466	0	3.82933	Inf	Inf	0.00258043	0.0232611
18886	Glyma06g08540.1	1308.82	1.16058	2616.48	2254.46	11.1386	0.000192963	0.00275779
18888	Glyma06g08560.2	6.25741	0.607797	11.907	19.5904	4.29208	0.000787786	0.00889285
18896	Glyma06g08610.1	2.70745	0	5.41491	Inf	Inf	0.000299069	0.00398991
18933	Glyma06g08750.9	3.90577	0	7.81154	Inf	Inf	0.00365473	0.030587
18938	Glyma06g08800.1	40.13	79.3956	0.864439	0.0108877	-6.52115	8.87797e-07	2.67176e-05
18941	Glyma06g08831.1	149.3	248.063	50.5371	0.203727	-2.29529	0.00201182	0.0189619
18942	Glyma06g08841.1	268.505	440.372	96.6379	0.219446	-2.18806	9.91479e-06	0.000217067
18944	Glyma06g08860.1	469.936	0	939.872	Inf	Inf	0.00021401	0.00300928
18953	Glyma06g08937.1	3.6513	0	7.30259	Inf	Inf	0.000597977	0.00708793
18965	Glyma06g08980.1	147.352	43.2087	251.494	5.82046	2.54113	2.78344e-06	7.20808e-05
18987	Glyma06g09160.1	250.758	66.2674	435.249	6.56807	2.71547	2.78783e-06	7.21606e-05
19002	Glyma06g09240.2	36.2709	56.0328	16.5089	0.29463	-1.76302	0.00580733	0.0439505
19003	Glyma06g09251.1	3.93561	0.202599	7.66862	37.8512	5.24227	0.00223723	0.0206771
19037	Glyma06g09430.1	21.3283	3.45082	39.2058	11.3613	3.50606	4.53347e-05	0.000800011
19038	Glyma06g09430.2	20.355	2.58645	38.1236	14.7397	3.88164	1.1823e-05	0.000252211
19039	Glyma06g09430.3	20.4793	7.00082	33.9577	4.85053	2.27814	0.00154894	0.0153752
19040	Glyma06g09430.4	22.8902	4.74867	41.0317	8.64067	3.11114	0.000106152	0.00166095
19056	Glyma06g09500.1	125.428	34.0142	216.841	6.375	2.67242	0.000992294	0.0107403
19069	Glyma06g09630.1	85.0449	137.44	32.6498	0.237556	-2.07366	0.000186413	0.00267671
19074	Glyma06g09680.1	71.2735	27.9053	114.642	4.10824	2.03852	0.00121986	0.0126862
19078	Glyma06g09730.1	155.131	28.4426	281.819	9.90835	3.30864	6.93894e-08	2.74323e-06
19091	Glyma06g09810.1	57.7048	111.467	3.94222	0.0353665	-4.82147	2.69578e-13	3.11871e-11
19093	Glyma06g09830.1	20.8312	41.6625	0	0	#NAME?	1.92092e-05	0.000380802
19107	Glyma06g09890.2	272.851	412.489	133.213	0.32295	-1.63062	0.000275243	0.00372082
19112	Glyma06g09910.1	3.47776	0	6.95551	Inf	Inf	0.00512975	0.0398995
19120	Glyma06g09990.1	80.9783	122.045	39.9114	0.327022	-1.61254	0.00233456	0.0214351
19151	Glyma06g10190.1	741.459	18.2094	1464.71	80.4369	6.32979	0.00038964	0.00498753
19178	Glyma06g10450.1	33.2252	4.4191	62.0312	14.0371	3.81117	5.68527e-07	1.79964e-05
19181	Glyma06g10480.1	14.1728	4.14855	24.1971	5.83265	2.54415	0.00341279	0.028995
19182	Glyma06g10490.1	698.463	1219.63	177.298	0.145371	-2.78219	1.6077e-05	0.000328182
19193	Glyma06g10591.1	10.8865	0	21.7731	Inf	Inf	7.69231e-08	3.01074e-06
19213	Glyma06g10710.1	395.728	704.886	86.5696	0.122814	-3.02546	4.96671e-06	0.000119573
19222	Glyma06g10780.1	578.657	175.719	981.594	5.58615	2.48185	3.01679e-06	7.70704e-05
19235	Glyma06g10850.1	18.9927	36.0977	1.88769	0.0522939	-4.25721	2.69043e-05	0.000510865
19244	Glyma06g10930.7	11.047	18.8869	3.20712	0.169806	-2.55804	0.0055952	0.0426509
19248	Glyma06g10970.2	95.8468	13.4115	178.282	13.2932	3.73262	7.21099e-11	5.33322e-09
19249	Glyma06g10980.1	17.1844	31.4498	2.91897	0.0928137	-3.42952	0.000405012	0.00515429
19256	Glyma06g11030.1	10.2747	2.2815	18.2679	8.00694	3.00125	0.00316572	0.0273182
19257	Glyma06g11030.2	9.01517	1.81203	16.2183	8.95033	3.16194	0.00316383	0.0273062
19266	Glyma06g11120.1	148.788	220.824	76.7514	0.347567	-1.52464	0.00352035	0.0297067
19277	Glyma06g11190.1	8.91017	0	17.8203	Inf	Inf	1.43467e-07	5.22799e-06
19278	Glyma06g11190.2	21.968	0.1013	43.8347	432.723	8.7573	8.93029e-12	7.84332e-10
19316	Glyma06g11430.1	10414.8	435.815	20393.7	46.7945	5.54827	4.40641e-15	6.84015e-13
19326	Glyma06g11510.1	10.6576	20.58	0.7351	0.0357191	-4.80716	6.14081e-05	0.00103417
19334	Glyma06g11580.2	10.7306	0.929684	20.5315	22.0844	4.46496	0.000312642	0.00413884
19335	Glyma06g11580.3	58.4316	7.80354	109.06	13.9757	3.80485	4.28885e-08	1.77204e-06
19337	Glyma06g11600.2	10.8201	21.6401	0	0	#NAME?	0.000650174	0.00758549
19341	Glyma06g11650.1	86.5815	133.421	39.7421	0.29787	-1.74725	0.00116375	0.0122323
19368	Glyma06g11860.1	27.4062	52.1061	2.70621	0.0519365	-4.26711	0.00112219	0.0118795
19369	Glyma06g11870.1	55.2042	92.7353	17.673	0.190575	-2.39157	0.000193222	0.00276078
19370	Glyma06g11880.1	71.0902	8.66022	133.52	15.4177	3.94651	9.40246e-05	0.00149633
19371	Glyma06g11890.1	1329.56	138.217	2520.91	18.2387	4.18893	3.44832e-10	2.25854e-08
19375	Glyma06g11920.1	94.9001	22.1	167.7	7.58824	2.92377	0.0001232	0.00188951
19389	Glyma06g12050.1	13.8601	27.1438	0.576293	0.0212311	-5.55768	5.86385e-05	0.000996384
19410	Glyma06g12260.2	13.8229	4.07555	23.5703	5.78333	2.5319	0.00527879	0.0407588
19411	Glyma06g12270.1	11.3085	2.13392	20.4831	9.59882	3.26286	0.0028853	0.0253726
19428	Glyma06g12391.1	66.3633	100.853	31.8737	0.316042	-1.66181	0.00180833	0.0173786
19429	Glyma06g12400.1	269.289	61.5178	477.061	7.75483	2.9551	6.20779e-08	2.47017e-06
19435	Glyma06g12440.1	54.0951	26.4667	81.7235	3.08778	1.62657	0.00102375	0.0110179
19438	Glyma06g12470.1	2270.75	4527.02	14.4873	0.00320019	-8.28763	1.19921e-19	3.94604e-17
19444	Glyma06g12530.1	60.0293	0.643774	119.415	185.492	7.53521	2.97852e-11	2.37211e-09
19448	Glyma06g12560.1	20.3218	0	40.6437	Inf	Inf	3.28567e-07	1.10027e-05
19450	Glyma06g12580.1	93.8091	3.58041	184.038	51.4013	5.68373	5.22889e-16	9.54611e-14
19456	Glyma06g12610.2	311.753	621.589	1.91715	0.00308428	-8.34085	2.15474e-30	2.69107e-27
19457	Glyma06g12610.3	55.3328	110.666	0	0	#NAME?	5.01666e-15	7.722e-13
19462	Glyma06g12630.4	13.8465	23.3579	4.33522	0.1856	-2.42973	0.00386529	0.0319503
19468	Glyma06g12670.1	16.0583	1.08495	31.0317	28.6019	4.83804	3.85334e-11	2.99262e-09
19469	Glyma06g12680.1	51.6494	91.9461	11.3527	0.123471	-3.01775	0.00376592	0.0313152
19472	Glyma06g12710.1	279.096	99.07	459.122	4.63432	2.21236	0.000728288	0.00833942
19484	Glyma06g12760.1	639.409	238.396	1040.42	4.36426	2.12574	0.00011086	0.0017243
19500	Glyma06g12840.1	34.1791	0	68.3582	Inf	Inf	1.78753e-08	7.96014e-07
19505	Glyma06g12890.1	118.995	224.031	13.9594	0.0623104	-4.00438	1.48501e-11	1.24778e-09
19506	Glyma06g12890.3	11.9422	22.573	1.31139	0.0580957	-4.10542	8.85628e-05	0.00142094
19507	Glyma06g12890.4	31.7878	56.2461	7.32957	0.130313	-2.93995	1.79748e-05	0.00036168
19540	Glyma06g13100.2	27.4814	1.13228	53.8305	47.5415	5.57112	0.000498359	0.00611154
19541	Glyma06g13100.4	36.9314	2.37617	71.4867	30.0848	4.91096	0.00568678	0.043186
19542	Glyma06g13100.5	45.2184	2.4841	87.9527	35.4063	5.14593	0.00113311	0.0119721
19543	Glyma06g13110.1	4.85908	0	9.71817	Inf	Inf	2.77806e-05	0.000525688
19544	Glyma06g13110.2	11.5222	0	23.0445	Inf	Inf	2.51971e-08	1.08598e-06
19581	Glyma06g13390.2	15.6141	31.2281	0	0	#NAME?	7.38183e-07	2.26239e-05
19582	Glyma06g13400.1	25.3864	44.9348	5.83794	0.12992	-2.9443	0.00265124	0.0237708
19585	Glyma06g13420.2	18.8261	2.84302	34.8091	12.2437	3.61397	0.000320224	0.0042255
19589	Glyma06g13440.1	91.4321	150.479	32.3855	0.215217	-2.21614	5.89344e-05	0.00100048
19593	Glyma06g13470.1	116.832	196.199	37.466	0.190959	-2.38866	0.00278361	0.0246837
19620	Glyma06g13640.1	516.267	771.89	260.645	0.337671	-1.56631	0.000333335	0.00437484
19632	Glyma06g13730.2	194.045	63.4058	324.684	5.12073	2.35635	0.00376224	0.0312914
19640	Glyma06g13790.1	23.6975	1.70305	45.692	26.8295	4.74575	6.12265e-08	2.44337e-06
19648	Glyma06g13820.1	92.7386	33.4993	151.978	4.53674	2.18166	7.36928e-05	0.00121136
19657	Glyma06g13895.1	13.2236	2.33652	24.1106	10.319	3.36723	0.00127469	0.0131543
19658	Glyma06g13900.1	36.756	9.78882	63.7232	6.50979	2.70261	0.00011206	0.00174149
19659	Glyma06g13910.1	291.973	23.2786	560.667	24.0851	4.59007	6.58265e-15	9.82961e-13
19667	Glyma06g13960.1	42.2373	84.4745	0	0	#NAME?	5.92587e-13	6.38507e-11
19668	Glyma06g13960.2	21.4865	42.9731	0	0	#NAME?	2.77938e-08	1.18397e-06
19670	Glyma06g13985.1	9.96594	0	19.9319	Inf	Inf	0.0007217	0.00827433
19671	Glyma06g14000.1	50.4548	1.04897	99.8607	95.1986	6.57287	1.98751e-08	8.75842e-07
19679	Glyma06g14050.4	67.3709	34.7865	99.9552	2.87339	1.52275	0.00556109	0.0424552
19689	Glyma06g14120.1	234.775	52.2226	417.328	7.99133	2.99843	4.89688e-05	0.000853993
19692	Glyma06g14140.1	394.614	680.382	108.846	0.159978	-2.64405	3.23128e-08	1.36274e-06
19693	Glyma06g14140.2	146.226	268.998	23.4536	0.0871886	-3.51972	1.36458e-10	9.56462e-09
19694	Glyma06g14150.2	22.5828	33.9912	11.1744	0.328744	-1.60496	0.005134	0.03991
19698	Glyma06g14170.1	213.828	80.1124	347.543	4.33819	2.11709	0.00165499	0.0161997
19700	Glyma06g14190.1	9.15081	0.1013	18.2003	179.668	7.48919	0.00195075	0.0185079
19701	Glyma06g14190.2	12.3733	0.643774	24.1027	37.4398	5.2265	0.00279289	0.024754
19723	Glyma06g14370.1	16.3818	29.3976	3.36592	0.114497	-3.12662	0.000741296	0.0084549
19733	Glyma06g14430.1	95.0179	16.08	173.956	10.8181	3.43538	3.15249e-05	0.000582696
19763	Glyma06g14661.1	29.1673	6.54567	51.789	7.91194	2.98403	0.00172855	0.0167753
19769	Glyma06g14680.1	128.633	11.0317	246.234	22.3207	4.48031	0.00630178	0.0468238
19773	Glyma06g14720.1	65.0996	6.42237	123.777	19.2728	4.26849	0.000969175	0.0105336
19776	Glyma06g14740.1	82.1649	29.4627	134.867	4.57755	2.19458	0.00449655	0.0359624
19782	Glyma06g14810.1	746.594	1298.72	194.473	0.149743	-2.73944	1.06854e-07	4.0384e-06
19795	Glyma06g14880.1	507.403	6.30571	1008.5	159.935	7.32134	2.72336e-27	2.58024e-24
19796	Glyma06g14890.2	18.504	37.008	0	0	#NAME?	2.09755e-06	5.653e-05
19797	Glyma06g14890.3	20.4122	40.8243	0	0	#NAME?	4.02391e-07	1.31777e-05
19798	Glyma06g14890.4	9.43463	18.8693	0	0	#NAME?	0.00059569	0.00706852
19799	Glyma06g14890.5	12.1579	24.3159	0	0	#NAME?	0.00265559	0.023802
19800	Glyma06g14890.6	12.4489	24.8978	0	0	#NAME?	6.73214e-05	0.00112138
19801	Glyma06g14890.7	10.7253	21.4507	0	0	#NAME?	0.000209031	0.00294818
19816	Glyma06g15010.2	15.4158	4.19851	26.6331	6.34347	2.66527	0.000459945	0.00572607
19832	Glyma06g15116.1	10.0159	1.37086	18.6609	13.6125	3.76686	0.000862785	0.00958202
19843	Glyma06g15220.1	188.907	0.220587	377.593	1711.76	10.7413	3.87394e-14	5.10505e-12
19844	Glyma06g15230.1	11.2953	22.5906	0	0	#NAME?	1.1654e-06	3.39021e-05
19867	Glyma06g15411.1	1314.59	2624.61	4.57496	0.0017431	-9.16413	1.43295e-21	6.29948e-19
19874	Glyma06g15460.1	10.8894	20.7286	1.05022	0.0506654	-4.30286	0.0013084	0.0134366
19878	Glyma06g15490.1	30.7343	48.5433	12.9253	0.266263	-1.90908	0.0054841	0.0419927
19886	Glyma06g15520.3	49.4921	76.8066	22.1776	0.288746	-1.79213	0.0030386	0.0264707
19903	Glyma06g15650.2	13.1945	4.13319	22.2558	5.38466	2.42885	0.00033304	0.00437201
19924	Glyma06g15880.1	71.2146	105.625	36.8042	0.348442	-1.52101	0.00538667	0.0413957
19933	Glyma06g15940.1	99.9626	8.99084	190.934	21.2365	4.40848	3.60331e-11	2.82065e-09
19949	Glyma06g16100.1	25.4681	7.45999	43.4763	5.82793	2.54298	3.2461e-07	1.08901e-05
19967	Glyma06g16270.1	56.4425	87.8974	24.9877	0.284282	-1.8146	0.00123211	0.0127869
19969	Glyma06g16291.1	20.2264	0.957977	39.4949	41.2274	5.36553	2.22291e-12	2.14304e-10
19970	Glyma06g16300.1	252.834	103.226	402.441	3.89865	1.96297	0.000146056	0.00218041
19972	Glyma06g16340.1	80.6886	37.7467	123.631	3.27526	1.71161	0.00188945	0.0180165
19976	Glyma06g16360.1	160.038	248.361	71.7157	0.288756	-1.79208	0.000795758	0.00896627
19977	Glyma06g16360.2	39.5533	62.6351	16.4714	0.262975	-1.92701	0.00414886	0.033761
19995	Glyma06g16560.1	110.687	184.039	37.3355	0.202867	-2.30139	3.12074e-05	0.0005778
19999	Glyma06g16600.1	55.0424	10.6621	99.4228	9.32488	3.22108	1.35568e-07	4.96694e-06
20000	Glyma06g16600.2	55.2387	6.92119	103.556	14.9622	3.90325	5.72708e-09	2.8119e-07
20006	Glyma06g16640.1	8.66311	1.04897	16.2772	15.5173	3.95581	0.00196844	0.0186468
20007	Glyma06g16650.1	23.4208	0	46.8417	Inf	Inf	0.00403038	0.0330323
20014	Glyma06g16670.1	19.2685	6.70828	31.8287	4.74469	2.24631	0.000648307	0.00757042
20018	Glyma06g16710.1	6.89325	13.3396	0.446954	0.0335059	-4.89944	0.000261604	0.00356717
20074	Glyma06g17100.1	361.622	562.601	160.643	0.285536	-1.80826	9.94007e-05	0.00156827
20075	Glyma06g17111.1	21.0714	38.5992	3.54367	0.0918068	-3.44526	7.52125e-05	0.00123265
20089	Glyma06g17216.1	1214.07	1974.66	453.475	0.229648	-2.12251	0.000235942	0.00326752
20106	Glyma06g17330.2	191.989	343.911	40.0677	0.116506	-3.10152	2.13636e-09	1.17046e-07
20135	Glyma06g17505.1	42.1527	17.1372	67.1683	3.91944	1.97065	0.000505076	0.00617875
20136	Glyma06g17520.1	107.388	2.44812	212.329	86.7312	6.43848	5.19947e-19	1.5699e-16
20137	Glyma06g17520.2	96.8676	1.98896	191.746	96.4052	6.59104	1.35819e-18	3.88727e-16
20139	Glyma06g17540.1	13.9479	0.202599	27.6933	136.69	7.09476	7.69167e-06	0.000175601
20141	Glyma06g17560.1	25.2634	5.90313	44.6238	7.55934	2.91826	1.54226e-06	4.33506e-05
20148	Glyma06g17610.1	23.0079	0.405198	45.6106	112.564	6.8146	0.00115412	0.0121451
20154	Glyma06g17680.1	103.084	197.389	8.77834	0.0444723	-4.49095	1.0917e-09	6.42989e-08
20155	Glyma06g17680.2	101.649	196.157	7.1413	0.036406	-4.77968	1.19489e-12	1.22047e-10
20166	Glyma06g17760.1	171.93	11.222	332.638	29.6415	4.88955	2.2541e-13	2.65809e-11
20169	Glyma06g17790.1	531.749	183.237	880.261	4.80395	2.26422	5.69103e-05	0.00097243
20183	Glyma06g17910.3	25.2415	39.0713	11.4117	0.292072	-1.7756	0.00284722	0.0251221
20189	Glyma06g17980.1	251.758	419.341	84.1761	0.200734	-2.31664	2.1933e-06	5.86788e-05
20194	Glyma06g18030.2	48.4008	12.2663	84.5354	6.89168	2.78486	2.40236e-05	0.000462722
20200	Glyma06g18080.1	132.684	201.155	64.213	0.319221	-1.64737	0.000927305	0.0101466
20239	Glyma06g18390.1	10.4941	3.5984	17.3898	4.83266	2.27282	0.00135774	0.0138167
20242	Glyma06g18420.1	197.09	13.4115	380.768	28.3911	4.82737	3.08229e-08	1.30491e-06
20243	Glyma06g18430.2	70.3695	5.95658	134.782	22.6275	4.5	5.23231e-10	3.28977e-08
20245	Glyma06g18470.1	2122.82	3348.35	897.294	0.267981	-1.8998	2.89417e-05	0.000542614
20261	Glyma06g18620.3	11.5987	23.1974	0	0	#NAME?	0.000124274	0.00190133
20262	Glyma06g18620.4	34.6067	69.2134	0	0	#NAME?	6.51132e-11	4.86155e-09
20270	Glyma06g18710.1	497.698	13.0989	982.296	74.9909	6.22864	1.92219e-23	9.96494e-21
20271	Glyma06g18720.1	14090.1	2.6867	28177.6	10487.8	13.3564	3.96974e-50	3.63575e-46
20276	Glyma06g18770.2	215.22	76.7096	353.731	4.6113	2.20517	0.000902992	0.00992923
20292	Glyma06g18890.1	132.447	3.38811	261.505	77.1832	6.27021	5.04692e-21	2.02437e-18
20338	Glyma06g19380.1	58.2712	19.9362	96.6061	4.84576	2.27672	4.7655e-05	0.000833807
20352	Glyma06g19480.1	5.54954	11.0991	0	0	#NAME?	0.00186265	0.0178104
20354	Glyma06g19500.1	28.1881	48.6776	7.69865	0.158156	-2.66058	0.000202377	0.00287069
20355	Glyma06g19520.2	49.1243	96.1481	2.10045	0.021846	-5.51649	7.26031e-11	5.36076e-09
20357	Glyma06g19540.1	31.5592	2.50314	60.6152	24.2157	4.59787	0.00256538	0.0231523
20358	Glyma06g19560.1	2146.49	762.873	3530.1	4.62737	2.21019	3.72913e-05	0.000676314
20375	Glyma06g19710.1	45.2486	7.42925	83.068	11.1812	3.483	7.28059e-09	3.49113e-07
20376	Glyma06g19710.2	22.8286	0.321887	45.3353	140.842	7.13794	1.14232e-11	9.83895e-10
20377	Glyma06g19721.1	185.695	41.2844	330.105	7.99588	2.99926	0.00342347	0.0290723
20386	Glyma06g19810.1	29.6224	7.19068	52.0541	7.23911	2.85581	1.82319e-06	5.00189e-05
20390	Glyma06g19825.1	117.659	216.061	19.2561	0.0891234	-3.48805	3.94037e-09	2.00306e-07
20391	Glyma06g19830.2	30.4034	56.2883	4.51851	0.0802743	-3.63892	9.86767e-06	0.000216207
20398	Glyma06g19900.1	92.9562	4.11921	181.793	44.133	5.46379	0.000368965	0.00476171
20400	Glyma06g19920.2	9.26492	1.50814	17.0217	11.2866	3.49654	0.00094809	0.0103361
20407	Glyma06g20000.1	74.0997	120.915	27.2848	0.225654	-2.14782	7.35857e-05	0.00121032
20414	Glyma06g20070.1	26.7572	49.7095	3.80484	0.0765416	-3.70761	2.1451e-05	0.0004186
20426	Glyma06g20200.1	478.191	55.934	900.449	16.0984	4.00885	1.24322e-11	1.06083e-09
20429	Glyma06g20230.1	1074.43	302.878	1845.98	6.09481	2.60758	1.1373e-06	3.31726e-05
20430	Glyma06g20240.1	1005.87	418.229	1593.51	3.81014	1.92984	0.000455356	0.00568053
20437	Glyma06g20320.1	24.3974	39.906	8.88874	0.222742	-2.16655	0.00170878	0.0166232
20466	Glyma06g20641.1	41.9734	75.1764	8.7703	0.116663	-3.09958	0.00491803	0.0385654
20479	Glyma06g20830.1	541.119	1076.16	6.08017	0.00564989	-7.46756	8.07466e-11	5.89268e-09
20490	Glyma06g20920.1	21.5829	0	43.1658	Inf	Inf	1.58464e-05	0.000323834
20494	Glyma06g20950.1	368.969	35.6277	702.31	19.7125	4.30104	1.66054e-12	1.64711e-10
20497	Glyma06g20980.1	470.979	941.512	0.446954	0.000474719	-11.0406	1.91842e-38	6.20125e-35
20498	Glyma06g20990.1	72.3856	110.477	34.2939	0.310416	-1.68772	0.00168404	0.016411
20499	Glyma06g20990.2	43.4651	65.4214	21.5089	0.328774	-1.60483	0.00508704	0.0396333
20502	Glyma06g21020.1	6.94986	1.16826	12.7315	10.8978	3.44596	0.000144684	0.00216286
20510	Glyma06g21120.1	84.1541	157.496	10.8118	0.0686481	-3.86464	4.22732e-09	2.14299e-07
20532	Glyma06g21350.2	56.8162	87.208	26.4244	0.303004	-1.72259	0.00383753	0.0317781
20545	Glyma06g21495.1	13.8988	3.23948	24.5581	7.58088	2.92237	1.60108e-05	0.000326951
20546	Glyma06g21495.2	10.7408	1.61974	19.8619	12.2624	3.61617	5.024e-05	0.000872288
20571	Glyma06g21730.1	9.05973	18.1195	0	0	#NAME?	0.000105327	0.00165086
20586	Glyma06g21982.1	27.0127	42.1183	11.907	0.282704	-1.82264	0.00427093	0.0345701
20589	Glyma06g22018.1	8.48216	0	16.9643	Inf	Inf	1.08613e-05	0.000234704
20635	Glyma06g22650.2	119.895	0	239.791	Inf	Inf	4.97118e-27	4.26838e-24
20642	Glyma06g22760.1	14.9427	0.625786	29.2595	46.7565	5.54709	0.000437531	0.00549685
20644	Glyma06g22771.2	9.29246	0	18.5849	Inf	Inf	9.3405e-06	0.000206219
20650	Glyma06g22812.1	81.2646	37.1065	125.423	3.38008	1.75706	0.00272711	0.0242768
20653	Glyma06g22850.1	34.2739	58.6624	9.88538	0.168513	-2.56907	0.000511882	0.00624393
20681	Glyma06g23248.1	13.4765	3.04456	23.9084	7.8528	2.97321	0.00021229	0.00298892
20691	Glyma06g23380.1	110.692	12.4345	208.95	16.8041	4.07074	2.47039e-08	1.06556e-06
20709	Glyma06g23620.1	74.5525	124.51	24.5951	0.197535	-2.33982	1.73775e-05	0.000352112
20740	Glyma06g24470.1	73.6393	12.4292	134.849	10.8494	3.43954	7.71592e-08	3.01783e-06
20741	Glyma06g24470.2	31.8394	7.52793	56.1508	7.45899	2.89898	9.82108e-06	0.000215358
20760	Glyma06g24770.1	46.3191	92.6382	0	0	#NAME?	1.05561e-14	1.51457e-12
[truncated: 5,291 more rows]

## Sheet: Cot-I_Leaf-III
	id	baseMean	baseMeanA	baseMeanB	foldChange	log2FoldChange	pval	padj
4	Glyma0005s50.2	11.32	1.71073	20.9292	12.234	3.61283	0.00029041	0.00312768
19	Glyma0022s00346.1	51.3379	6.49538	96.1804	14.8075	3.88826	9.72564e-06	0.000168113
39	Glyma0024s00260.1	10.7989	19.3028	2.29509	0.118899	-3.07219	0.00117696	0.0100824
68	Glyma0048s00250.1	1511.22	2284.72	737.727	0.322896	-1.63086	0.000180338	0.00208366
70	Glyma0048s00270.1	308.268	457.159	159.377	0.348625	-1.52025	0.00341372	0.024277
80	Glyma0048s00330.1	309.922	464.602	155.242	0.33414	-1.58148	0.00226891	0.0174342
106	Glyma0079s00295.1	14.1669	23.9222	4.41157	0.184414	-2.43898	0.00381115	0.0264883
122	Glyma0090s00200.2	7.24026	2.57772	11.9028	4.61758	2.20714	0.00702948	0.0433959
125	Glyma0090s00350.1	12.519	2.86363	22.1743	7.74342	2.95297	3.75437e-05	0.000541067
131	Glyma0092s00240.1	151.502	41.0306	261.974	6.38485	2.67465	6.09787e-07	1.45096e-05
184	Glyma01g00450.1	6.49084	12.9817	0	0	#NAME?	0.00172577	0.0139357
189	Glyma01g00500.1	352.471	1.08495	703.858	648.747	9.34151	4.7831e-19	1.00986e-16
200	Glyma01g00570.1	253.023	390.842	115.204	0.294759	-1.76239	0.000455458	0.00459847
203	Glyma01g00600.1	19.1245	3.12019	35.1287	11.2585	3.49294	6.00138e-06	0.000110291
208	Glyma01g00620.2	5.53448	0	11.069	Inf	Inf	4.70274e-05	0.000656708
216	Glyma01g00710.1	30.8872	1.16826	60.6062	51.8773	5.69703	1.36421e-05	0.00022361
218	Glyma01g00730.1	5.31564	1.62742	9.00386	5.53259	2.46795	0.00487803	0.0322815
219	Glyma01g00730.4	8.61139	3.01627	14.2065	4.70996	2.23571	0.00218373	0.0169146
220	Glyma01g00730.5	3.84358	0.524486	7.16267	13.6565	3.77152	0.00080446	0.00738585
227	Glyma01g00771.1	21.9475	42.2703	1.6247	0.0384359	-4.7014	2.65293e-05	0.000400632
229	Glyma01g00790.2	8.35696	14.6914	2.02255	0.13767	-2.86072	0.00385568	0.0267307
231	Glyma01g00820.1	195.75	96.9251	294.575	3.0392	1.60369	0.00232012	0.0177432
236	Glyma01g00850.1	32.2012	62.7397	1.66272	0.0265018	-5.23776	3.80325e-09	1.53511e-07
240	Glyma01g00870.1	77.9609	8.8588	147.063	16.6008	4.05318	5.47279e-09	2.12915e-07
246	Glyma01g00890.1	6.1838	12.3676	0	0	#NAME?	0.00634132	0.0398695
252	Glyma01g00950.1	530.733	801.88	259.585	0.323721	-1.62718	0.000798105	0.0073361
258	Glyma01g01000.1	52.1345	7.66888	96.6001	12.5964	3.65494	5.32774e-10	2.6066e-08
259	Glyma01g01000.2	62.0695	7.43904	116.7	15.6875	3.97154	5.74564e-09	2.2149e-07
266	Glyma01g01060.1	23.3679	43.2585	3.47728	0.0803837	-3.63695	5.29285e-05	0.000728002
267	Glyma01g01060.2	24.4885	44.8806	4.09639	0.0912729	-3.45367	5.02575e-05	0.000695797
268	Glyma01g01060.4	53.071	98.745	7.39706	0.0749107	-3.73868	1.77199e-08	6.14478e-07
283	Glyma01g01180.1	354.779	633.761	75.7971	0.119599	-3.06372	2.85588e-09	1.18228e-07
284	Glyma01g01180.3	342.425	606.208	78.6426	0.129729	-2.94643	3.79862e-09	1.53437e-07
286	Glyma01g01210.2	58.52	22.4167	94.6233	4.22112	2.07762	0.00528357	0.0344012
290	Glyma01g01240.1	23.0423	0.755378	45.3292	60.0085	5.9071	1.32225e-11	8.61015e-10
292	Glyma01g01260.1	1320.02	2.61107	2637.43	1010.1	9.98028	8.7072e-16	1.18901e-13
295	Glyma01g01291.1	3.57398	0.441175	6.70678	15.2021	3.9262	0.0083311	0.0497257
302	Glyma01g01360.1	38.1438	59.8015	16.4861	0.27568	-1.85893	0.00125891	0.0106761
308	Glyma01g01400.1	40.5134	6.37871	74.6481	11.7027	3.54877	1.88447e-05	0.0002976
310	Glyma01g01420.1	1.8906	0	3.7812	Inf	Inf	0.00367791	0.0257914
315	Glyma01g01450.1	2.01647	4.03294	0	0	#NAME?	0.00521303	0.0340563
326	Glyma01g01550.1	13.2486	26.4971	0	0	#NAME?	6.37029e-06	0.000116022
343	Glyma01g01730.2	33.9617	0.303899	67.6195	222.507	7.79771	1.35946e-06	2.98082e-05
347	Glyma01g01770.1	66.7307	1.28755	132.174	102.655	6.68167	1.19638e-11	7.81877e-10
348	Glyma01g01770.2	21.3991	0.441175	42.3569	96.0094	6.5851	1.11422e-11	7.32501e-10
366	Glyma01g01890.2	861.017	1409.2	312.834	0.221994	-2.17141	4.98477e-06	9.39354e-05
397	Glyma01g02110.3	28.6039	45.381	11.8268	0.26061	-1.94003	0.00476678	0.0316981
402	Glyma01g02150.1	107.799	181.734	33.8641	0.186339	-2.424	4.83986e-06	9.16136e-05
409	Glyma01g02215.1	166.869	23.8822	309.855	12.9743	3.69759	2.59939e-07	6.77224e-06
411	Glyma01g02230.1	109.35	216.654	2.0472	0.00944916	-6.7256	0.000480744	0.00481056
414	Glyma01g02251.1	313.354	86.8474	539.861	6.2162	2.63603	2.62335e-06	5.36137e-05
423	Glyma01g02321.1	34.7997	52.7893	16.81	0.318436	-1.65092	0.00651246	0.040768
425	Glyma01g02330.1	1809.85	3598.22	21.4856	0.00597119	-7.38776	7.02573e-36	1.60696e-32
432	Glyma01g02390.1	6.01398	11.5162	0.511799	0.0444418	-4.49194	0.00315871	0.0227791
433	Glyma01g02390.2	8.96712	15.7465	2.18777	0.138938	-2.84749	0.00296167	0.0216165
434	Glyma01g02400.1	204.41	97.7872	311.033	3.18072	1.66935	0.00431418	0.0291949
435	Glyma01g02400.2	200.864	99.3109	302.418	3.04516	1.60652	0.00677169	0.0420884
436	Glyma01g02420.1	94.1804	149.674	38.6868	0.258474	-1.95191	9.06781e-05	0.00115895
442	Glyma01g02510.2	15.662	29.9652	1.35879	0.0453457	-4.46289	0.0055162	0.0356201
443	Glyma01g02525.1	2.66161	0	5.32323	Inf	Inf	0.00289698	0.0212341
447	Glyma01g02570.1	422.627	841.513	3.74118	0.00444578	-7.81335	1.96173e-28	1.56682e-25
456	Glyma01g02670.1	81.5646	0	163.129	Inf	Inf	1.69147e-07	4.64956e-06
457	Glyma01g02691.1	66.1314	1.1143	131.148	117.696	6.87893	5.62101e-07	1.35037e-05
463	Glyma01g02780.1	183.849	89.389	278.309	3.11346	1.63852	0.00223982	0.0172636
465	Glyma01g02790.2	4.29928	8.59857	0	0	#NAME?	0.00618719	0.0390731
466	Glyma01g02800.1	10.6674	1.99665	19.3381	9.68531	3.2758	0.000107055	0.0013353
469	Glyma01g02820.1	183.278	281.837	84.7188	0.300596	-1.7341	0.000940842	0.00838827
472	Glyma01g02840.1	16.8866	3.07391	30.6993	9.98704	3.32006	4.41967e-05	0.000622725
473	Glyma01g02840.2	16.7941	4.20514	29.3831	6.98743	2.80476	0.000111201	0.00137825
474	Glyma01g02840.3	26.2463	6.71859	45.7741	6.81305	2.7683	0.00024765	0.00273146
479	Glyma01g02880.2	3.33438	0	6.66876	Inf	Inf	0.00231536	0.0177259
489	Glyma01g02976.1	5.48082	0	10.9616	Inf	Inf	0.00427647	0.0290033
490	Glyma01g02990.3	172.045	11.7598	332.331	28.2599	4.82069	0.00100904	0.00889233
496	Glyma01g03060.1	151.437	286.003	16.8707	0.0589878	-4.08344	2.97272e-07	7.65404e-06
497	Glyma01g03070.1	1916.63	3017.88	815.394	0.270188	-1.88796	8.60818e-05	0.00110613
498	Glyma01g03090.1	923.712	1.28755	1846.14	1433.84	10.4857	5.53387e-20	1.35012e-17
502	Glyma01g03120.1	12.5843	23.5886	1.58005	0.0669835	-3.90005	0.000207528	0.00234259
503	Glyma01g03120.2	8.65559	17.3112	0	0	#NAME?	0.000269509	0.00293017
514	Glyma01g03210.1	18.7606	6.589	30.9323	4.69453	2.23098	0.000501032	0.00497714
527	Glyma01g03360.2	25.0115	3.97425	46.0488	11.5868	3.53441	3.62789e-06	7.12519e-05
528	Glyma01g03360.3	11.0426	2.39416	19.691	8.22459	3.03994	0.00205813	0.0161076
530	Glyma01g03371.2	16.8589	31.2461	2.47169	0.0791039	-3.66011	0.000112765	0.00139385
538	Glyma01g03430.1	36.4318	72.0858	0.777702	0.0107886	-6.53435	8.30424e-11	4.80351e-09
540	Glyma01g03470.1	282.052	545.008	19.0966	0.0350392	-4.83489	1.75097e-11	1.11765e-09
541	Glyma01g03480.2	8.45368	16.9074	0	0	#NAME?	0.000393313	0.00404999
577	Glyma01g03760.2	27.3328	54.1538	0.511799	0.00945084	-6.72534	1.26756e-05	0.000209456
578	Glyma01g03760.3	28.9893	55.3302	2.64829	0.0478634	-4.38493	1.98475e-06	4.18398e-05
585	Glyma01g03850.1	7.7358	2.34683	13.1248	5.59257	2.48351	0.00784964	0.0474296
586	Glyma01g03850.2	12.8703	1.28755	24.453	18.9919	4.24731	1.11642e-05	0.000188814
589	Glyma01g03880.1	54.2325	99.6151	8.8499	0.088841	-3.49263	0.00359957	0.0253294
598	Glyma01g03940.1	21.1939	35.3973	6.99058	0.197489	-2.34016	0.000212689	0.00239004
600	Glyma01g03956.1	43.0275	8.05242	78.0027	9.68686	3.27603	3.15754e-08	1.04165e-06
601	Glyma01g03964.1	20.8118	2.31085	39.3128	17.0123	4.0885	2.45628e-06	5.05758e-05
605	Glyma01g04000.1	171.313	23.932	318.694	13.3167	3.73516	2.85749e-07	7.38507e-06
610	Glyma01g04050.2	159.79	67.7051	251.875	3.72017	1.89537	0.000720868	0.00675164
612	Glyma01g04070.1	218.49	435.957	1.0236	0.00234793	-8.73439	1.12814e-20	3.08101e-18
623	Glyma01g04122.1	1.73532	0	3.47065	Inf	Inf	0.0073501	0.0450428
624	Glyma01g04130.1	197.604	344.323	50.8858	0.147785	-2.75843	3.1614e-08	1.04167e-06
626	Glyma01g04151.1	10.2875	20.5749	0	0	#NAME?	0.000440749	0.00447466
636	Glyma01g04220.1	15.8047	31.3881	0.221254	0.00704896	-7.14837	4.28358e-08	1.3695e-06
637	Glyma01g04230.2	237.362	406.238	68.4863	0.168587	-2.56844	1.5446e-06	3.34211e-05
640	Glyma01g04261.1	4.97257	9.94514	0	0	#NAME?	0.00119283	0.0102024
652	Glyma01g04350.1	1800.97	3229.84	372.107	0.115209	-3.11767	6.1956e-09	2.36839e-07
655	Glyma01g04380.1	21.3698	2.66871	40.0708	15.015	3.90834	0.002217	0.017115
674	Glyma01g04530.1	874.42	113.113	1635.73	14.461	3.8541	2.04034e-11	1.28886e-09
681	Glyma01g04590.1	76.5433	34.742	118.345	3.40638	1.76824	0.0025874	0.0193981
688	Glyma01g04630.1	20.1806	33.8691	6.49216	0.191684	-2.3832	0.00169642	0.0137492
695	Glyma01g04710.1	1637.22	681.932	2592.5	3.80169	1.92664	0.002401	0.0182296
698	Glyma01g04730.1	125.139	25.3872	224.891	8.85845	3.14705	1.15793e-09	5.25318e-08
699	Glyma01g04740.1	196.902	369.718	24.0873	0.0651505	-3.94008	0.000265072	0.00289109
719	Glyma01g04900.1	4.79779	0.202599	9.39297	46.3624	5.53488	0.00213002	0.0165804
721	Glyma01g04920.1	68.157	14.1719	122.142	8.61859	3.10745	2.67303e-07	6.94432e-06
722	Glyma01g04920.2	61.1972	12.0777	110.317	9.13394	3.19124	5.61516e-07	1.34956e-05
732	Glyma01g05000.1	31.3144	49.4926	13.1362	0.265417	-1.91367	0.00284127	0.0209157
740	Glyma01g05080.1	111.195	206.012	16.3769	0.0794948	-3.653	1.43885e-10	7.89842e-09
741	Glyma01g05080.2	51.4992	89.9762	13.0222	0.14473	-2.78857	2.10621e-05	0.00032716
755	Glyma01g05220.1	421.049	148.756	693.342	4.66093	2.22062	0.000222164	0.00248279
758	Glyma01g05310.1	7.6488	15.2976	0	0	#NAME?	0.00178005	0.0142836
769	Glyma01g05410.2	144.007	27.7736	260.24	9.37003	3.22805	1.26625e-08	4.52242e-07
773	Glyma01g05450.1	4.46291	0	8.92583	Inf	Inf	0.000402117	0.00413135
788	Glyma01g05580.1	22.3469	37.6185	7.07524	0.188079	-2.41059	0.00102437	0.00899853
815	Glyma01g05960.2	34.3449	2.89698	65.7928	22.7108	4.50531	5.42261e-09	2.11262e-07
819	Glyma01g06001.1	4.94106	0	9.88213	Inf	Inf	0.000107696	0.00134148
821	Glyma01g06030.1	5.574	11.148	0	0	#NAME?	3.93639e-05	0.000563117
846	Glyma01g06281.1	18.316	32.4083	4.22371	0.130328	-2.93978	0.00188657	0.0150067
859	Glyma01g06450.1	55.9382	84.5224	27.3541	0.323631	-1.62758	0.00664662	0.0414725
878	Glyma01g06640.1	89.7866	177.79	1.78329	0.0100303	-6.63949	7.51184e-17	1.18153e-14
892	Glyma01g06740.1	30.4372	49.7921	11.0823	0.222572	-2.16766	0.0023949	0.0181984
894	Glyma01g06740.3	55.361	83.7392	26.9827	0.322223	-1.63387	0.00586585	0.0374855
911	Glyma01g06870.2	15.2436	1.98896	28.4982	14.3282	3.84078	3.68685e-06	7.22032e-05
924	Glyma01g07046.1	91.6985	147.546	35.8514	0.242985	-2.04106	0.000139164	0.00166942
932	Glyma01g07120.1	10.2833	1.57346	18.9931	12.0709	3.59346	0.000527801	0.00520443
933	Glyma01g07120.2	12.6274	2.32115	22.9337	9.88032	3.30456	4.26999e-05	0.000604739
934	Glyma01g07120.3	15.1994	1.38885	29.0099	20.8877	4.38459	1.47298e-06	3.1985e-05
935	Glyma01g07120.4	15.6932	1.69275	29.6937	17.5417	4.13272	3.57616e-06	7.04123e-05
936	Glyma01g07120.5	9.17025	2.54942	15.7911	6.19398	2.63087	0.00721606	0.0443763
937	Glyma01g07120.6	18.1692	1.04897	35.2894	33.6419	5.07219	3.1514e-08	1.04087e-06
938	Glyma01g07120.7	37.8649	7.49195	68.2378	9.10814	3.18716	6.09284e-06	0.00011171
967	Glyma01g07554.1	89.5418	146.482	32.6014	0.222562	-2.16772	0.000149424	0.00177351
975	Glyma01g07690.1	435.339	223.947	646.731	2.88787	1.53	0.0023375	0.0178363
978	Glyma01g07770.1	49.762	10.408	89.1159	8.56227	3.09799	3.37619e-06	6.69312e-05
1001	Glyma01g08113.1	7.17697	14.3539	0	0	#NAME?	0.00291898	0.0213599
1039	Glyma01g09160.1	425.452	126.493	724.412	5.72689	2.51775	8.09741e-06	0.000143156
1059	Glyma01g09460.1	13.99	0.661762	27.3181	41.2809	5.3674	1.98757e-05	0.000311642
1062	Glyma01g09510.1	34.7666	69.5333	0	0	#NAME?	0.000196981	0.00224571
1064	Glyma01g09520.1	417.693	798.59	36.7961	0.0460763	-4.43983	1.5509e-17	2.66881e-15
1075	Glyma01g09900.1	4.53323	9.06647	0	0	#NAME?	6.77862e-05	0.000898155
1076	Glyma01g09900.2	4.67697	9.35394	0	0	#NAME?	0.000307103	0.00328171
1078	Glyma01g09948.1	12.6401	0	25.2802	Inf	Inf	3.74907e-07	9.40592e-06
1083	Glyma01g10070.1	11.0524	0.929684	21.1751	22.7766	4.50948	0.000180278	0.0020834
1084	Glyma01g10081.1	1969.98	447.197	3492.76	7.81036	2.96539	2.98521e-08	9.9255e-07
1100	Glyma01g10371.1	47.5829	19.694	75.4718	3.83223	1.93818	0.002951	0.0215487
1110	Glyma01g10900.1	116.536	233.072	0	0	#NAME?	1.49935e-13	1.34048e-11
1114	Glyma01g11390.3	76.3722	28.109	124.635	4.43401	2.14861	0.000178587	0.00206735
1115	Glyma01g11390.4	88.5836	36.8337	140.334	3.80993	1.92976	0.0001417	0.00169651
1128	Glyma01g12940.2	20.5467	8.86682	32.2265	3.6345	1.86176	0.000679875	0.0064391
1130	Glyma01g12970.1	451.134	876.733	25.5345	0.0291246	-5.10162	2.95508e-17	4.95709e-15
1166	Glyma01g15630.1	7.11326	13.0063	1.22021	0.0938168	-3.41401	0.0082044	0.049119
1173	Glyma01g15930.1	366.754	10.9531	722.556	65.9683	6.0437	4.15268e-15	4.99906e-13
1192	Glyma01g17300.1	436.118	84.5737	787.663	9.31332	3.2193	9.50116e-05	0.00120424
1212	Glyma01g18606.1	5.50658	0	11.0132	Inf	Inf	7.06525e-08	2.13333e-06
1218	Glyma01g19420.1	145.993	46.1865	245.799	5.32187	2.41193	2.01799e-05	0.00031596
1226	Glyma01g20230.1	8.10375	14.8734	1.33415	0.0897007	-3.47874	0.0036362	0.0255479
1230	Glyma01g20460.1	151.576	300.599	2.55436	0.00849758	-6.87873	1.48261e-11	9.57163e-10
1233	Glyma01g20700.1	222.361	98.2421	346.481	3.5268	1.81836	0.00352016	0.0248907
1234	Glyma01g20710.1	14.1082	0.763062	27.4533	35.9778	5.16903	1.96367e-07	5.2608e-06
1245	Glyma01g20860.1	111.073	10.6198	211.526	19.918	4.316	3.38406e-14	3.4274e-12
1257	Glyma01g20986.2	3.64084	7.28167	0	0	#NAME?	0.00788131	0.0475757
1266	Glyma01g21480.1	25.0296	45.9067	4.15242	0.0904533	-3.46668	5.1024e-06	9.57926e-05
1280	Glyma01g21620.1	84.787	168.108	1.4661	0.00872122	-6.84125	1.51969e-16	2.30447e-14
1301	Glyma01g22260.1	387.381	625.094	149.669	0.239434	-2.0623	4.25011e-05	0.000602235
1303	Glyma01g22406.1	139.614	225.404	53.825	0.238794	-2.06616	9.41175e-05	0.00119456
1304	Glyma01g22480.1	73.1028	112.693	33.513	0.297384	-1.7496	0.00275718	0.0204277
1305	Glyma01g22490.2	102.739	39.9055	165.573	4.14912	2.05281	0.000783539	0.00723005
1306	Glyma01g22501.1	16.9365	33.8729	0	0	#NAME?	3.11874e-05	0.000461083
1307	Glyma01g22510.1	30.9551	10.4466	51.4637	4.92637	2.30053	5.3623e-05	0.000735895
1346	Glyma01g22990.1	5.77746	0.423187	11.1317	26.3045	4.71724	0.000317934	0.00338099
1360	Glyma01g23230.1	39.0347	16.6227	61.4468	3.69656	1.88618	0.00191308	0.015178
1387	Glyma01g24360.1	137.799	3.65341	271.945	74.4358	6.21792	6.1929e-13	4.97007e-11
1415	Glyma01g24670.1	12.6081	23.1424	2.07383	0.089612	-3.48016	0.000267301	0.00290962
1431	Glyma01g24880.1	50.0567	7.98447	92.1289	11.5385	3.52838	1.50578e-08	5.28843e-07
1446	Glyma01g25270.4	30.8069	2.65072	58.9631	22.2441	4.47535	4.52588e-10	2.24025e-08
1447	Glyma01g25270.5	17.0996	2.59676	31.6025	12.17	3.60526	5.86984e-06	0.000108273
1448	Glyma01g25690.1	203.726	397.008	10.4433	0.0263051	-5.24851	2.42209e-09	1.02178e-07
1455	Glyma01g25830.1	76.3883	125.704	27.0729	0.215371	-2.21511	0.000116825	0.00143789
1457	Glyma01g25890.1	111.636	14.4259	208.847	14.4772	3.85571	1.92767e-09	8.33863e-08
1460	Glyma01g25930.1	17.6235	32.1115	3.13545	0.0976425	-3.35635	0.000116312	0.00143189
1471	Glyma01g26300.1	329.422	612.14	46.705	0.0762979	-3.71221	1.22525e-12	9.36755e-11
1476	Glyma01g26360.2	359.971	158.81	561.133	3.53336	1.82104	0.000815008	0.00745527
1477	Glyma01g26570.1	184.043	358.244	9.84223	0.0274736	-5.18581	3.49438e-05	0.000509213
1479	Glyma01g26590.2	10.3605	20.4996	0.221254	0.010793	-6.53375	0.000291555	0.00313754
1486	Glyma01g26670.1	19.8319	39.6637	0	0	#NAME?	6.09015e-10	2.94549e-08
1487	Glyma01g26681.1	56.7168	97.166	16.2677	0.167422	-2.57844	2.40199e-05	0.000367181
1488	Glyma01g26690.3	9.7629	19.5258	0	0	#NAME?	1.04748e-06	2.3731e-05
1497	Glyma01g26840.2	74.1484	15.8034	132.493	8.38386	3.06762	0.00596396	0.0379861
1501	Glyma01g26930.1	366.438	566.723	166.152	0.293179	-1.77014	0.000200551	0.00227836
1502	Glyma01g26930.2	53.8912	86.9805	20.802	0.239157	-2.06397	0.000711823	0.00668631
1507	Glyma01g26981.1	5.71748	0.524486	10.9105	20.8022	4.37867	0.00079293	0.00729953
1509	Glyma01g26990.1	359.925	555.786	164.065	0.295195	-1.76026	0.000572795	0.00557631
1533	Glyma01g27360.1	7.03785	11.5167	2.55899	0.222199	-2.17008	0.00662621	0.0413857
1563	Glyma01g28440.2	65.0442	15.1916	114.897	7.5632	2.919	2.52307e-05	0.000383554
1569	Glyma01g28520.1	36.9918	7.56496	66.4187	8.77978	3.13418	2.57416e-06	5.27064e-05
1570	Glyma01g28520.2	57.5948	9.3976	105.792	11.2573	3.49279	2.58764e-06	5.29232e-05
1588	Glyma01g28850.1	8.55638	17.1128	0	0	#NAME?	0.00046956	0.00471514
1595	Glyma01g29030.2	55.7041	2.8996	108.509	37.4219	5.22581	7.54327e-08	2.26397e-06
1635	Glyma01g29570.2	71.9121	0	143.824	Inf	Inf	0.000926554	0.00828915
1676	Glyma01g30670.1	10.3965	20.7929	0	0	#NAME?	0.000100798	0.00126589
1680	Glyma01g30982.1	20.6143	0.1013	41.1273	405.997	8.66533	1.61987e-13	1.43886e-11
1681	Glyma01g31044.1	7.77712	1.70305	13.8512	8.13317	3.02382	0.0038947	0.0269434
1689	Glyma01g31260.2	18.5614	34.7203	2.4024	0.0691928	-3.85323	0.00234693	0.0178959
1694	Glyma01g31300.1	681.089	16.691	1345.49	80.6117	6.33292	2.24994e-05	0.000346738
1722	Glyma01g31750.1	126.122	40.5146	211.73	5.22602	2.38571	0.00267215	0.0199165
1727	Glyma01g31830.1	17.8098	8.43701	27.1826	3.22183	1.68788	0.00386104	0.0267591
1750	Glyma01g32081.1	12.41	24.8201	0	0	#NAME?	4.50989e-06	8.60201e-05
1751	Glyma01g32090.1	678.982	1068.09	289.876	0.271397	-1.88152	3.1881e-05	0.000469567
1752	Glyma01g32103.1	202.597	313.572	91.621	0.292184	-1.77505	0.000470702	0.00472544
1753	Glyma01g32116.1	13.8277	27.6554	0	0	#NAME?	4.32604e-06	8.2925e-05
1754	Glyma01g32130.1	9.04227	18.0845	0	0	#NAME?	0.000407805	0.00418118
1757	Glyma01g32140.2	18.4962	1.21559	35.7767	29.4314	4.87929	4.02449e-06	7.78712e-05
1777	Glyma01g32450.2	407.249	87.5289	726.969	8.30548	3.05406	2.67187e-08	8.9542e-07
1780	Glyma01g32680.2	5.9927	0.625786	11.3596	18.1526	4.1821	0.002081	0.0162518
1781	Glyma01g32680.3	17.0169	4.84891	29.1849	6.01885	2.58949	0.000352273	0.0036904
1803	Glyma01g32981.1	31.2132	6.7006	55.7258	8.31654	3.05598	0.000150747	0.00178612
1804	Glyma01g33000.1	6.42368	12.8474	0	0	#NAME?	0.00305491	0.0221612
1812	Glyma01g33080.1	18.4121	0.661762	36.1624	54.6456	5.77203	2.71987e-06	5.52774e-05
1834	Glyma01g33370.1	44.4815	88.963	0	0	#NAME?	1.02789e-09	4.72572e-08
1838	Glyma01g33420.1	7.54145	0.661762	14.4211	21.792	4.44573	5.46484e-08	1.69007e-06
1858	Glyma01g33650.1	10.8003	17.2583	4.34228	0.251606	-1.99076	0.00303221	0.0220376
1859	Glyma01g33660.1	92.7382	137.83	47.6462	0.345688	-1.53246	0.00721641	0.0443763
1871	Glyma01g33866.2	50.0837	76.5702	23.5973	0.308178	-1.69816	0.00138511	0.0115589
1873	Glyma01g33910.2	91.1469	167.332	14.9622	0.0894165	-3.48331	3.25541e-09	1.33261e-07
1898	Glyma01g34380.2	12.5726	21.9025	3.24276	0.148055	-2.7558	0.00754937	0.0459695
1917	Glyma01g34590.2	46.7605	83.9609	9.56019	0.113865	-3.13461	1.04578e-06	2.37023e-05
1957	Glyma01g35010.2	14.6445	28.6186	0.67039	0.023425	-5.41581	1.99634e-05	0.000312838
1973	Glyma01g35170.1	265.316	454.794	75.838	0.166752	-2.58422	8.557e-08	2.53496e-06
1979	Glyma01g35211.1	7.00395	0	14.0079	Inf	Inf	2.58027e-05	0.000391166
1981	Glyma01g35220.5	12.5223	23.0847	1.95989	0.0849	-3.55809	0.000377727	0.00390857
1982	Glyma01g35220.6	13.37	24.7801	1.95989	0.0790914	-3.66034	0.000202945	0.00229985
1983	Glyma01g35220.7	13.0491	22.8488	3.24939	0.142213	-2.81387	0.0031071	0.0224807
1984	Glyma01g35220.8	13.8478	26.8487	0.846994	0.031547	-4.98636	3.19528e-06	6.36435e-05
1986	Glyma01g35255.1	2.52872	0	5.05744	Inf	Inf	0.00799947	0.0481494
1994	Glyma01g35330.1	89.4014	16.0303	162.772	10.1541	3.34399	1.40719e-08	4.9708e-07
2004	Glyma01g35450.1	81.4058	10.6595	152.152	14.2739	3.8353	6.81913e-09	2.57625e-07
2005	Glyma01g35460.2	107.024	207.543	6.50542	0.0313449	-4.99563	0.000805534	0.00739201
2007	Glyma01g35480.2	11.495	19.28	3.70991	0.192422	-2.37765	0.00327224	0.023456
2008	Glyma01g35480.4	8.06438	1.38116	14.7476	10.6777	3.41652	7.91958e-05	0.00103018
2009	Glyma01g35480.5	23.6378	1.87736	45.3983	24.182	4.59586	7.5893e-08	2.27282e-06
2010	Glyma01g35480.6	9.95548	1.04897	18.862	17.9814	4.16843	0.000111144	0.00137786
2015	Glyma01g35540.2	11.945	22.7078	1.18219	0.0520609	-4.26366	0.000101596	0.00127357
2016	Glyma01g35540.3	13.1178	23.1448	3.0908	0.133542	-2.90464	0.000786413	0.00725353
2017	Glyma01g35551.1	9.66317	1.29785	18.0285	13.891	3.79608	5.06658e-05	0.000700567
2018	Glyma01g35561.1	24.77	0	49.54	Inf	Inf	1.0888e-08	3.94773e-07
2028	Glyma01g35630.1	29.0158	55.6985	2.33311	0.0418881	-4.57731	5.03232e-07	1.22394e-05
2030	Glyma01g35650.1	69.0414	113.694	24.3885	0.214509	-2.22089	9.98807e-05	0.00125667
2033	Glyma01g35671.1	13.2986	23.12	3.47728	0.150401	-2.73311	0.00656445	0.041042
2035	Glyma01g35690.1	11.6336	19.3028	3.96443	0.205382	-2.28362	0.00718782	0.044239
2040	Glyma01g35740.1	10.4231	2.97261	17.8735	6.01274	2.58802	0.00487081	0.0322453
2051	Glyma01g35910.2	15162.5	2048.23	28276.8	13.8055	3.78717	5.62454e-11	3.34149e-09
2063	Glyma01g36030.3	54.5403	11.7701	97.3105	8.2676	3.04747	1.25731e-06	2.79201e-05
2064	Glyma01g36030.4	58.7397	14.825	102.654	6.92443	2.79169	3.5902e-06	7.06128e-05
2065	Glyma01g36030.5	77.6455	16.9332	138.358	8.17079	3.03048	3.42468e-07	8.67533e-06
2066	Glyma01g36030.6	32.0566	5.19246	58.9208	11.3474	3.50429	5.02952e-07	1.22381e-05
2079	Glyma01g36170.1	44.4838	20.0992	68.8685	3.42643	1.77671	0.00533713	0.0347005
2089	Glyma01g36260.1	25.5635	7.83183	43.2952	5.52811	2.46679	6.5281e-05	0.000869368
2091	Glyma01g36280.2	34.0438	4.83198	63.2556	13.091	3.71051	2.91134e-06	5.86693e-05
2092	Glyma01g36280.3	70.2724	19.4491	121.096	6.22628	2.63837	8.04776e-05	0.00104537
2112	Glyma01g36480.1	2196.47	1.72872	4391.2	2540.14	11.3107	4.43404e-05	0.000623949
2124	Glyma01g36600.1	378.833	712.975	44.691	0.0626825	-3.99579	2.5365e-08	8.56327e-07
2131	Glyma01g36638.1	15.2926	24.1244	6.46077	0.26781	-1.90072	0.00780222	0.0471964
2132	Glyma01g36646.1	9.47576	16.4865	2.46506	0.14952	-2.74159	0.00561361	0.0361513
2149	Glyma01g36750.1	84.7736	145.86	23.6869	0.162394	-2.62243	4.79585e-06	9.08745e-05
2166	Glyma01g36860.1	39.4257	76.3797	2.47169	0.0323606	-4.94962	9.67828e-10	4.49095e-08
2167	Glyma01g36860.2	39.0752	77.3728	0.777702	0.0100514	-6.63646	5.18583e-12	3.64963e-10
2174	Glyma01g36890.1	237.063	350.666	123.459	0.352071	-1.50606	0.0023158	0.0177259
2187	Glyma01g37020.1	72.1742	108.227	36.1211	0.333752	-1.58315	0.00120316	0.0102652
2194	Glyma01g37090.1	132.992	19.0003	246.984	12.999	3.70033	1.59517e-09	7.03337e-08
2200	Glyma01g37143.1	48.5837	73.9499	23.2174	0.313961	-1.67134	0.00239462	0.0181984
2212	Glyma01g37270.1	53.8614	92.582	15.1409	0.163541	-2.61228	0.00181777	0.014548
2217	Glyma01g37296.1	548.074	201.97	894.178	4.42727	2.14642	0.00137012	0.0114564
2218	Glyma01g37303.1	42.2956	15.2576	69.3337	4.5442	2.18403	0.0074641	0.0455561
2223	Glyma01g37341.1	1.43146	0	2.86292	Inf	Inf	0.0083104	0.0496236
2227	Glyma01g37370.1	93.7163	10.6672	176.766	16.571	4.05059	1.06251e-10	6.01915e-09
2235	Glyma01g37450.1	118.935	188.003	49.8661	0.26524	-1.91463	0.000213378	0.00239639
2243	Glyma01g37500.2	127.312	192.361	62.2635	0.32368	-1.62736	0.0012909	0.0109087
2247	Glyma01g37541.1	24.923	47.5956	2.25044	0.0472824	-4.40255	2.48957e-10	1.30279e-08
2254	Glyma01g37571.1	4.62501	9.25002	0	0	#NAME?	0.00587181	0.0375192
2267	Glyma01g37670.1	105.313	203.804	6.82072	0.033467	-4.90112	8.6151e-15	9.69093e-13
2272	Glyma01g37720.1	23.4316	46.8632	0	0	#NAME?	3.05342e-10	1.57532e-08
2273	Glyma01g37720.2	27.3566	54.1567	0.556449	0.0102748	-6.60475	2.56862e-08	8.66106e-07
2285	Glyma01g37820.1	12.9353	0.88235	24.9883	28.3201	4.82376	7.62628e-07	1.77841e-05
2299	Glyma01g37950.2	8.99201	0.856678	17.1273	19.9927	4.3214	9.99223e-07	2.2741e-05
2300	Glyma01g37950.3	8.99584	0.220587	17.7711	80.5626	6.33204	8.35329e-07	1.93153e-05
2304	Glyma01g37993.1	4.54738	9.09476	0	0	#NAME?	0.000316664	0.00336944
2320	Glyma01g38180.2	4.43974	8.36767	0.511799	0.0611638	-4.03118	0.00621461	0.039203
2341	Glyma01g38290.1	556.267	211.255	901.279	4.26632	2.09299	3.5203e-05	0.000512583
2354	Glyma01g38360.1	40.0278	20.0812	59.9744	2.9866	1.5785	0.00422998	0.0287448
2363	Glyma01g38400.1	36.0683	57.487	14.6497	0.254834	-1.97237	0.000269858	0.00293339
2370	Glyma01g38460.1	90.851	35.354	146.348	4.13951	2.04946	3.18171e-05	0.000468961
2379	Glyma01g38520.1	14.8304	26.59	3.07079	0.115487	-3.1142	0.00737397	0.0451368
2389	Glyma01g38590.1	483.553	832.006	135.101	0.16238	-2.62256	3.2534e-06	6.47074e-05
2390	Glyma01g38600.1	7.16589	13.5987	0.733052	0.0539059	-4.21341	0.000809711	0.00742413
2405	Glyma01g38720.1	17.1069	32.2986	1.91524	0.059298	-4.07587	1.26618e-05	0.000209355
2410	Glyma01g38760.1	90.6941	159.939	21.4495	0.134111	-2.8985	6.21238e-07	1.47437e-05
2419	Glyma01g38880.1	10.3089	0.321887	20.2958	63.0526	5.97848	8.28251e-06	0.000146146
2430	Glyma01g38980.1	50.627	96.2593	4.99466	0.0518876	-4.26847	3.35418e-10	1.71279e-08
2438	Glyma01g39040.1	34.7823	68.0539	1.51075	0.0221994	-5.49334	2.47505e-08	8.37125e-07
2486	Glyma01g39320.1	115.35	186.907	43.7934	0.234306	-2.09353	3.0736e-05	0.000455651
2490	Glyma01g39360.2	81.5392	163.078	0	0	#NAME?	6.61777e-19	1.36058e-16
2491	Glyma01g39370.1	75.9429	147.235	4.65084	0.0315879	-4.98449	1.75237e-07	4.79295e-06
2500	Glyma01g39451.1	82.7467	159.185	6.3088	0.039632	-4.65719	2.36075e-12	1.72328e-10
2513	Glyma01g39530.1	39.1008	65.5438	12.6577	0.193119	-2.37244	0.00023838	0.00264302
2514	Glyma01g39530.2	50.001	76.5945	23.4075	0.305603	-1.71027	0.00132517	0.0111505
2518	Glyma01g39570.2	3.63587	0	7.27174	Inf	Inf	0.000681338	0.00645185
2522	Glyma01g39600.2	6.08669	1.28755	10.8858	8.4547	3.07975	0.00779915	0.0471869
2533	Glyma01g39740.2	299.14	95.7223	502.558	5.25017	2.39236	1.25576e-05	0.000207921
2541	Glyma01g39810.1	10.6734	19.5455	1.8013	0.0921591	-3.43973	5.62132e-06	0.000104425
2546	Glyma01g39860.1	13.3408	2.2815	24.4001	10.6947	3.41883	1.68053e-06	3.59934e-05
2549	Glyma01g39890.1	205.527	37.7422	373.311	9.89108	3.30613	5.25583e-08	1.63464e-06
2562	Glyma01g39960.1	275.032	449.607	100.456	0.223431	-2.1621	5.99868e-06	0.000110278
2563	Glyma01g39970.1	40.5862	13.9987	67.1738	4.79857	2.26261	0.000565529	0.00551896
2569	Glyma01g40030.1	8.7055	0.303899	17.1071	56.2921	5.81486	0.00013246	0.00159983
2573	Glyma01g40080.1	58.2709	95.0807	21.4611	0.225715	-2.14743	0.00240172	0.0182326
2601	Glyma01g40270.1	11.039	21.5663	0.511799	0.0237314	-5.39706	0.00342119	0.0243111
2609	Glyma01g40350.2	22.6425	3.24822	42.0369	12.9415	3.69394	0.00133095	0.0111851
2621	Glyma01g40450.1	59.0403	4.25248	113.828	26.7675	4.74241	9.35334e-12	6.25386e-10
2635	Glyma01g40590.1	41.8434	74.9129	8.77386	0.117121	-3.09393	2.38525e-06	4.92241e-05
2648	Glyma01g40671.1	17.9791	35.9583	0	0	#NAME?	1.01247e-05	0.000173955
2657	Glyma01g40760.1	70.2424	3.03793	137.447	45.2436	5.49964	8.21621e-15	9.2994e-13
2658	Glyma01g40770.1	2.53804	0.1013	4.97477	49.1095	5.61793	0.00706469	0.0435888
2664	Glyma01g40830.1	21.4154	9.2254	33.6054	3.6427	1.86501	0.00100058	0.00884193
2667	Glyma01g40860.2	32.5216	14.5144	50.5288	3.48128	1.79962	0.00542141	0.0351311
2668	Glyma01g40860.3	168.882	49.2168	288.546	5.86277	2.55158	1.18564e-05	0.000198671
2677	Glyma01g40920.1	2760.13	4752.28	767.989	0.161605	-2.62946	0.000210571	0.00237012
2694	Glyma01g41120.1	30.9412	6.65327	55.2291	8.30104	3.05329	0.000181619	0.00209582
2700	Glyma01g41170.1	230.795	24.0364	437.554	18.2038	4.18617	1.7653e-13	1.56297e-11
2702	Glyma01g41190.1	43.7908	21.7112	65.8703	3.03393	1.60119	6.9205e-05	0.000914526
2713	Glyma01g41260.2	33.5124	55.2605	11.7642	0.212887	-2.23184	0.007678	0.0465771
2723	Glyma01g41370.1	52.608	13.6974	91.5187	6.68146	2.74016	1.39743e-05	0.000228577
2728	Glyma01g41401.1	77.2137	133.394	21.0337	0.157682	-2.66491	7.0083e-06	0.000125929
2729	Glyma01g41401.2	68.258	112.177	24.3389	0.216969	-2.20444	4.43207e-05	0.00062394
2730	Glyma01g41411.1	2.69369	5.38738	0	0	#NAME?	0.0016503	0.0134289
2736	Glyma01g41440.1	144.657	47.8176	241.496	5.05036	2.33639	1.05324e-06	2.38517e-05
2737	Glyma01g41450.1	95.8455	19.7886	171.902	8.68692	3.11884	2.28272e-06	4.73106e-05
2745	Glyma01g41527.1	18.4686	32.461	4.47623	0.137896	-2.85835	8.38983e-05	0.00108289
2752	Glyma01g41581.1	34.6715	53.8224	15.5205	0.288366	-1.79403	0.00608309	0.0385461
2762	Glyma01g41650.2	21.8494	2.42245	41.2763	17.0391	4.09077	1.17801e-05	0.000197754
2763	Glyma01g41650.3	20.0911	2.84564	37.3365	13.1206	3.71376	5.07062e-05	0.000700772
2774	Glyma01g41750.2	3.426	0	6.85199	Inf	Inf	0.00273381	0.0202934
2777	Glyma01g41780.1	18.449	2.23784	34.6602	15.4882	3.9531	6.52936e-08	1.98903e-06
2783	Glyma01g41840.1	66.4481	25.0145	107.882	4.31277	2.10862	0.00812279	0.0487527
2861	Glyma01g42360.3	166.726	14.4491	319.003	22.0777	4.46452	1.34098e-10	7.40559e-09
2862	Glyma01g42360.4	44.7218	4.05756	85.386	21.0437	4.39532	1.11525e-06	2.51007e-05
2864	Glyma01g42380.1	31.0033	7.14841	54.8582	7.67419	2.94001	6.39007e-07	1.51066e-05
2868	Glyma01g42410.1	382.69	102.906	662.474	6.43765	2.68653	3.01804e-06	6.04203e-05
2869	Glyma01g42420.1	661.981	277.23	1046.73	3.77568	1.91673	1.88838e-05	0.000297925
2871	Glyma01g42441.1	102.279	187.361	17.1973	0.0917866	-3.44557	1.57362e-05	0.000254279
2872	Glyma01g42450.1	15.5139	27.1526	3.87513	0.142717	-2.80877	0.00323274	0.0232336
2883	Glyma01g42520.1	26.9974	46.9643	7.03059	0.149701	-2.73985	0.000213385	0.00239639
2893	Glyma01g42640.1	221.286	107.672	334.899	3.11036	1.63708	0.00187106	0.0149071
2913	Glyma01g42790.2	85.9604	12.2329	159.688	13.0539	3.70641	1.66844e-07	4.59545e-06
2916	Glyma01g42820.2	18.0074	36.0149	0	0	#NAME?	0.000885693	0.00799395
2919	Glyma01g42850.1	29.384	0.542475	58.2256	107.333	6.74595	4.06836e-05	0.000579623
2920	Glyma01g42860.1	52.5945	4.87058	100.318	20.5968	4.36435	7.72698e-06	0.000137315
2934	Glyma01g42950.2	7.14714	13.6305	0.663761	0.0486966	-4.36003	0.00116907	0.0100289
2945	Glyma01g43010.1	54.1561	3.96656	104.346	26.3063	4.71734	9.29093e-05	0.00118156
2946	Glyma01g43020.1	46.6911	91.4916	1.8906	0.0206642	-5.59672	3.99436e-08	1.28999e-06
2947	Glyma01g43030.1	391.241	59.1104	723.372	12.2376	3.61325	2.30799e-10	1.21498e-08
2948	Glyma01g43040.1	31.552	0.643774	62.4601	97.0218	6.60024	6.46062e-13	5.16981e-11
2949	Glyma01g43040.2	50.2547	0.98365	99.5257	101.18	6.66078	2.18464e-15	2.75054e-13
2950	Glyma01g43040.3	31.5337	0.506498	62.5609	123.517	6.94856	5.91159e-13	4.75126e-11
2953	Glyma01g43070.1	47.2544	24.1943	70.3144	2.90624	1.53915	0.00159974	0.0130834
2964	Glyma01g43190.1	47.521	1.60944	93.4325	58.053	5.8593	7.85141e-16	1.09113e-13
2967	Glyma01g43220.1	40.8938	80.782	1.00559	0.0124481	-6.32793	2.32967e-12	1.70513e-10
2984	Glyma01g43350.2	13.8474	26.6712	1.0236	0.0383783	-4.70356	0.000415443	0.00424997
2990	Glyma01g43400.2	3.33469	0.1013	6.56808	64.8382	6.01877	0.00131292	0.0110619
2992	Glyma01g43420.1	111.778	28.6665	194.89	6.79855	2.76523	0.00104328	0.00913252
2995	Glyma01g43450.1	40.7917	77.5584	4.0251	0.0518977	-4.26819	2.99956e-09	1.23668e-07
3004	Glyma01g43500.1	319.843	0.745074	638.942	857.555	9.74409	1.33737e-12	1.01681e-10
3011	Glyma01g43550.1	57.4385	28.5324	86.3447	3.0262	1.59751	0.0020295	0.0159267
3012	Glyma01g43560.1	8.32466	15.0312	1.61807	0.107647	-3.21562	0.00257726	0.0193432
3014	Glyma01g43570.2	16.0865	29.5874	2.58563	0.0873895	-3.5164	0.000131753	0.00159305
3016	Glyma01g43590.1	233.72	4.93223	462.508	93.7727	6.5511	4.50669e-05	0.000633036
3021	Glyma01g43630.2	314.871	497.133	132.61	0.266749	-1.90644	7.88672e-05	0.0010264
3029	Glyma01g43720.1	602.713	948.318	257.107	0.271119	-1.883	0.00327554	0.0234767
3030	Glyma01g43733.1	202.845	13.8871	391.803	28.2135	4.81831	1.27557e-13	1.14977e-11
3071	Glyma01g44080.2	128.911	234.542	23.2802	0.0992581	-3.33267	2.72819e-09	1.13541e-07
3079	Glyma01g44150.1	40.0997	7.60862	72.5908	9.5406	3.25408	3.50135e-06	6.90882e-05
3086	Glyma01g44210.1	173.722	0.202599	347.241	1713.93	10.7431	2.56078e-20	6.59959e-18
3098	Glyma01g44290.1	62.7598	18.9989	106.521	5.60669	2.48715	1.60621e-06	3.4604e-05
3099	Glyma01g44290.2	36.5106	14.5181	58.503	4.02966	2.01066	0.000124506	0.00151746
3114	Glyma01g44390.1	78.336	140.347	16.3249	0.116318	-3.10385	1.18349e-07	3.37139e-06
3122	Glyma01g44430.1	146.063	6.98022	285.146	40.8505	5.35228	1.33254e-15	1.73749e-13
3130	Glyma01g44480.1	30.7225	60.5979	0.846994	0.0139773	-6.16077	1.88162e-10	1.00087e-08
3131	Glyma01g44480.2	23.7443	45.2895	2.19916	0.0485577	-4.36415	1.03381e-07	2.98997e-06
3187	Glyma01g44930.1	30.1235	4.45245	55.7945	12.5312	3.64745	0.00201529	0.015831
3188	Glyma01g44940.1	5.34589	10.6918	0	0	#NAME?	0.000106008	0.00132405
3195	Glyma01g45000.1	367.104	549.474	184.735	0.336203	-1.57259	0.00256293	0.0192514
3196	Glyma01g45020.1	146.385	248.591	44.1786	0.177716	-2.49235	7.11286e-06	0.000127474
3199	Glyma01g45050.1	15.5875	26.864	4.31101	0.160475	-2.63958	0.00110357	0.00957017
3216	Glyma01g45181.1	37.5095	12.0684	62.9505	5.21613	2.38298	0.000211071	0.00237478
3217	Glyma01g45181.2	24.432	9.6002	39.2637	4.08988	2.03206	0.00302856	0.0220186
3218	Glyma01g45181.3	33.8961	12.851	54.9412	4.27523	2.096	0.000118369	0.00145299
3219	Glyma01g45191.1	11.4109	22.8219	0	0	#NAME?	3.82484e-06	7.45865e-05
3228	Glyma01g45290.1	65.9091	106.02	25.7985	0.243337	-2.03897	0.000224009	0.00250137
3229	Glyma01g45290.2	53.3442	85.704	20.9843	0.244847	-2.03005	0.000610696	0.00588339
3230	Glyma01g45290.3	49.5608	81.1181	18.0036	0.221943	-2.17174	0.000210268	0.0023672
3231	Glyma01g45290.4	50.7013	78.143	23.2595	0.297654	-1.74829	0.00461083	0.0308592
3244	Glyma01g45410.1	324.098	485.03	163.167	0.336405	-1.57173	0.00109281	0.00949942
3248	Glyma01g45440.1	9.12004	17.7283	0.511799	0.0288691	-5.11433	3.3475e-05	0.000490151
3259	Glyma01g45550.1	6.83266	0.202599	13.4627	66.4501	6.0542	0.000621357	0.00596307
3260	Glyma01g45560.1	136.606	42.4393	230.773	5.43771	2.443	1.24959e-07	3.53763e-06
3274	Glyma01g45700.1	49.0266	75.6741	22.3792	0.295731	-1.75764	0.00161516	0.0131879
3279	Glyma0214s00200.2	5.35014	10.2578	0.442507	0.0431387	-4.53487	0.00129862	0.0109604
3284	Glyma0245s00210.2	219.317	437.521	1.1129	0.00254364	-8.61889	2.54693e-20	6.59486e-18
3288	Glyma0249s00210.2	7.02965	0	14.0593	Inf	Inf	5.48907e-06	0.000102245
3294	Glyma02g00250.1	549.044	65.2367	1032.85	15.8324	3.9848	3.02468e-07	7.75511e-06
3297	Glyma02g00280.1	3.89845	7.79691	0	0	#NAME?	0.000403317	0.00414058
3304	Glyma02g00330.1	197.552	75.6636	319.44	4.22185	2.07787	0.000229397	0.00255271
3324	Glyma02g00510.1	58.8564	95.1922	22.5206	0.236581	-2.0796	0.000294044	0.00316105
3328	Glyma02g00550.1	16.6878	27.4266	5.94897	0.216905	-2.20487	0.00149499	0.0123408
3356	Glyma02g00780.1	935.434	1678.88	191.985	0.114353	-3.12843	0.00174942	0.0140852
3395	Glyma02g01110.2	5.79074	11.5815	0	0	#NAME?	0.0031306	0.0226215
3396	Glyma02g01120.1	72.0652	0	144.13	Inf	Inf	0.000657481	0.00625615
3412	Glyma02g01240.1	59.3418	3.4061	115.278	33.8444	5.08085	0.00173763	0.0140108
3417	Glyma02g01300.1	9.95851	1.28755	18.6295	14.469	3.85489	6.37441e-06	0.000116059
3421	Glyma02g01350.1	90.2811	146.09	34.4718	0.235962	-2.08337	0.00016748	0.00195527
3431	Glyma02g01410.1	17.2849	3.46112	31.1087	8.98805	3.16801	0.000118235	0.00145231
3432	Glyma02g01420.1	56.2647	98.5148	14.0145	0.142258	-2.81342	6.06953e-07	1.44547e-05
3444	Glyma02g01505.1	4.47123	8.94245	0	0	#NAME?	0.00564193	0.0362868
3464	Glyma02g01660.1	148.136	296.272	0	0	#NAME?	1.71965e-21	5.24437e-19
3474	Glyma02g01750.2	34.2406	17.4598	51.0213	2.92221	1.54706	0.00582042	0.0372255
3484	Glyma02g01841.1	258.305	496.575	20.0347	0.0403457	-4.63144	5.33847e-08	1.65565e-06
3487	Glyma02g01870.1	32.083	54.3457	9.82023	0.180699	-2.46834	8.61753e-06	0.000151279
3489	Glyma02g01880.2	21.7272	39.7378	3.71654	0.0935266	-3.41848	0.00469895	0.031342
3500	Glyma02g01990.1	21.7821	43.5643	0	0	#NAME?	0.00408904	0.027995
3507	Glyma02g02070.1	180.527	20.1868	340.867	16.8856	4.07772	7.94217e-08	2.36687e-06
3521	Glyma02g02230.2	9.69505	0.856678	18.5334	21.6341	4.43523	1.05946e-07	3.05773e-06
3522	Glyma02g02230.3	9.6339	0.220587	19.0472	86.3477	6.43209	4.18062e-09	1.67024e-07
3523	Glyma02g02230.4	8.04784	0.423187	15.6725	37.0345	5.2108	7.66775e-07	1.7858e-05
3525	Glyma02g02250.1	13.0569	25.7786	0.335195	0.0130029	-6.26503	0.000600332	0.00579371
3535	Glyma02g02330.1	34.7451	10.8095	58.6806	5.42862	2.44058	0.000474311	0.00475298
3536	Glyma02g02340.1	86.7287	34.1625	139.295	4.07742	2.02766	0.000188488	0.00216339
3537	Glyma02g02350.1	446.681	185.195	708.166	3.8239	1.93504	0.00134418	0.0112753
3573	Glyma02g02620.1	16.7485	2.01725	31.4797	15.6052	3.96396	3.94895e-07	9.85334e-06
3574	Glyma02g02630.1	120.37	190.097	50.6435	0.266409	-1.90828	6.38309e-05	0.000851917
3582	Glyma02g02710.1	6.11647	12.2329	0	0	#NAME?	0.00697695	0.0431347
3584	Glyma02g02730.1	156.75	28.5268	284.973	9.98968	3.32044	5.07384e-08	1.58342e-06
3585	Glyma02g02740.1	15.5685	5.04121	26.0957	5.17648	2.37197	0.00216614	0.0167999
3591	Glyma02g02790.4	6.87391	2.84197	10.9058	3.83743	1.94014	0.00609055	0.038589
3593	Glyma02g02820.1	40.9329	11.0367	70.8291	6.41759	2.68203	1.23707e-05	0.000205469
3618	Glyma02g03010.2	43.3153	5.15281	81.4778	15.8123	3.98298	7.2029e-09	2.71191e-07
3619	Glyma02g03020.1	73.8776	20.4109	127.344	6.23902	2.64132	3.59624e-06	7.07063e-05
3620	Glyma02g03020.2	98.6768	21.301	176.053	8.265	3.04702	1.30296e-07	3.67926e-06
3623	Glyma02g03050.2	210.223	413.155	7.28975	0.0176441	-5.82467	1.77297e-18	3.43906e-16
3630	Glyma02g03111.1	127.821	214.598	41.0428	0.191254	-2.38644	4.47221e-06	8.54202e-05
3631	Glyma02g03120.1	3.628	7.256	0	0	#NAME?	0.00514574	0.0336976
3643	Glyma02g03280.1	2620.45	5212.74	28.1496	0.00540016	-7.53278	9.94388e-12	6.61648e-10
3645	Glyma02g03320.1	130.851	258.269	3.43275	0.0132914	-6.23337	5.02396e-08	1.56874e-06
3648	Glyma02g03350.2	41.6394	9.75128	73.5276	7.5403	2.91462	9.92689e-06	0.000171199
3660	Glyma02g03460.2	213.987	318.434	109.54	0.343995	-1.53954	0.00128405	0.0108608
3661	Glyma02g03490.1	129.785	213.08	46.4901	0.218181	-2.1964	3.65135e-06	7.1636e-05
3676	Glyma02g03580.2	61.0583	109.872	12.2446	0.111444	-3.1656	1.34472e-07	3.77774e-06
3680	Glyma02g03630.1	121.481	186.785	56.1767	0.300756	-1.73333	0.00135997	0.0113837
3688	Glyma02g03680.1	359.457	713.143	5.77037	0.00809145	-6.94939	1.61989e-16	2.44292e-14
3703	Glyma02g03810.1	146.824	288.283	5.36588	0.0186132	-5.74753	6.16803e-19	1.28741e-16
3705	Glyma02g03830.1	11.169	2.03262	20.3053	9.98972	3.32044	0.00045984	0.0046342
3711	Glyma02g03870.1	100.353	172.758	27.9486	0.161779	-2.6279	3.5977e-06	7.07096e-05
3713	Glyma02g03890.1	16.2853	7.05078	25.5197	3.61942	1.85576	0.00280457	0.0206875
3722	Glyma02g03960.1	459.167	874.303	44.0303	0.0503604	-4.31157	8.7041e-16	1.18901e-13
3726	Glyma02g03990.2	206.378	22.6743	390.082	17.2037	4.10465	1.41619e-07	3.95624e-06
3752	Glyma02g04171.1	15.9496	27.9167	3.98245	0.142655	-2.8094	0.00147284	0.0121854
3753	Glyma02g04180.1	20.5485	40.8757	0.221254	0.00541284	-7.5294	1.06412e-07	3.06796e-06
3755	Glyma02g04200.1	12.0223	22.1294	1.91524	0.0865475	-3.53036	0.000864435	0.00783947
3756	Glyma02g04200.2	14.8143	27.2642	2.36438	0.086721	-3.52747	0.000451679	0.00456452
3760	Glyma02g04210.5	3.32874	0.303899	6.35357	20.9069	4.38591	0.0075849	0.0461162
3761	Glyma02g04210.6	7.00763	0.405198	13.6101	33.5886	5.0699	0.000316366	0.00336758
3767	Glyma02g04250.4	19.4108	8.00352	30.8181	3.85057	1.94507	0.00492365	0.0325284
3768	Glyma02g04250.5	11.2863	2.94432	19.6283	6.66651	2.73693	0.00753166	0.0458814
3776	Glyma02g04320.6	532.559	146.036	919.081	6.29352	2.65387	0.00292847	0.021414
3785	Glyma02g04420.1	380.766	105.123	656.409	6.24421	2.64252	0.000907658	0.00815599
3789	Glyma02g04470.1	84.8681	37.6902	132.046	3.50346	1.80878	0.00294447	0.0215053
3801	Glyma02g04550.2	69.5931	130.198	8.98849	0.0690372	-3.85648	1.9542e-09	8.4335e-08
3809	Glyma02g04620.1	152.08	288.594	15.5654	0.0539354	-4.21262	3.93035e-05	0.000562589
3813	Glyma02g04660.1	96.0501	39.0867	153.014	3.91472	1.96891	0.000204427	0.00231378
3826	Glyma02g04750.2	111.249	43.4558	179.042	4.12009	2.04267	0.000689992	0.00652191
3830	Glyma02g04780.1	59.3143	29.5909	89.0377	3.00895	1.58926	0.000733327	0.006838
3833	Glyma02g04810.2	2.0582	0	4.1164	Inf	Inf	0.00186975	0.0149032
3847	Glyma02g04930.1	155.218	12.8847	297.551	23.0933	4.5294	7.70619e-05	0.00100504
3861	Glyma02g05010.1	47.9017	0	95.8033	Inf	Inf	4.01114e-13	3.36165e-11
3862	Glyma02g05020.2	5.29096	0	10.5819	Inf	Inf	8.14621e-06	0.000143914
3868	Glyma02g05060.1	189.471	7.05846	371.883	52.6861	5.71935	7.64601e-19	1.54309e-16
3888	Glyma02g05210.1	4.01609	0	8.03219	Inf	Inf	0.000267475	0.00291036
3892	Glyma02g05240.2	15.9926	29.5827	2.4024	0.0812095	-3.62221	0.000112392	0.00139144
3909	Glyma02g05440.1	136.48	207.194	65.7666	0.317415	-1.65556	0.00195009	0.0154048
3910	Glyma02g05450.1	29.5506	51.3376	7.76364	0.151227	-2.72521	1.22054e-05	0.000203339
3911	Glyma02g05450.2	18.3597	33.9571	2.76224	0.0813449	-3.6198	9.30506e-07	2.13007e-05
3938	Glyma02g05680.1	36.5695	67.418	5.72108	0.0848599	-3.55877	7.42941e-07	1.73693e-05
3941	Glyma02g05710.2	126.79	36.1563	217.423	6.01342	2.58819	6.18066e-07	1.46932e-05
3950	Glyma02g05790.1	17.5965	34.5226	0.67039	0.0194189	-5.6864	0.00174784	0.0140766
3956	Glyma02g05880.1	5.51989	1.52612	9.51367	6.23387	2.64013	0.00504816	0.0331753
3991	Glyma02g06160.2	42.4831	11.148	73.8183	6.62167	2.72719	9.133e-05	0.00116511
3997	Glyma02g06200.1	36.8045	10.4929	63.1161	6.01515	2.5886	0.00449652	0.0302157
4003	Glyma02g06280.1	94.2031	166.742	21.6642	0.129927	-2.94423	2.40263e-07	6.30751e-06
4037	Glyma02g06530.1	58.8868	23.1614	94.6122	4.08491	2.0303	0.000792754	0.00729914
4049	Glyma02g06650.1	16.6309	33.0405	0.221254	0.00669644	-7.22239	2.46529e-05	0.000375603
4050	Glyma02g06650.2	34.3519	68.7038	0	0	#NAME?	3.80435e-08	1.23425e-06
4051	Glyma02g06680.1	8.25644	0.643774	15.8691	24.6501	4.62352	0.000558861	0.00546166
4054	Glyma02g06720.1	21.0565	8.73584	33.3771	3.8207	1.93384	0.00358894	0.0252644
4056	Glyma02g06720.4	27.398	9.28338	45.5126	4.90259	2.29354	0.00047665	0.0047738
4078	Glyma02g06860.2	20.2131	7.63028	32.7959	4.29812	2.1037	0.00449539	0.0302118
4109	Glyma02g07115.1	18.7771	37.5541	0	0	#NAME?	5.48724e-05	0.000751164
4116	Glyma02g07171.1	31.0189	9.71582	52.322	5.38523	2.42901	2.85157e-05	0.000426175
4125	Glyma02g07230.1	275.116	422.319	127.912	0.302881	-1.72318	0.00049427	0.00492065
4134	Glyma02g07310.1	251.299	479.988	22.6099	0.0471052	-4.40797	1.18409e-15	1.55874e-13
4157	Glyma02g07530.1	8.92499	17.85	0	0	#NAME?	5.39689e-08	1.66999e-06
4165	Glyma02g07595.1	23.6583	44.8269	2.4897	0.0555404	-4.17032	0.000492245	0.00490227
4166	Glyma02g07610.1	397.083	794.167	0	0	#NAME?	4.19066e-38	1.27801e-34
4172	Glyma02g07650.1	343.112	77.9192	608.304	7.80685	2.96474	5.97529e-05	0.000805124
4177	Glyma02g07690.1	225.198	425.039	25.356	0.0596557	-4.0672	4.46921e-14	4.41246e-12
4178	Glyma02g07700.1	15.2448	0.88235	29.6072	33.555	5.06846	3.52565e-11	2.13617e-09
4193	Glyma02g07840.1	6.56411	13.1282	0	0	#NAME?	0.000132067	0.00159614
4194	Glyma02g07850.1	23.6256	43.1928	4.05837	0.0939593	-3.41182	9.02368e-07	2.07431e-05
4200	Glyma02g07880.2	74.2418	143.728	4.75539	0.033086	-4.91763	1.9109e-12	1.4118e-10
4208	Glyma02g07970.1	5.60352	2.35713	8.8499	3.75453	1.90863	0.00751943	0.0458279
4219	Glyma02g08050.1	22.5778	37.7026	7.45309	0.197681	-2.33875	0.00193013	0.0152735
4220	Glyma02g08050.2	16.6894	29.2132	4.16568	0.142596	-2.80999	0.000599087	0.00578471
4221	Glyma02g08050.3	22.1812	37.0347	7.32777	0.197862	-2.33743	0.0033862	0.0241249
4247	Glyma02g08270.2	31.0352	6.47844	55.592	8.58107	3.10116	0.000992722	0.00878093
4252	Glyma02g08300.2	46.7286	17.4151	76.0421	4.36645	2.12646	8.99711e-05	0.00115072
4263	Glyma02g08400.1	13.1938	26.3876	0	0	#NAME?	1.20697e-05	0.000201385
4266	Glyma02g08440.1	73.1261	34.7855	111.467	3.20441	1.68006	0.00238729	0.0181502
4282	Glyma02g08570.2	44.86	21.2791	68.441	3.21634	1.68542	0.00285716	0.0210102
4285	Glyma02g08600.3	171.15	78.8131	263.487	3.34319	1.74122	0.00213345	0.0166024
4286	Glyma02g08600.4	366.227	141.765	590.688	4.16666	2.05889	8.93252e-05	0.00114405
4287	Glyma02g08610.1	608.508	313.649	903.367	2.88019	1.52616	0.000765909	0.007096
4292	Glyma02g08680.1	43.8225	74.4236	13.2215	0.177652	-2.49288	1.3672e-06	2.99485e-05
4305	Glyma02g08835.1	38.3167	73.8777	2.75561	0.0372996	-4.7447	0.000927729	0.00829561
4327	Glyma02g09033.2	7.48601	1.80435	13.1677	7.29773	2.86745	0.00251302	0.0189231
4332	Glyma02g09060.2	236.236	454.393	18.0795	0.0397883	-4.65151	9.55864e-17	1.47806e-14
4336	Glyma02g09110.1	11.81	0.441175	23.1788	52.5387	5.71531	0.000323266	0.00342774
4339	Glyma02g09140.1	261.982	86.8477	437.115	5.03312	2.33145	4.01369e-06	7.77444e-05
4382	Glyma02g09451.1	27.0323	43.5653	10.4992	0.241	-2.05289	0.00275992	0.0204412
4387	Glyma02g09470.3	29.0171	1.46448	56.5698	38.628	5.27158	0.00641201	0.040231
4392	Glyma02g09500.1	2.68963	0	5.37926	Inf	Inf	0.00626715	0.0394755
4399	Glyma02g09550.3	4.94175	9.88349	0	0	#NAME?	0.000861147	0.00781611
4400	Glyma02g09570.2	5.33489	10.6698	0	0	#NAME?	0.00328533	0.0235284
4401	Glyma02g09590.1	68.5747	126.511	10.6379	0.0840868	-3.57198	4.02497e-08	1.2974e-06
4432	Glyma02g09830.2	30.3207	52.3035	8.33799	0.159416	-2.64914	0.000676968	0.00641711
4434	Glyma02g09850.1	8.90319	2.08659	15.7198	7.53373	2.91337	0.00224878	0.0173134
4439	Glyma02g09920.1	10.3075	20.6149	0	0	#NAME?	8.56582e-06	0.000150612
4462	Glyma02g10130.1	162.99	249.252	76.7277	0.307832	-1.69978	0.00205024	0.016055
4470	Glyma02g10170.1	273.896	478.739	69.0533	0.14424	-2.79346	2.85127e-07	7.37248e-06
4476	Glyma02g10230.1	32.1767	4.32443	60.0291	13.8814	3.79508	2.6272e-06	5.36723e-05
4489	Glyma02g10360.1	53.3727	26.6059	80.1394	3.01209	1.59076	0.00572953	0.0367555
4492	Glyma02g10380.1	52.8245	84.0541	21.5948	0.256916	-1.96063	0.000751962	0.00698565
4509	Glyma02g10540.1	29.2112	46.2454	12.1771	0.263315	-1.92514	0.00268377	0.0199868
4510	Glyma02g10540.2	27.355	43.1226	11.5874	0.268708	-1.89589	0.00240928	0.0182697
4515	Glyma02g10580.1	218.382	83.4575	353.306	4.23337	2.08181	0.000241568	0.00267254
4516	Glyma02g10590.1	12.5171	5.00785	20.0264	3.999	1.99964	0.000316766	0.00336988
4517	Glyma02g10590.2	19.5333	5.79659	33.27	5.73958	2.52095	8.66475e-06	0.000151866
4540	Glyma02g10770.1	83.07	159.539	6.60134	0.0413777	-4.595	1.26478e-10	7.0272e-09
4561	Glyma02g10910.1	298.984	111.681	486.286	4.35424	2.12242	0.00525158	0.0342434
4579	Glyma02g11100.1	98.3069	160.527	36.0873	0.224806	-2.15325	8.51964e-05	0.00109758
4580	Glyma02g11110.1	110.929	53.8174	168.042	3.12244	1.64267	0.00375559	0.0262156
4581	Glyma02g11125.1	32.6973	63.6113	1.78329	0.0280342	-5.15667	6.22738e-08	1.90549e-06
4584	Glyma02g11160.2	11.255	3.97425	18.5357	4.66394	2.22155	0.00141952	0.0118065
4585	Glyma02g11160.3	9.68503	0.727085	18.643	25.6407	4.68036	9.43447e-06	0.000163736
4589	Glyma02g11200.2	27.5617	52.683	2.44042	0.0463227	-4.43214	5.136e-05	0.000708559
4591	Glyma02g11251.1	98.375	158.583	38.1667	0.240673	-2.05485	0.000391005	0.00403001
4592	Glyma02g11260.1	864.018	388.896	1339.14	3.44344	1.78385	0.00082736	0.00755064
4612	Glyma02g11400.1	89.6031	135.529	43.6771	0.322271	-1.63366	0.00376111	0.0262341
4624	Glyma02g11480.3	15.305	3.72537	26.8847	7.21665	2.85133	0.00278218	0.0205607
4630	Glyma02g11530.1	24.2669	5.21814	43.3157	8.30099	3.05328	1.8625e-05	0.000294895
4631	Glyma02g11530.2	45.833	7.05952	84.6065	11.9847	3.58313	1.08587e-08	3.9397e-07
4641	Glyma02g11630.1	51.8695	20.1432	83.5959	4.15009	2.05314	0.000273587	0.00296687
4644	Glyma02g11666.1	305.682	20.0775	591.286	29.4502	4.8802	1.01973e-11	6.77691e-10
4650	Glyma02g11720.1	17.3422	33.2183	1.4661	0.0441354	-4.50192	1.32889e-06	2.92964e-05
4659	Glyma02g11781.1	6.92948	1.46448	12.3945	8.46343	3.08124	0.00772271	0.0467759
4670	Glyma02g11880.2	13.1606	0.202599	26.1186	128.918	7.01031	2.39731e-09	1.01385e-07
4675	Glyma02g11935.1	17.4625	5.64901	29.2759	5.18249	2.37365	0.00138912	0.0115858
4694	Glyma02g12081.1	89.3716	2.66103	176.082	66.1708	6.04812	3.36793e-14	3.41736e-12
4711	Glyma02g12170.2	117.905	175.392	60.4178	0.344474	-1.53753	0.00382255	0.0265536
4712	Glyma02g12185.1	10.0092	20.0185	0	0	#NAME?	0.000333435	0.00352671
4714	Glyma02g12185.3	7.7156	15.4312	0	0	#NAME?	0.00175726	0.0141324
4715	Glyma02g12185.4	7.47318	14.9464	0	0	#NAME?	0.002084	0.016273
4717	Glyma02g12210.1	23.6568	46.1313	1.18219	0.0256266	-5.28621	0.00162016	0.0132184
4718	Glyma02g12210.2	46.4439	91.3524	1.5354	0.0168074	-5.89476	5.88191e-09	2.26266e-07
4733	Glyma02g12351.1	5.45518	0	10.9104	Inf	Inf	0.00120021	0.0102496
4735	Glyma02g12370.1	16.6975	3.72799	29.667	7.95792	2.99239	0.000149049	0.00176983
4766	Glyma02g12570.1	28.0068	52.5003	3.5133	0.0669196	-3.90143	3.32357e-07	8.46215e-06
4782	Glyma02g12710.2	68.4121	124.204	12.6204	0.10161	-3.29889	3.72498e-07	9.35402e-06
4783	Glyma02g12710.3	13.9119	26.465	1.35879	0.0513431	-4.28369	3.98338e-06	7.72118e-05
4795	Glyma02g12830.1	227.555	43.4997	411.61	9.46236	3.2422	5.84053e-09	2.24832e-07
4814	Glyma02g12970.2	11.5188	3.07391	19.9636	6.49454	2.69923	0.000791231	0.00728974
4815	Glyma02g12970.3	13.5584	3.93059	23.1863	5.89893	2.56045	0.00156986	0.0128755
4816	Glyma02g12970.5	17.6966	3.31249	32.0807	9.68478	3.27572	7.29602e-05	0.000957384
4817	Glyma02g12970.6	14.4684	1.97866	26.9581	13.6244	3.76812	4.22965e-05	0.00059949
4819	Glyma02g13000.1	112.805	175.862	49.7484	0.282882	-1.82173	0.000485071	0.0048396
4844	Glyma02g13210.1	114.491	26.9994	201.983	7.48101	2.90323	1.11073e-05	0.000188129
4861	Glyma02g13340.1	53.4898	105.532	1.44809	0.0137219	-6.18738	9.37144e-13	7.3386e-11
4867	Glyma02g13380.1	25.7197	0.947673	50.4917	53.2796	5.73551	6.59324e-07	1.55401e-05
4882	Glyma02g13570.4	7.7467	1.79405	13.6994	7.63601	2.93282	0.00790162	0.0476703
4897	Glyma02g13730.1	83.3926	125.969	40.8167	0.324022	-1.62583	0.0021711	0.016831
4905	Glyma02g13810.1	72.0392	26.1707	117.908	4.50534	2.17164	7.06157e-06	0.000126679
4921	Glyma02g13941.1	51.6041	6.49433	96.7139	14.8921	3.89647	0.00156569	0.0128471
4925	Glyma02g13980.1	389.168	770.816	7.52039	0.0097564	-6.67943	4.52465e-28	3.35643e-25
4931	Glyma02g14040.1	48.901	13.4525	84.3495	6.27015	2.6485	1.01313e-05	0.000174013
4940	Glyma02g14140.1	334.691	519.418	149.965	0.288717	-1.79227	0.000231372	0.00257365
4944	Glyma02g14175.1	712.151	363.475	1060.83	2.91857	1.54526	0.00418742	0.0285085
4957	Glyma02g14300.1	57.442	15.0635	99.8204	6.62662	2.72827	2.07674e-06	4.35831e-05
4969	Glyma02g14450.1	29.9269	3.90998	55.9437	14.3079	3.83874	0.000819292	0.00748947
4970	Glyma02g14460.1	52.9334	2.52113	103.346	40.9918	5.35726	1.5988e-10	8.64935e-09
4990	Glyma02g14860.1	30.938	52.5637	9.3123	0.177162	-2.49686	0.000192685	0.00220406
4991	Glyma02g14860.2	25.6819	44.9456	6.41811	0.142797	-2.80796	9.64697e-05	0.00121934
4992	Glyma02g14870.2	55.5293	107.183	3.87513	0.0361542	-4.78969	1.65135e-11	1.05652e-09
4993	Glyma02g14880.3	107.698	33.1209	182.275	5.50333	2.4603	3.26822e-05	0.000479566
4994	Glyma02g14885.1	9.89564	19.7913	0	0	#NAME?	6.79114e-06	0.000122549
4997	Glyma02g14910.1	303.452	491.807	115.097	0.234029	-2.09524	1.12446e-05	0.000189927
5015	Glyma02g15120.1	1491.36	302.308	2680.42	8.86653	3.14837	1.42039e-08	5.00777e-07
5016	Glyma02g15130.1	310.461	492.632	128.29	0.260417	-1.9411	3.64042e-05	0.000526685
5017	Glyma02g15150.1	124.559	44.7022	204.416	4.57285	2.19309	0.00171767	0.0138778
5023	Glyma02g15190.1	673.493	1031.8	315.182	0.305467	-1.71091	0.000270688	0.00294008
5024	Glyma02g15200.1	18.3899	8.52695	28.2528	3.31335	1.72829	0.00446638	0.0300572
5032	Glyma02g15270.1	7.56412	14.4579	0.67039	0.0463686	-4.43071	0.00194493	0.0153685
5036	Glyma02g15320.1	302.787	467.647	137.926	0.294937	-1.76152	0.00025752	0.00282162
5043	Glyma02g15351.1	341.703	583.446	99.9595	0.171326	-2.54518	4.76614e-08	1.49933e-06
5045	Glyma02g15370.1	70.6639	122.45	18.8774	0.154163	-2.69747	2.11404e-06	4.42763e-05
5047	Glyma02g15380.1	29.7532	2.35451	57.1519	24.2734	4.6013	1.16758e-06	2.61606e-05
5053	Glyma02g15430.1	312.36	605.931	18.7881	0.0310069	-5.01127	2.70004e-13	2.32678e-11
5064	Glyma02g15520.1	4.22504	0.643774	7.8063	12.1258	3.60001	0.00735776	0.0450576
5065	Glyma02g15520.2	17.1768	1.52612	32.8275	21.5104	4.42696	3.11629e-05	0.000460845
5066	Glyma02g15520.3	3.09716	0.220587	5.97373	27.081	4.75921	0.00349225	0.0247264
5089	Glyma02g15561.1	13.8874	4.67566	23.0991	4.94028	2.30459	0.0018041	0.0144491
5109	Glyma02g15731.1	17.1223	2.93296	31.3117	10.6758	3.41627	0.00431827	0.0292178
5113	Glyma02g15780.1	34.1218	9.2474	58.9962	6.37976	2.6735	3.59719e-05	0.000521013
5146	Glyma02g15990.1	83.5331	154.562	12.5038	0.0808979	-3.62775	5.71879e-10	2.78058e-08
5166	Glyma02g16140.1	176.824	76.0546	277.592	3.64991	1.86786	0.000496689	0.00494204
5168	Glyma02g16170.1	199.825	3.22918	396.42	122.762	6.93972	1.50848e-22	5.27431e-20
5183	Glyma02g16280.1	126.935	10.623	243.247	22.8982	4.51716	2.80682e-11	1.71962e-09
5198	Glyma02g16365.1	118.625	41.3172	195.933	4.74218	2.24555	0.00329662	0.0236
5200	Glyma02g16390.1	198.462	365.035	31.8883	0.0873568	-3.51694	1.56921e-10	8.52876e-09
5201	Glyma02g16401.1	139.159	251.976	26.3417	0.104541	-3.25786	1.90483e-09	8.26591e-08
5213	Glyma02g16490.1	139.303	243.602	35.0044	0.143695	-2.79892	4.55898e-08	1.44743e-06
5221	Glyma02g16580.1	42.3382	18.8759	65.8004	3.48595	1.80155	0.000371112	0.00385177
5222	Glyma02g16590.1	54.0094	84.4176	23.6013	0.279577	-1.83868	0.00143483	0.0119158
5223	Glyma02g16590.2	47.5138	76.2084	18.8192	0.246944	-2.01774	0.000418442	0.00427667
5227	Glyma02g16620.1	485.127	785.868	184.387	0.234628	-2.09155	0.000184774	0.0021282
5232	Glyma02g16670.2	14.6702	29.3405	0	0	#NAME?	4.49065e-06	8.57126e-05
5253	Glyma02g16820.1	4.02047	0	8.04093	Inf	Inf	2.84234e-05	0.000425223
5260	Glyma02g16870.1	57.0939	9.16671	105.021	11.4568	3.51813	2.2027e-07	5.84131e-06
5270	Glyma02g16950.2	5.68711	1.15027	10.224	8.88829	3.15191	0.00752639	0.045855
5301	Glyma02g17130.2	754.641	1244.65	264.629	0.212612	-2.2337	1.31333e-06	2.89862e-05
5309	Glyma02g17181.1	14.6878	0.763062	28.6125	37.497	5.2287	7.56589e-08	2.26828e-06
5311	Glyma02g17200.1	13.3789	1.57346	25.1843	16.0057	4.00051	0.000300922	0.003226
5328	Glyma02g17351.1	261.841	1.26956	522.412	411.491	8.68472	1.02694e-06	2.33139e-05
5329	Glyma02g17351.2	235.527	0.745074	470.309	631.225	9.30201	3.33447e-05	0.000488504
5348	Glyma02g17490.2	7.25748	0	14.515	Inf	Inf	1.85359e-08	6.39943e-07
5358	Glyma02g18090.1	9268.83	18430.9	106.766	0.0057928	-7.43152	2.12561e-08	7.25189e-07
5408	Glyma02g19380.1	225.931	97.1134	354.749	3.65294	1.86906	0.00580375	0.0371491
5409	Glyma02g19380.2	306.043	53.7649	558.32	10.3845	3.37635	4.22036e-06	8.10043e-05
5410	Glyma02g19380.3	565.982	99.0132	1032.95	10.4325	3.38301	7.42537e-05	0.000971653
5413	Glyma02g19754.1	586.439	183.115	989.764	5.40516	2.43434	6.07234e-06	0.000111409
5436	Glyma02g21570.2	10.073	0.220587	19.9255	90.3292	6.49712	1.24431e-07	3.52632e-06
5441	Glyma02g21830.1	2141.54	3863.43	419.646	0.10862	-3.20264	4.78205e-11	2.86579e-09
5459	Glyma02g23590.2	11.1447	21.619	0.67039	0.0310093	-5.01115	0.00187658	0.0149446
5461	Glyma02g23860.1	771.278	1426.17	116.385	0.0816064	-3.61517	4.24041e-13	3.52153e-11
5491	Glyma02g26160.1	537.657	0.643774	1074.67	1669.33	10.7051	0.00305527	0.0221612
5494	Glyma02g26431.1	16.9437	4.25353	29.6339	6.9669	2.80052	0.00322505	0.0231904
5499	Glyma02g26480.1	431.934	732.512	131.356	0.179323	-2.47937	4.10521e-07	1.01969e-05
5500	Glyma02g26490.1	14.4719	28.2733	0.67039	0.0237111	-5.3983	1.68958e-06	3.61449e-05
5509	Glyma02g26610.1	218.94	344.227	93.6528	0.272067	-1.87796	0.00194371	0.0153611
5536	Glyma02g26860.1	35.0639	70.1278	0	0	#NAME?	2.80537e-11	1.71962e-09
5537	Glyma02g26890.1	33.3603	1.06696	65.6536	61.5333	5.9433	1.6765e-07	4.61303e-06
5564	Glyma02g28106.1	1215.91	2058.72	373.102	0.18123	-2.46411	2.33844e-07	6.14675e-06
5565	Glyma02g28212.1	830.564	1294.38	366.744	0.283335	-1.81942	6.57232e-05	0.000874621
5568	Glyma02g28530.2	20.2149	7.25338	33.1763	4.57392	2.19343	0.0061469	0.0388608
5573	Glyma02g28577.3	133.499	55.9837	211.014	3.7692	1.91426	0.000732531	0.00683173
5581	Glyma02g28845.2	11.2631	18.631	3.89514	0.209067	-2.25796	0.00519259	0.0339428
5588	Glyma02g28962.1	9.91297	1.17856	18.6474	15.8221	3.98387	0.00162139	0.0132251
5599	Glyma02g29170.2	34.8214	12.8381	56.8047	4.42469	2.14558	0.000397386	0.00408734
5608	Glyma02g29301.1	63.3184	117.585	9.05127	0.0769761	-3.69945	6.58501e-09	2.50157e-07
5627	Glyma02g29518.1	64.6349	104.376	24.8936	0.238499	-2.06794	0.000209462	0.00236103
5632	Glyma02g29830.1	71.3693	115.892	26.8468	0.231654	-2.10996	0.000147184	0.00175147
5651	Glyma02g30524.1	15.7681	30.5819	0.954306	0.0312049	-5.00208	3.14303e-05	0.000464175
5653	Glyma02g30670.2	24.3149	40.6582	7.97152	0.196062	-2.35062	0.00345436	0.0245164
5665	Glyma02g30846.1	12.4541	3.31511	21.5931	6.51354	2.70344	0.000499302	0.00496445
5666	Glyma02g30846.2	11.5236	2.09794	20.9493	9.98564	3.31985	0.00170638	0.0138075
5667	Glyma02g30870.1	93.8786	169.396	18.3616	0.108395	-3.20564	3.32159e-06	6.58963e-05
5688	Glyma02g31121.1	13.2009	2.83166	23.5701	8.32377	3.05724	0.000433407	0.00440582
5697	Glyma02g31295.1	37.2299	11.997	62.4629	5.20655	2.38033	9.24403e-05	0.00117654
5700	Glyma02g31340.1	229.003	85.9046	372.101	4.33156	2.11489	6.23157e-05	0.000834128
5710	Glyma02g31460.2	50.5027	20.8392	80.1663	3.8469	1.9437	0.00566911	0.0364318
5719	Glyma02g31620.2	188.022	5.86959	370.175	63.0666	5.9788	0.000102656	0.00128599
5720	Glyma02g31692.1	52.8423	2.5751	103.11	40.0411	5.32341	0.00061254	0.0058971
5721	Glyma02g31764.1	13.3186	0	26.6373	Inf	Inf	3.35539e-09	1.37096e-07
5722	Glyma02g31764.2	17.7823	0.220587	35.3441	160.227	7.32397	6.55106e-08	1.99453e-06
5723	Glyma02g31764.3	14.217	0	28.434	Inf	Inf	1.6759e-05	0.000268919
5730	Glyma02g32030.2	13.1407	3.11757	23.1639	7.4301	2.89338	0.000380257	0.00393063
5737	Glyma02g32130.2	114.221	224.702	3.74118	0.0166496	-5.90837	4.9707e-06	9.37347e-05
5753	Glyma02g33340.2	25.1346	49.7573	0.511799	0.0102859	-6.60319	5.26778e-10	2.57957e-08
5757	Glyma02g33770.1	112.828	170.169	55.4877	0.326074	-1.61673	0.0033151	0.0237199
5758	Glyma02g33770.2	60.4745	100.453	20.4954	0.204029	-2.29315	0.000359994	0.00375766
5760	Glyma02g33830.2	35.5626	67.0041	4.12103	0.0615041	-4.02317	1.0405e-08	3.78761e-07
5765	Glyma02g33920.1	59.3457	13.2973	105.394	7.92599	2.98659	5.77279e-06	0.000106769
5770	Glyma02g34070.2	230.882	34.6713	427.093	12.3184	3.62274	8.93453e-10	4.17762e-08
5771	Glyma02g34080.1	9.79115	2.25583	17.3265	7.68075	2.94125	0.00149807	0.0123605
5824	Glyma02g34940.1	116.015	56.4553	175.575	3.10998	1.63691	0.000168757	0.0019685
5830	Glyma02g35010.1	149.459	63.6753	235.242	3.6944	1.88534	0.0010994	0.00954154
5832	Glyma02g35031.1	72.841	110.124	35.558	0.32289	-1.63088	0.00232547	0.0177792
5845	Glyma02g35190.3	3.42268	0	6.84536	Inf	Inf	0.00342344	0.0243176
5846	Glyma02g35190.4	3.45164	0	6.90327	Inf	Inf	0.000908157	0.00815854
5849	Glyma02g35230.1	69.2437	19.7583	118.729	6.0091	2.58715	0.00215632	0.0167466
5856	Glyma02g35380.2	101.432	0.202599	202.661	1000.3	9.96622	6.81436e-09	2.57622e-07
5861	Glyma02g35450.1	53.5378	5.57705	101.499	18.1993	4.18581	7.71251e-10	3.6529e-08
5862	Glyma02g35450.2	32.1501	2.61475	61.6854	23.5914	4.56019	7.82366e-10	3.69915e-08
5863	Glyma02g35450.3	40.1928	6.44404	73.9416	11.4744	3.52035	2.75631e-08	9.20345e-07
5870	Glyma02g35550.2	73.8527	116.506	31.1997	0.267795	-1.9008	0.000406395	0.00416828
5876	Glyma02g35630.1	190.702	311.195	70.2083	0.225608	-2.14811	1.05892e-05	0.000180635
5884	Glyma02g35730.1	34.6982	53.8797	15.5167	0.287987	-1.79592	0.000964808	0.00856221
5888	Glyma02g35780.1	1740.97	2919.01	562.938	0.192852	-2.37443	0.00230871	0.0176929
5912	Glyma02g36090.1	15.9155	30.7181	1.1129	0.0362293	-4.7867	2.3198e-06	4.79998e-05
5926	Glyma02g36240.1	6.30876	12.6175	0	0	#NAME?	0.00287783	0.0211282
5948	Glyma02g36460.1	1052.45	285.98	1818.91	6.36027	2.66909	4.13291e-06	7.96041e-05
5951	Glyma02g36490.2	7.03026	14.0605	0	0	#NAME?	0.00289729	0.0212341
5956	Glyma02g36530.1	170.611	266.773	74.449	0.279073	-1.84129	0.0014677	0.0121465
5990	Glyma02g36820.1	29.5275	51.4679	7.58704	0.147413	-2.76206	0.000216137	0.00242284
5991	Glyma02g36820.2	21.7528	39.0046	4.50099	0.115396	-3.11533	0.000722998	0.00676628
5994	Glyma02g36870.1	36.315	57.9897	14.6403	0.252463	-1.98585	0.000710813	0.00667797
6002	Glyma02g36921.1	15.5395	24.1758	6.90327	0.285545	-1.80821	0.00416513	0.0283955
6017	Glyma02g37070.1	260.85	521.189	0.511799	0.000981984	-9.99201	0.00749259	0.0456795
6027	Glyma02g37160.1	103.57	191.123	16.0162	0.0838004	-3.5769	6.31429e-10	3.04584e-08
6028	Glyma02g37160.2	93.9838	170.239	17.7282	0.104137	-3.26345	6.24747e-09	2.38656e-07
6033	Glyma02g37200.1	53.0307	84.0458	22.0156	0.261947	-1.93265	0.000919286	0.00824025
6041	Glyma02g37251.1	31.0083	4.93328	57.0834	11.5711	3.53245	0.000182894	0.00210787
6049	Glyma02g37350.1	8.67324	0	17.3465	Inf	Inf	3.41053e-07	8.65146e-06
6062	Glyma02g37481.1	19.155	38.0887	0.221254	0.0058089	-7.42752	1.37593e-11	8.92791e-10
6064	Glyma02g37500.1	124.308	13.6218	234.995	17.2514	4.10864	7.6044e-10	3.6048e-08
6067	Glyma02g37560.1	269.19	512.133	26.2479	0.0512521	-4.28624	1.26092e-13	1.13844e-11
6074	Glyma02g37610.1	54.9548	109.91	0	0	#NAME?	0.00261447	0.019569
6080	Glyma02g37680.1	1269.97	2507.53	32.4028	0.0129222	-6.27401	1.96944e-28	1.56682e-25
6082	Glyma02g37710.1	53.3341	80.3399	26.3282	0.32771	-1.60951	0.000901517	0.00811143
6089	Glyma02g37820.1	128.732	50.8853	206.579	4.05971	2.02138	0.000818962	0.00748769
6093	Glyma02g37870.1	179.134	11.3501	346.919	30.5653	4.93382	6.33494e-14	5.99569e-12
6103	Glyma02g37990.1	20488.3	0.846373	40975.7	48413.3	15.5631	1.54721e-08	5.42008e-07
6105	Glyma02g38000.2	58.4831	5.58474	111.382	19.9439	4.31788	6.62827e-09	2.51627e-07
6128	Glyma02g38170.2	25.0053	40.4144	9.59622	0.237445	-2.07433	0.00505477	0.03321
6133	Glyma02g38210.11	13.7195	1.16826	26.2708	22.4871	4.49103	0.00024017	0.00266019
6176	Glyma02g38510.1	35.0751	7.31241	62.8379	8.59332	3.10322	0.00047458	0.0047548
6177	Glyma02g38510.2	8.35707	1.59145	15.1227	9.50248	3.2483	0.00687156	0.0426031
6178	Glyma02g38510.3	9.78919	1.72872	17.8497	10.3253	3.36812	0.00295367	0.021561
6179	Glyma02g38521.1	2.48739	0	4.97477	Inf	Inf	0.00371982	0.0260155
6196	Glyma02g38601.1	78.4811	136.623	20.3387	0.148867	-2.7479	0.000854557	0.00776399
6201	Glyma02g38650.1	55.2561	23.8962	86.616	3.62468	1.85785	0.00292722	0.0214078
6205	Glyma02g38700.1	169.718	74.0875	265.348	3.58156	1.84059	0.00133627	0.0112213
6206	Glyma02g38710.1	464.096	198.803	729.389	3.6689	1.87535	2.14928e-05	0.000333002
6213	Glyma02g38770.1	25.6212	45.49	5.75247	0.126456	-2.9833	3.56221e-05	0.000516765
6216	Glyma02g38800.2	60.519	93.6547	27.3833	0.292386	-1.77405	0.00155547	0.0127766
6219	Glyma02g38830.1	193.281	359.952	26.6096	0.0739254	-3.75779	2.71463e-11	1.6706e-09
6220	Glyma02g38840.2	78.4765	121.309	35.6444	0.293833	-1.76693	0.000523238	0.00516502
6222	Glyma02g38870.1	16.8997	33.7994	0	0	#NAME?	0.000529498	0.00521929
6223	Glyma02g38870.2	11.6583	23.3167	0	0	#NAME?	1.8621e-05	0.000294895
6233	Glyma02g38970.1	2.59801	0	5.19602	Inf	Inf	0.00564428	0.0362977
6238	Glyma02g39000.1	77.15	130.374	23.9259	0.183518	-2.44601	1.56967e-05	0.000253812
6260	Glyma02g39200.1	178.625	76.0868	281.163	3.6953	1.88569	0.0013772	0.0115051
6264	Glyma02g39230.1	45.2601	77.2947	13.2256	0.171106	-2.54704	0.00648995	0.0406475
6265	Glyma02g39241.1	63.4469	117.836	9.05778	0.0768676	-3.70148	6.45241e-09	2.4546e-07
6272	Glyma02g39320.2	9.57015	2.19156	16.9487	7.73364	2.95115	0.000583763	0.00566468
6273	Glyma02g39320.3	12.4449	2.26457	22.6252	9.99095	3.32062	0.00347916	0.0246591
6290	Glyma02g39460.1	24.1018	39.6262	8.57737	0.216457	-2.20785	0.00100308	0.00885645
6296	Glyma02g39520.1	28.6774	47.5553	9.79946	0.206064	-2.27883	0.00120302	0.0102652
6311	Glyma02g39660.1	13.5456	27.0913	0	0	#NAME?	5.31001e-07	1.28409e-05
6316	Glyma02g39710.1	187.546	94.7449	280.348	2.95897	1.5651	0.00593242	0.0378228
6321	Glyma02g39750.1	8.02875	16.0575	0	0	#NAME?	0.000198172	0.00225694
6329	Glyma02g39820.1	4.61733	9.23466	0	0	#NAME?	0.00364752	0.025611
6332	Glyma02g39870.1	89.2665	38.8972	139.636	3.58987	1.84393	0.000220316	0.00246515
6347	Glyma02g40010.1	7.76188	15.5238	0	0	#NAME?	7.95703e-06	0.000141064
6355	Glyma02g40060.2	102.424	160.715	44.1335	0.274607	-1.86456	0.000314269	0.0033485
6359	Glyma02g40110.1	371.2	53.4694	688.931	12.8846	3.68757	8.0172e-08	2.38405e-06
6362	Glyma02g40130.1	245.391	43.2518	447.531	10.3471	3.37115	4.25426e-09	1.69719e-07
6370	Glyma02g40200.1	14.1291	0.220587	28.0376	127.104	6.98987	1.89308e-06	4.00922e-05
6371	Glyma02g40200.2	17.3287	0.755378	33.902	44.8808	5.48803	2.83279e-10	1.47257e-08
6376	Glyma02g40270.1	11.2334	21.3986	1.06825	0.0499214	-4.3242	0.000191881	0.00219714
6389	Glyma02g40360.1	50.0314	14.8903	85.1725	5.72	2.51602	9.4308e-06	0.000163724
6403	Glyma02g40440.3	6.40853	1.62742	11.1896	6.87568	2.7815	0.00402903	0.027674
6405	Glyma02g40440.5	7.70385	2.14423	13.2635	6.18567	2.62893	0.00198045	0.015611
6407	Glyma02g40440.7	12.5122	1.99665	23.0277	11.5332	3.52772	0.000538795	0.00529856
6422	Glyma02g40530.2	27.3643	41.7245	13.0042	0.311668	-1.68192	0.00569599	0.036566
6423	Glyma02g40530.5	27.8739	43.28	12.4678	0.288072	-1.7955	0.00673824	0.0419375
6430	Glyma02g40610.1	50.8569	101.714	0	0	#NAME?	4.36932e-14	4.32941e-12
6432	Glyma02g40640.1	308.697	511.204	106.19	0.207724	-2.26726	8.06383e-06	0.0001427
6458	Glyma02g40800.1	15.8074	6.41731	25.1976	3.9265	1.97324	0.0019862	0.0156473
6459	Glyma02g40800.2	10.2777	2.11593	18.4395	8.71459	3.12343	0.00131086	0.0110467
6484	Glyma02g40981.1	22.5605	38.7248	6.39623	0.165171	-2.59797	0.0003826	0.00395006
6492	Glyma02g41070.2	174.396	7.46104	341.332	45.7485	5.51565	1.94776e-05	0.000306012
6501	Glyma02g41150.1	154.999	78.3571	231.641	2.95623	1.56376	0.00518786	0.0339269
6502	Glyma02g41160.2	34.9298	12.7842	57.0755	4.46455	2.15851	0.000244425	0.00270077
6504	Glyma02g41180.1	106.611	33.1451	180.077	5.43297	2.44174	1.81099e-06	3.85021e-05
6567	Glyma02g41720.1	35.6418	61.7765	9.50704	0.153894	-2.69999	0.000196348	0.00224035
6570	Glyma02g41750.1	340.133	137.834	542.433	3.93542	1.97652	0.000128698	0.00156196
6577	Glyma02g41810.2	193.23	3.5701	382.89	107.249	6.74482	1.30338e-17	2.2932e-15
6600	Glyma02g41972.1	133.56	38.6363	228.484	5.91372	2.56407	7.1307e-06	0.000127669
6610	Glyma02g42081.1	69.2358	115.368	23.1038	0.200263	-2.32004	0.000158235	0.00186398
6611	Glyma02g42081.2	115.996	196.289	35.7037	0.181894	-2.45883	3.25553e-05	0.000478238
6613	Glyma02g42090.3	10.15	18.6307	1.66935	0.0896019	-3.48033	0.000882434	0.00796847
6617	Glyma02g42110.2	2.9232	0	5.84641	Inf	Inf	0.00037458	0.00388247
6625	Glyma02g42140.1	5.65778	0.405198	10.9104	26.926	4.75093	0.00463551	0.0309979
6626	Glyma02g42140.2	13.1724	2.12624	24.2185	11.3903	3.50973	4.50884e-05	0.000633175
6628	Glyma02g42150.1	34.2239	17.2845	51.1633	2.96008	1.56563	0.00730292	0.0448018
6631	Glyma02g42180.1	23.0203	45.0171	1.0236	0.022738	-5.45875	1.00182e-07	2.91045e-06
6639	Glyma02g42240.2	280.099	557.018	3.1801	0.00570915	-7.45251	4.28121e-28	3.21935e-25
6648	Glyma02g42300.1	181.264	321.413	41.1158	0.127922	-2.96666	1.50664e-05	0.000244474
6697	Glyma02g42770.1	3.76397	7.52793	0	0	#NAME?	0.00372357	0.0260385
6698	Glyma02g42780.1	20.4999	40.9999	0	0	#NAME?	0.00148416	0.0122698
6703	Glyma02g42810.2	9.75916	18.0702	1.44809	0.0801369	-3.64139	0.00205689	0.0161002
6710	Glyma02g42860.1	656.168	1199.98	112.352	0.0936275	-3.41692	5.62314e-12	3.92718e-10
[truncated: 8,004 more rows]

## Sheet: Cot-I_Leaf-IV
	id	baseMean	baseMeanA	baseMeanB	foldChange	log2FoldChange	pval	padj
[truncated: 11,182 more rows]

## Sheet: Cot-1_Leaf-V
	id	baseMean	baseMeanA	baseMeanB	foldChange	log2FoldChange	pval	padj
[truncated: 11,859 more rows]

[truncated: 11 more sheets: Cot-II_Leaf-I, Cot-II_Leaf-II, Cot-II_Leaf-III, Cot-II_Leaf-IV, Cot-II_Leaf-V, Cot-III_Leaf-I, Cot-III_Leaf-II, Cot-III_Leaf-III, Cot-III_Leaf-IV, Cot-III_Leaf-V, Genes]
