# Supplementary material for: Developmental profiling of gene expression in soybean trifoliate leaves and cotyledons
Source: BMC Plant Biol. 2015 Jul 3;15:169. doi: 10.1186/s12870-015-0553-y (PMC4492100; doi:10.1186/s12870-015-0553-y)
Supplement: Additional file 11: — Normalized expression values of NAC annotated genes in leaf and cotlyedon. [file 12870_2015_553_MOESM11_ESM.xlsx]

## Sheet: NAC_Cot
Genes	Annotation	DEGCot12	DEGCot13	DEGCot23	Profile	C-I	C-II	C-III	60 NAC Genes in Cot
Glyma04g40550	nascent polypeptide-associated complex subunit alpha-like protein 2	#N/A	-1.53307	#N/A	2	453.497	167.874	147.568
Glyma04g40550	nascent polypeptide-associated complex subunit alpha-like protein 2	#N/A	-1.53307	#N/A	2	453.497	167.874	147.568
Glyma14g24220	NAC (No Apical Meristem) domain transcriptional regulator superfamily protein	-2.37892	#N/A	#N/A	2	530.137	91.7086	221.384
Glyma06g38440	NAC domain containing protein 2	#N/A	#N/A	-1.93649	3	80.1861	217.91	56.1298
Glyma20g04400	NAC-like, activated by AP3/PI	-2.61119	1.82435	4.44285	5	9.76269	1.45424	34.8057
Glyma05g23840	NAC domain containing protein 71	2.10333	1.61435	#N/A	6	7.26966	34.9168	27.0354
Glyma10g34130	NAC domain containing protein 52	1.59924	2.08745	#N/A	6	22.9694	66.1398	93.5833
Glyma02g38710	NAC transcription factor-like 9	#N/A	2.14013	#N/A	6	263.018	700.95	1109.64
Glyma01g22510	NAC (No Apical Meristem) domain transcriptional regulator superfamily protein	2.40307	2.15696	#N/A	6	13.8107	70.177	55.6687
Glyma14g36840	NAC transcription factor-like 9	#N/A	2.24535	#N/A	6	15.4171	36.2482	62.7797
Glyma14g36840	NAC transcription factor-like 9	#N/A	2.24535	#N/A	6	15.4171	36.2482	62.7797
Glyma20g33430	NAC domain containing protein 52	#N/A	2.48167	#N/A	6	2.33319	9.69383	15.3518
Glyma20g33430	NAC domain containing protein 52	#N/A	2.48167	#N/A	6	2.33319	9.69383	15.3518
Glyma16g04720	Arabidopsis NAC domain containing protein 87	#N/A	2.56794	#N/A	6	11.2345	27.7382	65.6169
Glyma12g02540	NAC domain containing protein 36	3.46389	2.62119	#N/A	6	13.3112	137.748	74.8001
Glyma17g23740	NAC domain containing protein 83	3.97291	2.99987	#N/A	6	21.6773	311.989	161.285
Glyma07g40140	NAC domain containing protein 35	3.24947	3.2444	#N/A	6	6.95209	59.3405	61.8481
Glyma12g22790	NAC domain containing protein 2	4.08069	3.35327	#N/A	6	15.8684	259.976	160.204
Glyma15g40950	NAC (No Apical Meristem) domain transcriptional regulator superfamily protein	#N/A	3.4686	#N/A	6	1.43937	3.89844	16.486
Glyma16g26810	Arabidopsis NAC domain containing protein 87	2.14609	3.58342	#N/A	6	4.05764	25.071	64.2933
Glyma13g35560	NAC domain containing protein 2	4.47597	3.75769	#N/A	6	13.9866	334.853	208.497
Glyma17g10970	NAC domain containing protein 100	3.10364	3.78248	#N/A	6	5.86594	55.8157	91.6757
Glyma07g32250	NAC domain containing protein 73	2.93599	3.9345	#N/A	6	21.2288	128.205	250.049
Glyma13g39160	NAC domain containing protein 90	4.38107	4.18621	#N/A	6	0.585879	11.231	9.21249
Glyma01g06150	NAC-like, activated by AP3/PI	2.86005	4.23431	#N/A	6	28.3443	185.747	495.946
Glyma12g22880	NAC (No Apical Meristem) domain transcriptional regulator superfamily protein	#N/A	4.34406	#N/A	6	22.8623	71.4298	403.938
Glyma11g10230	NAC domain containing protein 36	4.94491	4.36515	#N/A	6	2.26752	88.2696	55.971
Glyma12g34990	NAC domain containing protein 2	5.09561	5.04697	#N/A	6	1.57317	58.956	58.0678
Glyma02g12220	NAC-like, activated by AP3/PI	4.23598	5.07164	#N/A	6	15.6793	290.944	524.431
Glyma03g32116	NAC domain containing protein 74	4.09331	5.43725	#N/A	6	0.267609	7.826	23.9087
Glyma13g18620	NAC domain containing protein 74	4.24637	5.48579	#N/A	6	2.55085	26.9895	57.3943
Glyma05g00930	NAC domain containing protein 100	3.27093	5.85834	#N/A	6	0.133804	2.39036	17.4398
Glyma05g00930	NAC domain containing protein 100	3.27093	5.85834	#N/A	6	0.133804	2.39036	17.4398
Glyma15g07620	NAC domain containing protein 25	4.02181	6.30164	#N/A	6	0.133804	5.82771	25.1772
Glyma13g05540	NAC domain containing protein 100	#N/A	6.43681	#N/A	6	0.1	3.18209	8.58752
Glyma08g18470	NAC domain containing protein 1	6.29719	7.3869	#N/A	6	5.20407	506.388	1089.75
Glyma15g40510	NAC domain containing protein 1	7.08741	8.06207	#N/A	6	3.46461	500.547	996.264
Glyma11g18770	NAC domain containing protein 90	6.90144	8.13992	#N/A	6	0.1	10.324	22.7044
Glyma19g34881	NAC domain containing protein 74	8.16174	9.69237	#N/A	6	0.133804	101.197	270.844
Glyma12g09670	NAC domain containing protein 90	9.87395	10.6958	#N/A	6	0.1	94.633	135.699
Glyma16g01940	NAC transcription factor-like 9	2.55737	#N/A	#N/A	6	19.5278	115.155	47.0513
Glyma05g32850	NAC (No Apical Meristem) domain transcriptional regulator superfamily protein	3.06303	#N/A	#N/A	6	26.8452	221.374	68.9289
Glyma18g53954	NAC domain containing protein 83	#N/A	2.1444	1.53607	7	448.524	639.677	1869.06
Glyma07g35630	NAC-like, activated by AP3/PI	#N/A	#N/A	1.57932	7	56.5106	36.0683	109.17
Glyma13g35550	NAC domain containing protein 3	#N/A	#N/A	1.96431	7	221.558	125.566	503.416
Glyma02g07760	Arabidopsis NAC domain containing protein 87	#N/A	3.64585	2.29218	7	2.05773	8.13511	37.8445
Glyma15g08480	NAC domain containing protein 73	#N/A	2.49732	2.80341	7	3.39648	7.23129	20.0129
Glyma15g08480	NAC domain containing protein 73	#N/A	2.49732	2.80341	7	3.39648	7.23129	20.0129
Glyma19g28515	Arabidopsis NAC domain containing protein 87	#N/A	4.74505	3.15755	7	3.71475	11.1082	90.3399
Glyma13g31660	NAC domain containing protein 25	#N/A	5.13166	3.67352	7	1.28023	3.43417	55.0111
Glyma10g04350	NAC domain containing protein 74	4.07029	5.65471	1.58352	8	23.6155	408.831	1217.7
Glyma19g28476	NAC domain containing protein 47	1.86707	3.45649	1.58928	8	133.81	462.325	1417.86
Glyma08g47520	NAC domain containing protein 83	1.59242	3.27819	1.68392	8	7.37813	27.9041	87.1828
Glyma08g47520	NAC domain containing protein 83	1.59242	3.27819	1.68392	8	7.37813	27.9041	87.1828
Glyma16g04740	NAC domain containing protein 47	1.73958	3.53374	1.79414	8	980.099	3031.93	10658.7
Glyma16g26740	NAC domain containing protein 47	3.97249	6.3935	2.42021	8	27.1861	422.043	2269.02
Glyma06g38410	NAC (No Apical Meristem) domain transcriptional regulator superfamily protein	3.53427	6.27767	2.74263	8	29.1346	321.548	2181.09
Glyma02g07700	NAC domain containing protein 47	6.16311	9.19725	3.01272	8	1.17176	80.9976	638.412
Glyma04g33270	NAC domain containing protein 100	6.39798	9.71294	3.06172	8	0.1	9.21122	67.5057
Glyma06g21020	NAC domain containing protein 100	2.29312	6.24328	3.94034	8	1.54784	8.61772	154.155
Glyma01g05680	NAC (No Apical Meristem) domain transcriptional regulator superfamily protein	#N/A	#N/A	#N/A
Glyma02g11140	NAC (No Apical Meristem) domain transcriptional regulator superfamily protein	#N/A	#N/A	#N/A
Glyma02g11900	NAC (No Apical Meristem) domain transcriptional regulator superfamily protein	#N/A	#N/A	#N/A
Glyma02g11900	NAC (No Apical Meristem) domain transcriptional regulator superfamily protein	#N/A	#N/A	#N/A
Glyma02g26480	NAC (No Apical Meristem) domain transcriptional regulator superfamily protein	#N/A	#N/A	#N/A
Glyma04g01651	NAC (No Apical Meristem) domain transcriptional regulator superfamily protein	#N/A	#N/A	#N/A
Glyma04g38560	NAC (No Apical Meristem) domain transcriptional regulator superfamily protein	#N/A	#N/A	#N/A
Glyma04g42800	NAC (No Apical Meristem) domain transcriptional regulator superfamily protein	#N/A	#N/A	#N/A
Glyma05g09110	NAC (No Apical Meristem) domain transcriptional regulator superfamily protein	#N/A	#N/A	#N/A
Glyma05g09110	NAC (No Apical Meristem) domain transcriptional regulator superfamily protein	#N/A	#N/A	#N/A
Glyma05g09110	NAC (No Apical Meristem) domain transcriptional regulator superfamily protein	#N/A	#N/A	#N/A
Glyma05g09110	NAC (No Apical Meristem) domain transcriptional regulator superfamily protein	#N/A	#N/A	#N/A
Glyma05g09110	NAC (No Apical Meristem) domain transcriptional regulator superfamily protein	#N/A	#N/A	#N/A
Glyma06g01741	NAC (No Apical Meristem) domain transcriptional regulator superfamily protein	#N/A	#N/A	#N/A
Glyma06g11970	NAC (No Apical Meristem) domain transcriptional regulator superfamily protein	#N/A	#N/A	#N/A
Glyma06g16440	NAC (No Apical Meristem) domain transcriptional regulator superfamily protein	#N/A	#N/A	#N/A
Glyma06g16440	NAC (No Apical Meristem) domain transcriptional regulator superfamily protein	#N/A	#N/A	#N/A
Glyma06g35660	NAC (No Apical Meristem) domain transcriptional regulator superfamily protein	#N/A	#N/A	#N/A
Glyma07g05660	NAC (No Apical Meristem) domain transcriptional regulator superfamily protein	#N/A	#N/A	#N/A
Glyma08g17140	NAC (No Apical Meristem) domain transcriptional regulator superfamily protein	#N/A	#N/A	#N/A
Glyma08g18044	NAC (No Apical Meristem) domain transcriptional regulator superfamily protein	#N/A	#N/A	#N/A
Glyma08g18056	NAC (No Apical Meristem) domain transcriptional regulator superfamily protein	#N/A	#N/A	#N/A
Glyma08g41260	NAC (No Apical Meristem) domain transcriptional regulator superfamily protein	#N/A	#N/A	#N/A
Glyma10g34730	NAC (No Apical Meristem) domain transcriptional regulator superfamily protein	#N/A	#N/A	#N/A
Glyma12g26190	NAC (No Apical Meristem) domain transcriptional regulator superfamily protein	#N/A	#N/A	#N/A
Glyma12g35000	NAC (No Apical Meristem) domain transcriptional regulator superfamily protein	#N/A	#N/A	#N/A
Glyma12g35530	NAC (No Apical Meristem) domain transcriptional regulator superfamily protein	#N/A	#N/A	#N/A
Glyma13g05350	NAC (No Apical Meristem) domain transcriptional regulator superfamily protein	#N/A	#N/A	#N/A
Glyma13g34950	NAC (No Apical Meristem) domain transcriptional regulator superfamily protein	#N/A	#N/A	#N/A
Glyma15g42050	NAC (No Apical Meristem) domain transcriptional regulator superfamily protein	#N/A	#N/A	#N/A
Glyma16g02200	NAC (No Apical Meristem) domain transcriptional regulator superfamily protein	#N/A	#N/A	#N/A
Glyma18g15020	NAC (No Apical Meristem) domain transcriptional regulator superfamily protein	#N/A	#N/A	#N/A
Glyma19g00640	NAC (No Apical Meristem) domain transcriptional regulator superfamily protein	#N/A	#N/A	#N/A
Glyma19g08510	NAC (No Apical Meristem) domain transcriptional regulator superfamily protein	#N/A	#N/A	#N/A
Glyma19g44890	NAC (No Apical Meristem) domain transcriptional regulator superfamily protein	#N/A	#N/A	#N/A
Glyma19g44890	NAC (No Apical Meristem) domain transcriptional regulator superfamily protein	#N/A	#N/A	#N/A
Glyma19g44910	NAC (No Apical Meristem) domain transcriptional regulator superfamily protein	#N/A	#N/A	#N/A
Glyma20g32690	NAC (No Apical Meristem) domain transcriptional regulator superfamily protein	#N/A	#N/A	#N/A
Glyma20g32690	NAC (No Apical Meristem) domain transcriptional regulator superfamily protein	#N/A	#N/A	#N/A
Glyma04g13660	NAC 007	#N/A	#N/A	#N/A
Glyma04g13660	NAC 007	#N/A	#N/A	#N/A
Glyma05g04250	NAC 007	#N/A	#N/A	#N/A
Glyma05g04250	NAC 007	#N/A	#N/A	#N/A
Glyma06g47680	NAC 007	#N/A	#N/A	#N/A
Glyma06g47680	NAC 007	#N/A	#N/A	#N/A
Glyma06g47680	NAC 007	#N/A	#N/A	#N/A
Glyma09g36600	NAC 007	#N/A	#N/A	#N/A
Glyma11g03340	NAC 007	#N/A	#N/A	#N/A
Glyma12g00760	NAC 007	#N/A	#N/A	#N/A
Glyma17g14700	NAC 007	#N/A	#N/A	#N/A
Glyma09g37050	NAC domain containing protein 100	#N/A	#N/A	#N/A
Glyma18g49620	NAC domain containing protein 100	#N/A	#N/A	#N/A
Glyma18g49620	NAC domain containing protein 100	#N/A	#N/A	#N/A
Glyma18g49620	NAC domain containing protein 100	#N/A	#N/A	#N/A
Glyma18g49620	NAC domain containing protein 100	#N/A	#N/A	#N/A
Glyma18g49620	NAC domain containing protein 100	#N/A	#N/A	#N/A
Glyma19g02850	NAC domain containing protein 100	#N/A	#N/A	#N/A
Glyma08g16630	NAC domain containing protein 103	#N/A	#N/A	#N/A
Glyma08g16630	NAC domain containing protein 103	#N/A	#N/A	#N/A
Glyma14g09240	NAC domain containing protein 11	#N/A	#N/A	#N/A
Glyma17g35930	NAC domain containing protein 11	#N/A	#N/A	#N/A
Glyma17g35930	NAC domain containing protein 11	#N/A	#N/A	#N/A
Glyma17g35930	NAC domain containing protein 11	#N/A	#N/A	#N/A
Glyma10g36360	NAC domain containing protein 17	#N/A	#N/A	#N/A
Glyma20g31210	NAC domain containing protein 17	#N/A	#N/A	#N/A
Glyma20g31210	NAC domain containing protein 17	#N/A	#N/A	#N/A
Glyma20g31210	NAC domain containing protein 17	#N/A	#N/A	#N/A
Glyma20g31210	NAC domain containing protein 17	#N/A	#N/A	#N/A
Glyma10g34141	NAC domain containing protein 2	#N/A	#N/A	#N/A
Glyma08g17351	NAC domain containing protein 20	#N/A	#N/A	#N/A
Glyma15g41825	NAC domain containing protein 20	#N/A	#N/A	#N/A
Glyma03g33690	NAC domain containing protein 25	#N/A	#N/A	#N/A
Glyma05g15533	NAC domain containing protein 25	#N/A	#N/A	#N/A
Glyma07g31220	NAC domain containing protein 25	#N/A	#N/A	#N/A
Glyma10g09180	NAC domain containing protein 25	#N/A	#N/A	#N/A
Glyma10g09246	NAC domain containing protein 25	#N/A	#N/A	#N/A
Glyma12g21272	NAC domain containing protein 25	#N/A	#N/A	#N/A
Glyma12g29360	NAC domain containing protein 25	#N/A	#N/A	#N/A
Glyma13g40251	NAC domain containing protein 25	#N/A	#N/A	#N/A
Glyma02g40750	NAC domain containing protein 28	#N/A	#N/A	#N/A
Glyma11g33210	NAC domain containing protein 28	#N/A	#N/A	#N/A
Glyma14g39080	NAC domain containing protein 28	#N/A	#N/A	#N/A
Glyma18g05020	NAC domain containing protein 28	#N/A	#N/A	#N/A
Glyma12g35000	NAC (No Apical Meristem) domain transcriptional regulator superfamily protein	#N/A	#N/A	#N/A
Glyma17g00650	NAC domain containing protein 35	#N/A	#N/A	#N/A
Glyma04g08320	NAC domain containing protein 38	#N/A	#N/A	#N/A
Glyma04g08320	NAC domain containing protein 38	#N/A	#N/A	#N/A
Glyma04g08320	NAC domain containing protein 38	#N/A	#N/A	#N/A
Glyma04g08320	NAC domain containing protein 38	#N/A	#N/A	#N/A
Glyma04g08320	NAC domain containing protein 38	#N/A	#N/A	#N/A
Glyma04g08320	NAC domain containing protein 38	#N/A	#N/A	#N/A
Glyma04g08320	NAC domain containing protein 38	#N/A	#N/A	#N/A
Glyma06g08440	NAC domain containing protein 38	#N/A	#N/A	#N/A
Glyma06g08440	NAC domain containing protein 38	#N/A	#N/A	#N/A
Glyma14g20276	NAC domain containing protein 38	#N/A	#N/A	#N/A
Glyma14g20276	NAC domain containing protein 38	#N/A	#N/A	#N/A
Glyma14g20276	NAC domain containing protein 38	#N/A	#N/A	#N/A
Glyma14g20276	NAC domain containing protein 38	#N/A	#N/A	#N/A
Glyma02g45371	NAC domain containing protein 42	#N/A	#N/A	#N/A
Glyma02g45371	NAC domain containing protein 42	#N/A	#N/A	#N/A
Glyma08g41995	NAC domain containing protein 42	#N/A	#N/A	#N/A
Glyma14g03441	NAC domain containing protein 42	#N/A	#N/A	#N/A
Glyma14g03441	NAC domain containing protein 42	#N/A	#N/A	#N/A
Glyma18g13574	NAC domain containing protein 42	#N/A	#N/A	#N/A
Glyma05g09110	NAC (No Apical Meristem) domain transcriptional regulator superfamily protein	#N/A	#N/A	#N/A
Glyma19g08510	NAC (No Apical Meristem) domain transcriptional regulator superfamily protein	#N/A	#N/A	#N/A
Glyma20g33390	NAC domain containing protein 50	#N/A	#N/A	#N/A
Glyma09g29760	NAC domain containing protein 57	#N/A	#N/A	#N/A
Glyma16g34310	NAC domain containing protein 57	#N/A	#N/A	#N/A
Glyma05g35090	NAC domain containing protein 58	#N/A	#N/A	#N/A
Glyma07g10240	NAC domain containing protein 58	#N/A	#N/A	#N/A
Glyma08g04610	NAC domain containing protein 58	#N/A	#N/A	#N/A
Glyma09g31650	NAC domain containing protein 58	#N/A	#N/A	#N/A
Glyma19g38211	NAC domain containing protein 61	#N/A	#N/A	#N/A
Glyma19g38211	NAC domain containing protein 61	#N/A	#N/A	#N/A
Glyma07g05351	NAC domain containing protein 62	#N/A	#N/A	#N/A
Glyma16g01911	NAC domain containing protein 62	#N/A	#N/A	#N/A
Glyma07g05370	NAC domain containing protein 69	#N/A	#N/A	#N/A
Glyma09g36820	NAC domain containing protein 70	#N/A	#N/A	#N/A
Glyma12g00540	NAC domain containing protein 70	#N/A	#N/A	#N/A
Glyma17g16500	NAC domain containing protein 71	#N/A	#N/A	#N/A
Glyma06g44250	NAC domain containing protein 73	#N/A	#N/A	#N/A
Glyma06g44250	NAC domain containing protein 73	#N/A	#N/A	#N/A
Glyma12g13710	NAC domain containing protein 73	#N/A	#N/A	#N/A
Glyma12g33460	NAC domain containing protein 73	#N/A	#N/A	#N/A
Glyma13g24320	NAC domain containing protein 73	#N/A	#N/A	#N/A
Glyma13g30800	NAC domain containing protein 73	#N/A	#N/A	#N/A
Glyma13g30800	NAC domain containing protein 73	#N/A	#N/A	#N/A
Glyma13g36980	NAC domain containing protein 73	#N/A	#N/A	#N/A
Glyma01g00880	NAC domain containing protein 75	#N/A	#N/A	#N/A
Glyma01g00880	NAC domain containing protein 75	#N/A	#N/A	#N/A
Glyma01g00880	NAC domain containing protein 75	#N/A	#N/A	#N/A
Glyma01g00880	NAC domain containing protein 75	#N/A	#N/A	#N/A
Glyma05g22985	NAC domain containing protein 75	#N/A	#N/A	#N/A
Glyma05g36031	NAC domain containing protein 75	#N/A	#N/A	#N/A
Glyma05g36031	NAC domain containing protein 75	#N/A	#N/A	#N/A
Glyma07g15180	NAC domain containing protein 75	#N/A	#N/A	#N/A
Glyma07g15180	NAC domain containing protein 75	#N/A	#N/A	#N/A
Glyma07g15180	NAC domain containing protein 75	#N/A	#N/A	#N/A
Glyma07g15180	NAC domain containing protein 75	#N/A	#N/A	#N/A
Glyma08g03590	NAC domain containing protein 75	#N/A	#N/A	#N/A
Glyma08g03590	NAC domain containing protein 75	#N/A	#N/A	#N/A
Glyma08g03590	NAC domain containing protein 75	#N/A	#N/A	#N/A
Glyma04g39140	NAC domain containing protein 82	#N/A	#N/A	#N/A
Glyma05g32470	NAC domain containing protein 82	#N/A	#N/A	#N/A
Glyma06g15840	NAC domain containing protein 82	#N/A	#N/A	#N/A
Glyma04g34530	NAC domain containing protein 83	#N/A	#N/A	#N/A
Glyma04g37590	NAC domain containing protein 83	#N/A	#N/A	#N/A
Glyma05g38380	NAC domain containing protein 83	#N/A	#N/A	#N/A
Glyma06g17480	NAC domain containing protein 83	#N/A	#N/A	#N/A
Glyma08g01280	NAC domain containing protein 83	#N/A	#N/A	#N/A
Glyma10g20830	NAC domain containing protein 83	#N/A	#N/A	#N/A
Glyma12g18996	NAC domain containing protein 83	#N/A	#N/A	#N/A
Glyma16g05620	NAC domain containing protein 83	#N/A	#N/A	#N/A
Glyma19g26950	NAC domain containing protein 83	#N/A	#N/A	#N/A
Glyma05g09110	NAC (No Apical Meristem) domain transcriptional regulator superfamily protein	#N/A	#N/A	#N/A
Glyma16g07501	NAC domain containing protein 85	#N/A	#N/A	#N/A
Glyma16g07501	NAC domain containing protein 85	#N/A	#N/A	#N/A
Glyma03g35570	NAC domain containing protein 90	#N/A	#N/A	#N/A
Glyma12g31150	NAC domain containing protein 90	#N/A	#N/A	#N/A
Glyma19g02580	NAC domain containing protein 94	#N/A	#N/A	#N/A
Glyma04g40450	NAC transcription factor-like 9	#N/A	#N/A	#N/A
Glyma06g14290	NAC transcription factor-like 9	#N/A	#N/A	#N/A
Glyma07g05360	NAC transcription factor-like 9	#N/A	#N/A	#N/A
Glyma07g05360	NAC transcription factor-like 9	#N/A	#N/A	#N/A
Glyma07g05370	NAC domain containing protein 69	#N/A	#N/A	#N/A
Glyma16g01930	NAC transcription factor-like 9	#N/A	#N/A	#N/A
Glyma19g36421	NAC-like, activated by AP3/PI	#N/A	#N/A	#N/A
Glyma03g27570	Nascent polypeptide-associated complex (NAC), alpha subunit family protein	#N/A	#N/A	#N/A
Glyma03g27580	Nascent polypeptide-associated complex (NAC), alpha subunit family protein	#N/A	#N/A	#N/A
Glyma03g27580	Nascent polypeptide-associated complex (NAC), alpha subunit family protein	#N/A	#N/A	#N/A
Glyma19g30540	Nascent polypeptide-associated complex (NAC), alpha subunit family protein	#N/A	#N/A	#N/A
Glyma19g30550	Nascent polypeptide-associated complex (NAC), alpha subunit family protein	#N/A	#N/A	#N/A
Glyma04g40540	nascent polypeptide-associated complex subunit alpha-like protein 2	#N/A	#N/A	#N/A
Glyma06g14250	nascent polypeptide-associated complex subunit alpha-like protein 2	#N/A	#N/A	#N/A
Glyma06g14260	nascent polypeptide-associated complex subunit alpha-like protein 2	#N/A	#N/A	#N/A

## Sheet: Cot graph
Gene	1.1	1.2	1.3	2.1	2.2	2.3	3.1	3.2	3.3	Avg1	Avg2	avg3	Large	Gene	1	2	3
Glyma04g40550	459.759	468.41	432.322	136.05	184.282	183.29	123.175	148.829	170.701	453.497	167.874	147.568	453.497	Glyma04g40550	1	0.370177	0.325401
Glyma14g24220	576.192	573.869	440.35	84.3512	101.786	88.9888	226.216	244.901	193.036	530.137	91.7086	221.384	530.137	Glyma14g24220	1	0.17299	0.417598
Glyma06g38440	80.6071	76.4572	83.4939	182.307	242.973	228.449	46.1907	66.362	55.8368	80.1861	217.91	56.1298	217.91	Glyma06g38440	1	2.71755	0.699994
Glyma20g04400	8.95635	12.3035	8.02826	2.721	1.64171	0	33.1626	24.9899	46.2647	9.76269	1.45424	34.8057	34.8057	Glyma20g04400	1	0.148959	3.56518
Glyma05g23840	2.98545	8.78819	10.0353	32.6521	40.2218	31.8766	16.5813	23.0462	41.4787	7.26966	34.9168	27.0354	34.9168	Glyma05g23840	1	4.80309	3.71894
Glyma10g34130	23.8836	19.334	25.6904	57.1411	66.8996	74.3787	101.856	99.1265	79.7668	22.9694	66.1398	93.5833	93.5833	Glyma10g34130	1	2.87948	4.07427
Glyma02g38710	208.981	339.224	240.848	729.229	637.803	735.818	991.324	1163.42	1174.17	263.018	700.95	1109.64	1109.64	Glyma02g38710	1	2.66503	4.21886
Glyma01g22510	14.9272	14.0611	12.4438	78.9091	54.5868	77.035	63.9564	59.9757	43.0741	13.8107	70.177	55.6687	70.177	Glyma01g22510	1	5.08134	4.03083
Glyma14g36840	17.9127	16.6976	11.641	29.9311	33.655	45.1585	71.0627	69.4163	47.8601	15.4171	36.2482	62.7797	62.7797	Glyma14g36840	1	2.35117	4.07209
Glyma20g33430	2.98545	0	4.01413	5.44201	9.02939	14.6101	13.0282	13.8833	19.144	2.33319	9.69383	15.3518	15.3518	Glyma20g33430	1	4.15475	6.57974
Glyma16g04720	8.95635	12.3035	12.4438	40.8151	23.8048	18.5947	47.3751	88.8529	60.6228	11.2345	27.7382	65.6169	65.6169	Glyma16g04720	1	2.46901	5.84064
Glyma12g02540	11.9418	21.9705	6.0212	234.006	79.6228	99.6143	82.9064	82.4666	59.0274	13.3112	137.748	74.8001	137.748	Glyma12g02540	1	10.3483	5.61936
Glyma17g23740	17.9127	34.2739	12.8452	288.427	334.087	313.453	140.941	161.046	181.868	21.6773	311.989	161.285	311.989	Glyma17g23740	1	14.3924	7.44028
Glyma07g40140	5.9709	9.66701	5.21837	46.2571	64.0266	67.7377	52.1126	61.6417	71.7901	6.95209	59.3405	61.8481	61.8481	Glyma07g40140	1	8.53563	8.89633
Glyma12g22790	14.9272	15.8187	16.8594	236.727	304.126	239.074	127.913	166.044	186.654	15.8684	259.976	160.204	259.976	Glyma12g22790	1	16.3832	10.0957
Glyma15g40950	0	3.51527	0.802826	5.44201	4.92512	1.32819	13.0282	18.8812	17.5487	1.43937	3.89844	16.486	16.486	Glyma15g40950	1	2.70844	11.4537
Glyma16g26810	0	6.15173	6.0212	27.21	20.1109	27.892	63.9564	61.9193	67.0041	4.05764	25.071	64.2933	64.2933	Glyma16g26810	1	6.17871	15.845
Glyma13g35560	8.95635	14.9399	18.0636	280.264	388.264	336.032	212.004	201.307	212.18	13.9866	334.853	208.497	334.853	Glyma13g35560	1	23.941	14.9069
Glyma17g10970	0	13.1823	4.41555	46.2571	52.1242	69.0659	65.1408	83.8549	126.032	5.86594	55.8157	91.6757	91.6757	Glyma17g10970	1	9.51522	15.6285
Glyma07g32250	35.8254	15.8187	12.0424	176.865	105.48	102.271	233.322	274.333	242.491	21.2288	128.205	250.049	250.049	Glyma07g32250	1	6.0392	11.7787
Glyma13g39160	0	1.75764	0	5.44201	12.3128	15.9383	4.73751	13.3279	9.57202	0.585879	11.231	9.21249	11.231	Glyma13g39160	1	19.1695	15.7242
Glyma01g06150	26.869	41.3045	16.8594	146.934	215.064	195.244	415.717	427.604	644.516	28.3443	185.747	495.946	495.946	Glyma01g06150	1	6.55325	17.4972
Glyma12g22880	29.8545	25.4857	13.2466	89.7932	60.7432	63.7531	261.747	370.961	579.107	22.8623	71.4298	403.938	403.938	Glyma12g22880	1	3.12435	17.6683
Glyma11g10230	0	4.39409	2.40848	149.655	50.0721	65.0813	65.1408	59.698	43.0741	2.26752	88.2696	55.971	88.2696	Glyma11g10230	1	38.9277	24.6837
Glyma12g34990	0	3.51527	1.20424	51.6991	74.6977	50.4712	59.2189	65.529	49.4554	1.57317	58.956	58.0678	58.956	Glyma12g34990	1	37.4759	36.9113
Glyma02g12220	8.95635	27.2434	10.8382	318.358	312.745	241.731	577.976	491.19	504.126	15.6793	290.944	524.431	524.431	Glyma02g12220	1	18.556	33.4473
Glyma03g32116	0	0	0.802826	5.44201	12.7232	5.31276	28.4251	24.1569	19.144	0.267609	7.826	23.9087	23.9087	Glyma03g32116	1	29.2442	89.3418
Glyma13g18620	5.9709	0.878819	0.802826	32.6521	21.7526	26.5638	56.8501	67.4726	47.8601	2.55085	26.9895	57.3943	57.3943	Glyma13g18620	1	10.5806	22.5001
Glyma05g00930	0	0	0.401413	0	4.51469	2.65638	16.5813	21.3802	14.358	0.133804	2.39036	17.4398	17.4398	Glyma05g00930	1	17.8646	130.338
Glyma15g07620	0	0	0.401413	8.16301	5.33555	3.98457	26.0563	25.5452	23.93	0.133804	5.82771	25.1772	25.1772	Glyma15g07620	1	43.554	188.164
Glyma13g05540	0	0	0	5.44201	4.10427	0	5.92189	3.88731	15.9534	0.1	3.18209	8.58752	8.58752	Glyma13g05540	1	31.8209	85.8752
Glyma08g18470	0	8.78819	6.82402	438.082	439.567	641.516	868.149	962.11	1438.99	5.20407	506.388	1089.75	1089.75	Glyma08g18470	1	97.3062	209.404
Glyma15g40510	0	8.78819	1.60565	389.104	484.304	628.234	741.42	841.881	1405.49	3.46461	500.547	996.264	996.264	Glyma15g40510	1	144.474	287.554
Glyma11g18770	0	0	0	10.884	14.7754	5.31276	27.2407	23.3239	17.5487	0.1	10.324	22.7044	22.7044	Glyma11g18770	1	103.24	227.044
Glyma19g34881	0	0	0.401413	130.608	74.6977	98.2861	310.307	231.017	271.207	0.133804	101.197	270.844	270.844	Glyma19g34881	1	756.308	2024.18
Glyma12g09670	0	0	0	117.003	84.5479	82.3478	117.253	151.05	138.794	0.1	94.633	135.699	135.699	Glyma12g09670	1	946.33	1356.99
Glyma16g01940	11.9418	33.3951	13.2466	174.144	67.7204	103.599	36.7157	61.364	43.0741	19.5278	115.155	47.0513	115.155	Glyma16g01940	1	5.89694	2.40944
Glyma05g32850	0	63.2749	17.2608	307.474	210.549	146.101	43.822	131.058	31.9067	26.8452	221.374	68.9289	221.374	Glyma05g32850	1	8.24632	2.56764
Glyma18g53954	453.788	476.32	415.463	633.994	565.158	719.879	1420.07	1921.72	2265.38	448.524	639.677	1869.06	1869.06	Glyma18g53954	1	1.42618	4.16713
Glyma07g35630	50.7526	73.8208	44.9583	40.8151	38.1697	29.2202	86.4596	110.233	130.818	56.5106	36.0683	109.17	109.17	Glyma07g35630	1	0.638258	1.93185
Glyma13g35550	200.025	318.132	146.516	111.561	169.506	95.6297	331.626	556.441	622.181	221.558	125.566	503.416	503.416	Glyma13g35550	1	0.56674	2.27217
Glyma02g07760	0	1.75764	4.41555	10.884	8.20854	5.31276	36.7157	43.3158	33.5021	2.05773	8.13511	37.8445	37.8445	Glyma02g07760	1	3.95344	18.3914
Glyma15g08480	2.98545	4.39409	2.80989	13.605	4.10427	3.98457	22.5032	13.6056	23.93	3.39648	7.23129	20.0129	20.0129	Glyma15g08480	1	2.12905	5.89226
Glyma19g28515	2.98545	6.15173	2.00707	16.326	9.02939	7.96914	67.5095	90.2412	113.269	3.71475	11.1082	90.3399	90.3399	Glyma19g28515	1	2.99029	24.3192
Glyma13g31660	0	2.63646	1.20424	2.721	4.92512	2.65638	42.6376	52.2011	70.1948	1.28023	3.43417	55.0111	55.0111	Glyma13g31660	1	2.68246	42.9697
Glyma10g04350	17.9127	27.2434	25.6904	508.828	343.117	374.55	1229.38	1225.61	1198.1	23.6155	408.831	1217.7	1217.7	Glyma10g04350	1	17.312	51.5635
Glyma19g28476	110.462	175.764	115.206	448.966	502.362	435.646	1392.83	1204.79	1655.96	133.81	462.325	1417.86	1417.86	Glyma19g28476	1	3.45508	10.596
Glyma08g47520	2.98545	7.90937	11.2396	35.3731	27.0882	21.251	91.1971	85.7986	84.5528	7.37813	27.9041	87.1828	87.1828	Glyma08g47520	1	3.782	11.8164
Glyma16g04740	1015.05	1170.59	754.657	2772.7	3200.51	3122.58	8184.05	10077	13715.1	980.099	3031.93	10658.7	10658.7	Glyma16g04740	1	3.09349	10.8752
Glyma16g26740	23.8836	26.3646	31.3102	595.9	383.339	286.889	1872.5	2211.33	2723.24	27.1861	422.043	2269.02	2269.02	Glyma16g26740	1	15.5242	83.4625
Glyma06g38410	17.9127	56.2444	13.2466	269.379	312.745	382.519	1611.94	2085.27	2846.08	29.1346	321.548	2181.09	2181.09	Glyma06g38410	1	11.0366	74.8627
Glyma02g07700	0	3.51527	0	108.84	73.056	61.0968	587.451	600.312	727.473	1.17176	80.9976	638.412	638.412	Glyma02g07700	1	69.1249	544.833
Glyma04g33270	0	0	0	13.605	7.38768	6.64095	75.8002	78.8569	47.8601	0.1	9.21122	67.5057	67.5057	Glyma04g33270	1	92.1122	675.057
Glyma06g21020	0	2.63646	2.00707	2.721	9.85024	13.2819	137.388	147.996	177.082	1.54784	8.61772	154.155	154.155	Glyma06g21020	1	5.56757	99.5937

## Sheet: NAC_Leaf
Genes	Annotation	l1-3	l1-5	l1-7	l1-8	l3-5	l3-7	l3-8	l5-7	l5-8	l7-8	Profile	L-I	L-II	L-III	L-IV	L-V	38 Nac genes in Leaf
Glyma11g03340	NAC 007	-4.20128	#N/A	-4.43287	-2.97074	#N/A	#N/A	#N/A	#N/A	#N/A	#N/A	2	28.8004	1.28691	5.33447	1.18901	3.22431
Glyma11g33210	NAC domain containing protein 28	-6.64814	-6.79666	-6.79759	-6.78139	#N/A	#N/A	#N/A	#N/A	#N/A	#N/A	2	14.9126	0	0	0	0
Glyma17g14700	NAC 007	-7.33674	-7.48581	-7.48674	-7.47048	#N/A	#N/A	#N/A	#N/A	#N/A	#N/A	2	24.503	0	0	0	0
Glyma05g38380	NAC domain containing protein 83	#N/A	-6.47189	#N/A	-6.45665	#N/A	#N/A	#N/A	#N/A	#N/A	#N/A	3	12.3963	0.643454	0	0.49291	0
Glyma12g13710	NAC domain containing protein 73	#N/A	-7.19069	-7.19162	-7.17538	#N/A	#N/A	#N/A	#N/A	#N/A	#N/A	3	18.0099	6.0845	0	0	0
Glyma12g33460	NAC domain containing protein 73	#N/A	-7.06075	-4.60593	-4.59092	#N/A	#N/A	#N/A	#N/A	#N/A	#N/A	3	17.4653	5.34534	0	0.533926	0.488091
Glyma13g24320	NAC domain containing protein 73	#N/A	-2.4607	-2.89765	-2.32616	#N/A	#N/A	#N/A	#N/A	#N/A	#N/A	3	24.546	10.2834	4.03179	2.99528	4.75357
Glyma16g02200	NAC (No Apical Meristem) domain transcriptional regulator superfamily protein	#N/A	-4.08861	-6.12918	-7.80388	#N/A	-5.30528	-7.06553	#N/A	#N/A	#N/A	3	29.1716	15.15	1.85618	0.246455	0
Glyma07g05660	NAC (No Apical Meristem) domain transcriptional regulator superfamily protein	#N/A	#N/A	-7.54924	-7.53298	#N/A	-7.87008	-7.85512	-6.14887	-6.1353	#N/A	4	24.4872	26.1817	7.58816	0	0
Glyma13g36980	NAC domain containing protein 73	#N/A	#N/A	-6.01541	-5.99931	#N/A	#N/A	#N/A	#N/A	#N/A	#N/A	4	8.0669	4.17807	0.190068	0	0
Glyma06g38440	NAC domain containing protein 2	4.05725	4.54411	4.84123	5.30176	#N/A	#N/A	#N/A	#N/A	#N/A	#N/A	7	5.72637	98.5783	139.758	174.713	247.563
Glyma11g18770	NAC domain containing protein 90	3.93891	5.57033	6.51397	3.38289	#N/A	2.57038	#N/A	#N/A	#N/A	-3.13122	7	3.09602	54.3536	167.319	329.125	38.7175
Glyma12g34990	NAC domain containing protein 2	2.74764	4.54843	5.88421	5.99118	#N/A	3.13302	3.24042	#N/A	#N/A	#N/A	7	3.34683	26.0858	92.8185	237.207	261.9
Glyma13g35560	NAC domain containing protein 2	5.07337	6.52682	6.33969	6.20253	#N/A	#N/A	#N/A	#N/A	#N/A	#N/A	7	3.67536	122.086	337.217	302.181	281.457
Glyma18g13574	NAC domain containing protein 42	#N/A	#N/A	2.5925	#N/A	#N/A	5.0504	4.52706	4.04435	3.5213	#N/A	7	16.4788	2.67861	5.64034	92.2862	65.1527
Glyma11g10230	NAC domain containing protein 36	#N/A	3.7388	4.34491	#N/A	#N/A	#N/A	#N/A	#N/A	#N/A	#N/A	8	21.8727	48.8871	255.572	402.648	57.0056
Glyma15g07620	NAC domain containing protein 25	5.81425	8.81412	8.95997	9.61303	2.85412	2.99907	3.66834	#N/A	#N/A	#N/A	8	0.1	7.64982	55.1791	60.9489	99.7193
Glyma03g35570	NAC domain containing protein 90	#N/A	#N/A	5.35298	4.23302	#N/A	#N/A	#N/A	#N/A	#N/A	#N/A	9	5.93787	24.2864	65.1038	231.172	107.999
Glyma06g14290	NAC transcription factor-like 9	#N/A	#N/A	2.00759	#N/A	#N/A	2.23358	#N/A	2.41372	#N/A	#N/A	9	86.1842	66.8214	59.082	321.806	84.1288
Glyma06g21020	NAC domain containing protein 100	#N/A	#N/A	3.46996	4.7261	#N/A	#N/A	#N/A	#N/A	#N/A	#N/A	9	1.70267	10.7562	10.2288	22.8991	57.2187
Glyma10g36360	NAC domain containing protein 17	#N/A	#N/A	2.41415	1.94101	#N/A	1.71905	#N/A	#N/A	#N/A	#N/A	9	90.7153	133.681	212.11	452.216	335.436
Glyma12g02540	NAC domain containing protein 36	#N/A	#N/A	3.70018	#N/A	#N/A	#N/A	#N/A	#N/A	#N/A	#N/A	9	53.3083	122.549	422.624	650.247	139.443
Glyma12g09670	NAC domain containing protein 90	#N/A	6.35642	9.29706	6.98567	#N/A	5.81993	#N/A	#N/A	#N/A	#N/A	9	1.04501	13.8926	102.904	821.251	169.591
Glyma13g31660	NAC domain containing protein 25	#N/A	#N/A	2.82306	3.79716	#N/A	2.85336	3.82781	#N/A	#N/A	#N/A	9	4.2157	3.34303	13.6798	26.4344	54.0905
Glyma13g39160	NAC domain containing protein 90	#N/A	3.2123	5.03645	3.80314	#N/A	2.54576	#N/A	#N/A	#N/A	#N/A	9	3.67536	20.5041	33.1848	121.769	53.0359
Glyma15g40950	NAC (No Apical Meristem) domain transcriptional regulator superfamily protein	#N/A	#N/A	9.49394	10.418	#N/A	7.664	8.60063	#N/A	#N/A	#N/A	9	0.1	0.245402	3.74015	88.5301	177.404
Glyma16g04720	Arabidopsis NAC domain containing protein 87	#N/A	#N/A	4.04138	4.12454	#N/A	#N/A	2.64008	#N/A	#N/A	#N/A	9	17.1206	45.203	51.0364	277.051	303.868
Glyma17g23740	NAC domain containing protein 83	#N/A	#N/A	1.96711	#N/A	#N/A	#N/A	#N/A	#N/A	#N/A	#N/A	9	108.46	142.808	150.658	403.981	165.419
Glyma19g38211	NAC domain containing protein 61	#N/A	#N/A	5.50875	#N/A	#N/A	#N/A	#N/A	#N/A	#N/A	#N/A	9	0.1	0.736205	2.7966	7.89749	1.76727
Glyma20g31210	NAC domain containing protein 17	#N/A	#N/A	2.74227	2.11265	#N/A	1.83904	#N/A	#N/A	#N/A	#N/A	9	10.9871	20.6147	24.7275	42.9563	48.3223
Glyma02g07700	NAC domain containing protein 47	#N/A	3.30217	7.47377	8.53852	3.61213	7.78425	8.849	4.17258	5.2381	#N/A	10	3.28771	1.88251	25.0995	461.467	997.019
Glyma02g12220	NAC-like, activated by AP3/PI	#N/A	#N/A	#N/A	8.34216	#N/A	#N/A	#N/A	#N/A	#N/A	#N/A	10	2.88087	41.4362	160.051	259.358	769.942
Glyma04g33270	NAC domain containing protein 100	#N/A	5.60559	8.52701	9.54622	#N/A	3.60858	4.64384	2.92468	3.9603	#N/A	10	0.1	3.41482	6.22047	44.9659	95.615
Glyma05g32850	NAC (No Apical Meristem) domain transcriptional regulator superfamily protein	#N/A	#N/A	5.10518	#N/A	#N/A	#N/A	#N/A	#N/A	#N/A	#N/A	10	24.3348	123.706	122.339	800.975	190.781
Glyma06g38410	NAC (No Apical Meristem) domain transcriptional regulator superfamily protein	#N/A	#N/A	#N/A	7.14827	#N/A	#N/A	#N/A	#N/A	#N/A	#N/A	10	32.9152	457.108	228.253	1907.15	4461.4
Glyma08g47520	NAC domain containing protein 83	#N/A	#N/A	#N/A	1.74109	#N/A	#N/A	#N/A	#N/A	#N/A	#N/A	10	7.94988	22.8566	23.1316	22.9383	34.0099
Glyma12g22790	NAC domain containing protein 2	#N/A	2.3656	3.3368	3.72496	#N/A	1.98783	2.37605	#N/A	#N/A	#N/A	10	28.8982	67.5992	138.477	276.463	374.974
Glyma16g26740	NAC domain containing protein 47	#N/A	7.85476	10.0959	11.4118	#N/A	4.91986	6.23945	#N/A	#N/A	#N/A	10	0.328832	17.5945	117.325	567.466	1472.92
Glyma01g00880	NAC domain containing protein 75	#N/A	#N/A	#N/A	#N/A	#N/A	#N/A	#N/A	#N/A	#N/A	#N/A
Glyma01g00880	NAC domain containing protein 75	#N/A	#N/A	#N/A	#N/A	#N/A	#N/A	#N/A	#N/A	#N/A	#N/A
Glyma01g00880	NAC domain containing protein 75	#N/A	#N/A	#N/A	#N/A	#N/A	#N/A	#N/A	#N/A	#N/A	#N/A
Glyma01g00880	NAC domain containing protein 75	#N/A	#N/A	#N/A	#N/A	#N/A	#N/A	#N/A	#N/A	#N/A	#N/A
Glyma01g05680	NAC (No Apical Meristem) domain transcriptional regulator superfamily protein	#N/A	#N/A	#N/A	#N/A	#N/A	#N/A	#N/A	#N/A	#N/A	#N/A
Glyma01g06150	NAC-like, activated by AP3/PI	#N/A	#N/A	#N/A	#N/A	#N/A	#N/A	#N/A	#N/A	#N/A	#N/A
Glyma01g22510	NAC (No Apical Meristem) domain transcriptional regulator superfamily protein	#N/A	#N/A	#N/A	#N/A	#N/A	#N/A	#N/A	#N/A	#N/A	#N/A
Glyma02g07760	Arabidopsis NAC domain containing protein 87	#N/A	#N/A	#N/A	#N/A	#N/A	#N/A	#N/A	#N/A	#N/A	#N/A
Glyma02g11140	NAC (No Apical Meristem) domain transcriptional regulator superfamily protein	#N/A	#N/A	#N/A	#N/A	#N/A	#N/A	#N/A	#N/A	#N/A	#N/A
Glyma02g11900	NAC (No Apical Meristem) domain transcriptional regulator superfamily protein	#N/A	#N/A	#N/A	#N/A	#N/A	#N/A	#N/A	#N/A	#N/A	#N/A
Glyma02g11900	NAC (No Apical Meristem) domain transcriptional regulator superfamily protein	#N/A	#N/A	#N/A	#N/A	#N/A	#N/A	#N/A	#N/A	#N/A	#N/A
Glyma02g26480	NAC (No Apical Meristem) domain transcriptional regulator superfamily protein	#N/A	#N/A	#N/A	#N/A	#N/A	#N/A	#N/A	#N/A	#N/A	#N/A
Glyma02g38710	NAC transcription factor-like 9	#N/A	#N/A	#N/A	#N/A	#N/A	#N/A	#N/A	#N/A	#N/A	#N/A
Glyma02g40750	NAC domain containing protein 28	#N/A	#N/A	#N/A	#N/A	#N/A	#N/A	#N/A	#N/A	#N/A	#N/A
Glyma02g45371	NAC domain containing protein 42	#N/A	#N/A	#N/A	#N/A	#N/A	#N/A	#N/A	#N/A	#N/A	#N/A
Glyma02g45371	NAC domain containing protein 42	#N/A	#N/A	#N/A	#N/A	#N/A	#N/A	#N/A	#N/A	#N/A	#N/A
Glyma03g27570	Nascent polypeptide-associated complex (NAC), alpha subunit family protein	#N/A	#N/A	#N/A	#N/A	#N/A	#N/A	#N/A	#N/A	#N/A	#N/A
Glyma03g27580	Nascent polypeptide-associated complex (NAC), alpha subunit family protein	#N/A	#N/A	#N/A	#N/A	#N/A	#N/A	#N/A	#N/A	#N/A	#N/A
Glyma03g27580	Nascent polypeptide-associated complex (NAC), alpha subunit family protein	#N/A	#N/A	#N/A	#N/A	#N/A	#N/A	#N/A	#N/A	#N/A	#N/A
Glyma03g32116	NAC domain containing protein 74	#N/A	#N/A	#N/A	#N/A	#N/A	#N/A	#N/A	#N/A	#N/A	#N/A
Glyma03g33690	NAC domain containing protein 25	#N/A	#N/A	#N/A	#N/A	#N/A	#N/A	#N/A	#N/A	#N/A	#N/A
Glyma04g01651	NAC (No Apical Meristem) domain transcriptional regulator superfamily protein	#N/A	#N/A	#N/A	#N/A	#N/A	#N/A	#N/A	#N/A	#N/A	#N/A
Glyma04g08320	NAC domain containing protein 38	#N/A	#N/A	#N/A	#N/A	#N/A	#N/A	#N/A	#N/A	#N/A	#N/A
Glyma04g08320	NAC domain containing protein 38	#N/A	#N/A	#N/A	#N/A	#N/A	#N/A	#N/A	#N/A	#N/A	#N/A
Glyma04g08320	NAC domain containing protein 38	#N/A	#N/A	#N/A	#N/A	#N/A	#N/A	#N/A	#N/A	#N/A	#N/A
Glyma04g08320	NAC domain containing protein 38	#N/A	#N/A	#N/A	#N/A	#N/A	#N/A	#N/A	#N/A	#N/A	#N/A
Glyma04g08320	NAC domain containing protein 38	#N/A	#N/A	#N/A	#N/A	#N/A	#N/A	#N/A	#N/A	#N/A	#N/A
Glyma04g08320	NAC domain containing protein 38	#N/A	#N/A	#N/A	#N/A	#N/A	#N/A	#N/A	#N/A	#N/A	#N/A
Glyma04g08320	NAC domain containing protein 38	#N/A	#N/A	#N/A	#N/A	#N/A	#N/A	#N/A	#N/A	#N/A	#N/A
Glyma04g13660	NAC 007	#N/A	#N/A	#N/A	#N/A	#N/A	#N/A	#N/A	#N/A	#N/A	#N/A
Glyma04g13660	NAC 007	#N/A	#N/A	#N/A	#N/A	#N/A	#N/A	#N/A	#N/A	#N/A	#N/A
Glyma04g34530	NAC domain containing protein 83	#N/A	#N/A	#N/A	#N/A	#N/A	#N/A	#N/A	#N/A	#N/A	#N/A
Glyma04g37590	NAC domain containing protein 83	#N/A	#N/A	#N/A	#N/A	#N/A	#N/A	#N/A	#N/A	#N/A	#N/A
Glyma04g38560	NAC (No Apical Meristem) domain transcriptional regulator superfamily protein	#N/A	#N/A	#N/A	#N/A	#N/A	#N/A	#N/A	#N/A	#N/A	#N/A
Glyma04g39140	NAC domain containing protein 82	#N/A	#N/A	#N/A	#N/A	#N/A	#N/A	#N/A	#N/A	#N/A	#N/A
Glyma04g40450	NAC transcription factor-like 9	#N/A	#N/A	#N/A	#N/A	#N/A	#N/A	#N/A	#N/A	#N/A	#N/A
Glyma04g40540	nascent polypeptide-associated complex subunit alpha-like protein 2	#N/A	#N/A	#N/A	#N/A	#N/A	#N/A	#N/A	#N/A	#N/A	#N/A
Glyma04g40550	nascent polypeptide-associated complex subunit alpha-like protein 2	#N/A	#N/A	#N/A	#N/A	#N/A	#N/A	#N/A	#N/A	#N/A	#N/A
Glyma04g40550	nascent polypeptide-associated complex subunit alpha-like protein 2	#N/A	#N/A	#N/A	#N/A	#N/A	#N/A	#N/A	#N/A	#N/A	#N/A
Glyma04g42800	NAC (No Apical Meristem) domain transcriptional regulator superfamily protein	#N/A	#N/A	#N/A	#N/A	#N/A	#N/A	#N/A	#N/A	#N/A	#N/A
Glyma05g00930	NAC domain containing protein 100	#N/A	#N/A	#N/A	#N/A	#N/A	#N/A	#N/A	#N/A	#N/A	#N/A
Glyma05g00930	NAC domain containing protein 100	#N/A	#N/A	#N/A	#N/A	#N/A	#N/A	#N/A	#N/A	#N/A	#N/A
Glyma05g09110	NAC (No Apical Meristem) domain transcriptional regulator superfamily protein	#N/A	#N/A	#N/A	#N/A	#N/A	#N/A	#N/A	#N/A	#N/A	#N/A
Glyma05g09110	NAC (No Apical Meristem) domain transcriptional regulator superfamily protein	#N/A	#N/A	#N/A	#N/A	#N/A	#N/A	#N/A	#N/A	#N/A	#N/A
Glyma05g09110	NAC (No Apical Meristem) domain transcriptional regulator superfamily protein	#N/A	#N/A	#N/A	#N/A	#N/A	#N/A	#N/A	#N/A	#N/A	#N/A
Glyma05g09110	NAC (No Apical Meristem) domain transcriptional regulator superfamily protein	#N/A	#N/A	#N/A	#N/A	#N/A	#N/A	#N/A	#N/A	#N/A	#N/A
Glyma05g09110	NAC (No Apical Meristem) domain transcriptional regulator superfamily protein	#N/A	#N/A	#N/A	#N/A	#N/A	#N/A	#N/A	#N/A	#N/A	#N/A
Glyma05g09110	NAC (No Apical Meristem) domain transcriptional regulator superfamily protein	#N/A	#N/A	#N/A	#N/A	#N/A	#N/A	#N/A	#N/A	#N/A	#N/A
Glyma05g09110	NAC (No Apical Meristem) domain transcriptional regulator superfamily protein	#N/A	#N/A	#N/A	#N/A	#N/A	#N/A	#N/A	#N/A	#N/A	#N/A
Glyma05g15533	NAC domain containing protein 25	#N/A	#N/A	#N/A	#N/A	#N/A	#N/A	#N/A	#N/A	#N/A	#N/A
Glyma05g22985	NAC domain containing protein 75	#N/A	#N/A	#N/A	#N/A	#N/A	#N/A	#N/A	#N/A	#N/A	#N/A
Glyma05g23840	NAC domain containing protein 71	#N/A	#N/A	#N/A	#N/A	#N/A	#N/A	#N/A	#N/A	#N/A	#N/A
Glyma05g32470	NAC domain containing protein 82	#N/A	#N/A	#N/A	#N/A	#N/A	#N/A	#N/A	#N/A	#N/A	#N/A
Glyma05g35090	NAC domain containing protein 58	#N/A	#N/A	#N/A	#N/A	#N/A	#N/A	#N/A	#N/A	#N/A	#N/A
Glyma05g36031	NAC domain containing protein 75	#N/A	#N/A	#N/A	#N/A	#N/A	#N/A	#N/A	#N/A	#N/A	#N/A
Glyma05g36031	NAC domain containing protein 75	#N/A	#N/A	#N/A	#N/A	#N/A	#N/A	#N/A	#N/A	#N/A	#N/A
Glyma06g01741	NAC (No Apical Meristem) domain transcriptional regulator superfamily protein	#N/A	#N/A	#N/A	#N/A	#N/A	#N/A	#N/A	#N/A	#N/A	#N/A
Glyma06g08440	NAC domain containing protein 38	#N/A	#N/A	#N/A	#N/A	#N/A	#N/A	#N/A	#N/A	#N/A	#N/A
Glyma06g08440	NAC domain containing protein 38	#N/A	#N/A	#N/A	#N/A	#N/A	#N/A	#N/A	#N/A	#N/A	#N/A
Glyma06g11970	NAC (No Apical Meristem) domain transcriptional regulator superfamily protein	#N/A	#N/A	#N/A	#N/A	#N/A	#N/A	#N/A	#N/A	#N/A	#N/A
Glyma06g14250	nascent polypeptide-associated complex subunit alpha-like protein 2	#N/A	#N/A	#N/A	#N/A	#N/A	#N/A	#N/A	#N/A	#N/A	#N/A
Glyma06g14260	nascent polypeptide-associated complex subunit alpha-like protein 2	#N/A	#N/A	#N/A	#N/A	#N/A	#N/A	#N/A	#N/A	#N/A	#N/A
Glyma06g15840	NAC domain containing protein 82	#N/A	#N/A	#N/A	#N/A	#N/A	#N/A	#N/A	#N/A	#N/A	#N/A
Glyma06g16440	NAC (No Apical Meristem) domain transcriptional regulator superfamily protein	#N/A	#N/A	#N/A	#N/A	#N/A	#N/A	#N/A	#N/A	#N/A	#N/A
Glyma06g16440	NAC (No Apical Meristem) domain transcriptional regulator superfamily protein	#N/A	#N/A	#N/A	#N/A	#N/A	#N/A	#N/A	#N/A	#N/A	#N/A
Glyma06g17480	NAC domain containing protein 83	#N/A	#N/A	#N/A	#N/A	#N/A	#N/A	#N/A	#N/A	#N/A	#N/A
Glyma06g35660	NAC (No Apical Meristem) domain transcriptional regulator superfamily protein	#N/A	#N/A	#N/A	#N/A	#N/A	#N/A	#N/A	#N/A	#N/A	#N/A
Glyma06g44250	NAC domain containing protein 73	#N/A	#N/A	#N/A	#N/A	#N/A	#N/A	#N/A	#N/A	#N/A	#N/A
Glyma06g44250	NAC domain containing protein 73	#N/A	#N/A	#N/A	#N/A	#N/A	#N/A	#N/A	#N/A	#N/A	#N/A
Glyma07g05351	NAC domain containing protein 62	#N/A	#N/A	#N/A	#N/A	#N/A	#N/A	#N/A	#N/A	#N/A	#N/A
Glyma07g05360	NAC transcription factor-like 9	#N/A	#N/A	#N/A	#N/A	#N/A	#N/A	#N/A	#N/A	#N/A	#N/A
Glyma07g05360	NAC transcription factor-like 9	#N/A	#N/A	#N/A	#N/A	#N/A	#N/A	#N/A	#N/A	#N/A	#N/A
Glyma07g05370	NAC domain containing protein 69	#N/A	#N/A	#N/A	#N/A	#N/A	#N/A	#N/A	#N/A	#N/A	#N/A
Glyma07g05370	NAC domain containing protein 69	#N/A	#N/A	#N/A	#N/A	#N/A	#N/A	#N/A	#N/A	#N/A	#N/A
Glyma07g10240	NAC domain containing protein 58	#N/A	#N/A	#N/A	#N/A	#N/A	#N/A	#N/A	#N/A	#N/A	#N/A
Glyma07g15180	NAC domain containing protein 75	#N/A	#N/A	#N/A	#N/A	#N/A	#N/A	#N/A	#N/A	#N/A	#N/A
Glyma07g15180	NAC domain containing protein 75	#N/A	#N/A	#N/A	#N/A	#N/A	#N/A	#N/A	#N/A	#N/A	#N/A
Glyma07g15180	NAC domain containing protein 75	#N/A	#N/A	#N/A	#N/A	#N/A	#N/A	#N/A	#N/A	#N/A	#N/A
Glyma07g15180	NAC domain containing protein 75	#N/A	#N/A	#N/A	#N/A	#N/A	#N/A	#N/A	#N/A	#N/A	#N/A
Glyma07g31220	NAC domain containing protein 25	#N/A	#N/A	#N/A	#N/A	#N/A	#N/A	#N/A	#N/A	#N/A	#N/A
Glyma07g32250	NAC domain containing protein 73	#N/A	#N/A	#N/A	#N/A	#N/A	#N/A	#N/A	#N/A	#N/A	#N/A
Glyma07g35630	NAC-like, activated by AP3/PI	#N/A	#N/A	#N/A	#N/A	#N/A	#N/A	#N/A	#N/A	#N/A	#N/A
Glyma07g40140	NAC domain containing protein 35	#N/A	#N/A	#N/A	#N/A	#N/A	#N/A	#N/A	#N/A	#N/A	#N/A
Glyma08g01280	NAC domain containing protein 83	#N/A	#N/A	#N/A	#N/A	#N/A	#N/A	#N/A	#N/A	#N/A	#N/A
Glyma08g03590	NAC domain containing protein 75	#N/A	#N/A	#N/A	#N/A	#N/A	#N/A	#N/A	#N/A	#N/A	#N/A
Glyma08g03590	NAC domain containing protein 75	#N/A	#N/A	#N/A	#N/A	#N/A	#N/A	#N/A	#N/A	#N/A	#N/A
Glyma08g03590	NAC domain containing protein 75	#N/A	#N/A	#N/A	#N/A	#N/A	#N/A	#N/A	#N/A	#N/A	#N/A
Glyma08g04610	NAC domain containing protein 58	#N/A	#N/A	#N/A	#N/A	#N/A	#N/A	#N/A	#N/A	#N/A	#N/A
Glyma08g16630	NAC domain containing protein 103	#N/A	#N/A	#N/A	#N/A	#N/A	#N/A	#N/A	#N/A	#N/A	#N/A
Glyma08g16630	NAC domain containing protein 103	#N/A	#N/A	#N/A	#N/A	#N/A	#N/A	#N/A	#N/A	#N/A	#N/A
Glyma08g17140	NAC (No Apical Meristem) domain transcriptional regulator superfamily protein	#N/A	#N/A	#N/A	#N/A	#N/A	#N/A	#N/A	#N/A	#N/A	#N/A
Glyma08g17351	NAC domain containing protein 20	#N/A	#N/A	#N/A	#N/A	#N/A	#N/A	#N/A	#N/A	#N/A	#N/A
Glyma08g18044	NAC (No Apical Meristem) domain transcriptional regulator superfamily protein	#N/A	#N/A	#N/A	#N/A	#N/A	#N/A	#N/A	#N/A	#N/A	#N/A
Glyma08g18056	NAC (No Apical Meristem) domain transcriptional regulator superfamily protein	#N/A	#N/A	#N/A	#N/A	#N/A	#N/A	#N/A	#N/A	#N/A	#N/A
Glyma08g18470	NAC domain containing protein 1	#N/A	#N/A	#N/A	#N/A	#N/A	#N/A	#N/A	#N/A	#N/A	#N/A
Glyma08g41260	NAC (No Apical Meristem) domain transcriptional regulator superfamily protein	#N/A	#N/A	#N/A	#N/A	#N/A	#N/A	#N/A	#N/A	#N/A	#N/A
Glyma08g41995	NAC domain containing protein 42	#N/A	#N/A	#N/A	#N/A	#N/A	#N/A	#N/A	#N/A	#N/A	#N/A
Glyma09g29760	NAC domain containing protein 57	#N/A	#N/A	#N/A	#N/A	#N/A	#N/A	#N/A	#N/A	#N/A	#N/A
Glyma09g31650	NAC domain containing protein 58	#N/A	#N/A	#N/A	#N/A	#N/A	#N/A	#N/A	#N/A	#N/A	#N/A
Glyma09g36600	NAC 007	#N/A	#N/A	#N/A	#N/A	#N/A	#N/A	#N/A	#N/A	#N/A	#N/A
Glyma09g36820	NAC domain containing protein 70	#N/A	#N/A	#N/A	#N/A	#N/A	#N/A	#N/A	#N/A	#N/A	#N/A
Glyma09g37050	NAC domain containing protein 100	#N/A	#N/A	#N/A	#N/A	#N/A	#N/A	#N/A	#N/A	#N/A	#N/A
Glyma10g04350	NAC domain containing protein 74	#N/A	#N/A	#N/A	#N/A	#N/A	#N/A	#N/A	#N/A	#N/A	#N/A
Glyma10g09180	NAC domain containing protein 25	#N/A	#N/A	#N/A	#N/A	#N/A	#N/A	#N/A	#N/A	#N/A	#N/A
Glyma10g09246	NAC domain containing protein 25	#N/A	#N/A	#N/A	#N/A	#N/A	#N/A	#N/A	#N/A	#N/A	#N/A
Glyma10g20830	NAC domain containing protein 83	#N/A	#N/A	#N/A	#N/A	#N/A	#N/A	#N/A	#N/A	#N/A	#N/A
Glyma10g34130	NAC domain containing protein 52	#N/A	#N/A	#N/A	#N/A	#N/A	#N/A	#N/A	#N/A	#N/A	#N/A
Glyma10g34141	NAC domain containing protein 2	#N/A	#N/A	#N/A	#N/A	#N/A	#N/A	#N/A	#N/A	#N/A	#N/A
Glyma10g34730	NAC (No Apical Meristem) domain transcriptional regulator superfamily protein	#N/A	#N/A	#N/A	#N/A	#N/A	#N/A	#N/A	#N/A	#N/A	#N/A
Glyma12g00540	NAC domain containing protein 70	#N/A	#N/A	#N/A	#N/A	#N/A	#N/A	#N/A	#N/A	#N/A	#N/A
Glyma12g00760	NAC 007	#N/A	#N/A	#N/A	#N/A	#N/A	#N/A	#N/A	#N/A	#N/A	#N/A
Glyma12g18996	NAC domain containing protein 83	#N/A	#N/A	#N/A	#N/A	#N/A	#N/A	#N/A	#N/A	#N/A	#N/A
Glyma12g21272	NAC domain containing protein 25	#N/A	#N/A	#N/A	#N/A	#N/A	#N/A	#N/A	#N/A	#N/A	#N/A
Glyma12g22880	NAC (No Apical Meristem) domain transcriptional regulator superfamily protein	#N/A	#N/A	#N/A	#N/A	#N/A	#N/A	#N/A	#N/A	#N/A	#N/A
Glyma12g26190	NAC (No Apical Meristem) domain transcriptional regulator superfamily protein	#N/A	#N/A	#N/A	#N/A	#N/A	#N/A	#N/A	#N/A	#N/A	#N/A
Glyma12g29360	NAC domain containing protein 25	#N/A	#N/A	#N/A	#N/A	#N/A	#N/A	#N/A	#N/A	#N/A	#N/A
Glyma12g31150	NAC domain containing protein 90	#N/A	#N/A	#N/A	#N/A	#N/A	#N/A	#N/A	#N/A	#N/A	#N/A
Glyma12g35000	NAC (No Apical Meristem) domain transcriptional regulator superfamily protein	#N/A	#N/A	#N/A	#N/A	#N/A	#N/A	#N/A	#N/A	#N/A	#N/A
Glyma12g35000	NAC (No Apical Meristem) domain transcriptional regulator superfamily protein	#N/A	#N/A	#N/A	#N/A	#N/A	#N/A	#N/A	#N/A	#N/A	#N/A
Glyma12g35530	NAC (No Apical Meristem) domain transcriptional regulator superfamily protein	#N/A	#N/A	#N/A	#N/A	#N/A	#N/A	#N/A	#N/A	#N/A	#N/A
Glyma13g05350	NAC (No Apical Meristem) domain transcriptional regulator superfamily protein	#N/A	#N/A	#N/A	#N/A	#N/A	#N/A	#N/A	#N/A	#N/A	#N/A
Glyma13g05540	NAC domain containing protein 100	#N/A	#N/A	#N/A	#N/A	#N/A	#N/A	#N/A	#N/A	#N/A	#N/A
Glyma13g18620	NAC domain containing protein 74	#N/A	#N/A	#N/A	#N/A	#N/A	#N/A	#N/A	#N/A	#N/A	#N/A
Glyma13g30800	NAC domain containing protein 73	#N/A	#N/A	#N/A	#N/A	#N/A	#N/A	#N/A	#N/A	#N/A	#N/A
Glyma13g30800	NAC domain containing protein 73	#N/A	#N/A	#N/A	#N/A	#N/A	#N/A	#N/A	#N/A	#N/A	#N/A
Glyma13g34950	NAC (No Apical Meristem) domain transcriptional regulator superfamily protein	#N/A	#N/A	#N/A	#N/A	#N/A	#N/A	#N/A	#N/A	#N/A	#N/A
Glyma13g35550	NAC domain containing protein 3	#N/A	#N/A	#N/A	#N/A	#N/A	#N/A	#N/A	#N/A	#N/A	#N/A
Glyma13g40251	NAC domain containing protein 25	#N/A	#N/A	#N/A	#N/A	#N/A	#N/A	#N/A	#N/A	#N/A	#N/A
Glyma14g03441	NAC domain containing protein 42	#N/A	#N/A	#N/A	#N/A	#N/A	#N/A	#N/A	#N/A	#N/A	#N/A
Glyma14g03441	NAC domain containing protein 42	#N/A	#N/A	#N/A	#N/A	#N/A	#N/A	#N/A	#N/A	#N/A	#N/A
Glyma14g09240	NAC domain containing protein 11	#N/A	#N/A	#N/A	#N/A	#N/A	#N/A	#N/A	#N/A	#N/A	#N/A
Glyma14g20276	NAC domain containing protein 38	#N/A	#N/A	#N/A	#N/A	#N/A	#N/A	#N/A	#N/A	#N/A	#N/A
Glyma14g20276	NAC domain containing protein 38	#N/A	#N/A	#N/A	#N/A	#N/A	#N/A	#N/A	#N/A	#N/A	#N/A
Glyma14g20276	NAC domain containing protein 38	#N/A	#N/A	#N/A	#N/A	#N/A	#N/A	#N/A	#N/A	#N/A	#N/A
Glyma14g20276	NAC domain containing protein 38	#N/A	#N/A	#N/A	#N/A	#N/A	#N/A	#N/A	#N/A	#N/A	#N/A
Glyma14g24220	NAC (No Apical Meristem) domain transcriptional regulator superfamily protein	#N/A	#N/A	#N/A	#N/A	#N/A	#N/A	#N/A	#N/A	#N/A	#N/A
Glyma14g36840	NAC transcription factor-like 9	#N/A	#N/A	#N/A	#N/A	#N/A	#N/A	#N/A	#N/A	#N/A	#N/A
Glyma14g36840	NAC transcription factor-like 9	#N/A	#N/A	#N/A	#N/A	#N/A	#N/A	#N/A	#N/A	#N/A	#N/A
Glyma14g39080	NAC domain containing protein 28	#N/A	#N/A	#N/A	#N/A	#N/A	#N/A	#N/A	#N/A	#N/A	#N/A
Glyma15g08480	NAC domain containing protein 73	#N/A	#N/A	#N/A	#N/A	#N/A	#N/A	#N/A	#N/A	#N/A	#N/A
Glyma15g08480	NAC domain containing protein 73	#N/A	#N/A	#N/A	#N/A	#N/A	#N/A	#N/A	#N/A	#N/A	#N/A
Glyma15g40510	NAC domain containing protein 1	#N/A	#N/A	#N/A	#N/A	#N/A	#N/A	#N/A	#N/A	#N/A	#N/A
Glyma15g41825	NAC domain containing protein 20	#N/A	#N/A	#N/A	#N/A	#N/A	#N/A	#N/A	#N/A	#N/A	#N/A
Glyma15g42050	NAC (No Apical Meristem) domain transcriptional regulator superfamily protein	#N/A	#N/A	#N/A	#N/A	#N/A	#N/A	#N/A	#N/A	#N/A	#N/A
Glyma16g01911	NAC domain containing protein 62	#N/A	#N/A	#N/A	#N/A	#N/A	#N/A	#N/A	#N/A	#N/A	#N/A
Glyma16g01930	NAC transcription factor-like 9	#N/A	#N/A	#N/A	#N/A	#N/A	#N/A	#N/A	#N/A	#N/A	#N/A
Glyma16g01940	NAC transcription factor-like 9	#N/A	#N/A	#N/A	#N/A	#N/A	#N/A	#N/A	#N/A	#N/A	#N/A
Glyma16g04740	NAC domain containing protein 47	#N/A	#N/A	#N/A	#N/A	#N/A	#N/A	#N/A	#N/A	#N/A	#N/A
Glyma16g05620	NAC domain containing protein 83	#N/A	#N/A	#N/A	#N/A	#N/A	#N/A	#N/A	#N/A	#N/A	#N/A
Glyma16g07501	NAC domain containing protein 85	#N/A	#N/A	#N/A	#N/A	#N/A	#N/A	#N/A	#N/A	#N/A	#N/A
Glyma16g07501	NAC domain containing protein 85	#N/A	#N/A	#N/A	#N/A	#N/A	#N/A	#N/A	#N/A	#N/A	#N/A
Glyma16g26810	Arabidopsis NAC domain containing protein 87	#N/A	#N/A	#N/A	#N/A	#N/A	#N/A	#N/A	#N/A	#N/A	#N/A
Glyma16g34310	NAC domain containing protein 57	#N/A	#N/A	#N/A	#N/A	#N/A	#N/A	#N/A	#N/A	#N/A	#N/A
Glyma17g00650	NAC domain containing protein 35	#N/A	#N/A	#N/A	#N/A	#N/A	#N/A	#N/A	#N/A	#N/A	#N/A
Glyma17g10970	NAC domain containing protein 100	#N/A	#N/A	#N/A	#N/A	#N/A	#N/A	#N/A	#N/A	#N/A	#N/A
Glyma17g16500	NAC domain containing protein 71	#N/A	#N/A	#N/A	#N/A	#N/A	#N/A	#N/A	#N/A	#N/A	#N/A
Glyma17g35930	NAC domain containing protein 11	#N/A	#N/A	#N/A	#N/A	#N/A	#N/A	#N/A	#N/A	#N/A	#N/A
Glyma17g35930	NAC domain containing protein 11	#N/A	#N/A	#N/A	#N/A	#N/A	#N/A	#N/A	#N/A	#N/A	#N/A
Glyma17g35930	NAC domain containing protein 11	#N/A	#N/A	#N/A	#N/A	#N/A	#N/A	#N/A	#N/A	#N/A	#N/A
Glyma18g05020	NAC domain containing protein 28	#N/A	#N/A	#N/A	#N/A	#N/A	#N/A	#N/A	#N/A	#N/A	#N/A
Glyma18g15020	NAC (No Apical Meristem) domain transcriptional regulator superfamily protein	#N/A	#N/A	#N/A	#N/A	#N/A	#N/A	#N/A	#N/A	#N/A	#N/A
Glyma18g49620	NAC domain containing protein 100	#N/A	#N/A	#N/A	#N/A	#N/A	#N/A	#N/A	#N/A	#N/A	#N/A
Glyma18g49620	NAC domain containing protein 100	#N/A	#N/A	#N/A	#N/A	#N/A	#N/A	#N/A	#N/A	#N/A	#N/A
Glyma18g49620	NAC domain containing protein 100	#N/A	#N/A	#N/A	#N/A	#N/A	#N/A	#N/A	#N/A	#N/A	#N/A
Glyma18g49620	NAC domain containing protein 100	#N/A	#N/A	#N/A	#N/A	#N/A	#N/A	#N/A	#N/A	#N/A	#N/A
Glyma18g49620	NAC domain containing protein 100	#N/A	#N/A	#N/A	#N/A	#N/A	#N/A	#N/A	#N/A	#N/A	#N/A
Glyma18g53954	NAC domain containing protein 83	#N/A	#N/A	#N/A	#N/A	#N/A	#N/A	#N/A	#N/A	#N/A	#N/A
Glyma19g00640	NAC (No Apical Meristem) domain transcriptional regulator superfamily protein	#N/A	#N/A	#N/A	#N/A	#N/A	#N/A	#N/A	#N/A	#N/A	#N/A
Glyma19g02580	NAC domain containing protein 94	#N/A	#N/A	#N/A	#N/A	#N/A	#N/A	#N/A	#N/A	#N/A	#N/A
Glyma19g02850	NAC domain containing protein 100	#N/A	#N/A	#N/A	#N/A	#N/A	#N/A	#N/A	#N/A	#N/A	#N/A
Glyma19g08510	NAC (No Apical Meristem) domain transcriptional regulator superfamily protein	#N/A	#N/A	#N/A	#N/A	#N/A	#N/A	#N/A	#N/A	#N/A	#N/A
Glyma19g08510	NAC (No Apical Meristem) domain transcriptional regulator superfamily protein	#N/A	#N/A	#N/A	#N/A	#N/A	#N/A	#N/A	#N/A	#N/A	#N/A
Glyma19g26950	NAC domain containing protein 83	#N/A	#N/A	#N/A	#N/A	#N/A	#N/A	#N/A	#N/A	#N/A	#N/A
Glyma19g28476	NAC domain containing protein 47	#N/A	#N/A	#N/A	#N/A	#N/A	#N/A	#N/A	#N/A	#N/A	#N/A
Glyma19g28515	Arabidopsis NAC domain containing protein 87	#N/A	#N/A	#N/A	#N/A	#N/A	#N/A	#N/A	#N/A	#N/A	#N/A
Glyma19g30540	Nascent polypeptide-associated complex (NAC), alpha subunit family protein	#N/A	#N/A	#N/A	#N/A	#N/A	#N/A	#N/A	#N/A	#N/A	#N/A
Glyma19g30550	Nascent polypeptide-associated complex (NAC), alpha subunit family protein	#N/A	#N/A	#N/A	#N/A	#N/A	#N/A	#N/A	#N/A	#N/A	#N/A
Glyma19g34881	NAC domain containing protein 74	#N/A	#N/A	#N/A	#N/A	#N/A	#N/A	#N/A	#N/A	#N/A	#N/A
Glyma19g36421	NAC-like, activated by AP3/PI	#N/A	#N/A	#N/A	#N/A	#N/A	#N/A	#N/A	#N/A	#N/A	#N/A
Glyma19g44890	NAC (No Apical Meristem) domain transcriptional regulator superfamily protein	#N/A	#N/A	#N/A	#N/A	#N/A	#N/A	#N/A	#N/A	#N/A	#N/A
Glyma19g44890	NAC (No Apical Meristem) domain transcriptional regulator superfamily protein	#N/A	#N/A	#N/A	#N/A	#N/A	#N/A	#N/A	#N/A	#N/A	#N/A
Glyma19g44910	NAC (No Apical Meristem) domain transcriptional regulator superfamily protein	#N/A	#N/A	#N/A	#N/A	#N/A	#N/A	#N/A	#N/A	#N/A	#N/A
Glyma20g04400	NAC-like, activated by AP3/PI	#N/A	#N/A	#N/A	#N/A	#N/A	#N/A	#N/A	#N/A	#N/A	#N/A
Glyma20g32690	NAC (No Apical Meristem) domain transcriptional regulator superfamily protein	#N/A	#N/A	#N/A	#N/A	#N/A	#N/A	#N/A	#N/A	#N/A	#N/A
Glyma20g32690	NAC (No Apical Meristem) domain transcriptional regulator superfamily protein	#N/A	#N/A	#N/A	#N/A	#N/A	#N/A	#N/A	#N/A	#N/A	#N/A
Glyma20g33390	NAC domain containing protein 50	#N/A	#N/A	#N/A	#N/A	#N/A	#N/A	#N/A	#N/A	#N/A	#N/A
Glyma20g33430	NAC domain containing protein 52	#N/A	#N/A	#N/A	#N/A	#N/A	#N/A	#N/A	#N/A	#N/A	#N/A
Glyma20g33430	NAC domain containing protein 52	#N/A	#N/A	#N/A	#N/A	#N/A	#N/A	#N/A	#N/A	#N/A	#N/A

## Sheet: Leaf graph
Gene	1.1	1.2	1.3	3.1	3.2	3.3	5.1	5.2	5.3	7.1	7.2	7.3	8.1	8.2	8.3	avg1	avg3	avg5	avg7	avg8	Large	Gene	1	2	3	4	5
Glyma11g03340	28.4155	31.3502	26.6354	0	2.38831	1.47241	3.38054	2.28081	10.3421	1.60178	0	1.96525	0	3.0837	6.58923	28.8004	1.28691	5.33447	1.18901	3.22431	28.8004	Glyma11g03340	1	0.0446837	0.185222	0.0412845	0.111954
Glyma11g33210	17.0493	18.8101	8.87847	0	0	0	0	0	0	0	0	0	0	0	0	14.9126	0	0	0	0	14.9126	Glyma11g33210	1	0	0	0	0
Glyma17g14700	31.2571	14.6301	27.6219	0	0	0	0	0	0	0	0	0	0	0	0	24.503	0	0	0	0	24.503	Glyma17g14700	1	0	0	0	0
Glyma05g38380	17.0493	7.31505	12.8245	0	1.19416	0.736205	0	0	0	0	1.47873	0	0	0	0	12.3963	0.643454	0	0.49291	0	12.3963	Glyma05g38380	1	0.051907	0	0.0397628	0
Glyma12g13710	5.68311	17.7651	30.5814	3.36712	11.9416	2.94482	0	0	0	0	0	0	0	0	0	18.0099	6.0845	0	0	0	18.0099	Glyma12g13710	1	0.337842	0	0	0
Glyma12g33460	17.0493	14.6301	20.7164	7.85662	5.97078	2.20861	0	0	0	1.60178	0	0	0	0	1.46427	17.4653	5.34534	0	0.533926	0.488091	17.4653	Glyma12g33460	1	0.306055	0	0.0305707	0.0279464
Glyma13g24320	19.8909	26.1252	27.6219	3.36712	17.9123	9.57066	4.22567	3.99142	3.87828	1.60178	4.43619	2.94788	2.67259	7.19529	4.39282	24.546	10.2834	4.03179	2.99528	4.75357	24.546	Glyma13g24320	1	0.418943	0.164254	0.122027	0.19366
Glyma16g02200	22.7324	47.0253	17.7569	13.4685	23.8831	8.09825	1.69027	0	3.87828	0	0.739365	0	0	0	0	29.1716	15.15	1.85618	0.246455	0	29.1716	Glyma16g02200	1	0.51934	0.0636298	0.00844847	0
Glyma07g05660	22.7324	25.0802	25.6489	24.6922	40.6013	13.2517	10.1416	2.28081	10.3421	0	0	0	0	0	0	24.4872	26.1817	7.58816	0	0	26.1817	Glyma07g05660	1	1.0692	0.309883	0	0
Glyma13g36980	5.68311	13.5851	4.93249	2.24475	9.55325	0.736205	0	0.570203	0	0	0	0	0	0	0	8.0669	4.17807	0.190068	0	0	8.0669	Glyma13g36980	1	0.517928	0.0235614	0	0
Glyma06g38440	2.84155	9.40507	4.93249	93.157	84.7851	117.793	118.319	127.725	173.23	189.811	148.612	185.716	276.168	260.058	206.463	5.72637	98.5783	139.758	174.713	247.563	247.563	Glyma06g38440	1	17.2148	24.406	30.5103	43.2321
Glyma11g18770	0	7.31505	1.97299	58.3634	65.6786	39.0189	129.306	181.325	191.328	175.395	405.172	406.807	20.4899	67.8413	27.8212	3.09602	54.3536	167.319	329.125	38.7175	329.125	Glyma11g18770	1	17.556	54.0435	106.306	12.5056
Glyma12g34990	0	3.13502	6.90548	32.5488	15.524	30.1844	66.7656	79.8284	131.861	232.258	254.342	225.021	229.843	265.198	290.658	3.34683	26.0858	92.8185	237.207	261.9	261.9	Glyma12g34990	1	7.79416	27.7332	70.875	78.253
Glyma13g35560	2.84155	5.22504	2.95949	102.136	95.5325	168.591	289.036	324.446	398.17	321.157	299.443	285.944	229.843	301.174	313.355	3.67536	122.086	337.217	302.181	281.457	337.217	Glyma13g35560	1	33.2175	91.7507	82.2181	76.5795
Glyma18g13574	17.0493	14.6301	17.7569	2.24475	3.58247	2.20861	7.60621	2.85102	6.46379	96.9076	116.08	63.8707	56.1244	28.7812	110.553	16.4788	2.67861	5.64034	92.2862	65.1527	92.2862	Glyma18g13574	1	0.162549	0.342279	5.6003	3.95373
Glyma11g10230	28.4155	12.5401	24.6624	29.1817	20.3007	97.179	192.691	483.532	90.4931	180.2	504.986	522.757	35.6346	81.204	54.1781	21.8727	48.8871	255.572	402.648	57.0056	402.648	Glyma11g10230	1	2.23508	11.6845	18.4087	2.60624
Glyma15g07620	0	0	0	8.97899	9.55325	4.41723	40.5664	37.0632	87.9076	78.4871	62.1067	42.2529	97.995	93.5388	107.624	0.1	7.64982	55.1791	60.9489	99.7193	99.7193	Glyma15g07620	1	76.4982	551.791	609.489	997.193
Glyma03g35570	5.68311	5.22504	6.90548	6.73424	22.689	43.4361	43.1018	137.989	14.2203	101.713	384.47	207.334	53.4518	85.3156	185.231	5.93787	24.2864	65.1038	231.172	107.999	231.172	Glyma03g35570	1	4.09009	10.9642	38.9318	18.1882
Glyma06g14290	82.405	62.7005	113.447	51.6292	84.7851	64.0498	66.7656	53.5991	56.8814	165.784	385.949	413.686	75.7234	77.0924	99.5706	86.1842	66.8214	59.082	321.806	84.1288	321.806	Glyma06g14290	1	0.775332	0.685532	3.73393	0.976151
Glyma06g21020	0	3.13502	1.97299	10.1014	5.97078	16.1965	15.2124	5.13183	10.3421	25.6285	24.3991	18.6699	59.6879	86.3435	25.6248	1.70267	10.7562	10.2288	22.8991	57.2187	57.2187	Glyma06g21020	1	6.31726	6.00748	13.4489	33.6052
Glyma10g36360	82.405	94.0507	95.6902	126.828	112.251	161.965	180.014	285.672	170.644	329.966	556.003	470.678	387.526	303.23	315.551	90.7153	133.681	212.11	452.216	335.436	452.216	Glyma10g36360	1	1.47364	2.33819	4.985	3.69767
Glyma12g02540	39.7817	49.1154	71.0278	60.6082	78.8143	228.224	262.837	866.709	138.325	348.387	738.626	863.728	76.6143	190.161	151.552	53.3083	122.549	422.624	650.247	139.443	650.247	Glyma12g02540	1	2.29887	7.92791	12.1979	2.61578
Glyma12g09670	0	3.13502	0	6.73424	14.3299	20.6137	57.4691	204.703	46.5393	423.67	1259.88	780.205	128.284	179.882	200.605	1.04501	13.8926	102.904	821.251	169.591	821.251	Glyma12g09670	1	13.2943	98.4718	785.881	162.287
Glyma13g31660	5.68311	1.04501	5.91898	5.61187	0	4.41723	12.677	10.2637	18.0986	38.4427	25.1384	15.722	65.0331	55.5066	41.7318	4.2157	3.34303	13.6798	26.4344	54.0905	54.0905	Glyma13g31660	1	0.792996	3.24496	6.27046	12.8307
Glyma13g39160	2.84155	5.22504	2.95949	16.8356	26.2714	18.4051	35.4956	38.2036	25.8552	100.912	173.011	91.3842	49.8884	46.2555	62.9638	3.67536	20.5041	33.1848	121.769	53.0359	121.769	Glyma13g39160	1	5.57879	9.02899	33.1312	14.4301
Glyma15g40950	0	0	0	0	0	0.736205	4.22567	5.70203	1.29276	98.5094	86.5057	80.5754	357.236	101.762	73.2137	0.1	0.245402	3.74015	88.5301	177.404	177.404	Glyma15g40950	1	2.45402	37.4015	885.301	1774.04
Glyma16g04720	8.52466	25.0802	17.7569	28.0593	15.524	92.0256	34.6505	80.9688	37.49	218.643	330.496	282.014	506.902	146.99	257.712	17.1206	45.203	51.0364	277.051	303.868	303.868	Glyma16g04720	1	2.64027	2.981	16.1823	17.7487
Glyma17g23740	62.5142	113.906	148.961	170.601	119.416	138.407	141.137	150.534	160.302	312.347	455.449	444.147	121.158	242.584	132.517	108.46	142.808	150.658	403.981	165.419	403.981	Glyma17g23740	1	1.31668	1.38906	3.72469	1.52516
Glyma19g38211	0	0	0	0	0	2.20861	2.5354	4.56162	1.29276	0.800889	14.0479	8.84364	1.78173	2.0558	1.46427	0.1	0.736205	2.7966	7.89749	1.76727	7.89749	Glyma19g38211	1	7.36205	27.966	78.9749	17.6727
Glyma20g31210	8.52466	13.5851	10.8515	19.0804	15.524	27.2396	30.4248	25.6591	18.0986	30.4338	53.2343	45.2008	65.0331	46.2555	33.6783	10.9871	20.6147	24.7275	42.9563	48.3223	48.3223	Glyma20g31210	1	1.87626	2.2506	3.90971	4.3981
Glyma02g07700	5.68311	4.18003	0	2.24475	1.19416	2.20861	16.9027	27.3697	31.0262	397.241	565.614	421.547	1247.21	895.3	848.546	3.28771	1.88251	25.0995	461.467	997.019	997.019	Glyma02g07700	1	0.572589	7.63435	140.361	303.256
Glyma02g12220	5.68311	0	2.95949	43.7726	42.9896	37.5464	181.704	117.462	180.986	309.143	295.007	173.925	1714.91	406.02	188.891	2.88087	41.4362	160.051	259.358	769.942	769.942	Glyma02g12220	1	14.3833	55.5564	90.0279	267.26
Glyma04g33270	0	0	0	2.24475	3.58247	4.41723	6.76107	2.85102	9.04931	47.2525	59.1492	28.4962	79.2869	128.487	79.0708	0.1	3.41482	6.22047	44.9659	95.615	95.615	Glyma04g33270	1	34.1482	62.2047	449.659	956.15
Glyma05g32850	14.2078	28.2152	30.5814	54.9963	42.9896	273.132	136.912	188.737	41.3683	194.616	1017.37	1190.94	99.7768	171.659	300.908	24.3348	123.706	122.339	800.975	190.781	800.975	Glyma05g32850	1	5.0835	5.02733	32.9148	7.83986
Glyma06g38410	39.7817	13.5851	45.3789	368.139	143.299	859.887	128.46	359.798	196.499	2550.83	2100.54	1070.08	9281.02	2896.62	1206.56	32.9152	457.108	228.253	1907.15	4461.4	4461.4	Glyma06g38410	1	13.8874	6.93456	57.9412	135.542
Glyma08g47520	5.68311	7.31505	10.8515	21.3251	31.0481	16.1965	30.4248	13.1147	25.8552	20.8231	27.3565	20.6352	57.0153	21.5859	23.4284	7.94988	22.8566	23.1316	22.9383	34.0099	34.0099	Glyma08g47520	1	2.87508	2.90967	2.88536	4.27804
Glyma12g22790	25.574	34.4853	26.6354	61.7306	54.9312	86.136	92.1196	134.568	188.743	321.957	273.565	233.865	581.734	289.868	253.319	28.8982	67.5992	138.477	276.463	374.974	374.974	Glyma12g22790	1	2.33922	4.79188	9.56677	12.9757
Glyma16g26740	0	0	0.986497	4.48949	10.7474	37.5464	99.7258	129.436	122.812	592.658	715.706	394.033	2383.06	1268.43	767.279	0.328832	17.5945	117.325	567.466	1472.92	1472.92	Glyma16g26740	1	53.5058	356.792	1725.7	4479.25
